# Supplementary material for: Pindel-TD: A Tandem Duplication Detector Based on A Pattern Growth Approach
Source: Genomics Proteomics Bioinformatics. 2024 Jan 22;22(1):qzae008. doi: 10.1093/gpbjnl/qzae008 (PMC11425056; doi:10.1093/gpbjnl/qzae008)
Supplement: qzae008_Supplementary_Data [file qzae008_supplementary_data.zip]

Archive with 10 entries (10 files):
- Figure S1-confirm.pptx
- Supplementary captions.docx
- Table S1-confirm.xlsx
- Table S2-confirm.xlsx
- Table S3-confirm.xlsx
- Table S4-confirm.xlsx
- Table S5-confirm.xlsx
- Table S6-confirm.xlsx
- Table S7-confirm.xlsx
- Table S8-confirm.xlsx
