# Supplementary material for: Pindel-TD: A Tandem Duplication Detector Based on A Pattern Growth Approach
Source: Genomics Proteomics Bioinformatics. 2024 Jan 22;22(1):qzae008. doi: 10.1093/gpbjnl/qzae008 (PMC11425056; doi:10.1093/gpbjnl/qzae008)
Supplement: qzae008_Supplementary_Data [file qzae008_supplementary_data.zip › Table S1-confirm.xlsx]

## Sheet: Sheet1
Table S1 The simulated TDs on GRCh38 chromosome 1
Note: TD, tandem duplication.
Chromsome	Start	End	Type	Size
chr1	1244111	1244120	Tandem duplication	10
chr1	1715759	1715768	Tandem duplication	10
chr1	5609186	5609195	Tandem duplication	10
chr1	9192302	9192311	Tandem duplication	10
chr1	13938228	13938237	Tandem duplication	10
chr1	14449042	14449051	Tandem duplication	10
chr1	26776268	26776277	Tandem duplication	10
chr1	27929020	27929029	Tandem duplication	10
chr1	28189028	28189037	Tandem duplication	10
chr1	30326918	30326927	Tandem duplication	10
chr1	32869099	32869108	Tandem duplication	10
chr1	33090566	33090575	Tandem duplication	10
chr1	33340354	33340363	Tandem duplication	10
chr1	33740782	33740791	Tandem duplication	10
chr1	35045027	35045036	Tandem duplication	10
chr1	36487266	36487275	Tandem duplication	10
chr1	39165877	39165886	Tandem duplication	10
chr1	41126936	41126945	Tandem duplication	10
chr1	44269332	44269341	Tandem duplication	10
chr1	44512485	44512494	Tandem duplication	10
chr1	49058587	49058596	Tandem duplication	10
chr1	51585035	51585044	Tandem duplication	10
chr1	52326593	52326602	Tandem duplication	10
chr1	53611367	53611376	Tandem duplication	10
chr1	55659169	55659178	Tandem duplication	10
chr1	57253800	57253809	Tandem duplication	10
chr1	57334998	57335007	Tandem duplication	10
chr1	59592573	59592582	Tandem duplication	10
chr1	63940048	63940057	Tandem duplication	10
chr1	74882498	74882507	Tandem duplication	10
chr1	75108048	75108057	Tandem duplication	10
chr1	75528398	75528407	Tandem duplication	10
chr1	76224661	76224670	Tandem duplication	10
chr1	78847690	78847699	Tandem duplication	10
chr1	82030961	82030970	Tandem duplication	10
chr1	82120186	82120195	Tandem duplication	10
chr1	83473188	83473197	Tandem duplication	10
chr1	87490904	87490913	Tandem duplication	10
chr1	88793872	88793881	Tandem duplication	10
chr1	94344424	94344433	Tandem duplication	10
chr1	97005808	97005817	Tandem duplication	10
chr1	97406909	97406918	Tandem duplication	10
chr1	98291712	98291721	Tandem duplication	10
chr1	101177648	101177657	Tandem duplication	10
chr1	101794356	101794365	Tandem duplication	10
chr1	103271587	103271596	Tandem duplication	10
chr1	106921652	106921661	Tandem duplication	10
chr1	108776412	108776421	Tandem duplication	10
chr1	110762726	110762735	Tandem duplication	10
chr1	115526421	115526430	Tandem duplication	10
chr1	115550391	115550400	Tandem duplication	10
chr1	115647096	115647105	Tandem duplication	10
chr1	115961701	115961710	Tandem duplication	10
chr1	120399587	120399596	Tandem duplication	10
chr1	144550725	144550734	Tandem duplication	10
chr1	148910245	148910254	Tandem duplication	10
chr1	148995884	148995893	Tandem duplication	10
chr1	154628975	154628984	Tandem duplication	10
chr1	155628945	155628954	Tandem duplication	10
chr1	155979172	155979181	Tandem duplication	10
chr1	158733504	158733513	Tandem duplication	10
chr1	159196747	159196756	Tandem duplication	10
chr1	159452533	159452542	Tandem duplication	10
chr1	161139637	161139646	Tandem duplication	10
chr1	168682749	168682758	Tandem duplication	10
chr1	170032691	170032700	Tandem duplication	10
chr1	170697955	170697964	Tandem duplication	10
chr1	170740113	170740122	Tandem duplication	10
chr1	171022176	171022185	Tandem duplication	10
chr1	171557499	171557508	Tandem duplication	10
chr1	177924329	177924338	Tandem duplication	10
chr1	189425530	189425539	Tandem duplication	10
chr1	191850871	191850880	Tandem duplication	10
chr1	198717703	198717712	Tandem duplication	10
chr1	201556251	201556260	Tandem duplication	10
chr1	204770335	204770344	Tandem duplication	10
chr1	205304571	205304580	Tandem duplication	10
chr1	211284472	211284481	Tandem duplication	10
chr1	211641837	211641846	Tandem duplication	10
chr1	212519753	212519762	Tandem duplication	10
chr1	213398723	213398732	Tandem duplication	10
chr1	214133702	214133711	Tandem duplication	10
chr1	214941369	214941378	Tandem duplication	10
chr1	215693182	215693191	Tandem duplication	10
chr1	217855041	217855050	Tandem duplication	10
chr1	217918235	217918244	Tandem duplication	10
chr1	218777622	218777631	Tandem duplication	10
chr1	222136879	222136888	Tandem duplication	10
chr1	229982005	229982014	Tandem duplication	10
chr1	233032523	233032532	Tandem duplication	10
chr1	233707566	233707575	Tandem duplication	10
chr1	236151821	236151830	Tandem duplication	10
chr1	237328304	237328313	Tandem duplication	10
chr1	240760193	240760202	Tandem duplication	10
chr1	241143777	241143786	Tandem duplication	10
chr1	242896499	242896508	Tandem duplication	10
chr1	243082818	243082827	Tandem duplication	10
chr1	246465365	246465374	Tandem duplication	10
chr1	247332441	247332450	Tandem duplication	10
chr1	247931039	247931048	Tandem duplication	10
chr1	1208761	1208775	Tandem duplication	15
chr1	1959222	1959236	Tandem duplication	15
chr1	4061125	4061139	Tandem duplication	15
chr1	8041992	8042006	Tandem duplication	15
chr1	11637888	11637902	Tandem duplication	15
chr1	23595010	23595024	Tandem duplication	15
chr1	26187190	26187204	Tandem duplication	15
chr1	28585213	28585227	Tandem duplication	15
chr1	30072031	30072045	Tandem duplication	15
chr1	30826282	30826296	Tandem duplication	15
chr1	31810183	31810197	Tandem duplication	15
chr1	32592123	32592137	Tandem duplication	15
chr1	32867382	32867396	Tandem duplication	15
chr1	39939681	39939695	Tandem duplication	15
chr1	40134075	40134089	Tandem duplication	15
chr1	44369624	44369638	Tandem duplication	15
chr1	51713397	51713411	Tandem duplication	15
chr1	54887888	54887902	Tandem duplication	15
chr1	55660775	55660789	Tandem duplication	15
chr1	58028334	58028348	Tandem duplication	15
chr1	58309506	58309520	Tandem duplication	15
chr1	58842499	58842513	Tandem duplication	15
chr1	60236463	60236477	Tandem duplication	15
chr1	60710125	60710139	Tandem duplication	15
chr1	71221057	71221071	Tandem duplication	15
chr1	71395254	71395268	Tandem duplication	15
chr1	74106146	74106160	Tandem duplication	15
chr1	75645552	75645566	Tandem duplication	15
chr1	77386612	77386626	Tandem duplication	15
chr1	79118782	79118796	Tandem duplication	15
chr1	81437867	81437881	Tandem duplication	15
chr1	82277927	82277941	Tandem duplication	15
chr1	82373832	82373846	Tandem duplication	15
chr1	82745561	82745575	Tandem duplication	15
chr1	86333397	86333411	Tandem duplication	15
chr1	87896416	87896430	Tandem duplication	15
chr1	88774278	88774292	Tandem duplication	15
chr1	91322986	91323000	Tandem duplication	15
chr1	93778954	93778968	Tandem duplication	15
chr1	94364237	94364251	Tandem duplication	15
chr1	96257226	96257240	Tandem duplication	15
chr1	96958951	96958965	Tandem duplication	15
chr1	97212561	97212575	Tandem duplication	15
chr1	97849047	97849061	Tandem duplication	15
chr1	104353693	104353707	Tandem duplication	15
chr1	105877846	105877860	Tandem duplication	15
chr1	106083292	106083306	Tandem duplication	15
chr1	106956708	106956722	Tandem duplication	15
chr1	109874583	109874597	Tandem duplication	15
chr1	111839593	111839607	Tandem duplication	15
chr1	116006748	116006762	Tandem duplication	15
chr1	116096073	116096087	Tandem duplication	15
chr1	117657343	117657357	Tandem duplication	15
chr1	119803270	119803284	Tandem duplication	15
chr1	120101275	120101289	Tandem duplication	15
chr1	120800307	120800321	Tandem duplication	15
chr1	121833890	121833904	Tandem duplication	15
chr1	121997279	121997293	Tandem duplication	15
chr1	149911014	149911028	Tandem duplication	15
chr1	151011931	151011945	Tandem duplication	15
chr1	151502422	151502436	Tandem duplication	15
chr1	152663262	152663276	Tandem duplication	15
chr1	155788039	155788053	Tandem duplication	15
chr1	158538024	158538038	Tandem duplication	15
chr1	158679804	158679818	Tandem duplication	15
chr1	162809975	162809989	Tandem duplication	15
chr1	163357637	163357651	Tandem duplication	15
chr1	166426991	166427005	Tandem duplication	15
chr1	168310249	168310263	Tandem duplication	15
chr1	168763878	168763892	Tandem duplication	15
chr1	170315695	170315709	Tandem duplication	15
chr1	173425317	173425331	Tandem duplication	15
chr1	179571546	179571560	Tandem duplication	15
chr1	179574696	179574710	Tandem duplication	15
chr1	183411796	183411810	Tandem duplication	15
chr1	184868843	184868857	Tandem duplication	15
chr1	192659986	192660000	Tandem duplication	15
chr1	193760852	193760866	Tandem duplication	15
chr1	196463572	196463586	Tandem duplication	15
chr1	197808525	197808539	Tandem duplication	15
chr1	200246145	200246159	Tandem duplication	15
chr1	202471510	202471524	Tandem duplication	15
chr1	203369704	203369718	Tandem duplication	15
chr1	211878417	211878431	Tandem duplication	15
chr1	218007461	218007475	Tandem duplication	15
chr1	220194578	220194592	Tandem duplication	15
chr1	221534717	221534731	Tandem duplication	15
chr1	223055676	223055690	Tandem duplication	15
chr1	223533066	223533080	Tandem duplication	15
chr1	232045992	232046006	Tandem duplication	15
chr1	234135851	234135865	Tandem duplication	15
chr1	237782416	237782430	Tandem duplication	15
chr1	239182930	239182944	Tandem duplication	15
chr1	239220671	239220685	Tandem duplication	15
chr1	240916281	240916295	Tandem duplication	15
chr1	241421553	241421567	Tandem duplication	15
chr1	244207620	244207634	Tandem duplication	15
chr1	244600899	244600913	Tandem duplication	15
chr1	246526820	246526834	Tandem duplication	15
chr1	248601146	248601160	Tandem duplication	15
chr1	2371765	2371784	Tandem duplication	20
chr1	2504038	2504057	Tandem duplication	20
chr1	2638896	2638915	Tandem duplication	20
chr1	5757679	5757698	Tandem duplication	20
chr1	6141979	6141998	Tandem duplication	20
chr1	8320337	8320356	Tandem duplication	20
chr1	14932909	14932928	Tandem duplication	20
chr1	18475623	18475642	Tandem duplication	20
chr1	20025103	20025122	Tandem duplication	20
chr1	23800370	23800389	Tandem duplication	20
chr1	25541056	25541075	Tandem duplication	20
chr1	25908184	25908203	Tandem duplication	20
chr1	28860396	28860415	Tandem duplication	20
chr1	31054924	31054943	Tandem duplication	20
chr1	31705331	31705350	Tandem duplication	20
chr1	34138787	34138806	Tandem duplication	20
chr1	34192209	34192228	Tandem duplication	20
chr1	35028820	35028839	Tandem duplication	20
chr1	35459910	35459929	Tandem duplication	20
chr1	36264252	36264271	Tandem duplication	20
chr1	37788163	37788182	Tandem duplication	20
chr1	38833916	38833935	Tandem duplication	20
chr1	39064151	39064170	Tandem duplication	20
chr1	39738272	39738291	Tandem duplication	20
chr1	40516190	40516209	Tandem duplication	20
chr1	41669175	41669194	Tandem duplication	20
chr1	43431846	43431865	Tandem duplication	20
chr1	47949878	47949897	Tandem duplication	20
chr1	49923593	49923612	Tandem duplication	20
chr1	54200838	54200857	Tandem duplication	20
chr1	54884816	54884835	Tandem duplication	20
chr1	55241212	55241231	Tandem duplication	20
chr1	60985668	60985687	Tandem duplication	20
chr1	63415198	63415217	Tandem duplication	20
chr1	66245039	66245058	Tandem duplication	20
chr1	71611002	71611021	Tandem duplication	20
chr1	74367952	74367971	Tandem duplication	20
chr1	75119001	75119020	Tandem duplication	20
chr1	75514537	75514556	Tandem duplication	20
chr1	77313151	77313170	Tandem duplication	20
chr1	81173052	81173071	Tandem duplication	20
chr1	85284374	85284393	Tandem duplication	20
chr1	85871070	85871089	Tandem duplication	20
chr1	87032446	87032465	Tandem duplication	20
chr1	87498046	87498065	Tandem duplication	20
chr1	88657897	88657916	Tandem duplication	20
chr1	100139823	100139842	Tandem duplication	20
chr1	100314193	100314212	Tandem duplication	20
chr1	100763286	100763305	Tandem duplication	20
chr1	100996959	100996978	Tandem duplication	20
chr1	101435512	101435531	Tandem duplication	20
chr1	103396658	103396677	Tandem duplication	20
chr1	105675495	105675514	Tandem duplication	20
chr1	105810864	105810883	Tandem duplication	20
chr1	105914381	105914400	Tandem duplication	20
chr1	108214875	108214894	Tandem duplication	20
chr1	108862743	108862762	Tandem duplication	20
chr1	109027357	109027376	Tandem duplication	20
chr1	115130347	115130366	Tandem duplication	20
chr1	115302732	115302751	Tandem duplication	20
chr1	117969397	117969416	Tandem duplication	20
chr1	118408860	118408879	Tandem duplication	20
chr1	121298839	121298858	Tandem duplication	20
chr1	148274850	148274869	Tandem duplication	20
chr1	148467895	148467914	Tandem duplication	20
chr1	152506044	152506063	Tandem duplication	20
chr1	153939743	153939762	Tandem duplication	20
chr1	159536695	159536714	Tandem duplication	20
chr1	166076937	166076956	Tandem duplication	20
chr1	168799004	168799023	Tandem duplication	20
chr1	169179644	169179663	Tandem duplication	20
chr1	170817893	170817912	Tandem duplication	20
chr1	171611328	171611347	Tandem duplication	20
chr1	172424308	172424327	Tandem duplication	20
chr1	172447689	172447708	Tandem duplication	20
chr1	175203843	175203862	Tandem duplication	20
chr1	176088880	176088899	Tandem duplication	20
chr1	180668973	180668992	Tandem duplication	20
chr1	190763616	190763635	Tandem duplication	20
chr1	197207840	197207859	Tandem duplication	20
chr1	197717744	197717763	Tandem duplication	20
chr1	200554667	200554686	Tandem duplication	20
chr1	206861992	206862011	Tandem duplication	20
chr1	206862213	206862232	Tandem duplication	20
chr1	207791733	207791752	Tandem duplication	20
chr1	207920886	207920905	Tandem duplication	20
chr1	208234232	208234251	Tandem duplication	20
chr1	208792806	208792825	Tandem duplication	20
chr1	214236231	214236250	Tandem duplication	20
chr1	215248283	215248302	Tandem duplication	20
chr1	219500424	219500443	Tandem duplication	20
chr1	222199966	222199985	Tandem duplication	20
chr1	223734181	223734200	Tandem duplication	20
chr1	225248288	225248307	Tandem duplication	20
chr1	234433260	234433279	Tandem duplication	20
chr1	238236523	238236542	Tandem duplication	20
chr1	247006991	247007010	Tandem duplication	20
chr1	247696528	247696547	Tandem duplication	20
chr1	247705454	247705473	Tandem duplication	20
chr1	248591135	248591154	Tandem duplication	20
chr1	921936	921960	Tandem duplication	25
chr1	1039056	1039080	Tandem duplication	25
chr1	1586373	1586397	Tandem duplication	25
chr1	4880606	4880630	Tandem duplication	25
chr1	5904248	5904272	Tandem duplication	25
chr1	6406017	6406041	Tandem duplication	25
chr1	7177565	7177589	Tandem duplication	25
chr1	8844068	8844092	Tandem duplication	25
chr1	10404425	10404449	Tandem duplication	25
chr1	13353475	13353499	Tandem duplication	25
chr1	13518705	13518729	Tandem duplication	25
chr1	15618366	15618390	Tandem duplication	25
chr1	23847084	23847108	Tandem duplication	25
chr1	24752178	24752202	Tandem duplication	25
chr1	25124853	25124877	Tandem duplication	25
chr1	26782352	26782376	Tandem duplication	25
chr1	27317352	27317376	Tandem duplication	25
chr1	29627862	29627886	Tandem duplication	25
chr1	29692997	29693021	Tandem duplication	25
chr1	30615685	30615709	Tandem duplication	25
chr1	30803942	30803966	Tandem duplication	25
chr1	32661569	32661593	Tandem duplication	25
chr1	37716391	37716415	Tandem duplication	25
chr1	38628469	38628493	Tandem duplication	25
chr1	42785647	42785671	Tandem duplication	25
chr1	46595011	46595035	Tandem duplication	25
chr1	47585462	47585486	Tandem duplication	25
chr1	48734749	48734773	Tandem duplication	25
chr1	51627584	51627608	Tandem duplication	25
chr1	53024797	53024821	Tandem duplication	25
chr1	56862026	56862050	Tandem duplication	25
chr1	58037858	58037882	Tandem duplication	25
chr1	61375673	61375697	Tandem duplication	25
chr1	63100952	63100976	Tandem duplication	25
chr1	63664625	63664649	Tandem duplication	25
chr1	66390836	66390860	Tandem duplication	25
chr1	71478941	71478965	Tandem duplication	25
chr1	73009780	73009804	Tandem duplication	25
chr1	76644904	76644928	Tandem duplication	25
chr1	80062099	80062123	Tandem duplication	25
chr1	88758750	88758774	Tandem duplication	25
chr1	91138718	91138742	Tandem duplication	25
chr1	91300956	91300980	Tandem duplication	25
chr1	94815598	94815622	Tandem duplication	25
chr1	98317121	98317145	Tandem duplication	25
chr1	99921458	99921482	Tandem duplication	25
chr1	101860341	101860365	Tandem duplication	25
chr1	102071695	102071719	Tandem duplication	25
chr1	106962971	106962995	Tandem duplication	25
chr1	107272971	107272995	Tandem duplication	25
chr1	108581664	108581688	Tandem duplication	25
chr1	109284549	109284573	Tandem duplication	25
chr1	109849209	109849233	Tandem duplication	25
chr1	116595819	116595843	Tandem duplication	25
chr1	147370371	147370395	Tandem duplication	25
chr1	149576892	149576916	Tandem duplication	25
chr1	153407839	153407863	Tandem duplication	25
chr1	153950578	153950602	Tandem duplication	25
chr1	159103518	159103542	Tandem duplication	25
chr1	161967465	161967489	Tandem duplication	25
chr1	162199105	162199129	Tandem duplication	25
chr1	162876723	162876747	Tandem duplication	25
chr1	163199909	163199933	Tandem duplication	25
chr1	170253967	170253991	Tandem duplication	25
chr1	172771386	172771410	Tandem duplication	25
chr1	175529541	175529565	Tandem duplication	25
chr1	176233403	176233427	Tandem duplication	25
chr1	176412751	176412775	Tandem duplication	25
chr1	177113792	177113816	Tandem duplication	25
chr1	177602127	177602151	Tandem duplication	25
chr1	179128784	179128808	Tandem duplication	25
chr1	182152373	182152397	Tandem duplication	25
chr1	182559328	182559352	Tandem duplication	25
chr1	182905944	182905968	Tandem duplication	25
chr1	184137756	184137780	Tandem duplication	25
chr1	192544846	192544870	Tandem duplication	25
chr1	195810625	195810649	Tandem duplication	25
chr1	197804947	197804971	Tandem duplication	25
chr1	203000102	203000126	Tandem duplication	25
chr1	206261033	206261057	Tandem duplication	25
chr1	206923167	206923191	Tandem duplication	25
chr1	206947132	206947156	Tandem duplication	25
chr1	207870155	207870179	Tandem duplication	25
chr1	212806434	212806458	Tandem duplication	25
chr1	216624390	216624414	Tandem duplication	25
chr1	220782071	220782095	Tandem duplication	25
chr1	224704278	224704302	Tandem duplication	25
chr1	225643149	225643173	Tandem duplication	25
chr1	231415653	231415677	Tandem duplication	25
chr1	233643818	233643842	Tandem duplication	25
chr1	233732843	233732867	Tandem duplication	25
chr1	235260679	235260703	Tandem duplication	25
chr1	235670453	235670477	Tandem duplication	25
chr1	239827253	239827277	Tandem duplication	25
chr1	240444968	240444992	Tandem duplication	25
chr1	241258841	241258865	Tandem duplication	25
chr1	242999891	242999915	Tandem duplication	25
chr1	244008278	244008302	Tandem duplication	25
chr1	247170192	247170216	Tandem duplication	25
chr1	248210302	248210326	Tandem duplication	25
chr1	1248477	1248506	Tandem duplication	30
chr1	1972571	1972600	Tandem duplication	30
chr1	2090856	2090885	Tandem duplication	30
chr1	3948029	3948058	Tandem duplication	30
chr1	4309341	4309370	Tandem duplication	30
chr1	4481715	4481744	Tandem duplication	30
chr1	5640999	5641028	Tandem duplication	30
chr1	9819224	9819253	Tandem duplication	30
chr1	11254579	11254608	Tandem duplication	30
chr1	14395368	14395397	Tandem duplication	30
chr1	14649732	14649761	Tandem duplication	30
chr1	16550313	16550342	Tandem duplication	30
chr1	20342876	20342905	Tandem duplication	30
chr1	27249417	27249446	Tandem duplication	30
chr1	29347971	29348000	Tandem duplication	30
chr1	29744429	29744458	Tandem duplication	30
chr1	33857760	33857789	Tandem duplication	30
chr1	37516597	37516626	Tandem duplication	30
chr1	38803196	38803225	Tandem duplication	30
chr1	39224965	39224994	Tandem duplication	30
chr1	39984288	39984317	Tandem duplication	30
chr1	41758993	41759022	Tandem duplication	30
chr1	42511151	42511180	Tandem duplication	30
chr1	42703985	42704014	Tandem duplication	30
chr1	46826880	46826909	Tandem duplication	30
chr1	48388200	48388229	Tandem duplication	30
chr1	51715349	51715378	Tandem duplication	30
chr1	52695134	52695163	Tandem duplication	30
chr1	53739883	53739912	Tandem duplication	30
chr1	53984978	53985007	Tandem duplication	30
chr1	56376000	56376029	Tandem duplication	30
chr1	56798653	56798682	Tandem duplication	30
chr1	58155836	58155865	Tandem duplication	30
chr1	62610798	62610827	Tandem duplication	30
chr1	64809389	64809418	Tandem duplication	30
chr1	66479588	66479617	Tandem duplication	30
chr1	70027635	70027664	Tandem duplication	30
chr1	71684251	71684280	Tandem duplication	30
chr1	81836287	81836316	Tandem duplication	30
chr1	83329363	83329392	Tandem duplication	30
chr1	85162885	85162914	Tandem duplication	30
chr1	87711372	87711401	Tandem duplication	30
chr1	88105393	88105422	Tandem duplication	30
chr1	88562344	88562373	Tandem duplication	30
chr1	90597483	90597512	Tandem duplication	30
chr1	91876698	91876727	Tandem duplication	30
chr1	91921984	91922013	Tandem duplication	30
chr1	92774281	92774310	Tandem duplication	30
chr1	93246720	93246749	Tandem duplication	30
chr1	94960172	94960201	Tandem duplication	30
chr1	98753028	98753057	Tandem duplication	30
chr1	101368216	101368245	Tandem duplication	30
chr1	103558603	103558632	Tandem duplication	30
chr1	106355345	106355374	Tandem duplication	30
chr1	107390976	107391005	Tandem duplication	30
chr1	110520602	110520631	Tandem duplication	30
chr1	111091477	111091506	Tandem duplication	30
chr1	120621872	120621901	Tandem duplication	30
chr1	121631483	121631512	Tandem duplication	30
chr1	144347250	144347279	Tandem duplication	30
chr1	145572529	145572558	Tandem duplication	30
chr1	149185821	149185850	Tandem duplication	30
chr1	150954553	150954582	Tandem duplication	30
chr1	155272899	155272928	Tandem duplication	30
chr1	156692901	156692930	Tandem duplication	30
chr1	156946525	156946554	Tandem duplication	30
chr1	158827004	158827033	Tandem duplication	30
chr1	160129942	160129971	Tandem duplication	30
chr1	164028955	164028984	Tandem duplication	30
chr1	164493404	164493433	Tandem duplication	30
chr1	165075185	165075214	Tandem duplication	30
chr1	165380121	165380150	Tandem duplication	30
chr1	165437310	165437339	Tandem duplication	30
chr1	166333594	166333623	Tandem duplication	30
chr1	167547108	167547137	Tandem duplication	30
chr1	177620439	177620468	Tandem duplication	30
chr1	179359454	179359483	Tandem duplication	30
chr1	179920391	179920420	Tandem duplication	30
chr1	184292204	184292233	Tandem duplication	30
chr1	190343706	190343735	Tandem duplication	30
chr1	190359317	190359346	Tandem duplication	30
chr1	190940103	190940132	Tandem duplication	30
chr1	191271406	191271435	Tandem duplication	30
chr1	200536740	200536769	Tandem duplication	30
chr1	202956983	202957012	Tandem duplication	30
chr1	205048218	205048247	Tandem duplication	30
chr1	216077512	216077541	Tandem duplication	30
chr1	218802128	218802157	Tandem duplication	30
chr1	218817275	218817304	Tandem duplication	30
chr1	221629786	221629815	Tandem duplication	30
chr1	222058310	222058339	Tandem duplication	30
chr1	223199355	223199384	Tandem duplication	30
chr1	228072887	228072916	Tandem duplication	30
chr1	230459529	230459558	Tandem duplication	30
chr1	230666029	230666058	Tandem duplication	30
chr1	234481276	234481305	Tandem duplication	30
chr1	239996822	239996851	Tandem duplication	30
chr1	242072209	242072238	Tandem duplication	30
chr1	247083724	247083753	Tandem duplication	30
chr1	247470638	247470667	Tandem duplication	30
chr1	1104495	1104529	Tandem duplication	35
chr1	3687729	3687763	Tandem duplication	35
chr1	7452209	7452243	Tandem duplication	35
chr1	9331256	9331290	Tandem duplication	35
chr1	13806087	13806121	Tandem duplication	35
chr1	14200895	14200929	Tandem duplication	35
chr1	18956268	18956302	Tandem duplication	35
chr1	20972352	20972386	Tandem duplication	35
chr1	24257431	24257465	Tandem duplication	35
chr1	24763188	24763222	Tandem duplication	35
chr1	28012612	28012646	Tandem duplication	35
chr1	28966455	28966489	Tandem duplication	35
chr1	29807320	29807354	Tandem duplication	35
chr1	42093817	42093851	Tandem duplication	35
chr1	47805240	47805274	Tandem duplication	35
chr1	48061787	48061821	Tandem duplication	35
chr1	51403177	51403211	Tandem duplication	35
chr1	54801344	54801378	Tandem duplication	35
chr1	60204369	60204403	Tandem duplication	35
chr1	61111684	61111718	Tandem duplication	35
chr1	62033559	62033593	Tandem duplication	35
chr1	64583845	64583879	Tandem duplication	35
chr1	76366569	76366603	Tandem duplication	35
chr1	78042935	78042969	Tandem duplication	35
chr1	79973809	79973843	Tandem duplication	35
chr1	80581726	80581760	Tandem duplication	35
chr1	80588985	80589019	Tandem duplication	35
chr1	81121090	81121124	Tandem duplication	35
chr1	81158295	81158329	Tandem duplication	35
chr1	81456635	81456669	Tandem duplication	35
chr1	82347405	82347439	Tandem duplication	35
chr1	85824655	85824689	Tandem duplication	35
chr1	88433056	88433090	Tandem duplication	35
chr1	89589600	89589634	Tandem duplication	35
chr1	93201787	93201821	Tandem duplication	35
chr1	94372583	94372617	Tandem duplication	35
chr1	95008509	95008543	Tandem duplication	35
chr1	95449849	95449883	Tandem duplication	35
chr1	100394981	100395015	Tandem duplication	35
chr1	102887103	102887137	Tandem duplication	35
chr1	103647647	103647681	Tandem duplication	35
chr1	105960510	105960544	Tandem duplication	35
chr1	107801364	107801398	Tandem duplication	35
chr1	108131382	108131416	Tandem duplication	35
chr1	109427739	109427773	Tandem duplication	35
chr1	110520793	110520827	Tandem duplication	35
chr1	110839445	110839479	Tandem duplication	35
chr1	112003960	112003994	Tandem duplication	35
chr1	112070985	112071019	Tandem duplication	35
chr1	113948019	113948053	Tandem duplication	35
chr1	115124409	115124443	Tandem duplication	35
chr1	118394514	118394548	Tandem duplication	35
chr1	119749421	119749455	Tandem duplication	35
chr1	121617778	121617812	Tandem duplication	35
chr1	152841713	152841747	Tandem duplication	35
chr1	158179302	158179336	Tandem duplication	35
chr1	158445020	158445054	Tandem duplication	35
chr1	159091674	159091708	Tandem duplication	35
chr1	159952980	159953014	Tandem duplication	35
chr1	161969197	161969231	Tandem duplication	35
chr1	164213035	164213069	Tandem duplication	35
chr1	165437236	165437270	Tandem duplication	35
chr1	165906529	165906563	Tandem duplication	35
chr1	166894702	166894736	Tandem duplication	35
chr1	169223016	169223050	Tandem duplication	35
chr1	170292756	170292790	Tandem duplication	35
chr1	173582395	173582429	Tandem duplication	35
chr1	174201965	174201999	Tandem duplication	35
chr1	174368308	174368342	Tandem duplication	35
chr1	174993570	174993604	Tandem duplication	35
chr1	177549368	177549402	Tandem duplication	35
chr1	177982744	177982778	Tandem duplication	35
chr1	178232984	178233018	Tandem duplication	35
chr1	193992706	193992740	Tandem duplication	35
chr1	195766065	195766099	Tandem duplication	35
chr1	198912211	198912245	Tandem duplication	35
chr1	201767040	201767074	Tandem duplication	35
chr1	203120279	203120313	Tandem duplication	35
chr1	205223156	205223190	Tandem duplication	35
chr1	211002226	211002260	Tandem duplication	35
chr1	215445268	215445302	Tandem duplication	35
chr1	215798369	215798403	Tandem duplication	35
chr1	216175357	216175391	Tandem duplication	35
chr1	216217845	216217879	Tandem duplication	35
chr1	216689045	216689079	Tandem duplication	35
chr1	218630663	218630697	Tandem duplication	35
chr1	222994809	222994843	Tandem duplication	35
chr1	223285718	223285752	Tandem duplication	35
chr1	224773587	224773621	Tandem duplication	35
chr1	230409298	230409332	Tandem duplication	35
chr1	231215726	231215760	Tandem duplication	35
chr1	233530146	233530180	Tandem duplication	35
chr1	235819370	235819404	Tandem duplication	35
chr1	237880242	237880276	Tandem duplication	35
chr1	241511716	241511750	Tandem duplication	35
chr1	241885945	241885979	Tandem duplication	35
chr1	243787252	243787286	Tandem duplication	35
chr1	244290672	244290706	Tandem duplication	35
chr1	246289664	246289698	Tandem duplication	35
chr1	248309960	248309994	Tandem duplication	35
chr1	5872229	5872268	Tandem duplication	40
chr1	14152081	14152120	Tandem duplication	40
chr1	18207240	18207279	Tandem duplication	40
chr1	22610122	22610161	Tandem duplication	40
chr1	22682050	22682089	Tandem duplication	40
chr1	22751057	22751096	Tandem duplication	40
chr1	24786440	24786479	Tandem duplication	40
chr1	26338435	26338474	Tandem duplication	40
chr1	31491065	31491104	Tandem duplication	40
chr1	32153390	32153429	Tandem duplication	40
chr1	33848318	33848357	Tandem duplication	40
chr1	34378815	34378854	Tandem duplication	40
chr1	34740588	34740627	Tandem duplication	40
chr1	39359088	39359127	Tandem duplication	40
chr1	39609166	39609205	Tandem duplication	40
chr1	41241008	41241047	Tandem duplication	40
chr1	42348966	42349005	Tandem duplication	40
chr1	45797537	45797576	Tandem duplication	40
chr1	55516396	55516435	Tandem duplication	40
chr1	57216189	57216228	Tandem duplication	40
chr1	62312309	62312348	Tandem duplication	40
chr1	63361918	63361957	Tandem duplication	40
chr1	65593064	65593103	Tandem duplication	40
chr1	65976234	65976273	Tandem duplication	40
chr1	71911494	71911533	Tandem duplication	40
chr1	73584675	73584714	Tandem duplication	40
chr1	75268808	75268847	Tandem duplication	40
chr1	75542341	75542380	Tandem duplication	40
chr1	75874100	75874139	Tandem duplication	40
chr1	76635651	76635690	Tandem duplication	40
chr1	79576579	79576618	Tandem duplication	40
chr1	84222618	84222657	Tandem duplication	40
chr1	84704176	84704215	Tandem duplication	40
chr1	85806604	85806643	Tandem duplication	40
chr1	89231345	89231384	Tandem duplication	40
chr1	91404742	91404781	Tandem duplication	40
chr1	91908248	91908287	Tandem duplication	40
chr1	95136761	95136800	Tandem duplication	40
chr1	102874816	102874855	Tandem duplication	40
chr1	103551870	103551909	Tandem duplication	40
chr1	103732663	103732702	Tandem duplication	40
chr1	104294255	104294294	Tandem duplication	40
chr1	105370242	105370281	Tandem duplication	40
chr1	106520558	106520597	Tandem duplication	40
chr1	108946899	108946938	Tandem duplication	40
chr1	114892800	114892839	Tandem duplication	40
chr1	116554296	116554335	Tandem duplication	40
chr1	119680383	119680422	Tandem duplication	40
chr1	143186786	143186825	Tandem duplication	40
chr1	145654360	145654399	Tandem duplication	40
chr1	149058533	149058572	Tandem duplication	40
chr1	150583538	150583577	Tandem duplication	40
chr1	151852388	151852427	Tandem duplication	40
chr1	152518528	152518567	Tandem duplication	40
chr1	155176338	155176377	Tandem duplication	40
chr1	155984604	155984643	Tandem duplication	40
chr1	156163725	156163764	Tandem duplication	40
chr1	156692301	156692340	Tandem duplication	40
chr1	158874867	158874906	Tandem duplication	40
chr1	162900707	162900746	Tandem duplication	40
chr1	163632093	163632132	Tandem duplication	40
chr1	169550623	169550662	Tandem duplication	40
chr1	170225309	170225348	Tandem duplication	40
chr1	171735967	171736006	Tandem duplication	40
chr1	173024711	173024750	Tandem duplication	40
chr1	174811522	174811561	Tandem duplication	40
chr1	175101416	175101455	Tandem duplication	40
chr1	175306920	175306959	Tandem duplication	40
chr1	175708800	175708839	Tandem duplication	40
chr1	180757090	180757129	Tandem duplication	40
chr1	181455154	181455193	Tandem duplication	40
chr1	183170785	183170824	Tandem duplication	40
chr1	184008896	184008935	Tandem duplication	40
chr1	184249851	184249890	Tandem duplication	40
chr1	187338719	187338758	Tandem duplication	40
chr1	189546219	189546258	Tandem duplication	40
chr1	193731057	193731096	Tandem duplication	40
chr1	195564716	195564755	Tandem duplication	40
chr1	200995538	200995577	Tandem duplication	40
chr1	201434804	201434843	Tandem duplication	40
chr1	203713263	203713302	Tandem duplication	40
chr1	204835264	204835303	Tandem duplication	40
chr1	205443788	205443827	Tandem duplication	40
chr1	213660355	213660394	Tandem duplication	40
chr1	213923837	213923876	Tandem duplication	40
chr1	217764666	217764705	Tandem duplication	40
chr1	219786530	219786569	Tandem duplication	40
chr1	223695783	223695822	Tandem duplication	40
chr1	224552052	224552091	Tandem duplication	40
chr1	226330144	226330183	Tandem duplication	40
chr1	226418097	226418136	Tandem duplication	40
chr1	226419333	226419372	Tandem duplication	40
chr1	228515475	228515514	Tandem duplication	40
chr1	231618887	231618926	Tandem duplication	40
chr1	235837245	235837284	Tandem duplication	40
chr1	236034850	236034889	Tandem duplication	40
chr1	236283411	236283450	Tandem duplication	40
chr1	237487626	237487665	Tandem duplication	40
chr1	241550588	241550627	Tandem duplication	40
chr1	244530093	244530132	Tandem duplication	40
chr1	880361	880405	Tandem duplication	45
chr1	1011851	1011895	Tandem duplication	45
chr1	2810616	2810660	Tandem duplication	45
chr1	21128500	21128544	Tandem duplication	45
chr1	24721166	24721210	Tandem duplication	45
chr1	25065698	25065742	Tandem duplication	45
chr1	27871262	27871306	Tandem duplication	45
chr1	28634196	28634240	Tandem duplication	45
chr1	28781932	28781976	Tandem duplication	45
chr1	31161652	31161696	Tandem duplication	45
chr1	31475330	31475374	Tandem duplication	45
chr1	34498885	34498929	Tandem duplication	45
chr1	35641318	35641362	Tandem duplication	45
chr1	35823261	35823305	Tandem duplication	45
chr1	36884767	36884811	Tandem duplication	45
chr1	37612523	37612567	Tandem duplication	45
chr1	42581319	42581363	Tandem duplication	45
chr1	42968464	42968508	Tandem duplication	45
chr1	44265208	44265252	Tandem duplication	45
chr1	45969987	45970031	Tandem duplication	45
chr1	50585100	50585144	Tandem duplication	45
chr1	50700422	50700466	Tandem duplication	45
chr1	52751646	52751690	Tandem duplication	45
chr1	55713862	55713906	Tandem duplication	45
chr1	56182251	56182295	Tandem duplication	45
chr1	57280574	57280618	Tandem duplication	45
chr1	57643239	57643283	Tandem duplication	45
chr1	58237927	58237971	Tandem duplication	45
chr1	63520812	63520856	Tandem duplication	45
chr1	64332966	64333010	Tandem duplication	45
chr1	65340010	65340054	Tandem duplication	45
chr1	65480567	65480611	Tandem duplication	45
chr1	67005202	67005246	Tandem duplication	45
chr1	70334748	70334792	Tandem duplication	45
chr1	75199301	75199345	Tandem duplication	45
chr1	77640278	77640322	Tandem duplication	45
chr1	78329859	78329903	Tandem duplication	45
chr1	82381158	82381202	Tandem duplication	45
chr1	82662996	82663040	Tandem duplication	45
chr1	84209699	84209743	Tandem duplication	45
chr1	85275263	85275307	Tandem duplication	45
chr1	87433211	87433255	Tandem duplication	45
chr1	87634867	87634911	Tandem duplication	45
chr1	89741183	89741227	Tandem duplication	45
chr1	90473452	90473496	Tandem duplication	45
chr1	90966161	90966205	Tandem duplication	45
chr1	94245380	94245424	Tandem duplication	45
chr1	95158287	95158331	Tandem duplication	45
chr1	96174619	96174663	Tandem duplication	45
chr1	98828177	98828221	Tandem duplication	45
chr1	102071255	102071299	Tandem duplication	45
chr1	104430494	104430538	Tandem duplication	45
chr1	110377149	110377193	Tandem duplication	45
chr1	111378056	111378100	Tandem duplication	45
chr1	111994850	111994894	Tandem duplication	45
chr1	112191146	112191190	Tandem duplication	45
chr1	147381564	147381608	Tandem duplication	45
chr1	148516122	148516166	Tandem duplication	45
chr1	152130929	152130973	Tandem duplication	45
chr1	155271715	155271759	Tandem duplication	45
chr1	155671679	155671723	Tandem duplication	45
chr1	156388419	156388463	Tandem duplication	45
chr1	162141178	162141222	Tandem duplication	45
chr1	163022213	163022257	Tandem duplication	45
chr1	165381725	165381769	Tandem duplication	45
chr1	166352106	166352150	Tandem duplication	45
chr1	168406367	168406411	Tandem duplication	45
chr1	172824516	172824560	Tandem duplication	45
chr1	177624688	177624732	Tandem duplication	45
chr1	179049762	179049806	Tandem duplication	45
chr1	185776709	185776753	Tandem duplication	45
chr1	186692476	186692520	Tandem duplication	45
chr1	189875790	189875834	Tandem duplication	45
chr1	191089206	191089250	Tandem duplication	45
chr1	192143357	192143401	Tandem duplication	45
chr1	195210091	195210135	Tandem duplication	45
chr1	197606869	197606913	Tandem duplication	45
chr1	200313425	200313469	Tandem duplication	45
chr1	201708464	201708508	Tandem duplication	45
chr1	203154119	203154163	Tandem duplication	45
chr1	204346837	204346881	Tandem duplication	45
chr1	205025644	205025688	Tandem duplication	45
chr1	208701731	208701775	Tandem duplication	45
chr1	208921265	208921309	Tandem duplication	45
chr1	209779085	209779129	Tandem duplication	45
chr1	212284698	212284742	Tandem duplication	45
chr1	215789530	215789574	Tandem duplication	45
chr1	218533689	218533733	Tandem duplication	45
chr1	219208878	219208922	Tandem duplication	45
chr1	219356505	219356549	Tandem duplication	45
chr1	230015110	230015154	Tandem duplication	45
chr1	232608358	232608402	Tandem duplication	45
chr1	233065872	233065916	Tandem duplication	45
chr1	234010241	234010285	Tandem duplication	45
chr1	237336997	237337041	Tandem duplication	45
chr1	240845386	240845430	Tandem duplication	45
chr1	241612070	241612114	Tandem duplication	45
chr1	246244828	246244872	Tandem duplication	45
chr1	247439825	247439869	Tandem duplication	45
chr1	247982928	247982972	Tandem duplication	45
chr1	4523935	4523984	Tandem duplication	50
chr1	4560842	4560891	Tandem duplication	50
chr1	9592675	9592724	Tandem duplication	50
chr1	16639235	16639284	Tandem duplication	50
chr1	19996664	19996713	Tandem duplication	50
chr1	20091355	20091404	Tandem duplication	50
chr1	21562491	21562540	Tandem duplication	50
chr1	23122249	23122298	Tandem duplication	50
chr1	25178690	25178739	Tandem duplication	50
chr1	29392679	29392728	Tandem duplication	50
chr1	32427381	32427430	Tandem duplication	50
chr1	32806386	32806435	Tandem duplication	50
chr1	34998750	34998799	Tandem duplication	50
chr1	38076925	38076974	Tandem duplication	50
chr1	38376901	38376950	Tandem duplication	50
chr1	41710004	41710053	Tandem duplication	50
chr1	43669478	43669527	Tandem duplication	50
chr1	45284043	45284092	Tandem duplication	50
chr1	47762074	47762123	Tandem duplication	50
chr1	50190692	50190741	Tandem duplication	50
chr1	55522601	55522650	Tandem duplication	50
chr1	58514099	58514148	Tandem duplication	50
chr1	63420622	63420671	Tandem duplication	50
chr1	65789469	65789518	Tandem duplication	50
chr1	66217395	66217444	Tandem duplication	50
chr1	67033352	67033401	Tandem duplication	50
chr1	69630463	69630512	Tandem duplication	50
chr1	71782650	71782699	Tandem duplication	50
chr1	72930595	72930644	Tandem duplication	50
chr1	74550346	74550395	Tandem duplication	50
chr1	77002218	77002267	Tandem duplication	50
chr1	80391225	80391274	Tandem duplication	50
chr1	82490207	82490256	Tandem duplication	50
chr1	86684087	86684136	Tandem duplication	50
chr1	90015164	90015213	Tandem duplication	50
chr1	93520941	93520990	Tandem duplication	50
chr1	95560754	95560803	Tandem duplication	50
chr1	96120017	96120066	Tandem duplication	50
chr1	96450206	96450255	Tandem duplication	50
chr1	96646989	96647038	Tandem duplication	50
chr1	97255196	97255245	Tandem duplication	50
chr1	99542976	99543025	Tandem duplication	50
chr1	100710027	100710076	Tandem duplication	50
chr1	101410845	101410894	Tandem duplication	50
chr1	104819698	104819747	Tandem duplication	50
chr1	105841097	105841146	Tandem duplication	50
chr1	109976152	109976201	Tandem duplication	50
chr1	112705896	112705945	Tandem duplication	50
chr1	113456166	113456215	Tandem duplication	50
chr1	113735403	113735452	Tandem duplication	50
chr1	115342184	115342233	Tandem duplication	50
chr1	115823709	115823758	Tandem duplication	50
chr1	118139480	118139529	Tandem duplication	50
chr1	121268120	121268169	Tandem duplication	50
chr1	144648727	144648776	Tandem duplication	50
chr1	144769272	144769321	Tandem duplication	50
chr1	148195470	148195519	Tandem duplication	50
chr1	148564048	148564097	Tandem duplication	50
chr1	152453156	152453205	Tandem duplication	50
chr1	155578129	155578178	Tandem duplication	50
chr1	157444025	157444074	Tandem duplication	50
chr1	162775636	162775685	Tandem duplication	50
chr1	163584936	163584985	Tandem duplication	50
chr1	165008480	165008529	Tandem duplication	50
chr1	167294648	167294697	Tandem duplication	50
chr1	168816839	168816888	Tandem duplication	50
chr1	170876772	170876821	Tandem duplication	50
chr1	172399109	172399158	Tandem duplication	50
chr1	172474360	172474409	Tandem duplication	50
chr1	177573364	177573413	Tandem duplication	50
chr1	178854529	178854578	Tandem duplication	50
chr1	179072258	179072307	Tandem duplication	50
chr1	185459480	185459529	Tandem duplication	50
chr1	187113485	187113534	Tandem duplication	50
chr1	187856348	187856397	Tandem duplication	50
chr1	190812466	190812515	Tandem duplication	50
chr1	196481962	196482011	Tandem duplication	50
chr1	199228843	199228892	Tandem duplication	50
chr1	200611411	200611460	Tandem duplication	50
chr1	204535638	204535687	Tandem duplication	50
chr1	205615614	205615663	Tandem duplication	50
chr1	208083687	208083736	Tandem duplication	50
chr1	209938828	209938877	Tandem duplication	50
chr1	211394482	211394531	Tandem duplication	50
chr1	214209402	214209451	Tandem duplication	50
chr1	214779113	214779162	Tandem duplication	50
chr1	215299866	215299915	Tandem duplication	50
chr1	216444392	216444441	Tandem duplication	50
chr1	220714967	220715016	Tandem duplication	50
chr1	224526863	224526912	Tandem duplication	50
chr1	225720032	225720081	Tandem duplication	50
chr1	228612846	228612895	Tandem duplication	50
chr1	228758628	228758677	Tandem duplication	50
chr1	229694950	229694999	Tandem duplication	50
chr1	232165234	232165283	Tandem duplication	50
chr1	232314986	232315035	Tandem duplication	50
chr1	234535348	234535397	Tandem duplication	50
chr1	238529159	238529208	Tandem duplication	50
chr1	239289047	239289096	Tandem duplication	50
chr1	248826018	248826067	Tandem duplication	50
chr1	3333679	3333733	Tandem duplication	55
chr1	6007062	6007116	Tandem duplication	55
chr1	7027032	7027086	Tandem duplication	55
chr1	7863124	7863178	Tandem duplication	55
chr1	9916000	9916054	Tandem duplication	55
chr1	11065609	11065663	Tandem duplication	55
chr1	14052981	14053035	Tandem duplication	55
chr1	17182205	17182259	Tandem duplication	55
chr1	19982376	19982430	Tandem duplication	55
chr1	26583197	26583251	Tandem duplication	55
chr1	30653334	30653388	Tandem duplication	55
chr1	34505588	34505642	Tandem duplication	55
chr1	35083733	35083787	Tandem duplication	55
chr1	39323118	39323172	Tandem duplication	55
chr1	41553103	41553157	Tandem duplication	55
chr1	45230403	45230457	Tandem duplication	55
chr1	45462941	45462995	Tandem duplication	55
chr1	47933743	47933797	Tandem duplication	55
chr1	48821140	48821194	Tandem duplication	55
chr1	49967425	49967479	Tandem duplication	55
chr1	50769337	50769391	Tandem duplication	55
chr1	52147095	52147149	Tandem duplication	55
chr1	53680830	53680884	Tandem duplication	55
chr1	54213666	54213720	Tandem duplication	55
chr1	54272445	54272499	Tandem duplication	55
chr1	56371136	56371190	Tandem duplication	55
chr1	56945514	56945568	Tandem duplication	55
chr1	62919216	62919270	Tandem duplication	55
chr1	65105380	65105434	Tandem duplication	55
chr1	65904423	65904477	Tandem duplication	55
chr1	66927896	66927950	Tandem duplication	55
chr1	69209373	69209427	Tandem duplication	55
chr1	69479392	69479446	Tandem duplication	55
chr1	69771043	69771097	Tandem duplication	55
chr1	71103927	71103981	Tandem duplication	55
chr1	75468141	75468195	Tandem duplication	55
chr1	77803847	77803901	Tandem duplication	55
chr1	85774119	85774173	Tandem duplication	55
chr1	95000226	95000280	Tandem duplication	55
chr1	103662007	103662061	Tandem duplication	55
chr1	106192448	106192502	Tandem duplication	55
chr1	106758638	106758692	Tandem duplication	55
chr1	108458099	108458153	Tandem duplication	55
chr1	111884078	111884132	Tandem duplication	55
chr1	120920113	120920167	Tandem duplication	55
chr1	143366275	143366329	Tandem duplication	55
chr1	154742710	154742764	Tandem duplication	55
chr1	155314711	155314765	Tandem duplication	55
chr1	156144908	156144962	Tandem duplication	55
chr1	161240277	161240331	Tandem duplication	55
chr1	161693914	161693968	Tandem duplication	55
chr1	162728528	162728582	Tandem duplication	55
chr1	165036526	165036580	Tandem duplication	55
chr1	166251099	166251153	Tandem duplication	55
chr1	166251274	166251328	Tandem duplication	55
chr1	167513786	167513840	Tandem duplication	55
chr1	167550828	167550882	Tandem duplication	55
chr1	171424507	171424561	Tandem duplication	55
chr1	172827825	172827879	Tandem duplication	55
chr1	176367882	176367936	Tandem duplication	55
chr1	176893614	176893668	Tandem duplication	55
chr1	179805112	179805166	Tandem duplication	55
chr1	179895556	179895610	Tandem duplication	55
chr1	181166718	181166772	Tandem duplication	55
chr1	185584430	185584484	Tandem duplication	55
chr1	187750178	187750232	Tandem duplication	55
chr1	188772076	188772130	Tandem duplication	55
chr1	189552463	189552517	Tandem duplication	55
chr1	189951189	189951243	Tandem duplication	55
chr1	190565648	190565702	Tandem duplication	55
chr1	192227005	192227059	Tandem duplication	55
chr1	195125225	195125279	Tandem duplication	55
chr1	197370312	197370366	Tandem duplication	55
chr1	199625255	199625309	Tandem duplication	55
chr1	199967814	199967868	Tandem duplication	55
chr1	200836667	200836721	Tandem duplication	55
chr1	202923587	202923641	Tandem duplication	55
chr1	203411508	203411562	Tandem duplication	55
chr1	203745460	203745514	Tandem duplication	55
chr1	207784814	207784868	Tandem duplication	55
chr1	209445771	209445825	Tandem duplication	55
chr1	209775123	209775177	Tandem duplication	55
chr1	210461905	210461959	Tandem duplication	55
chr1	214063416	214063470	Tandem duplication	55
chr1	214212125	214212179	Tandem duplication	55
chr1	215280113	215280167	Tandem duplication	55
chr1	220486499	220486553	Tandem duplication	55
chr1	222000820	222000874	Tandem duplication	55
chr1	223471687	223471741	Tandem duplication	55
chr1	224134324	224134378	Tandem duplication	55
chr1	224247508	224247562	Tandem duplication	55
chr1	231466445	231466499	Tandem duplication	55
chr1	235006013	235006067	Tandem duplication	55
chr1	237177968	237178022	Tandem duplication	55
chr1	237315995	237316049	Tandem duplication	55
chr1	239722491	239722545	Tandem duplication	55
chr1	240087406	240087460	Tandem duplication	55
chr1	244482817	244482871	Tandem duplication	55
chr1	245895366	245895420	Tandem duplication	55
chr1	248903090	248903144	Tandem duplication	55
chr1	99590	99649	Tandem duplication	60
chr1	1138653	1138712	Tandem duplication	60
chr1	3221577	3221636	Tandem duplication	60
chr1	3550138	3550197	Tandem duplication	60
chr1	7082138	7082197	Tandem duplication	60
chr1	9638320	9638379	Tandem duplication	60
chr1	9797976	9798035	Tandem duplication	60
chr1	10765032	10765091	Tandem duplication	60
chr1	12041391	12041450	Tandem duplication	60
chr1	12956597	12956656	Tandem duplication	60
chr1	14112367	14112426	Tandem duplication	60
chr1	16346639	16346698	Tandem duplication	60
chr1	16592122	16592181	Tandem duplication	60
chr1	17408484	17408543	Tandem duplication	60
chr1	19924299	19924358	Tandem duplication	60
chr1	24219626	24219685	Tandem duplication	60
chr1	24992367	24992426	Tandem duplication	60
chr1	29208091	29208150	Tandem duplication	60
chr1	32586855	32586914	Tandem duplication	60
chr1	43114577	43114636	Tandem duplication	60
chr1	51971180	51971239	Tandem duplication	60
chr1	52320471	52320530	Tandem duplication	60
chr1	61557137	61557196	Tandem duplication	60
chr1	62910949	62911008	Tandem duplication	60
chr1	64575080	64575139	Tandem duplication	60
chr1	64765055	64765114	Tandem duplication	60
chr1	68609131	68609190	Tandem duplication	60
chr1	74045593	74045652	Tandem duplication	60
chr1	75674424	75674483	Tandem duplication	60
chr1	75928943	75929002	Tandem duplication	60
chr1	76603884	76603943	Tandem duplication	60
chr1	76905189	76905248	Tandem duplication	60
chr1	80237812	80237871	Tandem duplication	60
chr1	83816404	83816463	Tandem duplication	60
chr1	85333668	85333727	Tandem duplication	60
chr1	85718447	85718506	Tandem duplication	60
chr1	85788971	85789030	Tandem duplication	60
chr1	89818050	89818109	Tandem duplication	60
chr1	90524415	90524474	Tandem duplication	60
chr1	92440735	92440794	Tandem duplication	60
chr1	93001285	93001344	Tandem duplication	60
chr1	100983945	100984004	Tandem duplication	60
chr1	105226188	105226247	Tandem duplication	60
chr1	106269770	106269829	Tandem duplication	60
chr1	109968006	109968065	Tandem duplication	60
chr1	110396159	110396218	Tandem duplication	60
chr1	111154713	111154772	Tandem duplication	60
chr1	113335971	113336030	Tandem duplication	60
chr1	114393686	114393745	Tandem duplication	60
chr1	115374555	115374614	Tandem duplication	60
chr1	116370840	116370899	Tandem duplication	60
chr1	117468405	117468464	Tandem duplication	60
chr1	117942408	117942467	Tandem duplication	60
chr1	118268363	118268422	Tandem duplication	60
chr1	120981647	120981706	Tandem duplication	60
chr1	143898558	143898617	Tandem duplication	60
chr1	148000950	148001009	Tandem duplication	60
chr1	148553788	148553847	Tandem duplication	60
chr1	149347276	149347335	Tandem duplication	60
chr1	149632980	149633039	Tandem duplication	60
chr1	149797618	149797677	Tandem duplication	60
chr1	159708873	159708932	Tandem duplication	60
chr1	162425650	162425709	Tandem duplication	60
chr1	167130752	167130811	Tandem duplication	60
chr1	168482781	168482840	Tandem duplication	60
chr1	174103891	174103950	Tandem duplication	60
chr1	180149011	180149070	Tandem duplication	60
chr1	192156947	192157006	Tandem duplication	60
chr1	192432835	192432894	Tandem duplication	60
chr1	193991771	193991830	Tandem duplication	60
chr1	194165848	194165907	Tandem duplication	60
chr1	196295447	196295506	Tandem duplication	60
chr1	196698810	196698869	Tandem duplication	60
chr1	203663972	203664031	Tandem duplication	60
chr1	203714708	203714767	Tandem duplication	60
chr1	205377228	205377287	Tandem duplication	60
chr1	205528165	205528224	Tandem duplication	60
chr1	206085380	206085439	Tandem duplication	60
chr1	208048274	208048333	Tandem duplication	60
chr1	209056717	209056776	Tandem duplication	60
chr1	209897060	209897119	Tandem duplication	60
chr1	213018993	213019052	Tandem duplication	60
chr1	213122072	213122131	Tandem duplication	60
chr1	214151311	214151370	Tandem duplication	60
chr1	214737281	214737340	Tandem duplication	60
chr1	215852677	215852736	Tandem duplication	60
chr1	216966224	216966283	Tandem duplication	60
chr1	217247887	217247946	Tandem duplication	60
chr1	223306146	223306205	Tandem duplication	60
chr1	223682917	223682976	Tandem duplication	60
chr1	223757475	223757534	Tandem duplication	60
chr1	223834051	223834110	Tandem duplication	60
chr1	230747507	230747566	Tandem duplication	60
chr1	232750001	232750060	Tandem duplication	60
chr1	233780992	233781051	Tandem duplication	60
chr1	234432480	234432539	Tandem duplication	60
chr1	236402461	236402520	Tandem duplication	60
chr1	238664496	238664555	Tandem duplication	60
chr1	239057416	239057475	Tandem duplication	60
chr1	240287574	240287633	Tandem duplication	60
chr1	200769	200833	Tandem duplication	65
chr1	2076180	2076244	Tandem duplication	65
chr1	9747654	9747718	Tandem duplication	65
chr1	10003177	10003241	Tandem duplication	65
chr1	14654133	14654197	Tandem duplication	65
chr1	17451029	17451093	Tandem duplication	65
chr1	17677851	17677915	Tandem duplication	65
chr1	18236381	18236445	Tandem duplication	65
chr1	20557005	20557069	Tandem duplication	65
chr1	24688229	24688293	Tandem duplication	65
chr1	25422887	25422951	Tandem duplication	65
chr1	28825454	28825518	Tandem duplication	65
chr1	31446805	31446869	Tandem duplication	65
chr1	32177944	32178008	Tandem duplication	65
chr1	34197900	34197964	Tandem duplication	65
chr1	35885191	35885255	Tandem duplication	65
chr1	37115557	37115621	Tandem duplication	65
chr1	44002356	44002420	Tandem duplication	65
chr1	44025258	44025322	Tandem duplication	65
chr1	46514782	46514846	Tandem duplication	65
chr1	46786209	46786273	Tandem duplication	65
chr1	47927816	47927880	Tandem duplication	65
chr1	48506505	48506569	Tandem duplication	65
chr1	51561726	51561790	Tandem duplication	65
chr1	53073798	53073862	Tandem duplication	65
chr1	53654853	53654917	Tandem duplication	65
chr1	58973508	58973572	Tandem duplication	65
chr1	60444140	60444204	Tandem duplication	65
chr1	62443000	62443064	Tandem duplication	65
chr1	63118485	63118549	Tandem duplication	65
chr1	65752848	65752912	Tandem duplication	65
chr1	65818499	65818563	Tandem duplication	65
chr1	74299489	74299553	Tandem duplication	65
chr1	74583241	74583305	Tandem duplication	65
chr1	79122245	79122309	Tandem duplication	65
chr1	79787972	79788036	Tandem duplication	65
chr1	81108398	81108462	Tandem duplication	65
chr1	86029385	86029449	Tandem duplication	65
chr1	93050993	93051057	Tandem duplication	65
chr1	96278899	96278963	Tandem duplication	65
chr1	97567926	97567990	Tandem duplication	65
chr1	100135583	100135647	Tandem duplication	65
chr1	100208934	100208998	Tandem duplication	65
chr1	100257571	100257635	Tandem duplication	65
chr1	101172837	101172901	Tandem duplication	65
chr1	101918776	101918840	Tandem duplication	65
chr1	102821031	102821095	Tandem duplication	65
chr1	109072473	109072537	Tandem duplication	65
chr1	109868143	109868207	Tandem duplication	65
chr1	114758196	114758260	Tandem duplication	65
chr1	115142954	115143018	Tandem duplication	65
chr1	115873502	115873566	Tandem duplication	65
chr1	116833543	116833607	Tandem duplication	65
chr1	144912782	144912846	Tandem duplication	65
chr1	149467421	149467485	Tandem duplication	65
chr1	149991307	149991371	Tandem duplication	65
chr1	150283208	150283272	Tandem duplication	65
chr1	150776943	150777007	Tandem duplication	65
chr1	153419593	153419657	Tandem duplication	65
chr1	161574456	161574520	Tandem duplication	65
chr1	162027674	162027738	Tandem duplication	65
chr1	162054929	162054993	Tandem duplication	65
chr1	164125790	164125854	Tandem duplication	65
chr1	165961719	165961783	Tandem duplication	65
chr1	166519903	166519967	Tandem duplication	65
chr1	168825470	168825534	Tandem duplication	65
chr1	171725282	171725346	Tandem duplication	65
chr1	178398135	178398199	Tandem duplication	65
chr1	180475126	180475190	Tandem duplication	65
chr1	185147043	185147107	Tandem duplication	65
chr1	185285109	185285173	Tandem duplication	65
chr1	189152741	189152805	Tandem duplication	65
chr1	194481477	194481541	Tandem duplication	65
chr1	194977258	194977322	Tandem duplication	65
chr1	196842465	196842529	Tandem duplication	65
chr1	198459833	198459897	Tandem duplication	65
chr1	200148622	200148686	Tandem duplication	65
chr1	205617760	205617824	Tandem duplication	65
chr1	206837584	206837648	Tandem duplication	65
chr1	209850098	209850162	Tandem duplication	65
chr1	213684097	213684161	Tandem duplication	65
chr1	218439202	218439266	Tandem duplication	65
chr1	219129726	219129790	Tandem duplication	65
chr1	219660275	219660339	Tandem duplication	65
chr1	221198694	221198758	Tandem duplication	65
chr1	221920355	221920419	Tandem duplication	65
chr1	224379594	224379658	Tandem duplication	65
chr1	225365564	225365628	Tandem duplication	65
chr1	226536754	226536818	Tandem duplication	65
chr1	227666463	227666527	Tandem duplication	65
chr1	229407863	229407927	Tandem duplication	65
chr1	229825679	229825743	Tandem duplication	65
chr1	232864300	232864364	Tandem duplication	65
chr1	233687836	233687900	Tandem duplication	65
chr1	235655466	235655530	Tandem duplication	65
chr1	238258282	238258346	Tandem duplication	65
chr1	239853303	239853367	Tandem duplication	65
chr1	241010193	241010257	Tandem duplication	65
chr1	245209700	245209764	Tandem duplication	65
chr1	245753300	245753364	Tandem duplication	65
chr1	505143	505212	Tandem duplication	70
chr1	8524232	8524301	Tandem duplication	70
chr1	11324606	11324675	Tandem duplication	70
chr1	12885704	12885773	Tandem duplication	70
chr1	18263837	18263906	Tandem duplication	70
chr1	18440245	18440314	Tandem duplication	70
chr1	18999121	18999190	Tandem duplication	70
chr1	22983249	22983318	Tandem duplication	70
chr1	26101390	26101459	Tandem duplication	70
chr1	28896620	28896689	Tandem duplication	70
chr1	31221706	31221775	Tandem duplication	70
chr1	34933329	34933398	Tandem duplication	70
chr1	41731675	41731744	Tandem duplication	70
chr1	45068432	45068501	Tandem duplication	70
chr1	47556982	47557051	Tandem duplication	70
chr1	49018308	49018377	Tandem duplication	70
chr1	51658668	51658737	Tandem duplication	70
chr1	52373857	52373926	Tandem duplication	70
chr1	59740700	59740769	Tandem duplication	70
chr1	60929509	60929578	Tandem duplication	70
chr1	61749556	61749625	Tandem duplication	70
chr1	64353449	64353518	Tandem duplication	70
chr1	65454948	65455017	Tandem duplication	70
chr1	66115034	66115103	Tandem duplication	70
chr1	72226829	72226898	Tandem duplication	70
chr1	72474118	72474187	Tandem duplication	70
chr1	74613864	74613933	Tandem duplication	70
chr1	74949309	74949378	Tandem duplication	70
chr1	78520771	78520840	Tandem duplication	70
chr1	79175528	79175597	Tandem duplication	70
chr1	81600047	81600116	Tandem duplication	70
chr1	87433308	87433377	Tandem duplication	70
chr1	87599790	87599859	Tandem duplication	70
chr1	89274276	89274345	Tandem duplication	70
chr1	90364056	90364125	Tandem duplication	70
chr1	92054540	92054609	Tandem duplication	70
chr1	92139381	92139450	Tandem duplication	70
chr1	92907694	92907763	Tandem duplication	70
chr1	96370916	96370985	Tandem duplication	70
chr1	101173352	101173421	Tandem duplication	70
chr1	105363973	105364042	Tandem duplication	70
chr1	105523669	105523738	Tandem duplication	70
chr1	109885340	109885409	Tandem duplication	70
chr1	115117513	115117582	Tandem duplication	70
chr1	117121799	117121868	Tandem duplication	70
chr1	117570646	117570715	Tandem duplication	70
chr1	118328660	118328729	Tandem duplication	70
chr1	119036152	119036221	Tandem duplication	70
chr1	120232568	120232637	Tandem duplication	70
chr1	120677062	120677131	Tandem duplication	70
chr1	145806275	145806344	Tandem duplication	70
chr1	145899187	145899256	Tandem duplication	70
chr1	147659364	147659433	Tandem duplication	70
chr1	154305629	154305698	Tandem duplication	70
chr1	155270418	155270487	Tandem duplication	70
chr1	159392627	159392696	Tandem duplication	70
chr1	161552623	161552692	Tandem duplication	70
chr1	163144301	163144370	Tandem duplication	70
chr1	165027860	165027929	Tandem duplication	70
chr1	166303418	166303487	Tandem duplication	70
chr1	166600204	166600273	Tandem duplication	70
chr1	168304254	168304323	Tandem duplication	70
chr1	172092093	172092162	Tandem duplication	70
chr1	172804973	172805042	Tandem duplication	70
chr1	174170277	174170346	Tandem duplication	70
chr1	174757910	174757979	Tandem duplication	70
chr1	175650317	175650386	Tandem duplication	70
chr1	179309217	179309286	Tandem duplication	70
chr1	183125079	183125148	Tandem duplication	70
chr1	184764351	184764420	Tandem duplication	70
chr1	187300857	187300926	Tandem duplication	70
chr1	190565679	190565748	Tandem duplication	70
chr1	193157596	193157665	Tandem duplication	70
chr1	194253674	194253743	Tandem duplication	70
chr1	194905000	194905069	Tandem duplication	70
chr1	196550795	196550864	Tandem duplication	70
chr1	196887551	196887620	Tandem duplication	70
chr1	198669247	198669316	Tandem duplication	70
chr1	199058280	199058349	Tandem duplication	70
chr1	201337911	201337980	Tandem duplication	70
chr1	203506055	203506124	Tandem duplication	70
chr1	209731253	209731322	Tandem duplication	70
chr1	210972890	210972959	Tandem duplication	70
chr1	219704201	219704270	Tandem duplication	70
chr1	219935431	219935500	Tandem duplication	70
chr1	222259705	222259774	Tandem duplication	70
chr1	224455013	224455082	Tandem duplication	70
chr1	228326207	228326276	Tandem duplication	70
chr1	228795379	228795448	Tandem duplication	70
chr1	231277387	231277456	Tandem duplication	70
chr1	235454746	235454815	Tandem duplication	70
chr1	236148042	236148111	Tandem duplication	70
chr1	236212539	236212608	Tandem duplication	70
chr1	236346611	236346680	Tandem duplication	70
chr1	237597156	237597225	Tandem duplication	70
chr1	240716871	240716940	Tandem duplication	70
chr1	242731158	242731227	Tandem duplication	70
chr1	243472051	243472120	Tandem duplication	70
chr1	246822139	246822208	Tandem duplication	70
chr1	248213196	248213265	Tandem duplication	70
chr1	9570634	9570708	Tandem duplication	75
chr1	10382251	10382325	Tandem duplication	75
chr1	11523077	11523151	Tandem duplication	75
chr1	13703098	13703172	Tandem duplication	75
chr1	14777650	14777724	Tandem duplication	75
chr1	16057831	16057905	Tandem duplication	75
chr1	17764681	17764755	Tandem duplication	75
chr1	20871652	20871726	Tandem duplication	75
chr1	21784792	21784866	Tandem duplication	75
chr1	23005064	23005138	Tandem duplication	75
chr1	23110865	23110939	Tandem duplication	75
chr1	29325355	29325429	Tandem duplication	75
chr1	30974130	30974204	Tandem duplication	75
chr1	31113754	31113828	Tandem duplication	75
chr1	31315944	31316018	Tandem duplication	75
chr1	33751114	33751188	Tandem duplication	75
chr1	33948181	33948255	Tandem duplication	75
chr1	35212338	35212412	Tandem duplication	75
chr1	37684169	37684243	Tandem duplication	75
chr1	46133787	46133861	Tandem duplication	75
chr1	46152924	46152998	Tandem duplication	75
chr1	46222372	46222446	Tandem duplication	75
chr1	48408648	48408722	Tandem duplication	75
chr1	50020617	50020691	Tandem duplication	75
chr1	50244902	50244976	Tandem duplication	75
chr1	52162935	52163009	Tandem duplication	75
chr1	53662368	53662442	Tandem duplication	75
chr1	55958168	55958242	Tandem duplication	75
chr1	60573121	60573195	Tandem duplication	75
chr1	64191536	64191610	Tandem duplication	75
chr1	65095796	65095870	Tandem duplication	75
chr1	67237378	67237452	Tandem duplication	75
chr1	75397953	75398027	Tandem duplication	75
chr1	77295820	77295894	Tandem duplication	75
chr1	77777991	77778065	Tandem duplication	75
chr1	85964587	85964661	Tandem duplication	75
chr1	87785406	87785480	Tandem duplication	75
chr1	91052255	91052329	Tandem duplication	75
chr1	103423642	103423716	Tandem duplication	75
chr1	105112321	105112395	Tandem duplication	75
chr1	111011616	111011690	Tandem duplication	75
chr1	113448557	113448631	Tandem duplication	75
chr1	114056007	114056081	Tandem duplication	75
chr1	117157575	117157649	Tandem duplication	75
chr1	120935333	120935407	Tandem duplication	75
chr1	143951190	143951264	Tandem duplication	75
chr1	147285778	147285852	Tandem duplication	75
chr1	149480192	149480266	Tandem duplication	75
chr1	151599878	151599952	Tandem duplication	75
chr1	153683946	153684020	Tandem duplication	75
chr1	160275581	160275655	Tandem duplication	75
chr1	161895317	161895391	Tandem duplication	75
chr1	164478636	164478710	Tandem duplication	75
chr1	164531456	164531530	Tandem duplication	75
chr1	164887114	164887188	Tandem duplication	75
chr1	168767451	168767525	Tandem duplication	75
chr1	169211005	169211079	Tandem duplication	75
chr1	171356426	171356500	Tandem duplication	75
chr1	172225827	172225901	Tandem duplication	75
chr1	173105257	173105331	Tandem duplication	75
chr1	175763612	175763686	Tandem duplication	75
chr1	176417212	176417286	Tandem duplication	75
chr1	180275663	180275737	Tandem duplication	75
chr1	181241899	181241973	Tandem duplication	75
chr1	183619309	183619383	Tandem duplication	75
chr1	183634169	183634243	Tandem duplication	75
chr1	183886723	183886797	Tandem duplication	75
chr1	184270797	184270871	Tandem duplication	75
chr1	185049656	185049730	Tandem duplication	75
chr1	186345077	186345151	Tandem duplication	75
chr1	187226609	187226683	Tandem duplication	75
chr1	188703291	188703365	Tandem duplication	75
chr1	191834640	191834714	Tandem duplication	75
chr1	195561021	195561095	Tandem duplication	75
chr1	198170565	198170639	Tandem duplication	75
chr1	200666258	200666332	Tandem duplication	75
chr1	203820700	203820774	Tandem duplication	75
chr1	207732154	207732228	Tandem duplication	75
chr1	207841430	207841504	Tandem duplication	75
chr1	209983456	209983530	Tandem duplication	75
chr1	212701383	212701457	Tandem duplication	75
chr1	212997879	212997953	Tandem duplication	75
chr1	218233657	218233731	Tandem duplication	75
chr1	218288022	218288096	Tandem duplication	75
chr1	224528028	224528102	Tandem duplication	75
chr1	226850734	226850808	Tandem duplication	75
chr1	228140127	228140201	Tandem duplication	75
chr1	228495919	228495993	Tandem duplication	75
chr1	228907249	228907323	Tandem duplication	75
chr1	230240834	230240908	Tandem duplication	75
chr1	234018480	234018554	Tandem duplication	75
chr1	238366137	238366211	Tandem duplication	75
chr1	238387998	238388072	Tandem duplication	75
chr1	238722189	238722263	Tandem duplication	75
chr1	238992131	238992205	Tandem duplication	75
chr1	239763618	239763692	Tandem duplication	75
chr1	240328113	240328187	Tandem duplication	75
chr1	240779571	240779645	Tandem duplication	75
chr1	241059215	241059289	Tandem duplication	75
chr1	245379802	245379876	Tandem duplication	75
chr1	1885153	1885232	Tandem duplication	80
chr1	4244335	4244414	Tandem duplication	80
chr1	5498603	5498682	Tandem duplication	80
chr1	13386526	13386605	Tandem duplication	80
chr1	14271685	14271764	Tandem duplication	80
chr1	16410286	16410365	Tandem duplication	80
chr1	16416708	16416787	Tandem duplication	80
chr1	16671586	16671665	Tandem duplication	80
chr1	17482027	17482106	Tandem duplication	80
chr1	24928931	24929010	Tandem duplication	80
chr1	27901366	27901445	Tandem duplication	80
chr1	30224493	30224572	Tandem duplication	80
chr1	31189557	31189636	Tandem duplication	80
chr1	31270248	31270327	Tandem duplication	80
chr1	31801962	31802041	Tandem duplication	80
chr1	34729256	34729335	Tandem duplication	80
chr1	35215212	35215291	Tandem duplication	80
chr1	40469303	40469382	Tandem duplication	80
chr1	42127053	42127132	Tandem duplication	80
chr1	44986167	44986246	Tandem duplication	80
chr1	44994392	44994471	Tandem duplication	80
chr1	47227326	47227405	Tandem duplication	80
chr1	48597462	48597541	Tandem duplication	80
chr1	52078114	52078193	Tandem duplication	80
chr1	55277965	55278044	Tandem duplication	80
chr1	56184962	56185041	Tandem duplication	80
chr1	56839708	56839787	Tandem duplication	80
chr1	57382476	57382555	Tandem duplication	80
chr1	58792590	58792669	Tandem duplication	80
chr1	58997361	58997440	Tandem duplication	80
chr1	59539955	59540034	Tandem duplication	80
chr1	59685574	59685653	Tandem duplication	80
chr1	63270393	63270472	Tandem duplication	80
chr1	63966413	63966492	Tandem duplication	80
chr1	65923246	65923325	Tandem duplication	80
chr1	70836068	70836147	Tandem duplication	80
chr1	75072556	75072635	Tandem duplication	80
chr1	77689111	77689190	Tandem duplication	80
chr1	78492238	78492317	Tandem duplication	80
chr1	78558132	78558211	Tandem duplication	80
chr1	81933411	81933490	Tandem duplication	80
chr1	84924494	84924573	Tandem duplication	80
chr1	86782105	86782184	Tandem duplication	80
chr1	90613438	90613517	Tandem duplication	80
chr1	90695148	90695227	Tandem duplication	80
chr1	98942059	98942138	Tandem duplication	80
chr1	100701505	100701584	Tandem duplication	80
chr1	101221045	101221124	Tandem duplication	80
chr1	105545027	105545106	Tandem duplication	80
chr1	107560214	107560293	Tandem duplication	80
chr1	108981650	108981729	Tandem duplication	80
chr1	109244084	109244163	Tandem duplication	80
chr1	111223978	111224057	Tandem duplication	80
chr1	111447975	111448054	Tandem duplication	80
chr1	112642827	112642906	Tandem duplication	80
chr1	114444409	114444488	Tandem duplication	80
chr1	115107258	115107337	Tandem duplication	80
chr1	116251248	116251327	Tandem duplication	80
chr1	116599193	116599272	Tandem duplication	80
chr1	117889769	117889848	Tandem duplication	80
chr1	118240595	118240674	Tandem duplication	80
chr1	118298471	118298550	Tandem duplication	80
chr1	119478007	119478086	Tandem duplication	80
chr1	144904589	144904668	Tandem duplication	80
chr1	147411677	147411756	Tandem duplication	80
chr1	148974526	148974605	Tandem duplication	80
chr1	150677380	150677459	Tandem duplication	80
chr1	154494652	154494731	Tandem duplication	80
chr1	155125596	155125675	Tandem duplication	80
chr1	156476933	156477012	Tandem duplication	80
chr1	157040351	157040430	Tandem duplication	80
chr1	157994607	157994686	Tandem duplication	80
chr1	161139235	161139314	Tandem duplication	80
chr1	161679700	161679779	Tandem duplication	80
chr1	161900214	161900293	Tandem duplication	80
chr1	163734595	163734674	Tandem duplication	80
chr1	173490607	173490686	Tandem duplication	80
chr1	174869042	174869121	Tandem duplication	80
chr1	180098763	180098842	Tandem duplication	80
chr1	181888712	181888791	Tandem duplication	80
chr1	186054324	186054403	Tandem duplication	80
chr1	188091255	188091334	Tandem duplication	80
chr1	195409100	195409179	Tandem duplication	80
chr1	199744163	199744242	Tandem duplication	80
chr1	207629722	207629801	Tandem duplication	80
chr1	207720014	207720093	Tandem duplication	80
chr1	213100667	213100746	Tandem duplication	80
chr1	213929111	213929190	Tandem duplication	80
chr1	217898452	217898531	Tandem duplication	80
chr1	218465695	218465774	Tandem duplication	80
chr1	220489914	220489993	Tandem duplication	80
chr1	226810122	226810201	Tandem duplication	80
chr1	228467638	228467717	Tandem duplication	80
chr1	229044658	229044737	Tandem duplication	80
chr1	234421843	234421922	Tandem duplication	80
chr1	238170441	238170520	Tandem duplication	80
chr1	239028099	239028178	Tandem duplication	80
chr1	240095765	240095844	Tandem duplication	80
chr1	241082718	241082797	Tandem duplication	80
chr1	246968037	246968116	Tandem duplication	80
chr1	1264923	1265007	Tandem duplication	85
chr1	8627838	8627922	Tandem duplication	85
chr1	14717137	14717221	Tandem duplication	85
chr1	15638732	15638816	Tandem duplication	85
chr1	18884650	18884734	Tandem duplication	85
chr1	18896086	18896170	Tandem duplication	85
chr1	19545946	19546030	Tandem duplication	85
chr1	22235930	22236014	Tandem duplication	85
chr1	23357324	23357408	Tandem duplication	85
chr1	23393581	23393665	Tandem duplication	85
chr1	24521474	24521558	Tandem duplication	85
chr1	25460875	25460959	Tandem duplication	85
chr1	27486886	27486970	Tandem duplication	85
chr1	29250203	29250287	Tandem duplication	85
chr1	29539016	29539100	Tandem duplication	85
chr1	34480832	34480916	Tandem duplication	85
chr1	34864548	34864632	Tandem duplication	85
chr1	40911944	40912028	Tandem duplication	85
chr1	41978370	41978454	Tandem duplication	85
chr1	49561598	49561682	Tandem duplication	85
chr1	51496611	51496695	Tandem duplication	85
chr1	54912757	54912841	Tandem duplication	85
chr1	55160967	55161051	Tandem duplication	85
chr1	56379814	56379898	Tandem duplication	85
chr1	57249395	57249479	Tandem duplication	85
chr1	58737612	58737696	Tandem duplication	85
chr1	58812156	58812240	Tandem duplication	85
chr1	59859182	59859266	Tandem duplication	85
chr1	63217515	63217599	Tandem duplication	85
chr1	64292549	64292633	Tandem duplication	85
chr1	66299868	66299952	Tandem duplication	85
chr1	66855118	66855202	Tandem duplication	85
chr1	70234493	70234577	Tandem duplication	85
chr1	71635601	71635685	Tandem duplication	85
chr1	75092821	75092905	Tandem duplication	85
chr1	75204613	75204697	Tandem duplication	85
chr1	75511583	75511667	Tandem duplication	85
chr1	75529104	75529188	Tandem duplication	85
chr1	77171199	77171283	Tandem duplication	85
chr1	77593732	77593816	Tandem duplication	85
chr1	81439052	81439136	Tandem duplication	85
chr1	82195529	82195613	Tandem duplication	85
chr1	88128366	88128450	Tandem duplication	85
chr1	90217766	90217850	Tandem duplication	85
chr1	91164302	91164386	Tandem duplication	85
chr1	96731200	96731284	Tandem duplication	85
chr1	101238378	101238462	Tandem duplication	85
chr1	101277794	101277878	Tandem duplication	85
chr1	101980369	101980453	Tandem duplication	85
chr1	102184908	102184992	Tandem duplication	85
chr1	105420422	105420506	Tandem duplication	85
chr1	106902875	106902959	Tandem duplication	85
chr1	107124028	107124112	Tandem duplication	85
chr1	108588735	108588819	Tandem duplication	85
chr1	111453377	111453461	Tandem duplication	85
chr1	113513222	113513306	Tandem duplication	85
chr1	113605439	113605523	Tandem duplication	85
chr1	117209486	117209570	Tandem duplication	85
chr1	118497435	118497519	Tandem duplication	85
chr1	119406901	119406985	Tandem duplication	85
chr1	147795320	147795404	Tandem duplication	85
chr1	151830597	151830681	Tandem duplication	85
chr1	152389466	152389550	Tandem duplication	85
chr1	153847156	153847240	Tandem duplication	85
chr1	154633708	154633792	Tandem duplication	85
chr1	154961419	154961503	Tandem duplication	85
chr1	164626912	164626996	Tandem duplication	85
chr1	172341432	172341516	Tandem duplication	85
chr1	180329529	180329613	Tandem duplication	85
chr1	180635581	180635665	Tandem duplication	85
chr1	181094745	181094829	Tandem duplication	85
chr1	183142985	183143069	Tandem duplication	85
chr1	183333299	183333383	Tandem duplication	85
chr1	184350937	184351021	Tandem duplication	85
chr1	184621533	184621617	Tandem duplication	85
chr1	185758624	185758708	Tandem duplication	85
chr1	189887227	189887311	Tandem duplication	85
chr1	191308429	191308513	Tandem duplication	85
chr1	191493115	191493199	Tandem duplication	85
chr1	191964186	191964270	Tandem duplication	85
chr1	192329707	192329791	Tandem duplication	85
chr1	196245120	196245204	Tandem duplication	85
chr1	196973411	196973495	Tandem duplication	85
chr1	198882668	198882752	Tandem duplication	85
chr1	199427638	199427722	Tandem duplication	85
chr1	200234947	200235031	Tandem duplication	85
chr1	207171744	207171828	Tandem duplication	85
chr1	208603762	208603846	Tandem duplication	85
chr1	209708628	209708712	Tandem duplication	85
chr1	216233864	216233948	Tandem duplication	85
chr1	220551693	220551777	Tandem duplication	85
chr1	224431806	224431890	Tandem duplication	85
chr1	225554979	225555063	Tandem duplication	85
chr1	225604700	225604784	Tandem duplication	85
chr1	225952027	225952111	Tandem duplication	85
chr1	228264343	228264427	Tandem duplication	85
chr1	230374831	230374915	Tandem duplication	85
chr1	232205507	232205591	Tandem duplication	85
chr1	237686183	237686267	Tandem duplication	85
chr1	246781343	246781427	Tandem duplication	85
chr1	455695	455784	Tandem duplication	90
chr1	1695636	1695725	Tandem duplication	90
chr1	4030352	4030441	Tandem duplication	90
chr1	4239867	4239956	Tandem duplication	90
chr1	10168919	10169008	Tandem duplication	90
chr1	11021080	11021169	Tandem duplication	90
chr1	12469575	12469664	Tandem duplication	90
chr1	15299313	15299402	Tandem duplication	90
chr1	17883176	17883265	Tandem duplication	90
chr1	21722136	21722225	Tandem duplication	90
chr1	22328813	22328902	Tandem duplication	90
chr1	25854898	25854987	Tandem duplication	90
chr1	26186136	26186225	Tandem duplication	90
chr1	27959229	27959318	Tandem duplication	90
chr1	31069172	31069261	Tandem duplication	90
chr1	36468475	36468564	Tandem duplication	90
chr1	38652651	38652740	Tandem duplication	90
chr1	39409874	39409963	Tandem duplication	90
chr1	43347067	43347156	Tandem duplication	90
chr1	47344520	47344609	Tandem duplication	90
chr1	48119752	48119841	Tandem duplication	90
chr1	49636612	49636701	Tandem duplication	90
chr1	50410396	50410485	Tandem duplication	90
chr1	53341711	53341800	Tandem duplication	90
chr1	53367556	53367645	Tandem duplication	90
chr1	54246925	54247014	Tandem duplication	90
chr1	54594786	54594875	Tandem duplication	90
chr1	55322174	55322263	Tandem duplication	90
chr1	56921799	56921888	Tandem duplication	90
chr1	77823392	77823481	Tandem duplication	90
chr1	78113370	78113459	Tandem duplication	90
chr1	78582611	78582700	Tandem duplication	90
chr1	81794672	81794761	Tandem duplication	90
chr1	81967410	81967499	Tandem duplication	90
chr1	82564145	82564234	Tandem duplication	90
chr1	82837637	82837726	Tandem duplication	90
chr1	83834230	83834319	Tandem duplication	90
chr1	84063642	84063731	Tandem duplication	90
chr1	86224379	86224468	Tandem duplication	90
chr1	88268926	88269015	Tandem duplication	90
chr1	92184683	92184772	Tandem duplication	90
chr1	94816609	94816698	Tandem duplication	90
chr1	96112834	96112923	Tandem duplication	90
chr1	101319416	101319505	Tandem duplication	90
chr1	104120088	104120177	Tandem duplication	90
chr1	108266136	108266225	Tandem duplication	90
chr1	110025589	110025678	Tandem duplication	90
chr1	118597270	118597359	Tandem duplication	90
chr1	119522243	119522332	Tandem duplication	90
chr1	145341957	145342046	Tandem duplication	90
chr1	157124786	157124875	Tandem duplication	90
chr1	157159380	157159469	Tandem duplication	90
chr1	157895724	157895813	Tandem duplication	90
chr1	159483409	159483498	Tandem duplication	90
chr1	162172783	162172872	Tandem duplication	90
chr1	162438301	162438390	Tandem duplication	90
chr1	163668575	163668664	Tandem duplication	90
chr1	164164120	164164209	Tandem duplication	90
chr1	166644286	166644375	Tandem duplication	90
chr1	168554031	168554120	Tandem duplication	90
chr1	169546798	169546887	Tandem duplication	90
chr1	172033163	172033252	Tandem duplication	90
chr1	175720716	175720805	Tandem duplication	90
chr1	176850419	176850508	Tandem duplication	90
chr1	179899918	179900007	Tandem duplication	90
chr1	180270985	180271074	Tandem duplication	90
chr1	180624612	180624701	Tandem duplication	90
chr1	180643498	180643587	Tandem duplication	90
chr1	183537359	183537448	Tandem duplication	90
chr1	183677481	183677570	Tandem duplication	90
chr1	183977788	183977877	Tandem duplication	90
chr1	185822317	185822406	Tandem duplication	90
chr1	189692214	189692303	Tandem duplication	90
chr1	190965886	190965975	Tandem duplication	90
chr1	194102829	194102918	Tandem duplication	90
chr1	194668445	194668534	Tandem duplication	90
chr1	198530577	198530666	Tandem duplication	90
chr1	205917137	205917226	Tandem duplication	90
chr1	209640303	209640392	Tandem duplication	90
chr1	211378977	211379066	Tandem duplication	90
chr1	213065201	213065290	Tandem duplication	90
chr1	213479914	213480003	Tandem duplication	90
chr1	214561046	214561135	Tandem duplication	90
chr1	217901586	217901675	Tandem duplication	90
chr1	221017650	221017739	Tandem duplication	90
chr1	221069294	221069383	Tandem duplication	90
chr1	225663924	225664013	Tandem duplication	90
chr1	225883399	225883488	Tandem duplication	90
chr1	230213175	230213264	Tandem duplication	90
chr1	234604573	234604662	Tandem duplication	90
chr1	234715129	234715218	Tandem duplication	90
chr1	234904969	234905058	Tandem duplication	90
chr1	238725338	238725427	Tandem duplication	90
chr1	238761213	238761302	Tandem duplication	90
chr1	238919511	238919600	Tandem duplication	90
chr1	240299216	240299305	Tandem duplication	90
chr1	241552979	241553068	Tandem duplication	90
chr1	243481520	243481609	Tandem duplication	90
chr1	247828586	247828675	Tandem duplication	90
chr1	247963469	247963558	Tandem duplication	90
chr1	4365954	4366048	Tandem duplication	95
chr1	6117162	6117256	Tandem duplication	95
chr1	6263656	6263750	Tandem duplication	95
chr1	7203377	7203471	Tandem duplication	95
chr1	8907360	8907454	Tandem duplication	95
chr1	13092874	13092968	Tandem duplication	95
chr1	15149796	15149890	Tandem duplication	95
chr1	23367673	23367767	Tandem duplication	95
chr1	24936878	24936972	Tandem duplication	95
chr1	26869776	26869870	Tandem duplication	95
chr1	27396369	27396463	Tandem duplication	95
chr1	27628011	27628105	Tandem duplication	95
chr1	28822754	28822848	Tandem duplication	95
chr1	34808296	34808390	Tandem duplication	95
chr1	39301269	39301363	Tandem duplication	95
chr1	40890354	40890448	Tandem duplication	95
chr1	42603437	42603531	Tandem duplication	95
chr1	43149048	43149142	Tandem duplication	95
chr1	47937499	47937593	Tandem duplication	95
chr1	49281842	49281936	Tandem duplication	95
chr1	52908858	52908952	Tandem duplication	95
chr1	56104362	56104456	Tandem duplication	95
chr1	56735621	56735715	Tandem duplication	95
chr1	57051946	57052040	Tandem duplication	95
chr1	59090540	59090634	Tandem duplication	95
chr1	60951305	60951399	Tandem duplication	95
chr1	69490766	69490860	Tandem duplication	95
chr1	70125166	70125260	Tandem duplication	95
chr1	70283188	70283282	Tandem duplication	95
chr1	73193828	73193922	Tandem duplication	95
chr1	73728268	73728362	Tandem duplication	95
chr1	74089213	74089307	Tandem duplication	95
chr1	74184507	74184601	Tandem duplication	95
chr1	75603770	75603864	Tandem duplication	95
chr1	77648053	77648147	Tandem duplication	95
chr1	81279013	81279107	Tandem duplication	95
chr1	82494651	82494745	Tandem duplication	95
chr1	82876132	82876226	Tandem duplication	95
chr1	85687515	85687609	Tandem duplication	95
chr1	88190048	88190142	Tandem duplication	95
chr1	89626612	89626706	Tandem duplication	95
chr1	94186222	94186316	Tandem duplication	95
chr1	107545257	107545351	Tandem duplication	95
chr1	107855448	107855542	Tandem duplication	95
chr1	108487486	108487580	Tandem duplication	95
chr1	110354546	110354640	Tandem duplication	95
chr1	111264418	111264512	Tandem duplication	95
chr1	117030806	117030900	Tandem duplication	95
chr1	153306450	153306544	Tandem duplication	95
chr1	154165160	154165254	Tandem duplication	95
chr1	157494219	157494313	Tandem duplication	95
chr1	159023660	159023754	Tandem duplication	95
chr1	159085398	159085492	Tandem duplication	95
chr1	160028362	160028456	Tandem duplication	95
chr1	163082308	163082402	Tandem duplication	95
chr1	163518889	163518983	Tandem duplication	95
chr1	166094946	166095040	Tandem duplication	95
chr1	167819496	167819590	Tandem duplication	95
chr1	169765076	169765170	Tandem duplication	95
chr1	170020423	170020517	Tandem duplication	95
chr1	171822993	171823087	Tandem duplication	95
chr1	172027302	172027396	Tandem duplication	95
chr1	172355637	172355731	Tandem duplication	95
chr1	172703108	172703202	Tandem duplication	95
chr1	175732516	175732610	Tandem duplication	95
chr1	178455782	178455876	Tandem duplication	95
chr1	178494160	178494254	Tandem duplication	95
chr1	179996250	179996344	Tandem duplication	95
chr1	181521288	181521382	Tandem duplication	95
chr1	188611067	188611161	Tandem duplication	95
chr1	189796882	189796976	Tandem duplication	95
chr1	191502303	191502397	Tandem duplication	95
chr1	193081866	193081960	Tandem duplication	95
chr1	193628801	193628895	Tandem duplication	95
chr1	193981880	193981974	Tandem duplication	95
chr1	200524687	200524781	Tandem duplication	95
chr1	203862597	203862691	Tandem duplication	95
chr1	204960681	204960775	Tandem duplication	95
chr1	205599748	205599842	Tandem duplication	95
chr1	206761898	206761992	Tandem duplication	95
chr1	214007748	214007842	Tandem duplication	95
chr1	214400073	214400167	Tandem duplication	95
chr1	219861677	219861771	Tandem duplication	95
chr1	220909730	220909824	Tandem duplication	95
chr1	224308684	224308778	Tandem duplication	95
chr1	224384525	224384619	Tandem duplication	95
chr1	228119122	228119216	Tandem duplication	95
chr1	229641166	229641260	Tandem duplication	95
chr1	231712169	231712263	Tandem duplication	95
chr1	232856994	232857088	Tandem duplication	95
chr1	234075562	234075656	Tandem duplication	95
chr1	236105023	236105117	Tandem duplication	95
chr1	238460392	238460486	Tandem duplication	95
chr1	240519370	240519464	Tandem duplication	95
chr1	241020453	241020547	Tandem duplication	95
chr1	244753910	244754004	Tandem duplication	95
chr1	245300018	245300112	Tandem duplication	95
chr1	245705177	245705271	Tandem duplication	95
chr1	247998404	247998498	Tandem duplication	95
chr1	248310639	248310733	Tandem duplication	95
chr1	6164547	6164646	Tandem duplication	100
chr1	6315875	6315974	Tandem duplication	100
chr1	8227739	8227838	Tandem duplication	100
chr1	8869573	8869672	Tandem duplication	100
chr1	8949947	8950046	Tandem duplication	100
chr1	13134520	13134619	Tandem duplication	100
chr1	15532784	15532883	Tandem duplication	100
chr1	17627235	17627334	Tandem duplication	100
chr1	18667653	18667752	Tandem duplication	100
chr1	18884022	18884121	Tandem duplication	100
chr1	21213563	21213662	Tandem duplication	100
chr1	23664206	23664305	Tandem duplication	100
chr1	25974750	25974849	Tandem duplication	100
chr1	30025488	30025587	Tandem duplication	100
chr1	33873561	33873660	Tandem duplication	100
chr1	35677500	35677599	Tandem duplication	100
chr1	36953991	36954090	Tandem duplication	100
chr1	42121043	42121142	Tandem duplication	100
chr1	43437346	43437445	Tandem duplication	100
chr1	47534952	47535051	Tandem duplication	100
chr1	52085561	52085660	Tandem duplication	100
chr1	59150287	59150386	Tandem duplication	100
chr1	71774049	71774148	Tandem duplication	100
chr1	78321079	78321178	Tandem duplication	100
chr1	80787898	80787997	Tandem duplication	100
chr1	84844554	84844653	Tandem duplication	100
chr1	87841479	87841578	Tandem duplication	100
chr1	93246509	93246608	Tandem duplication	100
chr1	99908993	99909092	Tandem duplication	100
chr1	100900029	100900128	Tandem duplication	100
chr1	101347750	101347849	Tandem duplication	100
chr1	101462303	101462402	Tandem duplication	100
chr1	101917553	101917652	Tandem duplication	100
chr1	102259602	102259701	Tandem duplication	100
chr1	103113019	103113118	Tandem duplication	100
chr1	105676832	105676931	Tandem duplication	100
chr1	106621772	106621871	Tandem duplication	100
chr1	108809469	108809568	Tandem duplication	100
chr1	109694428	109694527	Tandem duplication	100
chr1	111901148	111901247	Tandem duplication	100
chr1	114185269	114185368	Tandem duplication	100
chr1	115644500	115644599	Tandem duplication	100
chr1	115706460	115706559	Tandem duplication	100
chr1	117470230	117470329	Tandem duplication	100
chr1	117787895	117787994	Tandem duplication	100
chr1	119603532	119603631	Tandem duplication	100
chr1	119888233	119888332	Tandem duplication	100
chr1	121965651	121965750	Tandem duplication	100
chr1	146694821	146694920	Tandem duplication	100
chr1	149824645	149824744	Tandem duplication	100
chr1	150276203	150276302	Tandem duplication	100
chr1	151793274	151793373	Tandem duplication	100
chr1	152025736	152025835	Tandem duplication	100
chr1	152057291	152057390	Tandem duplication	100
chr1	155924288	155924387	Tandem duplication	100
chr1	164177355	164177454	Tandem duplication	100
chr1	164515418	164515517	Tandem duplication	100
chr1	170929676	170929775	Tandem duplication	100
chr1	175772348	175772447	Tandem duplication	100
chr1	175993004	175993103	Tandem duplication	100
chr1	177035080	177035179	Tandem duplication	100
chr1	178100139	178100238	Tandem duplication	100
chr1	180038313	180038412	Tandem duplication	100
chr1	181473245	181473344	Tandem duplication	100
chr1	181718784	181718883	Tandem duplication	100
chr1	181983702	181983801	Tandem duplication	100
chr1	186624088	186624187	Tandem duplication	100
chr1	189175417	189175516	Tandem duplication	100
chr1	191056851	191056950	Tandem duplication	100
chr1	191628819	191628918	Tandem duplication	100
chr1	193095751	193095850	Tandem duplication	100
chr1	195002489	195002588	Tandem duplication	100
chr1	196805160	196805259	Tandem duplication	100
chr1	198729308	198729407	Tandem duplication	100
chr1	198960896	198960995	Tandem duplication	100
chr1	205056130	205056229	Tandem duplication	100
chr1	205841384	205841483	Tandem duplication	100
chr1	208066842	208066941	Tandem duplication	100
chr1	209509223	209509322	Tandem duplication	100
chr1	209551228	209551327	Tandem duplication	100
chr1	211078130	211078229	Tandem duplication	100
chr1	211982790	211982889	Tandem duplication	100
chr1	212758818	212758917	Tandem duplication	100
chr1	217685876	217685975	Tandem duplication	100
chr1	217895313	217895412	Tandem duplication	100
chr1	222852433	222852532	Tandem duplication	100
chr1	222965909	222966008	Tandem duplication	100
chr1	224096710	224096809	Tandem duplication	100
chr1	224441401	224441500	Tandem duplication	100
chr1	224526435	224526534	Tandem duplication	100
chr1	226922707	226922806	Tandem duplication	100
chr1	229511453	229511552	Tandem duplication	100
chr1	229897142	229897241	Tandem duplication	100
chr1	231574657	231574756	Tandem duplication	100
chr1	233332873	233332972	Tandem duplication	100
chr1	233640705	233640804	Tandem duplication	100
chr1	235245455	235245554	Tandem duplication	100
chr1	240054640	240054739	Tandem duplication	100
chr1	241068987	241069086	Tandem duplication	100
chr1	243762934	243763033	Tandem duplication	100
chr1	594372	594476	Tandem duplication	105
chr1	2503991	2504095	Tandem duplication	105
chr1	3659153	3659257	Tandem duplication	105
chr1	3754936	3755040	Tandem duplication	105
chr1	4435653	4435757	Tandem duplication	105
chr1	4551938	4552042	Tandem duplication	105
chr1	5959299	5959403	Tandem duplication	105
chr1	9677653	9677757	Tandem duplication	105
chr1	9885620	9885724	Tandem duplication	105
chr1	12535115	12535219	Tandem duplication	105
chr1	12991036	12991140	Tandem duplication	105
chr1	16847578	16847682	Tandem duplication	105
chr1	22708046	22708150	Tandem duplication	105
chr1	29644769	29644873	Tandem duplication	105
chr1	33251396	33251500	Tandem duplication	105
chr1	33699728	33699832	Tandem duplication	105
chr1	34566416	34566520	Tandem duplication	105
chr1	37264426	37264530	Tandem duplication	105
chr1	38758045	38758149	Tandem duplication	105
chr1	44643104	44643208	Tandem duplication	105
chr1	45620121	45620225	Tandem duplication	105
chr1	48508578	48508682	Tandem duplication	105
chr1	52157945	52158049	Tandem duplication	105
chr1	52989127	52989231	Tandem duplication	105
chr1	60706957	60707061	Tandem duplication	105
chr1	62018255	62018359	Tandem duplication	105
chr1	63890998	63891102	Tandem duplication	105
chr1	74827705	74827809	Tandem duplication	105
chr1	75390562	75390666	Tandem duplication	105
chr1	76961772	76961876	Tandem duplication	105
chr1	78551844	78551948	Tandem duplication	105
chr1	82569858	82569962	Tandem duplication	105
chr1	85794735	85794839	Tandem duplication	105
chr1	85857159	85857263	Tandem duplication	105
chr1	87372493	87372597	Tandem duplication	105
chr1	101098148	101098252	Tandem duplication	105
chr1	105335260	105335364	Tandem duplication	105
chr1	105779475	105779579	Tandem duplication	105
chr1	106341757	106341861	Tandem duplication	105
chr1	106509791	106509895	Tandem duplication	105
chr1	110410416	110410520	Tandem duplication	105
chr1	113317948	113318052	Tandem duplication	105
chr1	115464605	115464709	Tandem duplication	105
chr1	117526709	117526813	Tandem duplication	105
chr1	117740011	117740115	Tandem duplication	105
chr1	119541498	119541602	Tandem duplication	105
chr1	144162338	144162442	Tandem duplication	105
chr1	146265137	146265241	Tandem duplication	105
chr1	149455221	149455325	Tandem duplication	105
chr1	150189280	150189384	Tandem duplication	105
chr1	151555534	151555638	Tandem duplication	105
chr1	152514661	152514765	Tandem duplication	105
chr1	153222814	153222918	Tandem duplication	105
chr1	154150981	154151085	Tandem duplication	105
chr1	155480406	155480510	Tandem duplication	105
chr1	156298635	156298739	Tandem duplication	105
chr1	156304481	156304585	Tandem duplication	105
chr1	158978273	158978377	Tandem duplication	105
chr1	159833533	159833637	Tandem duplication	105
chr1	160035291	160035395	Tandem duplication	105
chr1	161124183	161124287	Tandem duplication	105
chr1	161453567	161453671	Tandem duplication	105
chr1	162355385	162355489	Tandem duplication	105
chr1	165358465	165358569	Tandem duplication	105
chr1	168551377	168551481	Tandem duplication	105
chr1	168995546	168995650	Tandem duplication	105
chr1	171479690	171479794	Tandem duplication	105
chr1	175116294	175116398	Tandem duplication	105
chr1	175707394	175707498	Tandem duplication	105
chr1	177382219	177382323	Tandem duplication	105
chr1	186155753	186155857	Tandem duplication	105
chr1	186505322	186505426	Tandem duplication	105
chr1	189990352	189990456	Tandem duplication	105
chr1	193695120	193695224	Tandem duplication	105
chr1	194677199	194677303	Tandem duplication	105
chr1	194976915	194977019	Tandem duplication	105
chr1	195187469	195187573	Tandem duplication	105
chr1	196956986	196957090	Tandem duplication	105
chr1	202699097	202699201	Tandem duplication	105
chr1	203724390	203724494	Tandem duplication	105
chr1	206360661	206360765	Tandem duplication	105
chr1	207438788	207438892	Tandem duplication	105
chr1	209139124	209139228	Tandem duplication	105
chr1	209610633	209610737	Tandem duplication	105
chr1	211400120	211400224	Tandem duplication	105
chr1	211768158	211768262	Tandem duplication	105
chr1	213353651	213353755	Tandem duplication	105
chr1	213790617	213790721	Tandem duplication	105
chr1	214526145	214526249	Tandem duplication	105
chr1	214776799	214776903	Tandem duplication	105
chr1	215745293	215745397	Tandem duplication	105
chr1	218941761	218941865	Tandem duplication	105
chr1	219596368	219596472	Tandem duplication	105
chr1	220322051	220322155	Tandem duplication	105
chr1	223716960	223717064	Tandem duplication	105
chr1	232133977	232134081	Tandem duplication	105
chr1	235931736	235931840	Tandem duplication	105
[truncated: 1,703 more rows]
