# Supplementary material for: Pindel-TD: A Tandem Duplication Detector Based on A Pattern Growth Approach
Source: Genomics Proteomics Bioinformatics. 2024 Jan 22;22(1):qzae008. doi: 10.1093/gpbjnl/qzae008 (PMC11425056; doi:10.1093/gpbjnl/qzae008)
Supplement: qzae008_Supplementary_Data [file qzae008_supplementary_data.zip › Table S2-confirm.xlsx]

## Sheet: Sheet1
Table S2 The benchmarked non-repetitive TDs in HG002
Chromosome	Start	End
chr1	1004204	1004283
chr1	1501010	1501108
chr1	2533554	2533635
chr1	2954348	2954420
chr1	3344710	3344855
chr1	3495309	3495401
chr1	4568992	4569057
chr1	5728178	5728279
chr1	5773583	5773647
chr1	9189324	9189414
chr1	16492724	16492793
chr1	18607617	18607674
chr1	18792553	18792613
chr1	22896933	22897027
chr1	26077749	26077808
chr1	28736599	28736725
chr1	47242255	47242339
chr1	48658644	48658695
chr1	60529913	60529990
chr1	61288095	61288336
chr1	65891826	65891915
chr1	68395718	68395774
chr1	74182157	74182218
chr1	84358449	84358546
chr1	84886830	84886890
chr1	85234480	85234541
chr1	90649371	90649432
chr1	92280857	92280909
chr1	92679004	92679067
chr1	96618650	96618717
chr1	146960345	146960450
chr1	151741762	151741855
chr1	155961045	155961104
chr1	161031072	161031195
chr1	162838401	162838514
chr1	164204715	164204776
chr1	169523397	169523494
chr1	169780906	169780975
chr1	169962742	169962907
chr1	191088595	191088731
chr1	206697891	206697949
chr1	212359895	212359960
chr1	220186166	220186272
chr1	232504844	232504933
chr1	234444323	234444426
chr1	236166378	236166433
chr1	236403161	236403222
chr1	244162023	244162074
chr1	246873719	246873774
chr1	247252115	247252176
chr1	247362990	247363069
chr1	247590763	247590910
chr1	249069902	249069964
chr1	249086202	249086287
chr2	1146935	1147015
chr2	3174811	3174867
chr2	3203466	3203558
chr2	6636076	6636152
chr2	8728280	8728331
chr2	9953259	9953320
chr2	10418199	10418308
chr2	13502949	13503004
chr2	24478526	24478650
chr2	34017652	34017714
chr2	38562044	38562097
chr2	38913400	38913457
chr2	40424955	40425006
chr2	48183156	48183292
chr2	49061376	49061434
chr2	55524476	55524529
chr2	58813087	58813140
chr2	71890066	71890162
chr2	113842556	113842609
chr2	114012671	114012743
chr2	118629373	118629476
chr2	118893989	118894102
chr2	119670371	119670424
chr2	124542045	124542098
chr2	126180292	126180412
chr2	128965936	128966016
chr2	131579738	131579823
chr2	141370969	141371022
chr2	160094319	160094404
chr2	172392024	172392100
chr2	172759324	172759389
chr2	181546925	181546982
chr2	189575833	189575925
chr2	195196964	195197021
chr2	195218661	195218735
chr2	210300722	210300774
chr2	211917116	211917180
chr2	218513337	218513397
chr2	221388437	221388528
chr2	227521141	227521218
chr2	230461628	230461681
chr2	231301614	231301675
chr2	240268700	240268789
chr2	240524519	240524588
chr2	240833716	240833809
chr2	241323348	241323419
chr2	242030827	242030938
chr3	6353058	6353160
chr3	9128410	9128490
chr3	13753249	13753310
chr3	14644917	14644982
chr3	25291341	25291414
chr3	48525098	48525198
chr3	50652760	50652849
chr3	52381084	52381167
chr3	52866653	52866755
chr3	53254647	53254724
chr3	63725720	63725780
chr3	66726445	66726503
chr3	66965903	66965968
chr3	69842644	69842697
chr3	76123057	76123149
chr3	76252736	76252804
chr3	76255615	76255708
chr3	76747252	76747307
chr3	97968395	97968454
chr3	98966282	98966350
chr3	101399557	101399624
chr3	111691422	111691487
chr3	113852468	113852525
chr3	116915728	116915810
chr3	139234504	139234577
chr3	140878318	140878370
chr3	146329727	146329780
chr3	156917568	156917619
chr3	175062932	175062986
chr3	178732981	178733038
chr3	185595591	185595642
chr3	187101501	187101566
chr3	187435823	187435876
chr3	189746459	189746512
chr3	190126949	190127028
chr3	190191319	190191398
chr3	195539316	195539377
chr3	195823763	195823815
chr3	197454846	197454919
chr4	2338692	2338769
chr4	2467357	2467429
chr4	3727923	3728021
chr4	4350729	4350796
chr4	4359537	4359671
chr4	8554126	8554251
chr4	16395127	16395199
chr4	17415779	17415899
chr4	21323342	21323415
chr4	28107827	28107881
chr4	30606687	30606824
chr4	43345693	43345769
chr4	43947484	43947537
chr4	45600736	45600789
chr4	46233052	46233111
chr4	46764228	46764296
chr4	53155149	53155237
chr4	55021049	55021210
chr4	55860104	55860265
chr4	66104448	66104532
chr4	70874791	70874885
chr4	84483325	84483390
chr4	92123916	92123967
chr4	104094707	104094772
chr4	104403622	104403691
chr4	120914790	120914852
chr4	121924615	121924669
chr4	127482422	127482474
chr4	138211638	138211703
chr4	142443042	142443189
chr4	143206584	143206646
chr4	155639328	155639439
chr4	157581699	157581837
chr4	166303245	166303301
chr4	168584623	168584674
chr4	169034414	169034491
chr4	176102161	176102225
chr4	184644436	184644509
chr4	184807197	184807250
chr4	187219052	187219122
chr4	187633979	187634053
chr4	189790611	189790705
chr4	189877453	189877595
chr4	190405563	190405625
chr4	190643638	190643761
chr4	190690477	190690555
chr5	194261	194362
chr5	543352	543403
chr5	1223670	1223814
chr5	1732160	1732239
chr5	2574927	2575000
chr5	3728193	3728260
chr5	5132429	5132481
chr5	5931014	5931162
chr5	6313964	6314058
chr5	10455894	10455951
chr5	11143997	11144172
chr5	31691606	31691663
chr5	35583985	35584043
chr5	38194322	38194402
chr5	38759894	38759975
chr5	43044180	43044235
chr5	58109532	58109605
chr5	75462367	75462446
chr5	85006275	85006332
chr5	95703006	95703068
chr5	96232568	96232669
chr5	103360733	103360793
chr5	134609077	134609198
chr5	135139216	135139342
chr5	136566485	136566536
chr5	167655153	167655212
chr5	173162923	173163017
chr5	174764927	174765024
chr5	178126883	178126944
chr5	178742239	178742298
chr5	180222941	180223001
chr6	537155	537240
chr6	1051778	1051966
chr6	2940839	2940910
chr6	5097476	5097567
chr6	8597456	8597525
chr6	8902167	8902224
chr6	10606836	10606889
chr6	12108396	12108565
chr6	13200600	13200671
chr6	15415850	15415901
chr6	23731530	23731606
chr6	52736233	52736293
chr6	65121785	65121846
chr6	71908162	71908224
chr6	88579090	88579141
chr6	102204250	102204309
chr6	117758757	117758839
chr6	117798628	117798740
chr6	119261990	119262319
chr6	120764816	120764919
chr6	120825233	120825414
chr6	122161670	122161775
chr6	126070741	126070808
chr6	130629500	130629560
chr6	141335852	141335985
chr6	149355653	149355720
chr6	155350876	155350936
chr6	159027144	159027219
chr6	168430176	168430253
chr6	168696787	168696861
chr6	169025333	169025425
chr6	169219880	169219953
chr6	170562348	170562449
chr7	499498	499563
chr7	651899	651968
chr7	1524574	1524645
chr7	12564038	12564099
chr7	15463152	15463288
chr7	24068314	24068521
chr7	30739409	30739491
chr7	31901975	31902055
chr7	44663095	44663209
chr7	67950365	67950428
chr7	68414163	68414301
chr7	88293424	88293483
chr7	88790858	88790932
chr7	89973498	89973553
chr7	98438243	98438344
chr7	107738801	107738861
chr7	114252443	114252494
chr7	114685111	114685162
chr7	122640459	122640516
chr7	126893473	126893534
chr7	130908891	130909037
chr7	131553223	131553283
chr7	132382934	132382993
chr7	139469037	139469098
chr7	142521343	142521439
chr7	145425773	145425825
chr7	155574831	155574929
chr7	155913346	155913408
chr7	157836057	157836111
chr7	158203560	158203655
chr7	158750702	158750756
chr8	589587	589638
chr8	1204888	1204947
chr8	1528839	1528896
chr8	1646790	1646848
chr8	2086937	2087004
chr8	8308221	8308272
chr8	13656193	13656273
chr8	13958885	13959073
chr8	16154697	16154772
chr8	34791018	34791071
chr8	38366557	38366680
chr8	43050715	43050770
chr8	64641656	64641709
chr8	73763456	73763544
chr8	125467308	125467364
chr8	128631716	128631776
chr8	134655214	134655271
chr8	134727672	134727726
chr8	142405667	142405720
chr8	142527368	142527438
chr9	2276591	2276649
chr9	2814057	2814258
chr9	15984098	15984188
chr9	28409874	28409937
chr9	32420098	32420168
chr9	33667065	33667118
chr9	35018976	35019041
chr9	35952896	35952975
chr9	82358424	82358475
chr9	93525985	93526178
chr9	101339409	101339486
chr9	103429962	103430033
chr9	113374357	113374413
chr9	120536520	120536572
chr9	121510375	121510463
chr9	121930878	121930938
chr9	123135192	123135272
chr9	128055897	128055967
chr9	138587973	138588032
chr9	139151148	139151199
chr9	139297829	139297882
chr9	140240977	140241059
chr10	1516136	1516213
chr10	4905843	4905916
chr10	13008245	13008318
chr10	20007037	20007114
chr10	21346518	21346569
chr10	21350224	21350329
chr10	31067943	31068012
chr10	32732243	32732294
chr10	43418951	43419009
chr10	50830010	50830077
chr10	72487266	72487319
chr10	80282825	80282882
chr10	87176157	87176281
chr10	88284470	88284564
chr10	92404112	92404223
chr10	94734297	94734355
chr10	95941604	95941747
chr10	98901493	98901549
chr10	101011255	101011352
chr10	112171496	112171571
chr10	113097436	113097575
chr10	115449670	115449798
chr10	127846883	127846968
chr10	129227238	129227290
chr10	129300709	129300806
chr10	131318771	131318840
chr10	134065193	134065249
chr10	134490455	134490516
chr10	134687791	134687962
chr10	134865269	134865323
chr10	134874934	134875004
chr10	135057063	135057130
chr10	135073917	135073973
chr11	473543	473680
chr11	720943	721007
chr11	877783	877848
chr11	1362769	1362827
chr11	1426246	1426301
chr11	1598279	1598345
chr11	2400682	2400743
chr11	5570685	5570786
chr11	6370969	6371037
chr11	8593437	8593538
chr11	22337777	22337840
chr11	33901708	33901783
chr11	39186996	39187078
chr11	57907336	57907402
chr11	69656406	69656465
chr11	76645803	76645857
chr11	98294163	98294244
chr11	98482043	98482099
chr11	100650283	100650334
chr11	106533910	106533995
chr11	112202500	112202639
chr11	126291372	126291439
chr11	134239323	134239384
chr11	134353375	134353480
chr11	134509146	134509209
chr11	134777558	134777615
chr12	1160952	1161041
chr12	7743728	7743785
chr12	26574522	26574578
chr12	30358060	30358179
chr12	46549586	46549767
chr12	48153648	48153745
chr12	50292018	50292121
chr12	52227866	52227939
chr12	54147630	54147735
chr12	64597828	64597914
chr12	65085444	65085509
chr12	70675596	70675647
chr12	83052961	83053036
chr12	86034071	86034122
chr12	93685213	93685348
chr12	103953106	103953164
chr12	104278787	104278925
chr12	113529237	113529395
chr12	125945796	125945894
chr12	126340809	126340860
chr12	127967015	127967070
chr12	129650847	129650915
chr12	131197843	131197911
chr12	131797376	131797432
chr12	132031464	132031517
chr12	132871216	132871267
chr12	133366259	133366318
chr13	21029682	21029779
chr13	30270940	30271003
chr13	37368801	37368883
chr13	38226812	38226870
chr13	43050578	43050653
chr13	47293128	47293199
chr13	48286064	48286130
chr13	51036153	51036212
chr13	64904744	64904811
chr13	71137269	71137488
chr13	77890838	77890898
chr13	85969863	85969960
chr13	92892086	92892144
chr13	94417485	94417544
chr13	109643897	109643953
chr13	109887538	109887601
chr13	111300044	111300124
chr13	111580888	111581077
chr13	111590550	111590744
chr13	112263393	112263448
chr13	113986696	113986747
chr13	114072079	114072135
chr13	114828017	114828096
chr14	24236375	24236441
chr14	25599107	25599170
chr14	39502717	39502844
chr14	53304081	53304138
chr14	61639502	61639623
chr14	69205396	69205521
chr14	69780312	69780473
chr14	70864683	70864742
chr14	71280209	71280338
chr14	73703671	73703732
chr14	87155042	87155138
chr14	90074542	90074687
chr14	92302921	92302982
chr14	93106142	93106195
chr14	94986010	94986062
chr14	101639008	101639073
chr14	103687642	103687711
chr14	103829608	103829676
chr14	105481735	105481820
chr14	105905492	105905573
chr15	25137670	25137762
chr15	25612311	25612364
chr15	33350175	33350250
chr15	68701815	68701869
chr15	69578336	69578408
chr15	70929877	70929970
chr15	89440745	89440798
chr15	89857297	89857360
chr15	93114612	93114692
chr15	99787936	99787993
chr15	101725618	101725693
chr15	101927910	101927963
chr16	368897	368951
chr16	878051	878112
chr16	9667586	9667661
chr16	15685802	15685853
chr16	26164404	26164493
chr16	67185945	67186008
chr16	76454093	76454187
chr16	82791081	82791219
chr16	83964429	83964515
chr16	86142231	86142343
chr16	86927308	86927375
chr16	86964561	86964616
chr16	87337911	87338012
chr17	1143319	1143382
chr17	2451426	2451596
chr17	3691988	3692047
chr17	5745333	5745411
chr17	6931755	6931808
chr17	7281596	7281648
chr17	10010721	10010808
chr17	10658945	10659037
chr17	12816961	12817016
chr17	19519881	19519947
chr17	19869960	19870036
chr17	30002961	30003028
chr17	31275044	31275097
chr17	49519785	49519839
chr17	54820956	54821013
chr17	60807246	60807380
chr17	70697998	70698139
chr17	71077874	71077939
chr17	71285858	71285915
chr17	72596442	72596523
chr17	76546425	76546493
chr17	78653734	78653795
chr17	79113307	79113361
chr17	79251873	79251944
chr17	80291480	80291537
chr17	80554355	80554422
chr17	80661820	80661885
chr17	80671108	80671161
chr17	80927210	80927261
chr18	4002385	4002440
chr18	9057941	9058080
chr18	10414489	10414555
chr18	21073703	21073796
chr18	38638662	38638744
chr18	39919809	39919872
chr18	45706243	45706296
chr18	46293246	46293301
chr18	61453333	61453385
chr18	62629440	62629495
chr18	75883624	75883722
chr18	75890994	75891075
chr18	77532465	77532525
chr19	605748	605801
chr19	1278174	1278238
chr19	1744598	1744653
chr19	1766440	1766521
chr19	1768904	1768998
chr19	2247127	2247207
chr19	5761474	5761630
chr19	5996263	5996330
chr19	35607683	35607737
chr19	36670146	36670216
chr19	38760434	38760550
chr19	39032081	39032217
chr19	39643909	39644093
chr19	46691186	46691250
chr19	52045022	52045095
chr19	56618129	56618185
chr20	286912	287088
chr20	10304643	10304788
chr20	12453701	12453781
chr20	15559229	15559284
chr20	16792929	16792993
chr20	22989695	22989784
chr20	23295291	23295401
chr20	33628861	33628958
chr20	36942527	36942578
chr20	37954728	37954787
chr20	38215702	38215755
chr20	46154614	46154763
chr20	47041448	47041510
chr20	51142744	51142822
chr20	56236996	56237067
chr20	57708323	57708519
chr20	59175217	59175294
chr20	60866874	60866934
chr20	62425017	62425068
chr20	62485053	62485174
chr20	62697236	62697288
chr21	33855241	33855310
chr21	34559448	34559567
chr21	36011346	36011401
chr21	41711678	41711742
chr21	43285307	43285396
chr21	44198613	44198711
chr21	44341803	44341860
chr21	44712389	44712463
chr21	44732920	44733015
chr21	45243026	45243096
chr21	45585472	45585543
chr21	45649510	45649640
chr21	46373350	46373402
chr21	46391056	46391118
chr21	46838578	46838638
chr21	47045076	47045166
chr21	47833056	47833117
chr22	18236649	18236728
chr22	18466232	18466287
chr22	25832628	25832688
chr22	28007178	28007275
chr22	29958336	29958388
chr22	30072937	30072990
chr22	33961550	33961661
chr22	34759007	34759072
chr22	36713098	36713152
chr22	40049149	40049248
chr22	44609476	44609539
chr22	45002748	45002849
chr22	45433951	45434006
chr22	46898279	46898331
chr22	48810624	48810685
chr22	49545313	49545366
chr22	49760387	49760442
chr22	50643493	50643564
chr22	50673692	50673765
chrX	9671250	9671326
chrX	16552425	16552499
chrX	45580443	45580528
chrX	85009442	85009493
chrX	102816789	102816849
chrX	137352047	137352099
chrX	144167704	144167805
chrX	147062744	147062799
