# Supplementary material for: Pindel-TD: A Tandem Duplication Detector Based on A Pattern Growth Approach
Source: Genomics Proteomics Bioinformatics. 2024 Jan 22;22(1):qzae008. doi: 10.1093/gpbjnl/qzae008 (PMC11425056; doi:10.1093/gpbjnl/qzae008)
Supplement: qzae008_Supplementary_Data [file qzae008_supplementary_data.zip › Table S3-confirm.xlsx]

## Sheet: Sheet1
Table S3 The performance evaluation of SV methods on simulated TDs
Note: The data in bold are the maximum values. "-" indicates that no TD was detected. FDR: false discovery rate; SV, structural variation.
Methods	bedtools parameter	bedtools intersect -f -r 0.7									bedtools intersect -f -r 0.9
	Simulated TD size	10	15	20	25	30	35	40	45	50	55	60	65	70	75	80	85	90	95	100	105	110	115	120	160	200	300	400	500	600	700	800	900	1000	3000	5000	7000	9000
	#Simulated TDs	100	100	100	100	100	100	100	100	100	100	100	100	100	100	100	100	100	100	100	100	100	100	100	100	100	100	100	100	100	100	100	100	100	100	100	100	100
Pindel-TD	#Detected TDs	83	94	98	99	102	100	101	101	101	103	103	103	99	104	101	98	101	99	100	104	103	102	99	102	97	99	98	102	101	98	99	98	96	95	90	93	93
	#Correct detected TDs	72	92	97	97	98	98	98	99	96	99	98	98	97	98	98	98	99	99	98	97	100	97	98	99	97	97	95	97	97	96	98	96	94	95	90	93	91
	Precision	0.86747	0.978723	0.989796	0.979798	0.960784	0.98	0.970297	0.980198	0.950495	0.961165	0.951456	0.951456	0.979798	0.942308	0.970297	1	0.980198	1	0.98	0.932692	0.970874	0.95098	0.989899	0.970588	1	0.979798	0.969388	0.95098	0.960396	0.979592	0.989899	0.979592	0.979167	1	1	1	0.978495
	Recall	0.72	0.92	0.97	0.97	0.98	0.98	0.98	0.99	0.96	0.96	0.96	0.94	0.95	0.94	0.97	0.97	0.97	0.98	0.96	0.93	0.97	0.91	0.95	0.96	0.91	0.95	0.93	0.93	0.94	0.93	0.94	0.95	0.92	0.93	0.89	0.87	0.9
	F1-score	0.786885	0.948454	0.979798	0.974874	0.970297	0.98	0.975124	0.985075	0.955224	0.960582	0.955709	0.945693	0.964669	0.941152	0.970148	0.984772	0.975072	0.989899	0.969897	0.931344	0.970437	0.930039	0.969539	0.965265	0.95288	0.964669	0.949285	0.940373	0.950089	0.954152	0.964304	0.964569	0.948662	0.963731	0.941799	0.930481	0.937607
	FDR	0.13253	0.0212766	0.0102041	0.020202	0.0392157	0.02	0.029703	0.019802	0.049505	0.038835	0.0485437	0.0485437	0.020202	0.0576923	0.029703	0	0.019802	0	0.02	0.0673077	0.0291262	0.0490196	0.010101	0.0294118	0	0.020202	0.0306122	0.0490196	0.039604	0.0204082	0.010101	0.0204082	0.0208333	0	0	0	0.0215054
Manta	#Detected TDs	0	0	0	0	84	88	84	93	80	85	76	77	75	85	78	86	79	84	73	76	84	83	82	81	87	79	94	93	94	94	93	99	94	96	97	94	93
	#Correct detected TDs	-	-	-	-	84	88	84	93	80	85	76	77	75	85	78	86	79	84	73	76	84	83	82	81	87	79	92	93	94	94	93	99	94	96	97	94	92
	Precision	-	-	-	-	1	1	1	1	1	1	1	1	1	1	1	1	1	1	1	1	1	1	1	1	1	1	0.978723	1	1	1	1	1	1	1	1	1	0.989247
	Recall	-	-	-	-	0.84	0.88	0.84	0.93	0.8	0.85	0.76	0.77	0.75	0.85	0.78	0.86	0.79	0.84	0.73	0.76	0.84	0.83	0.82	0.81	0.87	0.79	0.92	0.93	0.94	0.94	0.93	0.99	0.94	0.96	0.97	0.94	0.92
	F1-score	-	-	-	-	0.913043	0.93617	0.913043	0.963731	0.888889	0.918919	0.863636	0.870056	0.857143	0.918919	0.876404	0.924731	0.882682	0.913043	0.843931	0.863636	0.913043	0.907104	0.901099	0.895028	0.930481	0.882682	0.948454	0.963731	0.969072	0.969072	0.963731	0.994975	0.969072	0.979592	0.984772	0.969072	0.953368
	FDR	-	-	-	-	0	0	0	0	0	0	0	0	0	0	0	0	0	0	0	0	0	0	0	0	0	0	0.0212766	0	0	0	0	0	0	0	0	0	0.0107527
DELLY	#Detected TDs	0	0	0	0	0	0	0	1	0	0	0	1	3	6	8	8	18	29	32	41	66	76	84	82	86	82	87	77	83	84	83	91	77	86	86	79	80
	#Correct detected TDs	-	-	-	-	-	-	-	0	-	-	-	1	3	6	8	8	18	29	32	41	66	76	84	82	86	82	87	77	83	84	83	91	77	86	86	79	80
	Precision	-	-	-	-	-	-	-	0	-	-	-	1	1	1	1	1	1	1	1	1	1	1	1	1	1	1	1	1	1	1	1	1	1	1	1	1	1
	Recall	-	-	-	-	-	-	-	-	-	-	-	0.01	0.03	0.06	0.08	0.08	0.18	0.29	0.32	0.41	0.66	0.76	0.84	0.82	0.86	0.82	0.87	0.77	0.83	0.84	0.83	0.91	0.77	0.86	0.86	0.79	0.8
	F1-score	-	-	-	-	-	-	-	-	-	-	-	0.019802	0.0582524	0.113208	0.148148	0.148148	0.305085	0.449612	0.484848	0.58156	0.795181	0.863636	0.913043	0.901099	0.924731	0.901099	0.930481	0.870056	0.907104	0.913043	0.907104	0.95288	0.870056	0.924731	0.924731	0.882682	0.888889
	FDR	-	-	-	-	-	-	-	-	-	-	-	0	0	0	0	0	0	0	0	0	0	0	0	0	0	0	0	0	0	0	0	0	0	0	0	0	0
LUMPY	#Detected TDs	0	0	0	0	0	0	0	0	0	0	0	0	0	0	0	0	0	0	0	72	69	79	71	71	81	75	94	92	93	94	92	99	94	96	96	94	92
	#Correct detected TDs	-	-	-	-	-	-	-	-	-	-	-	-	-	-	-	-	-	-	-	72	69	79	71	71	81	75	92	89	93	94	92	99	93	96	96	94	92
	Precision	-	-	-	-	-	-	-	-	-	-	-	-	-	-	-	-	-	-	-	1	1	1	1	1	1	1	0.978723	0.967391	1	1	1	1	0.989362	1	1	1	1
	Recall	-	-	-	-	-	-	-	-	-	-	-	-	-	-	-	-	-	-	-	0.72	0.69	0.79	0.71	0.71	0.81	0.75	0.92	0.89	0.93	0.94	0.92	0.99	0.93	0.96	0.96	0.94	0.92
	F1-score	-	-	-	-	-	-	-	-	-	-	-	-	-	-	-	-	-	-	-	0.837209	0.816568	0.882682	0.830409	0.830409	0.895028	0.857143	0.948454	0.927083	0.963731	0.969072	0.958333	0.994975	0.958763	0.979592	0.979592	0.969072	0.958333
	FDR	-	-	-	-	-	-	-	-	-	-	-	-	-	-	-	-	-	-	-	0	0	0	0	0	0	0	0.0212766	0.0326087	0	0	0	0	0.0106383	0	0	0	0
DINTD	#Detected TDs	90	90	85	88	100	92	86	89	105	82	84	97	86	95	89	85	97	86	75	87	78	82	112	85	86	105	94	91	94	91	87	83	99	141	167	185	166
	#Correct detected TDs	0	0	0	0	0	0	0	0	0	0	0	0	0	0	0	0	0	0	0	0	0	0	0	0	0	0	0	0	0	0	0	0	0	51	44	40	30
	Precision	-	-	-	-	-	-	-	-	-	-	-	-	-	-	-	-	-	-	-	0	0	0	0	0	0	0	0	0	0	0	0	0	0	0.361702	0.263473	0.216216	0.180723
	Recall	-	-	-	-	-	-	-	-	-	-	-	-	-	-	-	-	-	-	-	0	0	0	0	0	0	0	0	0	0	0	0	0	0	0.51	0.44	0.4	0.3
	F1-score	-	-	-	-	-	-	-	-	-	-	-	-	-	-	-	-	-	-	-	-	-	-	-	-	-	-	-	-	-	-	-	-	-	0.423237	0.329588	0.280702	0.225564
	FDR	-	-	-	-	-	-	-	-	-	-	-	-	-	-	-	-	-	-	-	1	1	1	1	1	1	1	1	1	1	1	1	1	1	0.638298	0.736527	0.783784	0.819277
