# Supplementary material for: Pindel-TD: A Tandem Duplication Detector Based on A Pattern Growth Approach
Source: Genomics Proteomics Bioinformatics. 2024 Jan 22;22(1):qzae008. doi: 10.1093/gpbjnl/qzae008 (PMC11425056; doi:10.1093/gpbjnl/qzae008)
Supplement: qzae008_Supplementary_Data [file qzae008_supplementary_data.zip › Table S4-confirm.xlsx]

## Sheet: Sheet1
Table S4 The 1162 TDs detected by Pindel-TD from HG002
#CHROM	POS	ID	REF	ALT	QUAL	FILTER	INFO	FORMAT	HG002
1	1004202	.	GGGGCCACGCGGGACGACGAGGGCGGAGCCATCGGGTGGGCGGGGGCGCCCCCGCCCCCGCCCCCCACTCTCGTCAAAGGCCG	GGGGCCACGCGGGACGACGAGGGCGGAGCCATCGGGTGGGCGGGGGCGCCCCCGCCCCCGCCCCCCACTCTCGTCAAAGGCCGGGGCCACGCGGGACGACGAGGGCGGAGCCATCGGGTGGGCGGGGGCGCCCCCGCCCCCGCCCCCCACTCTCGTCAAAGGCCG	.	PASS	END=1004284;HOMLEN=0;SVLEN=78;SVTYPE=DUP:TANDEM;NTLEN=0	GT:AD	0/0:49,2
1	1413219	.	GGGATTACAGGCACGCGCCACCACGCCTGGCTAATGTTGTATTTTAGTAGAGACGGGGTTTCTCCATGTTGGTCAGGCTGGTCTCTAACTCCCGACCTCAGGTGATCCACCCGCCTCGGCCTCTCAAACTGCTGG	GGGATTACAGGCACGCGCCACCACGCCTGGCTAATGTTGTATTTTAGTAGAGACGGGGTTTCTCCATGTTGGTCAGGCTGGTCTCTAACTCCCGACCTCAGGTGATCCACCCGCCTCGGCCTCTCAAACTGCTGGGGATTACAGGCACGCGCCACCACGCCTGGCTAATGTTGTATTTTAGTAGAGACGGGGTTTCTCCATGTTGGTCAGGCTGGTCTCTAACTCCCGACCTCAGGTGATCCACCCGCCTCGGCCTCTCAAACTGCTGG	.	PASS	END=1413353;HOMLEN=0;SVLEN=133;SVTYPE=DUP:TANDEM;NTLEN=0	GT:AD	0/1:82,25
1	1501010	.	GTGGCTCCATGGGAACCGAGACCCAACACCCAAAGGAGTCCCACAGGCTCAGGGTTGCTGCAGGCAGAGAACAGATGCCGCGATGGGTCCGACGGTGC	GTGGCTCCATGGGAACCGAGACCCAACACCCAAAGGAGTCCCACAGGCTCAGGGTTGCTGCAGGCAGAGAACAGATGCCGCGATGGGTCCGACGGTGCTGGCTCCATGGGAACCGAGACCCAACACCCAAAGGAGTCCCACAGGCTCAGGGTTGCTGCAGGCAGAGAACAGATGCCGCGATGGGTCCGACGGTGC	.	PASS	END=1501107;HOMLEN=0;SVLEN=97;SVTYPE=DUP:TANDEM;NTLEN=0	GT:AD	0/0:84,6
1	2533554	.	GTTCTTAGAGTCAGAGGCCACTCAGCAATCTAGAGGCCACGTCAGGGACCGGCCTCCCTCCAGGGAGAAGTCAGGGTCTCTT	GTTCTTAGAGTCAGAGGCCACTCAGCAATCTAGAGGCCACGTCAGGGACCGGCCTCCCTCCAGGGAGAAGTCAGGGTCTCTTTTCTTAGAGTCAGAGGCCACTCAGCAATCTAGAGGCCACGTCAGGGACCGGCCTCCCTCCAGGGAGAAGTCAGGGTCTCTT	.	PASS	END=2533635;HOMLEN=0;SVLEN=80;SVTYPE=DUP:TANDEM;NTLEN=0	GT:AD	0/0:70,11
1	3495309	.	GCACCCAGCTCAGAACTCTGGGGAGACCCAGCACCTCTGCAGAACCCCTCCTCAGCCTGGTCCCCAGCGGAACGTGGAGTGGGCAGGAGTGT	GCACCCAGCTCAGAACTCTGGGGAGACCCAGCACCTCTGCAGAACCCCTCCTCAGCCTGGTCCCCAGCGGAACGTGGAGTGGGCAGGAGTGTCACCCAGCTCAGAACTCTGGGGAGACCCAGCACCTCTGCAGAACCCCTCCTCAGCCTGGTCCCCAGCGGAACGTGGAGTGGGCAGGAGTGT	.	PASS	END=3495400;HOMLEN=0;SVLEN=91;SVTYPE=DUP:TANDEM;NTLEN=0	GT:AD	0/0:111,2
1	5135768	.	AAATTATATATAATGCATTATATATAATTATATATAATGCATTATATATAATTTATATTTAATATATAAATTT	AAATTATATATAATGCATTATATATAATTATATATAATGCATTATATATAATTTATATTTAATATATAAATTTAATTATATATAATGCATTATATATAATTATATATAATGCATTATATATAATTTATATTTAATATATAAATTT	.	PASS	END=5135840;HOMLEN=0;SVLEN=72;SVTYPE=DUP:TANDEM;NTLEN=0	GT:AD	0/0:44,8
1	5773583	.	CTTCTGCGGGGACCCGGAAATCGCCCGCGGGGGGCTTAGCGCTCCGTTACCGCTGAGGGTTGGA	CTTCTGCGGGGACCCGGAAATCGCCCGCGGGGGGCTTAGCGCTCCGTTACCGCTGAGGGTTGGATTCTGCGGGGACCCGGAAATCGCCCGCGGGGGGCTTAGCGCTCCGTTACCGCTGAGGGTTGGA	.	PASS	END=5773646;HOMLEN=0;SVLEN=63;SVTYPE=DUP:TANDEM;NTLEN=0	GT:AD	0/0:64,3
1	7017632	.	AGTCAAGTCTCTTTCAGAGAACATCATAGTTCTCTGACTCTCTCTTCTGCCTCTTCTTTATCTTCCATTTGTAAGGACTCATGTGATTCCATTGGGTACATGAGTACACTAAGGTGATTGTTTCC	AGTCAAGTCTCTTTCAGAGAACATCATAGTTCTCTGACTCTCTCTTCTGCCTCTTCTTTATCTTCCATTTGTAAGGACTCATGTGATTCCATTGGGTACATGAGTACACTAAGGTGATTGTTTCCGTCAAGTCTCTTTCAGAGAACATCATAGTTCTCTGACTCTCTCTTCTGCCTCTTCTTTATCTTCCATTTGTAAGGACTCATGTGATTCCATTGGGTACATGAGTACACTAAGGTGATTGTTTCC	.	PASS	END=7017756;HOMLEN=0;SVLEN=122;SVTYPE=DUP:TANDEM;NTLEN=0	GT:AD	0/1:79,25
1	16492724	.	TCCATCCATCCAGCCATCCATCCTTCCTTCCTTCCTTCTTCCTTCCTTCCCACCTTGGCCCAGCCCCTCT	TCCATCCATCCAGCCATCCATCCTTCCTTCCTTCCTTCTTCCTTCCTTCCCACCTTGGCCCAGCCCCTCTCCATCCATCCAGCCATCCATCCTTCCTTCCTTCCTTCTTCCTTCCTTCCCACCTTGGCCCAGCCCCTCT	.	PASS	END=16492793;HOMLEN=0;SVLEN=68;SVTYPE=DUP:TANDEM;NTLEN=0	GT:AD	0/0:70,2
1	18094810	.	GGTGGGGATTTGACCTTGTGGCGAGGCCTGGCCTGGCAGTGTGCAGGGCTC	GGTGGGGATTTGACCTTGTGGCGAGGCCTGGCCTGGCAGTGTGCAGGGCTCGTGGGGATTTGACCTTGTGGCGAGGCCTGGCCTGGCAGTGTGCAGGGCTC	.	PASS	END=18094860;HOMLEN=0;SVLEN=50;SVTYPE=DUP:TANDEM;NTLEN=0	GT:AD	0/0:70,9
1	18607617	.	ATGAATGAATGAATGAATGAACAGGCAAGTGAATGAATGAATGAACAGGTGAGTGAA	ATGAATGAATGAATGAATGAACAGGCAAGTGAATGAATGAATGAACAGGTGAGTGAATGAATGAATGAATGAATGAACAGGCAAGTGAATGAATGAATGAACAGGTGAGTGAA	.	PASS	END=18607673;HOMLEN=0;SVLEN=56;SVTYPE=DUP:TANDEM;NTLEN=0	GT:AD	0/0:69,10
1	18792552	.	GATTTCAAGTCTTCAAATCACTCAGCTATCCTAAGAACAGTTTTTCTTTTCTTTTTGTTTTA	GATTTCAAGTCTTCAAATCACTCAGCTATCCTAAGAACAGTTTTTCTTTTCTTTTTGTTTTAATTTCAAGTCTTCAAATCACTCAGCTATCCTAAGAACAGTTTTTCTTTTCTTTTTGTTTTA	.	PASS	END=18792613;HOMLEN=0;SVLEN=59;SVTYPE=DUP:TANDEM;NTLEN=0	GT:AD	0/1:58,22
1	21292127	.	CTGCCTCAATACCCCTTTCCCTTTCATTTTGTGAATACCCATGAAAATTAGATCA	CTGCCTCAATACCCCTTTCCCTTTCATTTTGTGAATACCCATGAAAATTAGATCATGCCTCAATACCCCTTTCCCTTTCATTTTGTGAATACCCATGAAAATTAGATCA	.	PASS	END=21292181;HOMLEN=0;SVLEN=54;SVTYPE=DUP:TANDEM;NTLEN=0	GT:AD	0/0:63,14
1	22896933	.	GCATACTTGAGTTCTTTCATGTCCACGTTCAGCTTCTATGGCTCTGAGGACAGAAGAATAATAATATTAATAATGATGATGATAACGACACCAAC	GCATACTTGAGTTCTTTCATGTCCACGTTCAGCTTCTATGGCTCTGAGGACAGAAGAATAATAATATTAATAATGATGATGATAACGACACCAACCATACTTGAGTTCTTTCATGTCCACGTTCAGCTTCTATGGCTCTGAGGACAGAAGAATAATAATATTAATAATGATGATGATAACGACACCAAC	.	PASS	END=22897027;HOMLEN=0;SVLEN=93;SVTYPE=DUP:TANDEM;NTLEN=0	GT:AD	0/0:87,19
1	28736598	.	TTCCCGAGTAGCTGGGACTACAGGCACGTGCCACCACACCCAGCTCATTTTTTGTATTTTTAGTAGAGACAGGGTTTCACCATCTTGGCCAGGATGATCTCGAGCTCCTGACCTCATGATCTGCCCA	TTCCCGAGTAGCTGGGACTACAGGCACGTGCCACCACACCCAGCTCATTTTTTGTATTTTTAGTAGAGACAGGGTTTCACCATCTTGGCCAGGATGATCTCGAGCTCCTGACCTCATGATCTGCCCATCCCGAGTAGCTGGGACTACAGGCACGTGCCACCACACCCAGCTCATTTTTTGTATTTTTAGTAGAGACAGGGTTTCACCATCTTGGCCAGGATGATCTCGAGCTCCTGACCTCATGATCTGCCCA	.	PASS	END=28736724;HOMLEN=0;SVLEN=125;SVTYPE=DUP:TANDEM;NTLEN=0	GT:AD	0/0:61,12
1	31724879	.	CTATATATATAACATATATATACACAATATATATATAACATATATATACACAATATATATAT	CTATATATATAACATATATATACACAATATATATATAACATATATATACACAATATATATATTATATATATAACATATATATACACAATATATATATAACATATATATACACAATATATATAT	.	PASS	END=31724940;HOMLEN=0;SVLEN=52;SVTYPE=DUP:TANDEM;NTLEN=0	GT:AD	0/0:59,9
1	31818394	.	TATATATATATATATAATATAATATATATATATATATTAGTTCTCACACTGCTA	TATATATATATATATAATATAATATATATATATATATTAGTTCTCACACTGCTAATATATATATATATAATATAATATATATATATATATTAGTTCTCACACTGCTA	.	PASS	END=31818447;HOMLEN=0;SVLEN=53;SVTYPE=DUP:TANDEM;NTLEN=0	GT:AD	0/1:49,13
1	34568179	.	AGCCATATCCCTGTAATCCGGCCATATCCCTGTGATCCAACCATATCCCTGTAATCCG	AGCCATATCCCTGTAATCCGGCCATATCCCTGTGATCCAACCATATCCCTGTAATCCGGCCATATCCCTGTAATCCGGCCATATCCCTGTGATCCAACCATATCCCTGTAATCCG	.	PASS	END=34568236;HOMLEN=0;SVLEN=57;SVTYPE=DUP:TANDEM;NTLEN=0	GT:AD	0/0:59,3
1	37010689	.	AATATATAATATATACACATATATAATATATATATTATATATGCACATATTAGATATATGTGTATATATTATATACGTATA	AATATATAATATATACACATATATAATATATATATTATATATGCACATATTAGATATATGTGTATATATTATATACGTATAATATATAATATATACACATATATAATATATATATTATATATGCACATATTAGATATATGTGTATATATTATATACGTATA	.	PASS	END=37010769;HOMLEN=0;SVLEN=80;SVTYPE=DUP:TANDEM;NTLEN=0	GT:AD	0/0:43,2
1	43188322	.	CCCTGTAATCCCAGCACTTTGGGAGGCTGAGGCAGGCTGATCACCTGAGGTCAGGAGTTTGAGACCAGCCTGGGCAACATGGTAAAACCCCATCTCTACCAAAAATACAAAAATTAGCCAGGCATGGTGGTGGGTG	CCCTGTAATCCCAGCACTTTGGGAGGCTGAGGCAGGCTGATCACCTGAGGTCAGGAGTTTGAGACCAGCCTGGGCAACATGGTAAAACCCCATCTCTACCAAAAATACAAAAATTAGCCAGGCATGGTGGTGGGTGCCTGTAATCCCAGCACTTTGGGAGGCTGAGGCAGGCTGATCACCTGAGGTCAGGAGTTTGAGACCAGCCTGGGCAACATGGTAAAACCCCATCTCTACCAAAAATACAAAAATTAGCCAGGCATGGTGGTGGGTG	.	PASS	END=43188457;HOMLEN=0;SVLEN=135;SVTYPE=DUP:TANDEM;NTLEN=0	GT:AD	0/1:71,19
1	58104936	.	AGTAACTTTATAAAGTTCTTTATAAAGAACTTTAGTAAATAACTTTATAAAGTTCTTTATAAAAAGAACTTTAGTAAATAACTTTATAAAGTTCTTTATAAAGAACTTTAGTAAATAACTTTATAAAGTTCTTTATAAAT	AGTAACTTTATAAAGTTCTTTATAAAGAACTTTAGTAAATAACTTTATAAAGTTCTTTATAAAAAGAACTTTAGTAAATAACTTTATAAAGTTCTTTATAAAGAACTTTAGTAAATAACTTTATAAAGTTCTTTATAAATGTAACTTTATAAAGTTCTTTATAAAGAACTTTAGTAAATAACTTTATAAAGTTCTTTATAAAAAGAACTTTAGTAAATAACTTTATAAAGTTCTTTATAAAGAACTTTAGTAAATAACTTTATAAAGTTCTTTATAAAT	.	PASS	END=58105075;HOMLEN=0;SVLEN=78;SVTYPE=DUP:TANDEM;NTLEN=0	GT:AD	0/0:73,2
1	61288095	.	GATACCTAGTTTTCTTAGGAAAAGAAGGTGAAGCAGTCAGGTGAAGATAGTACCATTTGCTGAGCTAAGCAATACTAGCAAAAGTGGGGACCATGAGTTCATTTGGGAATATTTTAAGTTTGGGCTACTCTAATTCCCTGAAAATATCAGGTGCATAGTTTGATGTGTCTAGTCAAACTTATACAGCACTCAAGTGTGTGTTTCAAAATAAATATTCAATACATATTGATATGATTTATTA	GATACCTAGTTTTCTTAGGAAAAGAAGGTGAAGCAGTCAGGTGAAGATAGTACCATTTGCTGAGCTAAGCAATACTAGCAAAAGTGGGGACCATGAGTTCATTTGGGAATATTTTAAGTTTGGGCTACTCTAATTCCCTGAAAATATCAGGTGCATAGTTTGATGTGTCTAGTCAAACTTATACAGCACTCAAGTGTGTGTTTCAAAATAAATATTCAATACATATTGATATGATTTATTAATACCTAGTTTTCTTAGGAAAAGAAGGTGAAGCAGTCAGGTGAAGATAGTACCATTTGCTGAGCTAAGCAATACTAGCAAAAGTGGGGACCATGAGTTCATTTGGGAATATTTTAAGTTTGGGCTACTCTAATTCCCTGAAAATATCAGGTGCATAGT…	.	PASS	END=61288335;HOMLEN=0;SVLEN=240;SVTYPE=DUP:TANDEM;NTLEN=0	GT:AD	0/0:73,9
1	63887907	.	TATATATAAATATATATATTTATATAGATATAAATATATATATAAATATATATATTTATATAG	TATATATAAATATATATATTTATATAGATATAAATATATATATAAATATATATATTTATATAGATATATAAATATATATATTTATATAGATATAAATATATATATAAATATATATATTTATATAG	.	PASS	END=63887969;HOMLEN=0;SVLEN=56;SVTYPE=DUP:TANDEM;NTLEN=0	GT:AD	0/0:41,5
1	65891826	.	AGAAATGTCAAGAAAATCAGCAAGCAGGCCATACAGATCTCTAGGGAAAAAGCACTTTAGGCACCAGGAAAGCTGAATGCTAAGGCCCG	AGAAATGTCAAGAAAATCAGCAAGCAGGCCATACAGATCTCTAGGGAAAAAGCACTTTAGGCACCAGGAAAGCTGAATGCTAAGGCCCGGAAATGTCAAGAAAATCAGCAAGCAGGCCATACAGATCTCTAGGGAAAAAGCACTTTAGGCACCAGGAAAGCTGAATGCTAAGGCCCG	.	PASS	END=65891914;HOMLEN=0;SVLEN=88;SVTYPE=DUP:TANDEM;NTLEN=0	GT:AD	0/0:67,15
1	69055310	.	CCATGTAGGCAATGTACCCTTGCTGGAGAATATACCTTCATTGTTCATAAATGTATTATAAATATTATCCTCCATAATAACAGAAGAAGCCCTAAAAAGCAGACAGTTTTACATAAACTGCTAAGTGATTACTACCTTCATTAGAGAT	CCATGTAGGCAATGTACCCTTGCTGGAGAATATACCTTCATTGTTCATAAATGTATTATAAATATTATCCTCCATAATAACAGAAGAAGCCCTAAAAAGCAGACAGTTTTACATAAACTGCTAAGTGATTACTACCTTCATTAGAGATCATGTAGGCAATGTACCCTTGCTGGAGAATATACCTTCATTGTTCATAAATGTATTATAAATATTATCCTCCATAATAACAGAAGAAGCCCTAAAAAGCAGACAGTTTTACATAAACTGCTAAGTGATTACTACCTTCATTAGAGAT	.	PASS	END=69055457;HOMLEN=0;SVLEN=147;SVTYPE=DUP:TANDEM;NTLEN=0	GT:AD	0/1:76,30
1	70381742	.	GTATATTTTATATATATAATATATATATTATATACATATTTTATATATAATATATATATTATATACATATTTTATATATATAATATATATATTATATACATATTTTATATATAT	GTATATTTTATATATATAATATATATATTATATACATATTTTATATATAATATATATATTATATACATATTTTATATATATAATATATATATTATATACATATTTTATATATATTATATTTTATATATATAATATATATATTATATACATATTTTATATATAATATATATATTATATACATATTTTATATATATAATATATATATTATATACATATTTTATATATAT	.	PASS	END=70381855;HOMLEN=0;SVLEN=66;SVTYPE=DUP:TANDEM;NTLEN=0	GT:AD	0/0:47,2
1	74182155	.	TATTCAATGTCTCATTACCAGCTTCTGCTCCTCTTGCAAACTTCTCAGAGAGTGTTTCACTTCT	TATTCAATGTCTCATTACCAGCTTCTGCTCCTCTTGCAAACTTCTCAGAGAGTGTTTCACTTCTATTCAATGTCTCATTACCAGCTTCTGCTCCTCTTGCAAACTTCTCAGAGAGTGTTTCACTTCT	.	PASS	END=74182218;HOMLEN=0;SVLEN=60;SVTYPE=DUP:TANDEM;NTLEN=0	GT:AD	0/0:49,10
1	77476395	.	GTGGCTCCAGGACACCCCAACACTCTGGACTAAACACACTGCACCACTCCTCTCCTTAAAGATCTTAAGGATTGTGCTCTAATTAGTTTGGAAATGGAATTTCTTAGACTATTTCTAAAAGCAGCTGCAGCCTGGGGACAAATTGACTAAATTCACCAGTTCTCCTGAAAATGATATTTGAAAGGAAAGTTGAGCTGCTTCTATCTTCCCAGAGAAATCTACATGTCATTCAGATGTTGGAGACCCTCAAGAGGCAGAAATGTCTTCATCCCCTGCCGTTTGGGTACTGACTAAAACCGTTGATCCTTTTCCTTGAAGTCTGAGGTTCTGC	GTGGCTCCAGGACACCCCAACACTCTGGACTAAACACACTGCACCACTCCTCTCCTTAAAGATCTTAAGGATTGTGCTCTAATTAGTTTGGAAATGGAATTTCTTAGACTATTTCTAAAAGCAGCTGCAGCCTGGGGACAAATTGACTAAATTCACCAGTTCTCCTGAAAATGATATTTGAAAGGAAAGTTGAGCTGCTTCTATCTTCCCAGAGAAATCTACATGTCATTCAGATGTTGGAGACCCTCAAGAGGCAGAAATGTCTTCATCCCCTGCCGTTTGGGTACTGACTAAAACCGTTGATCCTTTTCCTTGAAGTCTGAGGTTCTGCTGGCTCCAGGACACCCCAACACTCTGGACTAAACACACTGCACCACTCCTCTCCTTAAAGATCTTAAG…	.	PASS	END=77476725;HOMLEN=0;SVLEN=330;SVTYPE=DUP:TANDEM;NTLEN=0	GT:AD	0/0:69,7
1	79562448	.	ATATCTATCTATCTATCTATCTATCTATCTATCTATCTATCTATCCATATCACTACTCATATAGTGATA	ATATCTATCTATCTATCTATCTATCTATCTATCTATCTATCTATCCATATCACTACTCATATAGTGATATATCTATCTATCTATCTATCTATCTATCTATCTATCTATCTATCCATATCACTACTCATATAGTGATA	.	PASS	END=79562516;HOMLEN=0;SVLEN=66;SVTYPE=DUP:TANDEM;NTLEN=0	GT:AD	0/0:66,3
1	79650143	.	GCAACTTGGATCAGTGGAGTCAGAAGGTTACATTTGTTACAGAGCTGAGGAATGAAAAAAGAGTAGAGTAATACTGTCAAAACAAAACAAAACAAAAAGAAGAATTAAACTGCATCTACTTTTGCTGCAGAAT	GCAACTTGGATCAGTGGAGTCAGAAGGTTACATTTGTTACAGAGCTGAGGAATGAAAAAAGAGTAGAGTAATACTGTCAAAACAAAACAAAACAAAAAGAAGAATTAAACTGCATCTACTTTTGCTGCAGAATCAACTTGGATCAGTGGAGTCAGAAGGTTACATTTGTTACAGAGCTGAGGAATGAAAAAAGAGTAGAGTAATACTGTCAAAACAAAACAAAACAAAAAGAAGAATTAAACTGCATCTACTTTTGCTGCAGAAT	.	PASS	END=79650275;HOMLEN=0;SVLEN=130;SVTYPE=DUP:TANDEM;NTLEN=0	GT:AD	0/1:66,33
1	81168918	.	TGCTGGAGAGGATGTGGAGAAATAGGAACACTTTTACACTGTTGATGGGACTGTAAACTAGTTCAA	TGCTGGAGAGGATGTGGAGAAATAGGAACACTTTTACACTGTTGATGGGACTGTAAACTAGTTCAAGCTGGAGAGGATGTGGAGAAATAGGAACACTTTTACACTGTTGATGGGACTGTAAACTAGTTCAA	.	PASS	END=81168983;HOMLEN=0;SVLEN=65;SVTYPE=DUP:TANDEM;NTLEN=0	GT:AD	0/0:42,7
1	84358425	.	GCGCATATGTGAACATATATATGAGCGCATATGTGAACATATATATGAACGCATATGTGAACATATATATGAACGCATATGTGAACATATATATGAA	GCGCATATGTGAACATATATATGAGCGCATATGTGAACATATATATGAACGCATATGTGAACATATATATGAACGCATATGTGAACATATATATGAACGCATATGTGAACATATATATGAGCGCATATGTGAACATATATATGAACGCATATGTGAACATATATATGAACGCATATGTGAACATATATATGAA	.	PASS	END=84358521;HOMLEN=0;SVLEN=72;SVTYPE=DUP:TANDEM;NTLEN=0	GT:AD	0/0:59,5
1	85234456	.	GTGTGTGTGTGTGTGTATGTGTCTGTGTATGTGTGTGTATGCATGTATGTGTGTGTGAGTGTGTGTA	GTGTGTGTGTGTGTGTATGTGTCTGTGTATGTGTGTGTATGCATGTATGTGTGTGTGAGTGTGTGTATGTGTGTGTGTGTGTATGTGTCTGTGTATGTGTGTGTATGCATGTATGTGTGTGTGAGTGTGTGTA	.	PASS	END=85234522;HOMLEN=0;SVLEN=58;SVTYPE=DUP:TANDEM;NTLEN=0	GT:AD	0/0:64,3
1	87502880	.	TAATTCTATAATACTGTGAATTCTGCATATCTTGTTCTGTTTTGCTAAAAAAGTGAAAAAATATTTCCCTGTG	TAATTCTATAATACTGTGAATTCTGCATATCTTGTTCTGTTTTGCTAAAAAAGTGAAAAAATATTTCCCTGTGAATTCTATAATACTGTGAATTCTGCATATCTTGTTCTGTTTTGCTAAAAAAGTGAAAAAATATTTCCCTGTG	.	PASS	END=87502952;HOMLEN=0;SVLEN=72;SVTYPE=DUP:TANDEM;NTLEN=0	GT:AD	0/0:65,7
1	90649487	.	AGTTATATAAAAATATAAATTATATAAATTTGTGTATTTATTATATTTATTATATTAATAAATA	AGTTATATAAAAATATAAATTATATAAATTTGTGTATTTATTATATTTATTATATTAATAAATAGTTATATAAAAATATAAATTATATAAATTTGTGTATTTATTATATTTATTATATTAATAAATA	.	PASS	END=90649550;HOMLEN=0;SVLEN=62;SVTYPE=DUP:TANDEM;NTLEN=0	GT:AD	0/0:83,10
1	91924851	.	TTATATATAATATTATATATGATATATAACATTATATAATATTATATATGATATATATTATATATATTATATATGATATATAATATA	TTATATATAATATTATATATGATATATAACATTATATAATATTATATATGATATATATTATATATATTATATATGATATATAATATATATATATAATATTATATATGATATATAACATTATATAATATTATATATGATATATATTATATATATTATATATGATATATAATATA	.	PASS	END=91924937;HOMLEN=0;SVLEN=75;SVTYPE=DUP:TANDEM;NTLEN=0	GT:AD	0/0:16,2
1	92280858	.	AAAAATAAAATAAAATAAAATAAAATAAAATAAAATAAAATAGGGATAGTCC	AAAAATAAAATAAAATAAAATAAAATAAAATAAAATAAAATAGGGATAGTCCAAAATAAAATAAAATAAAATAAAATAAAATAAAATAAAATAGGGATAGTCC	.	PASS	END=92280909;HOMLEN=0;SVLEN=51;SVTYPE=DUP:TANDEM;NTLEN=0	GT:AD	0/0:55,3
1	92679004	.	TAATAGGTACTAGACACCATTCTGTAATAGGTGCTAAAGATTCATCAGCAAACCAAACAGACAA	TAATAGGTACTAGACACCATTCTGTAATAGGTGCTAAAGATTCATCAGCAAACCAAACAGACAAAATAGGTACTAGACACCATTCTGTAATAGGTGCTAAAGATTCATCAGCAAACCAAACAGACAA	.	PASS	END=92679067;HOMLEN=0;SVLEN=62;SVTYPE=DUP:TANDEM;NTLEN=0	GT:AD	0/0:50,6
1	116979580	.	AAATATATATAGGAAATATATATATATTAGAAATATATATATAGGAAATATATATATATTAGAAATATATATATAGGAAATATATATATATTAGAA	AAATATATATAGGAAATATATATATATTAGAAATATATATATAGGAAATATATATATATTAGAAATATATATATAGGAAATATATATATATTAGAAAATATATATAGGAAATATATATATATTAGAAATATATATATAGGAAATATATATATATTAGAAATATATATATAGGAAATATATATATATTAGAA	.	PASS	END=116979675;HOMLEN=0;SVLEN=94;SVTYPE=DUP:TANDEM;NTLEN=0	GT:AD	0/0:103,2
1	143137066	.	GCCCCCCCACACACAGCCACAGTGAGGACTGAATCAGGTTGTGGTGGCCTGTCATCTGACCCCCCACT	GCCCCCCCACACACAGCCACAGTGAGGACTGAATCAGGTTGTGGTGGCCTGTCATCTGACCCCCCACTCCCCCCCACACACAGCCACAGTGAGGACTGAATCAGGTTGTGGTGGCCTGTCATCTGACCCCCCACT	.	PASS	END=143137133;HOMLEN=0;SVLEN=59;SVTYPE=DUP:TANDEM;NTLEN=0	GT:AD	0/0:84,2
1	146960345	.	CTGTAAAATGGGGCTATCAGTGCCTTTCTCCGTCGGGTTGTTGGAGGATGTGAGGATTAAACATCTTAGTACAGGTAACATGCCTGGTACATATCACTTAATGAGTG	CTGTAAAATGGGGCTATCAGTGCCTTTCTCCGTCGGGTTGTTGGAGGATGTGAGGATTAAACATCTTAGTACAGGTAACATGCCTGGTACATATCACTTAATGAGTGTGTAAAATGGGGCTATCAGTGCCTTTCTCCGTCGGGTTGTTGGAGGATGTGAGGATTAAACATCTTAGTACAGGTAACATGCCTGGTACATATCACTTAATGAGTG	.	PASS	END=146960451;HOMLEN=0;SVLEN=104;SVTYPE=DUP:TANDEM;NTLEN=0	GT:AD	0/1:75,33
1	149294837	.	ACATCCAAACCAAATGTTTTTATAGGAAACTTTTACTAAACAAAGTTATAAATATCAAAATAGCTCATT	ACATCCAAACCAAATGTTTTTATAGGAAACTTTTACTAAACAAAGTTATAAATATCAAAATAGCTCATTCATCCAAACCAAATGTTTTTATAGGAAACTTTTACTAAACAAAGTTATAAATATCAAAATAGCTCATT	.	PASS	END=149294905;HOMLEN=0;SVLEN=68;SVTYPE=DUP:TANDEM;NTLEN=0	GT:AD	0/0:58,5
1	151741761	.	GACTGCCCCCCACCTCCCTCCCAGACGGGGCGGCTGACCGGGCGGGGGCTGCCCCCCACCTCCCGGACGGGGCAGCTGCCGGGCGGAGACGCCC	GACTGCCCCCCACCTCCCTCCCAGACGGGGCGGCTGACCGGGCGGGGGCTGCCCCCCACCTCCCGGACGGGGCAGCTGCCGGGCGGAGACGCCCACTGCCCCCCACCTCCCTCCCAGACGGGGCGGCTGACCGGGCGGGGGCTGCCCCCCACCTCCCGGACGGGGCAGCTGCCGGGCGGAGACGCCC	.	PASS	END=151741854;HOMLEN=0;SVLEN=92;SVTYPE=DUP:TANDEM;NTLEN=0	GT:AD	0/0:71,4
1	155961044	.	GTGTCACATTGTGACACATTGTGACCTCAGGGTCACATTGTGACACATTGTGACCTCAGG	GTGTCACATTGTGACACATTGTGACCTCAGGGTCACATTGTGACACATTGTGACCTCAGGTGTCACATTGTGACACATTGTGACCTCAGGGTCACATTGTGACACATTGTGACCTCAGG	.	PASS	END=155961103;HOMLEN=0;SVLEN=58;SVTYPE=DUP:TANDEM;NTLEN=0	GT:AD	0/0:60,8
1	161031103	.	GCGCCACCACGCCCAGCTAATTTTTGTATTTTTAGTAGAGACCGGGTTTCACCATGTTGGCCAGGCTGGTCTCGTACTCCTGACCTCAGGTGAGCCTCCCAAAGTGCTGGGATTACAGGCGTGA	GCGCCACCACGCCCAGCTAATTTTTGTATTTTTAGTAGAGACCGGGTTTCACCATGTTGGCCAGGCTGGTCTCGTACTCCTGACCTCAGGTGAGCCTCCCAAAGTGCTGGGATTACAGGCGTGACGCCACCACGCCCAGCTAATTTTTGTATTTTTAGTAGAGACCGGGTTTCACCATGTTGGCCAGGCTGGTCTCGTACTCCTGACCTCAGGTGAGCCTCCCAAAGTGCTGGGATTACAGGCGTGA	.	PASS	END=161031226;HOMLEN=0;SVLEN=122;SVTYPE=DUP:TANDEM;NTLEN=0	GT:AD	0/0:73,14
1	162696889	.	AAAATATAAACATATATTTATATTTTGTAAATATAAACATATATTTATATTTTGTAAATATAAACATATATTTATATTTTGT	AAAATATAAACATATATTTATATTTTGTAAATATAAACATATATTTATATTTTGTAAATATAAACATATATTTATATTTTGTAAATATAAACATATATTTATATTTTGTAAATATAAACATATATTTATATTTTGTAAATATAAACATATATTTATATTTTGT	.	PASS	END=162696970;HOMLEN=0;SVLEN=54;SVTYPE=DUP:TANDEM;NTLEN=0	GT:AD	0/0:53,5
1	162838401	.	CCCCACTGGAGAAACTGAAGACCTCTTTGTGGGAGAAGTTACCTGGAGTTGAGTCAATTTGGAGAGCCAAGTGAAATACAGGGGTGGAGGAGGCAGTGGAGAGGTCCTGGGGG	CCCCACTGGAGAAACTGAAGACCTCTTTGTGGGAGAAGTTACCTGGAGTTGAGTCAATTTGGAGAGCCAAGTGAAATACAGGGGTGGAGGAGGCAGTGGAGAGGTCCTGGGGGCCCACTGGAGAAACTGAAGACCTCTTTGTGGGAGAAGTTACCTGGAGTTGAGTCAATTTGGAGAGCCAAGTGAAATACAGGGGTGGAGGAGGCAGTGGAGAGGTCCTGGGGG	.	PASS	END=162838513;HOMLEN=0;SVLEN=112;SVTYPE=DUP:TANDEM;NTLEN=0	GT:AD	0/0:61,13
1	164204715	.	GTAACTGCCTTGGCCTAGACTGTCTCTAACAGTAAGTACAATGATGTATAATTTGCGAGCAT	GTAACTGCCTTGGCCTAGACTGTCTCTAACAGTAAGTACAATGATGTATAATTTGCGAGCATTAACTGCCTTGGCCTAGACTGTCTCTAACAGTAAGTACAATGATGTATAATTTGCGAGCAT	.	PASS	END=164204776;HOMLEN=0;SVLEN=60;SVTYPE=DUP:TANDEM;NTLEN=0	GT:AD	0/1:75,39
1	165551933	.	CTATATACATATATACGTATATGTGTGTGTATACATATATACGTATGTATGTGTGTATACATATAT	CTATATACATATATACGTATATGTGTGTGTATACATATATACGTATGTATGTGTGTATACATATATTATATACATATATACGTATATGTGTGTGTATACATATATACGTATGTATGTGTGTATACATATAT	.	PASS	END=165551998;HOMLEN=0;SVLEN=60;SVTYPE=DUP:TANDEM;NTLEN=0	GT:AD	0/0:37,2
1	166432697	.	TATAGTATATATTATATAGTATATATAATAGTATATATTATATAGTATACATA	TATAGTATATATTATATAGTATATATAATAGTATATATTATATAGTATACATAATAGTATATATTATATAGTATATATAATAGTATATATTATATAGTATACATA	.	PASS	END=166432749;HOMLEN=0;SVLEN=52;SVTYPE=DUP:TANDEM;NTLEN=0	GT:AD	0/0:66,3
1	166646673	.	TGTATATATATATATATATATATACACTTATCCATTGTAGATATGGATTTGTGTATATATATAC	TGTATATATATATATATATATATACACTTATCCATTGTAGATATGGATTTGTGTATATATATACGTATATATATATATATATATATACACTTATCCATTGTAGATATGGATTTGTGTATATATATAC	.	PASS	END=166646736;HOMLEN=0;SVLEN=55;SVTYPE=DUP:TANDEM;NTLEN=0	GT:AD	0/0:83,2
1	175209646	.	ATATATATATACCATATATATCTCATATATATGGTATATATATATACACCATATATATCTCATATATGTAT	ATATATATATACCATATATATCTCATATATATGGTATATATATATACACCATATATATCTCATATATGTATTATATATATACCATATATATCTCATATATATGGTATATATATATACACCATATATATCTCATATATGTAT	.	PASS	END=175209716;HOMLEN=0;SVLEN=70;SVTYPE=DUP:TANDEM;NTLEN=0	GT:AD	0/0:45,2
1	191794149	.	CAAACATGTTTTAACAAAAGGAGGAAATACTCATGACAATTACTTGAAAATTAT	CAAACATGTTTTAACAAAAGGAGGAAATACTCATGACAATTACTTGAAAATTATAAACATGTTTTAACAAAAGGAGGAAATACTCATGACAATTACTTGAAAATTAT	.	PASS	END=191794202;HOMLEN=0;SVLEN=52;SVTYPE=DUP:TANDEM;NTLEN=0	GT:AD	0/0:62,3
1	193533425	.	CATATATATGTGTATATGTATCTTTATATACACATATATGTGTATATGTATCTTTATATAC	CATATATATGTGTATATGTATCTTTATATACACATATATGTGTATATGTATCTTTATATACATATATATGTGTATATGTATCTTTATATACACATATATGTGTATATGTATCTTTATATAC	.	PASS	END=193533485;HOMLEN=0;SVLEN=54;SVTYPE=DUP:TANDEM;NTLEN=0	GT:AD	0/0:45,3
1	194445279	.	GTAAAAATCTTTTAACTTGCTTCCTACTGTGGTGTTGTGTTGAATTTGTACCCTTTATTTAAAGAACAAGG	GTAAAAATCTTTTAACTTGCTTCCTACTGTGGTGTTGTGTTGAATTTGTACCCTTTATTTAAAGAACAAGGTAAAAATCTTTTAACTTGCTTCCTACTGTGGTGTTGTGTTGAATTTGTACCCTTTATTTAAAGAACAAGG	.	PASS	END=194445349;HOMLEN=0;SVLEN=70;SVTYPE=DUP:TANDEM;NTLEN=0	GT:AD	0/0:74,5
1	197133818	.	GATATATAATACGTATCTAATATATTATATATATTATATATAATACGTATCTAATATATTATATATATTATATAT	GATATATAATACGTATCTAATATATTATATATATTATATATAATACGTATCTAATATATTATATATATTATATATATATATAATACGTATCTAATATATTATATATATTATATATAATACGTATCTAATATATTATATATATTATATAT	.	PASS	END=197133892;HOMLEN=0;SVLEN=68;SVTYPE=DUP:TANDEM;NTLEN=0	GT:AD	0/0:56,3
1	199874515	.	AGGGAGAGGGAGACCGTGGGGAGAGGGGAGAGGGGAGAGGGGAGAGGGAGAGCAATA	AGGGAGAGGGAGACCGTGGGGAGAGGGGAGAGGGGAGAGGGGAGAGGGAGAGCAATAGGGAGAGGGAGACCGTGGGGAGAGGGGAGAGGGGAGAGGGGAGAGGGAGAGCAATA	.	PASS	END=199874571;HOMLEN=0;SVLEN=56;SVTYPE=DUP:TANDEM;NTLEN=0	GT:AD	0/0:40,3
1	201285237	.	TGGATGGACGGATGGACGGACGGACGGACGGATGGACGGACGGATGGATGGATGGAT	TGGATGGACGGATGGACGGACGGACGGACGGATGGACGGACGGATGGATGGATGGATGGATGGACGGATGGACGGACGGACGGACGGATGGACGGACGGATGGATGGATGGAT	.	PASS	END=201285293;HOMLEN=0;SVLEN=56;SVTYPE=DUP:TANDEM;NTLEN=0	GT:AD	0/0:69,6
1	203979750	.	TGTCCCTGCCCAAATCTCATATGGAAATGTAATCCCCAATGTTGAAGGTGGGGCCTGGAGGGAGGTGATTGGATCATGGGGTGGATTTCT	TGTCCCTGCCCAAATCTCATATGGAAATGTAATCCCCAATGTTGAAGGTGGGGCCTGGAGGGAGGTGATTGGATCATGGGGTGGATTTCTGTCCCTGCCCAAATCTCATATGGAAATGTAATCCCCAATGTTGAAGGTGGGGCCTGGAGGGAGGTGATTGGATCATGGGGTGGATTTCT	.	PASS	END=203979839;HOMLEN=0;SVLEN=87;SVTYPE=DUP:TANDEM;NTLEN=0	GT:AD	0/1:56,16
1	206697883	.	ACATATAAAATATATTATGTATAATATATAAAATATATATTATATATTATGTATAATATATAAAATATATA	ACATATAAAATATATTATGTATAATATATAAAATATATATTATATATTATGTATAATATATAAAATATATACATATAAAATATATTATGTATAATATATAAAATATATATTATATATTATGTATAATATATAAAATATATA	.	PASS	END=206697953;HOMLEN=0;SVLEN=57;SVTYPE=DUP:TANDEM;NTLEN=0	GT:AD	0/0:61,4
1	210918376	.	CTCTACTAAAAATACAAAAATTAGCCGGGCGTGGTGGTGCGTGCCTGTAGTCCCAGCTGTTCTGGAGGCTGGAGACACAAGAATCGCTTGAACGTGGGAGGCAGAAGTTGCAGCGAGTGGAGG	CTCTACTAAAAATACAAAAATTAGCCGGGCGTGGTGGTGCGTGCCTGTAGTCCCAGCTGTTCTGGAGGCTGGAGACACAAGAATCGCTTGAACGTGGGAGGCAGAAGTTGCAGCGAGTGGAGGTCTACTAAAAATACAAAAATTAGCCGGGCGTGGTGGTGCGTGCCTGTAGTCCCAGCTGTTCTGGAGGCTGGAGACACAAGAATCGCTTGAACGTGGGAGGCAGAAGTTGCAGCGAGTGGAGG	.	PASS	END=210918498;HOMLEN=0;SVLEN=122;SVTYPE=DUP:TANDEM;NTLEN=0	GT:AD	0/0:69,12
1	212359889	.	TACAGTGAATGTGAGGGAGGGCCAATCACATTAACATTAAATGTGAGGGAGGGCCAATCACATTA	TACAGTGAATGTGAGGGAGGGCCAATCACATTAACATTAAATGTGAGGGAGGGCCAATCACATTAACAGTGAATGTGAGGGAGGGCCAATCACATTAACATTAAATGTGAGGGAGGGCCAATCACATTA	.	PASS	END=212359953;HOMLEN=0;SVLEN=64;SVTYPE=DUP:TANDEM;NTLEN=0	GT:AD	0/0:74,12
1	212980170	.	ATATATATACATATATACACATATATACATATGTATATACACATATATACATATGTATATACACATATATACATATG	ATATATATACATATATACACATATATACATATGTATATACACATATATACATATGTATATACACATATATACATATGTATATATACATATATACACATATATACATATGTATATACACATATATACATATGTATATACACATATATACATATG	.	PASS	END=212980246;HOMLEN=0;SVLEN=64;SVTYPE=DUP:TANDEM;NTLEN=0	GT:AD	0/0:47,4
1	213914327	.	TGTACACATATATATATCTCAGATATATATACACACACATATGTGTGTATACATATACAATATAAAAATAAATATAAAATAT	TGTACACATATATATATCTCAGATATATATACACACACATATGTGTGTATACATATACAATATAAAAATAAATATAAAATATGTACACATATATATATCTCAGATATATATACACACACATATGTGTGTATACATATACAATATAAAAATAAATATAAAATAT	.	PASS	END=213914408;HOMLEN=0;SVLEN=79;SVTYPE=DUP:TANDEM;NTLEN=0	GT:AD	0/0:73,2
1	214633882	.	ACACACACACACACACAGATCAGTGCAAACTGAACTCTGCCTTTCCCTGAAAATTCTAACACACACACACACATACACACACACACAT	ACACACACACACACACAGATCAGTGCAAACTGAACTCTGCCTTTCCCTGAAAATTCTAACACACACACACACATACACACACACACATCACACACACACACACAGATCAGTGCAAACTGAACTCTGCCTTTCCCTGAAAATTCTAACACACACACACACATACACACACACACAT	.	PASS	END=214633969;HOMLEN=0;SVLEN=74;SVTYPE=DUP:TANDEM;NTLEN=0	GT:AD	0/0:50,2
1	220186120	.	AGTTTTTGTTTTATTTATTGGGGTTTAATTCTGGTAGCACTAAGTGAAGGGGGAAGGACCAGAGGGCCTCCAGATCCCCTTCACATACTTCAACCAGAACAGCTATG	AGTTTTTGTTTTATTTATTGGGGTTTAATTCTGGTAGCACTAAGTGAAGGGGGAAGGACCAGAGGGCCTCCAGATCCCCTTCACATACTTCAACCAGAACAGCTATGGTTTTTGTTTTATTTATTGGGGTTTAATTCTGGTAGCACTAAGTGAAGGGGGAAGGACCAGAGGGCCTCCAGATCCCCTTCACATACTTCAACCAGAACAGCTATG	.	PASS	END=220186226;HOMLEN=0;SVLEN=105;SVTYPE=DUP:TANDEM;NTLEN=0	GT:AD	0/0:86,16
1	222311564	.	ATATATGTATACGTATACACACATATACGTATATGTATACATATATATGTGTACATATA	ATATATGTATACGTATACACACATATACGTATATGTATACATATATATGTGTACATATATATATGTATACGTATACACACATATACGTATATGTATACATATATATGTGTACATATA	.	PASS	END=222311622;HOMLEN=0;SVLEN=54;SVTYPE=DUP:TANDEM;NTLEN=0	GT:AD	0/0:55,2
1	224287884	.	CTCTCCCTCTCCCTCTCTTTCCACGGTCTCCCTCTCCCCACAGTCTCCCTCTCCCTCTCTTTCCACGGTCTCCCTCTGA	CTCTCCCTCTCCCTCTCTTTCCACGGTCTCCCTCTCCCCACAGTCTCCCTCTCCCTCTCTTTCCACGGTCTCCCTCTGATCTCCCTCTCCCTCTCTTTCCACGGTCTCCCTCTCCCCACAGTCTCCCTCTCCCTCTCTTTCCACGGTCTCCCTCTGA	.	PASS	END=224287962;HOMLEN=0;SVLEN=78;SVTYPE=DUP:TANDEM;NTLEN=0	GT:AD	0/0:58,3
1	225523740	.	CATATATGCATATATACATATATGTATACATACATACTTATATATACATATATGCTTATAC	CATATATGCATATATACATATATGTATACATACATACTTATATATACATATATGCTTATACATATATGCATATATACATATATGTATACATACATACTTATATATACATATATGCTTATAC	.	PASS	END=225523800;HOMLEN=0;SVLEN=56;SVTYPE=DUP:TANDEM;NTLEN=0	GT:AD	0/0:39,3
1	230724588	.	GGTAGGTGTGCAGGTAAGTAGGTAGGTGTGTAGGTAAGTAAGTAGGTGGGCAGGTAAGTA	GGTAGGTGTGCAGGTAAGTAGGTAGGTGTGTAGGTAAGTAAGTAGGTGGGCAGGTAAGTAGTAGGTGTGCAGGTAAGTAGGTAGGTGTGTAGGTAAGTAAGTAGGTGGGCAGGTAAGTA	.	PASS	END=230724647;HOMLEN=0;SVLEN=59;SVTYPE=DUP:TANDEM;NTLEN=0	GT:AD	0/0:61,3
1	232504843	.	TGTCTCTGTCTCTTTCTCTCTCACTCAGCTAGCTTCCCTCTCATTTTTACCTCTTCCTGCCTTCTGTCTGTCCATCCATACATCTCTCTCTCTGTCTCA	TGTCTCTGTCTCTTTCTCTCTCACTCAGCTAGCTTCCCTCTCATTTTTACCTCTTCCTGCCTTCTGTCTGTCCATCCATACATCTCTCTCTCTGTCTCAGTCTCTGTCTCTTTCTCTCTCACTCAGCTAGCTTCCCTCTCATTTTTACCTCTTCCTGCCTTCTGTCTGTCCATCCATACATCTCTCTCTCTGTCTCA	.	PASS	END=232504941;HOMLEN=0;SVLEN=88;SVTYPE=DUP:TANDEM;NTLEN=0	GT:AD	0/1:57,16
1	235131525	.	TATATATGTATATATAGGTATATATGTATATATAGGTATATATGTATATATAGAGATATATGTATATATAGGTATATATGTATATA	TATATATGTATATATAGGTATATATGTATATATAGGTATATATGTATATATAGAGATATATGTATATATAGGTATATATGTATATAATATATGTATATATAGGTATATATGTATATATAGGTATATATGTATATATAGAGATATATGTATATATAGGTATATATGTATATA	.	PASS	END=235131610;HOMLEN=0;SVLEN=80;SVTYPE=DUP:TANDEM;NTLEN=0	GT:AD	0/0:85,2
1	235131668	.	GTATATATGTATATATAGAGATATATGTATATATAGGTATATATGTATATATAGAG	GTATATATGTATATATAGAGATATATGTATATATAGGTATATATGTATATATAGAGTATATATGTATATATAGAGATATATGTATATATAGGTATATATGTATATATAGAG	.	PASS	END=235131723;HOMLEN=0;SVLEN=54;SVTYPE=DUP:TANDEM;NTLEN=0	GT:AD	0/0:81,2
1	236166380	.	GGTAGTTGTCACTCCTAGTGAACGACTGGTAGTTGTCACTCCTAGTGAACGACTG	GGTAGTTGTCACTCCTAGTGAACGACTGGTAGTTGTCACTCCTAGTGAACGACTGGTAGTTGTCACTCCTAGTGAACGACTGGTAGTTGTCACTCCTAGTGAACGACTG	.	PASS	END=236166434;HOMLEN=0;SVLEN=54;SVTYPE=DUP:TANDEM;NTLEN=0	GT:AD	0/0:56,2
1	238805061	.	GTGTATAACATTAATATAATATAGTATTAATATAATAGCGTATAACATTAATATAATATAGTATTAATATAATAGC	GTGTATAACATTAATATAATATAGTATTAATATAATAGCGTATAACATTAATATAATATAGTATTAATATAATAGCTGTATAACATTAATATAATATAGTATTAATATAATAGCGTATAACATTAATATAATATAGTATTAATATAATAGC	.	PASS	END=238805136;HOMLEN=0;SVLEN=74;SVTYPE=DUP:TANDEM;NTLEN=0	GT:AD	0/0:97,5
1	242684917	.	TCATAATTATTAATTTATTTTTTCAACATCATAAAAAAGTGGCCATCCATTTGATT	TCATAATTATTAATTTATTTTTTCAACATCATAAAAAAGTGGCCATCCATTTGATTCATAATTATTAATTTATTTTTTCAACATCATAAAAAAGTGGCCATCCATTTGATT	.	PASS	END=242684972;HOMLEN=0;SVLEN=53;SVTYPE=DUP:TANDEM;NTLEN=0	GT:AD	0/0:63,12
1	243490579	.	ATTTTATAGAAATTAAAATTATAATTTATAATTTTATAGAAATTAAAATTATAATTATAATTTT	ATTTTATAGAAATTAAAATTATAATTTATAATTTTATAGAAATTAAAATTATAATTATAATTTTTTTTATAGAAATTAAAATTATAATTTATAATTTTATAGAAATTAAAATTATAATTATAATTTT	.	PASS	END=243490642;HOMLEN=0;SVLEN=60;SVTYPE=DUP:TANDEM;NTLEN=0	GT:AD	0/0:69,5
1	243502279	.	GGGAGACCTCAGAAAGTGGGGTGGGCGGCAGGAGGGAGCAGACAGCTAGTGGGCAGAGG	GGGAGACCTCAGAAAGTGGGGTGGGCGGCAGGAGGGAGCAGACAGCTAGTGGGCAGAGGGGAGACCTCAGAAAGTGGGGTGGGCGGCAGGAGGGAGCAGACAGCTAGTGGGCAGAGG	.	PASS	END=243502337;HOMLEN=0;SVLEN=55;SVTYPE=DUP:TANDEM;NTLEN=0	GT:AD	0/0:49,5
1	244162019	.	AGCACACACACGTAGACACACACAGACATACACACATCCACACAAAGACTCACAT	AGCACACACACGTAGACACACACAGACATACACACATCCACACAAAGACTCACATGCACACACACGTAGACACACACAGACATACACACATCCACACAAAGACTCACAT	.	PASS	END=244162073;HOMLEN=0;SVLEN=50;SVTYPE=DUP:TANDEM;NTLEN=0	GT:AD	0/0:55,11
1	244881978	.	ACACACACATATACACATACACACACACACACACACATTATTATTCACTAAAGTCCCATTGTTTACAT	ACACACACATATACACATACACACACACACACACACATTATTATTCACTAAAGTCCCATTGTTTACATCACACACATATACACATACACACACACACACACACATTATTATTCACTAAAGTCCCATTGTTTACAT	.	PASS	END=244882045;HOMLEN=0;SVLEN=64;SVTYPE=DUP:TANDEM;NTLEN=0	GT:AD	0/0:72,5
1	246873682	.	GTCACATGGCGGGAAGCTTACCATCATGGTGGAAGGCAAAGAGGGAGCAGGCACA	GTCACATGGCGGGAAGCTTACCATCATGGTGGAAGGCAAAGAGGGAGCAGGCACATCACATGGCGGGAAGCTTACCATCATGGTGGAAGGCAAAGAGGGAGCAGGCACA	.	PASS	END=246873736;HOMLEN=0;SVLEN=54;SVTYPE=DUP:TANDEM;NTLEN=0	GT:AD	0/0:64,8
1	247252115	.	CCCCCAACCCCAACTCCACAAGCTGCTGACCTCCACCACAGTGCATGCCACGTGCCAAGAA	CCCCCAACCCCAACTCCACAAGCTGCTGACCTCCACCACAGTGCATGCCACGTGCCAAGAACCCCAACCCCAACTCCACAAGCTGCTGACCTCCACCACAGTGCATGCCACGTGCCAAGAA	.	PASS	END=247252175;HOMLEN=0;SVLEN=60;SVTYPE=DUP:TANDEM;NTLEN=0	GT:AD	0/0:67,8
1	247282620	.	CAAGGCCTGTGCCGGTTCATGCACCCAGCTGGGTCCTGGGCCTTCTCCTGGTGGGCCTGCCTCAGTGTGCTTCCCTGGGCAGGTGGGTACTCCGCTGGCAGATGCCCTTATGACCTGAAGGTCTC	CAAGGCCTGTGCCGGTTCATGCACCCAGCTGGGTCCTGGGCCTTCTCCTGGTGGGCCTGCCTCAGTGTGCTTCCCTGGGCAGGTGGGTACTCCGCTGGCAGATGCCCTTATGACCTGAAGGTCTCAAGGCCTGTGCCGGTTCATGCACCCAGCTGGGTCCTGGGCCTTCTCCTGGTGGGCCTGCCTCAGTGTGCTTCCCTGGGCAGGTGGGTACTCCGCTGGCAGATGCCCTTATGACCTGAAGGTCTC	.	PASS	END=247282744;HOMLEN=0;SVLEN=124;SVTYPE=DUP:TANDEM;NTLEN=0	GT:AD	0/0:78,14
1	247362935	.	AAAGTATTTTAAATTTGTGAGGCCCTAGCTTCACTACCTAATACTACTGAATCAAGAATGACAGAACCTTTAGAATATTTGGG	AAAGTATTTTAAATTTGTGAGGCCCTAGCTTCACTACCTAATACTACTGAATCAAGAATGACAGAACCTTTAGAATATTTGGGAAGTATTTTAAATTTGTGAGGCCCTAGCTTCACTACCTAATACTACTGAATCAAGAATGACAGAACCTTTAGAATATTTGGG	.	PASS	END=247363017;HOMLEN=0;SVLEN=82;SVTYPE=DUP:TANDEM;NTLEN=0	GT:AD	0/0:76,12
1	248266412	.	ATAATTTAATTAAATAATAAATAAATTAATTATTAATTAATTTAATTAAATAATAAATAAATTAATTATTAAT	ATAATTTAATTAAATAATAAATAAATTAATTATTAATTAATTTAATTAAATAATAAATAAATTAATTATTAATTAATTTAATTAAATAATAAATAAATTAATTATTAATTAATTTAATTAAATAATAAATAAATTAATTATTAAT	.	PASS	END=248266484;HOMLEN=0;SVLEN=72;SVTYPE=DUP:TANDEM;NTLEN=0	GT:AD	0/0:89,8
1	248567496	.	CGTGTGTGTGTGTGTGTATAAAATGGGAGTAAGGGTGAACAGACAGCAGAGACCACTGTTTGAC	CGTGTGTGTGTGTGTGTATAAAATGGGAGTAAGGGTGAACAGACAGCAGAGACCACTGTTTGACGTGTGTGTGTGTGTGTATAAAATGGGAGTAAGGGTGAACAGACAGCAGAGACCACTGTTTGAC	.	PASS	END=248567559;HOMLEN=0;SVLEN=63;SVTYPE=DUP:TANDEM;NTLEN=0	GT:AD	0/0:73,4
1	249069900	.	ACACCCCAACTCAAGTTAATCAGTCTTATGCAAAGAAGACATTGGCTCCTGCCAGTATCTGACG	ACACCCCAACTCAAGTTAATCAGTCTTATGCAAAGAAGACATTGGCTCCTGCCAGTATCTGACGCACCCCAACTCAAGTTAATCAGTCTTATGCAAAGAAGACATTGGCTCCTGCCAGTATCTGACG	.	PASS	END=249069963;HOMLEN=0;SVLEN=61;SVTYPE=DUP:TANDEM;NTLEN=0	GT:AD	0/0:63,7
1	249205844	.	ACGGGGCGGCTGGCCGGGCAGAGGGGCTCCTCACTTCCCAGTAGGGGCGGCTGGGCAGAGGCGCCCCTCACCTCCCGGACGGGGCGGCTGGCCGGGCGGGGGGCTGACCCCCCCACCTCCCTCCCGGA	ACGGGGCGGCTGGCCGGGCAGAGGGGCTCCTCACTTCCCAGTAGGGGCGGCTGGGCAGAGGCGCCCCTCACCTCCCGGACGGGGCGGCTGGCCGGGCGGGGGGCTGACCCCCCCACCTCCCTCCCGGACGGGGCGGCTGGCCGGGCAGAGGGGCTCCTCACTTCCCAGTAGGGGCGGCTGGGCAGAGGCGCCCCTCACCTCCCGGACGGGGCGGCTGGCCGGGCGGGGGGCTGACCCCCCCACCTCCCTCCCGGA	.	PASS	END=249205971;HOMLEN=0;SVLEN=127;SVTYPE=DUP:TANDEM;NTLEN=0	GT:AD	0/0:49,7
2	978921	.	TTGGGATGAAGAAGTTGCAGAGGTGGAGGTTGGGATGAAGCAGAGGCTCTCTTCCATAGA	TTGGGATGAAGAAGTTGCAGAGGTGGAGGTTGGGATGAAGCAGAGGCTCTCTTCCATAGATGGGATGAAGAAGTTGCAGAGGTGGAGGTTGGGATGAAGCAGAGGCTCTCTTCCATAGA	.	PASS	END=978980;HOMLEN=0;SVLEN=58;SVTYPE=DUP:TANDEM;NTLEN=0	GT:AD	0/0:45,3
2	1146929	.	GCTGCGGTCCCATCTGTGCCAGCTCTGGAGTCAAGGTGTGCTCAGGACCCTGGTGCCGGCGGGCTGCCTCCGGGGGGTGTC	GCTGCGGTCCCATCTGTGCCAGCTCTGGAGTCAAGGTGTGCTCAGGACCCTGGTGCCGGCGGGCTGCCTCCGGGGGGTGTCCTGCGGTCCCATCTGTGCCAGCTCTGGAGTCAAGGTGTGCTCAGGACCCTGGTGCCGGCGGGCTGCCTCCGGGGGGTGTC	.	PASS	END=1147009;HOMLEN=0;SVLEN=79;SVTYPE=DUP:TANDEM;NTLEN=0	GT:AD	0/1:55,26
2	1276316	.	CAGAAAGGACACCCCAGGGAACAGGTGTAGAAAGGATATCCCAGGGAGCAGGTGT	CAGAAAGGACACCCCAGGGAACAGGTGTAGAAAGGATATCCCAGGGAGCAGGTGTAGAAAGGACACCCCAGGGAACAGGTGTAGAAAGGATATCCCAGGGAGCAGGTGT	.	PASS	END=1276370;HOMLEN=0;SVLEN=54;SVTYPE=DUP:TANDEM;NTLEN=0	GT:AD	0/0:53,2
2	1865665	.	TCCTACAGCCTGTGTAATCCTGGATCCTCCTGCAGCCTGTGTAATCCTGGATCTG	TCCTACAGCCTGTGTAATCCTGGATCCTCCTGCAGCCTGTGTAATCCTGGATCTGCCTACAGCCTGTGTAATCCTGGATCCTCCTGCAGCCTGTGTAATCCTGGATCTG	.	PASS	END=1865719;HOMLEN=0;SVLEN=54;SVTYPE=DUP:TANDEM;NTLEN=0	GT:AD	0/0:193,2
2	2523829	.	TCCCAAAAGAAGGTGGCTCCTTGCAACCCAGCACGACTCAGGACGAGCAATAG	TCCCAAAAGAAGGTGGCTCCTTGCAACCCAGCACGACTCAGGACGAGCAATAGCCCAAAAGAAGGTGGCTCCTTGCAACCCAGCACGACTCAGGACGAGCAATAG	.	PASS	END=2523881;HOMLEN=0;SVLEN=52;SVTYPE=DUP:TANDEM;NTLEN=0	GT:AD	0/1:59,17
2	3047236	.	GGAGAGAGAGGGGAAGAAAGAGAGACAGGGACAGACAGGGAGGGAGGGAGGAGAGACAGAGAGAGGAAAAAAGAGACAGAGAT	GGAGAGAGAGGGGAAGAAAGAGAGACAGGGACAGACAGGGAGGGAGGGAGGAGAGACAGAGAGAGGAAAAAAGAGACAGAGATGAGAGAGAGGGGAAGAAAGAGAGACAGGGACAGACAGGGAGGGAGGGAGGAGAGACAGAGAGAGGAAAAAAGAGACAGAGAT	.	PASS	END=3047318;HOMLEN=0;SVLEN=77;SVTYPE=DUP:TANDEM;NTLEN=0	GT:AD	0/0:69,14
2	3174810	.	CTCTGCCACAGCGCACACACATGGGGATCGCCTGCCACGGCGCACACATGGGAACCC	CTCTGCCACAGCGCACACACATGGGGATCGCCTGCCACGGCGCACACATGGGAACCCTCTGCCACAGCGCACACACATGGGGATCGCCTGCCACGGCGCACACATGGGAACCC	.	PASS	END=3174866;HOMLEN=0;SVLEN=55;SVTYPE=DUP:TANDEM;NTLEN=0	GT:AD	0/0:42,2
2	3203466	.	ACATCTGGGCAGAGGTGACATGGGTGTGTCTGCATCTGGGCACGCATGGGGAGGGGTGTGTCCACATCTGGGCAGAGGTGACAGGGGTGTGT	ACATCTGGGCAGAGGTGACATGGGTGTGTCTGCATCTGGGCACGCATGGGGAGGGGTGTGTCCACATCTGGGCAGAGGTGACAGGGGTGTGTCATCTGGGCAGAGGTGACATGGGTGTGTCTGCATCTGGGCACGCATGGGGAGGGGTGTGTCCACATCTGGGCAGAGGTGACAGGGGTGTGT	.	PASS	END=3203557;HOMLEN=0;SVLEN=91;SVTYPE=DUP:TANDEM;NTLEN=0	GT:AD	0/0:46,2
2	6636082	.	GTTAAACTTCACTCGGAAGTGCTTCGTTAAACTTCACTCGGAAGTGCTTCG	GTTAAACTTCACTCGGAAGTGCTTCGTTAAACTTCACTCGGAAGTGCTTCGTTAAACTTCACTCGGAAGTGCTTCGTTAAACTTCACTCGGAAGTGCTTCG	.	PASS	END=6636132;HOMLEN=0;SVLEN=75;SVTYPE=DUP:TANDEM;NTLEN=0	GT:AD	0/0:67,6
2	8728187	.	ACCCTGTGCCACCAACCCTGGAGAAACCCACCTGGCCTCCTCTGCTCAGGCCC	ACCCTGTGCCACCAACCCTGGAGAAACCCACCTGGCCTCCTCTGCTCAGGCCCCCCTGTGCCACCAACCCTGGAGAAACCCACCTGGCCTCCTCTGCTCAGGCCC	.	PASS	END=8728239;HOMLEN=0;SVLEN=50;SVTYPE=DUP:TANDEM;NTLEN=0	GT:AD	0/0:67,6
2	8728279	.	TGCTCAGGCCCCGCACTGACCCTGCTGGCTTCTCCACAGCCCCATCAAGCCC	TGCTCAGGCCCCGCACTGACCCTGCTGGCTTCTCCACAGCCCCATCAAGCCCGCTCAGGCCCCGCACTGACCCTGCTGGCTTCTCCACAGCCCCATCAAGCCC	.	PASS	END=8728330;HOMLEN=0;SVLEN=50;SVTYPE=DUP:TANDEM;NTLEN=0	GT:AD	0/0:72,12
2	9953259	.	AAGCTGAAGAAGCTGGTTGGGAAGAAAGGGAATGCGATTCTATGAGGCTGGAGCCAAGACGA	AAGCTGAAGAAGCTGGTTGGGAAGAAAGGGAATGCGATTCTATGAGGCTGGAGCCAAGACGAAGCTGAAGAAGCTGGTTGGGAAGAAAGGGAATGCGATTCTATGAGGCTGGAGCCAAGACGA	.	PASS	END=9953320;HOMLEN=0;SVLEN=60;SVTYPE=DUP:TANDEM;NTLEN=0	GT:AD	0/0:79,7
2	9953345	.	AGGGAAGGCGATTCTATGAGGCTGGAGCCAAGACGAGCACTGGAGCAGAGGTTCAGCACAGC	AGGGAAGGCGATTCTATGAGGCTGGAGCCAAGACGAGCACTGGAGCAGAGGTTCAGCACAGCGGGAAGGCGATTCTATGAGGCTGGAGCCAAGACGAGCACTGGAGCAGAGGTTCAGCACAGC	.	PASS	END=9953406;HOMLEN=0;SVLEN=60;SVTYPE=DUP:TANDEM;NTLEN=0	GT:AD	0/0:71,2
2	10694544	.	CTAAGTGAAAAAACCAGACACAAAGGGACATGACTCCACTGATATGAGGCAC	CTAAGTGAAAAAACCAGACACAAAGGGACATGACTCCACTGATATGAGGCACTAAGTGAAAAAACCAGACACAAAGGGACATGACTCCACTGATATGAGGCAC	.	PASS	END=10694595;HOMLEN=0;SVLEN=50;SVTYPE=DUP:TANDEM;NTLEN=0	GT:AD	0/0:59,2
2	11758248	.	CCCCTGAGATGGGCCACTCCTGGGACAGGTCACTCCTGGGATGGGTGACTCCTGGGACAGGTCACT	CCCCTGAGATGGGCCACTCCTGGGACAGGTCACTCCTGGGATGGGTGACTCCTGGGACAGGTCACTCCCTGAGATGGGCCACTCCTGGGACAGGTCACTCCTGGGATGGGTGACTCCTGGGACAGGTCACT	.	PASS	END=11758313;HOMLEN=0;SVLEN=64;SVTYPE=DUP:TANDEM;NTLEN=0	GT:AD	0/0:83,4
2	12804411	.	CTTCCCAAGACACATTCCTCATGTGCTTTTCTCGTGTCACAACGCTGCCACATTTCTCAAAACTACACTTTGGCCCCTAACAACTCCGACCTCATTAGCTCTAATTTCTTTGTTGTCTAGCCCCCAGGAAACCCTGGAGGGTGTTCATCCTAGATTTACCCACTGAGGAGAGTCAGCAACCATCATCTGGGTGTGGCTGTATTAAATTGGAGTCA	CTTCCCAAGACACATTCCTCATGTGCTTTTCTCGTGTCACAACGCTGCCACATTTCTCAAAACTACACTTTGGCCCCTAACAACTCCGACCTCATTAGCTCTAATTTCTTTGTTGTCTAGCCCCCAGGAAACCCTGGAGGGTGTTCATCCTAGATTTACCCACTGAGGAGAGTCAGCAACCATCATCTGGGTGTGGCTGTATTAAATTGGAGTCATTCCCAAGACACATTCCTCATGTGCTTTTCTCGTGTCACAACGCTGCCACATTTCTCAAAACTACACTTTGGCCCCTAACAACTCCGACCTCATTAGCTCTAATTTCTTTGTTGTCTAGCCCCCAGGAAACCCTGGAGGGTGTTCATCCTAGATTTACCCACTGAGGAGAGTCAGCAACCATCA…	.	PASS	END=12804625;HOMLEN=0;SVLEN=214;SVTYPE=DUP:TANDEM;NTLEN=0	GT:AD	0/0:69,5
2	18937066	.	TATATATTATATATAACTTTATAATATATATCATATATTATATATAACTTTATAATATATATC	TATATATTATATATAACTTTATAATATATATCATATATTATATATAACTTTATAATATATATCATATATTATATATAACTTTATAATATATATCATATATTATATATAACTTTATAATATATATC	.	PASS	END=18937128;HOMLEN=0;SVLEN=62;SVTYPE=DUP:TANDEM;NTLEN=0	GT:AD	0/0:36,2
2	30316365	.	TTCTTGCTAGCAGGCCAGGTCTTTTTTTGGGAGGGGGGTGGGGAGGTGGGGAGACAGGG	TTCTTGCTAGCAGGCCAGGTCTTTTTTTGGGAGGGGGGTGGGGAGGTGGGGAGACAGGGTCTTGCTAGCAGGCCAGGTCTTTTTTTGGGAGGGGGGTGGGGAGGTGGGGAGACAGGG	.	PASS	END=30316423;HOMLEN=0;SVLEN=58;SVTYPE=DUP:TANDEM;NTLEN=0	GT:AD	0/0:51,8
2	34017606	.	TAAAAAGCACCTGTGTGGCCACCTCCTCCATTTGTGACTTCCCTTCCAGACCTCCTGCCATTCTCC	TAAAAAGCACCTGTGTGGCCACCTCCTCCATTTGTGACTTCCCTTCCAGACCTCCTGCCATTCTCCAAAAAGCACCTGTGTGGCCACCTCCTCCATTTGTGACTTCCCTTCCAGACCTCCTGCCATTCTCC	.	PASS	END=34017671;HOMLEN=0;SVLEN=65;SVTYPE=DUP:TANDEM;NTLEN=0	GT:AD	0/0:73,16
2	38562038	.	ATATTATTTATAATATATAAATATATTTATATATTATAATATATAACATTTAT	ATATTATTTATAATATATAAATATATTTATATATTATAATATATAACATTTATTATTATTTATAATATATAAATATATTTATATATTATAATATATAACATTTAT	.	PASS	END=38562090;HOMLEN=0;SVLEN=52;SVTYPE=DUP:TANDEM;NTLEN=0	GT:AD	0/0:39,5
2	40424954	.	ATAGGATCTATTGACAAAGCTCCAGAGTGGTAGTATCTGTGAGGTTCAAGAC	ATAGGATCTATTGACAAAGCTCCAGAGTGGTAGTATCTGTGAGGTTCAAGACTAGGATCTATTGACAAAGCTCCAGAGTGGTAGTATCTGTGAGGTTCAAGAC	.	PASS	END=40425005;HOMLEN=0;SVLEN=50;SVTYPE=DUP:TANDEM;NTLEN=0	GT:AD	0/0:53,11
2	47482972	.	ATATGTAATATATCGTATATTATATAATATATATGATATATCGTATATTATATAATATATGATATATTGTATAT	ATATGTAATATATCGTATATTATATAATATATATGATATATCGTATATTATATAATATATGATATATTGTATATTATGTAATATATCGTATATTATATAATATATATGATATATCGTATATTATATAATATATGATATATTGTATAT	.	PASS	END=47483045;HOMLEN=0;SVLEN=73;SVTYPE=DUP:TANDEM;NTLEN=0	GT:AD	0/0:53,2
2	48183105	.	CTGGGATTACAGGTGCTCACCACCATGCCCAGCTAACTTTTGTATTTTTAGCAGAGACAGGGTTTCACTATGTTGGCCAGGCTGGTCTCCAACTCCTGACCTCAAGTGATCTGCCCACTTCGGCCTCCCAACATGC	CTGGGATTACAGGTGCTCACCACCATGCCCAGCTAACTTTTGTATTTTTAGCAGAGACAGGGTTTCACTATGTTGGCCAGGCTGGTCTCCAACTCCTGACCTCAAGTGATCTGCCCACTTCGGCCTCCCAACATGCTGGGATTACAGGTGCTCACCACCATGCCCAGCTAACTTTTGTATTTTTAGCAGAGACAGGGTTTCACTATGTTGGCCAGGCTGGTCTCCAACTCCTGACCTCAAGTGATCTGCCCACTTCGGCCTCCCAACATGC	.	PASS	END=48183240;HOMLEN=0;SVLEN=135;SVTYPE=DUP:TANDEM;NTLEN=0	GT:AD	0/0:66,4
2	49061376	.	TTTGGAGGGCTCAGAAGAAGACAGGAAAATGTGGAAAAGTTTGGAACTTCCTAGAGAC	TTTGGAGGGCTCAGAAGAAGACAGGAAAATGTGGAAAAGTTTGGAACTTCCTAGAGACTTGGAGGGCTCAGAAGAAGACAGGAAAATGTGGAAAAGTTTGGAACTTCCTAGAGAC	.	PASS	END=49061433;HOMLEN=0;SVLEN=57;SVTYPE=DUP:TANDEM;NTLEN=0	GT:AD	0/1:73,28
2	55524474	.	ATTTATATATTATATATAAATATATATAATATATATTATATATAAATATATATTATATATA	ATTTATATATTATATATAAATATATATAATATATATTATATATAAATATATATTATATATATTTATATATTATATATAAATATATATAATATATATTATATATAAATATATATTATATATA	.	PASS	END=55524534;HOMLEN=0;SVLEN=52;SVTYPE=DUP:TANDEM;NTLEN=0	GT:AD	0/0:33,2
2	59769588	.	GATGGATTAATTGACTGGTTGTCCTTCATATCCTGCACTAACCTCTATTACAGCATGGAGAGGTACTTTTGTT	GATGGATTAATTGACTGGTTGTCCTTCATATCCTGCACTAACCTCTATTACAGCATGGAGAGGTACTTTTGTTATGGATTAATTGACTGGTTGTCCTTCATATCCTGCACTAACCTCTATTACAGCATGGAGAGGTACTTTTGTT	.	PASS	END=59769660;HOMLEN=0;SVLEN=71;SVTYPE=DUP:TANDEM;NTLEN=0	GT:AD	0/1:77,43
2	63643630	.	TGGATATGACATTAGCATTAACACCAAAAATACTTTTTTTTTTTTTTGAGACGGAGTCTCGCCCTGTTGC	TGGATATGACATTAGCATTAACACCAAAAATACTTTTTTTTTTTTTTGAGACGGAGTCTCGCCCTGTTGCGGATATGACATTAGCATTAACACCAAAAATACTTTTTTTTTTTTTTGAGACGGAGTCTCGCCCTGTTGC	.	PASS	END=63643699;HOMLEN=0;SVLEN=68;SVTYPE=DUP:TANDEM;NTLEN=0	GT:AD	0/0:73,4
2	66990060	.	TATATATATATACGCGCGTATATATGTGTATATATATACGCGCGTATATGTG	TATATATATATACGCGCGTATATATGTGTATATATATACGCGCGTATATGTGATATATATATACGCGCGTATATATGTGTATATATATACGCGCGTATATGTG	.	PASS	END=66990111;HOMLEN=0;SVLEN=50;SVTYPE=DUP:TANDEM;NTLEN=0	GT:AD	0/0:34,3
2	67200338	.	GTTTATTCATGGAAAAACCAGCTTATTGGTTTTATTCATGGAAAAACCAGCTTATTGGTTT	GTTTATTCATGGAAAAACCAGCTTATTGGTTTTATTCATGGAAAAACCAGCTTATTGGTTTTTTATTCATGGAAAAACCAGCTTATTGGTTTTATTCATGGAAAAACCAGCTTATTGGTTT	.	PASS	END=67200398;HOMLEN=0;SVLEN=58;SVTYPE=DUP:TANDEM;NTLEN=0	GT:AD	0/0:81,2
2	71890065	.	CATGTGTGTGTGTGTGCATATTTGTGTGTGTATGTCTGTGTCCATGTGTCTGCATATGTGTGTGGTGTGTGTATATTTGTGTATGTTTACGTGTGTGTGTGTGTGTGC	CATGTGTGTGTGTGTGCATATTTGTGTGTGTATGTCTGTGTCCATGTGTCTGCATATGTGTGTGGTGTGTGTATATTTGTGTATGTTTACGTGTGTGTGTGTGTGTGCATGTGTGTGTGTGTGCATATTTGTGTGTGTATGTCTGTGTCCATGTGTCTGCATATGTGTGTGGTGTGTGTATATTTGTGTATGTTTACGTGTGTGTGTGTGTGTGC	.	PASS	END=71890172;HOMLEN=0;SVLEN=95;SVTYPE=DUP:TANDEM;NTLEN=0	GT:AD	0/1:85,26
2	76050394	.	ATATATTTATTTTATATACGTATATAAAATATTTATTTTATATATGTATATAAA	ATATATTTATTTTATATACGTATATAAAATATTTATTTTATATATGTATATAAATATATTTATTTTATATACGTATATAAAATATTTATTTTATATATGTATATAAA	.	PASS	END=76050447;HOMLEN=0;SVLEN=52;SVTYPE=DUP:TANDEM;NTLEN=0	GT:AD	0/0:52,4
2	81586307	.	TGAATTTTGTTGAAGGCCTTTTCTGCATCTATTGAGATAAGAATGTGGATTTTGTCTTTGGTTCTGTTTATGTGATAGATAATGTTTTT	TGAATTTTGTTGAAGGCCTTTTCTGCATCTATTGAGATAAGAATGTGGATTTTGTCTTTGGTTCTGTTTATGTGATAGATAATGTTTTTGAATTTTGTTGAAGGCCTTTTCTGCATCTATTGAGATAAGAATGTGGATTTTGTCTTTGGTTCTGTTTATGTGATAGATAATGTTTTT	.	PASS	END=81586395;HOMLEN=0;SVLEN=88;SVTYPE=DUP:TANDEM;NTLEN=0	GT:AD	0/0:58,5
2	82414581	.	ACATATATACATATATACATATATAAAGTATATATAACATATACATATATACATATATAAAGTATAACATATAC	ACATATATACATATATACATATATAAAGTATATATAACATATACATATATACATATATAAAGTATAACATATACCATATATACATATATACATATATAAAGTATATATAACATATACATATATACATATATAAAGTATAACATATAC	.	PASS	END=82414654;HOMLEN=0;SVLEN=70;SVTYPE=DUP:TANDEM;NTLEN=0	GT:AD	0/0:30,2
2	98196109	.	AGTATATTATATATTATCTATAAATATATATTGTATATATTATATATTATATATGATGTTAGTTACATTATATT	AGTATATTATATATTATCTATAAATATATATTGTATATATTATATATTATATATGATGTTAGTTACATTATATTGTATATTATATATTATCTATAAATATATATTGTATATATTATATATTATATATGATGTTAGTTACATTATATT	.	PASS	END=98196182;HOMLEN=0;SVLEN=72;SVTYPE=DUP:TANDEM;NTLEN=0	GT:AD	0/0:54,5
2	110873055	.	CTCTCGGTCCGGTCTGGGTCTCTCTCGGCGCGGTCCGGTCTGGGTCCGAGGCCGGTCTCCCCCCCCCTCTCTGCAGGTGGCCCCTGTGCTTGCTGCCCC	CTCTCGGTCCGGTCTGGGTCTCTCTCGGCGCGGTCCGGTCTGGGTCCGAGGCCGGTCTCCCCCCCCCTCTCTGCAGGTGGCCCCTGTGCTTGCTGCCCCTCTCGGTCCGGTCTGGGTCTCTCTCGGCGCGGTCCGGTCTGGGTCCGAGGCCGGTCTCCCCCCCCCTCTCTGCAGGTGGCCCCTGTGCTTGCTGCCCC	.	PASS	END=110873153;HOMLEN=0;SVLEN=97;SVTYPE=DUP:TANDEM;NTLEN=0	GT:AD	0/0:54,2
2	113489893	.	GCAGGGGCAGGTTCTCCAGTAAATCCCAGGTCTCACTGGCCTGTGTCTTTAC	GCAGGGGCAGGTTCTCCAGTAAATCCCAGGTCTCACTGGCCTGTGTCTTTACCAGGGGCAGGTTCTCCAGTAAATCCCAGGTCTCACTGGCCTGTGTCTTTAC	.	PASS	END=113489944;HOMLEN=0;SVLEN=50;SVTYPE=DUP:TANDEM;NTLEN=0	GT:AD	0/0:63,5
2	113842556	.	TGTGAAGGTTTCTTGTTTTGGTGTCTATTGGTAGGTGTCTCTACTAATGAGTG	TGTGAAGGTTTCTTGTTTTGGTGTCTATTGGTAGGTGTCTCTACTAATGAGTGGTGAAGGTTTCTTGTTTTGGTGTCTATTGGTAGGTGTCTCTACTAATGAGTG	.	PASS	END=113842608;HOMLEN=0;SVLEN=52;SVTYPE=DUP:TANDEM;NTLEN=0	GT:AD	0/0:52,11
2	117802064	.	GCACTATATATGGTATATACAGTATATATGTACTATATATGGTATATACAGTATATATGTACTATATATGGTATATACAGTATAT	GCACTATATATGGTATATACAGTATATATGTACTATATATGGTATATACAGTATATATGTACTATATATGGTATATACAGTATATCACTATATATGGTATATACAGTATATATGTACTATATATGGTATATACAGTATATATGTACTATATATGGTATATACAGTATAT	.	PASS	END=117802148;HOMLEN=0;SVLEN=56;SVTYPE=DUP:TANDEM;NTLEN=0	GT:AD	0/0:55,8
2	118325602	.	TAGGGACATGGATGAAGCTGGAAACCATCATTCTCAGCAAACTATCACAAGGACAAAAAACCAAACACCGCATGTTCTCACTCACATGTGGGAATTGAACAATGAGAACACTTGGACACAGGAGGGGGAACATCACACACCAGGGCCTATTGTGGGGTGGGAGCAGTGGGGAGGGATAGCATTAGGAGATATACCTAATATAAATGATGAGCTAATGGGTGCAGCACACCAACATGGCATATGTATACGTATGTAACAAACCTGCACATTGTGCACATGTACCATAGAACTTAAAGTATAATAAAAATATATATATTAAAAAGAAGACATTTATGCAGCCAACAAACATATGAAAAAAAGCTCATCATCAAGGGTCATTAGAGAAATGAAAATCAAAAC…	TAGGGACATGGATGAAGCTGGAAACCATCATTCTCAGCAAACTATCACAAGGACAAAAAACCAAACACCGCATGTTCTCACTCACATGTGGGAATTGAACAATGAGAACACTTGGACACAGGAGGGGGAACATCACACACCAGGGCCTATTGTGGGGTGGGAGCAGTGGGGAGGGATAGCATTAGGAGATATACCTAATATAAATGATGAGCTAATGGGTGCAGCACACCAACATGGCATATGTATACGTATGTAACAAACCTGCACATTGTGCACATGTACCATAGAACTTAAAGTATAATAAAAATATATATATTAAAAAGAAGACATTTATGCAGCCAACAAACATATGAAAAAAAGCTCATCATCAAGGGTCATTAGAGAAATGAAAATCAAAAC…	.	PASS	END=118326408;HOMLEN=0;SVLEN=806;SVTYPE=DUP:TANDEM;NTLEN=0	GT:AD	0/0:58,2
2	118629373	.	CATGATTTATAATCCTTTGGGTATATACCCAGTAAAGGGATGGCTGGGTCAAATGGTATTTCTAGTTCTAGATCCCGGAGGAATCGCCACACTGACTTCCACA	CATGATTTATAATCCTTTGGGTATATACCCAGTAAAGGGATGGCTGGGTCAAATGGTATTTCTAGTTCTAGATCCCGGAGGAATCGCCACACTGACTTCCACAATGATTTATAATCCTTTGGGTATATACCCAGTAAAGGGATGGCTGGGTCAAATGGTATTTCTAGTTCTAGATCCCGGAGGAATCGCCACACTGACTTCCACA	.	PASS	END=118629475;HOMLEN=0;SVLEN=102;SVTYPE=DUP:TANDEM;NTLEN=0	GT:AD	0/1:43,12
2	118799996	.	CAATTGCGAATTGTGCACCTATAAACATGTGTGTGCAAGTATCTTTTTTGTATAATGACTTCTTTTCCTCTGGGTAG	CAATTGCGAATTGTGCACCTATAAACATGTGTGTGCAAGTATCTTTTTTGTATAATGACTTCTTTTCCTCTGGGTAGAATTGCGAATTGTGCACCTATAAACATGTGTGTGCAAGTATCTTTTTTGTATAATGACTTCTTTTCCTCTGGGTAG	.	PASS	END=118800072;HOMLEN=0;SVLEN=75;SVTYPE=DUP:TANDEM;NTLEN=0	GT:AD	0/0:66,13
2	118893987	.	AACTACTATTTCTTGTTCTGTTGCTTTCAACTGCATCTCTTGACCCCCCGTTTTGCAAAATGAAGGTATTTCCTTCCCAACCTGTTTTTCTTCCCTTTTCATCTCCCTGTTTCTG	AACTACTATTTCTTGTTCTGTTGCTTTCAACTGCATCTCTTGACCCCCCGTTTTGCAAAATGAAGGTATTTCCTTCCCAACCTGTTTTTCTTCCCTTTTCATCTCCCTGTTTCTGACTACTATTTCTTGTTCTGTTGCTTTCAACTGCATCTCTTGACCCCCCGTTTTGCAAAATGAAGGTATTTCCTTCCCAACCTGTTTTTCTTCCCTTTTCATCTCCCTGTTTCTG	.	PASS	END=118894101;HOMLEN=0;SVLEN=112;SVTYPE=DUP:TANDEM;NTLEN=0	GT:AD	0/1:66,30
2	119060409	.	GGTATATACATATATGTATTGTATATACATATACGTGGATACATATATGTGTA	GGTATATACATATATGTATTGTATATACATATACGTGGATACATATATGTGTAGTATATACATATATGTATTGTATATACATATACGTGGATACATATATGTGTA	.	PASS	END=119060461;HOMLEN=0;SVLEN=52;SVTYPE=DUP:TANDEM;NTLEN=0	GT:AD	0/0:49,4
2	119670343	.	TATCTTTCTTTCTTTTTCTTTCTTTCTTCCTTTCTTTCTTTCTTTCTTTCTTTCTTTCTTTCTTTC	TATCTTTCTTTCTTTTTCTTTCTTTCTTCCTTTCTTTCTTTCTTTCTTTCTTTCTTTCTTTCTTTCATCTTTCTTTCTTTTTCTTTCTTTCTTCCTTTCTTTCTTTCTTTCTTTCTTTCTTTCTTTCTTTC	.	PASS	END=119670408;HOMLEN=0;SVLEN=52;SVTYPE=DUP:TANDEM;NTLEN=0	GT:AD	0/0:39,6
2	120282782	.	TGGGCTCAAGAGATCCTCTCACCTCGGCCTCCCAAAGTGCTGGGATTACAGGCATGAGCCACTGGGCCCAGCACTAGATGGGTCTTGCAAACTCAATTTTCCTTAGTCTGCACTGGTGCCCACTCCCTTCCTTCTTCTCTCTCCTCCTTTCTTGATCTTTCTCCCAGGCACTTTAAGTACATCAGCTCATTTAATTCTCCCTCACACCCCTAGGTGATACGATGTCCATTTGACAGAGGAGGGCATTGGAGGTGGAGGAGGATTCATTACATGTCTGGGTACTGCAACTCAGAGGCTCAGACAGGAAAGCCTGAATCTACCCTTACATGGCTGACCCGACTCTCTGTAACTGGCCCTTACGCA	TGGGCTCAAGAGATCCTCTCACCTCGGCCTCCCAAAGTGCTGGGATTACAGGCATGAGCCACTGGGCCCAGCACTAGATGGGTCTTGCAAACTCAATTTTCCTTAGTCTGCACTGGTGCCCACTCCCTTCCTTCTTCTCTCTCCTCCTTTCTTGATCTTTCTCCCAGGCACTTTAAGTACATCAGCTCATTTAATTCTCCCTCACACCCCTAGGTGATACGATGTCCATTTGACAGAGGAGGGCATTGGAGGTGGAGGAGGATTCATTACATGTCTGGGTACTGCAACTCAGAGGCTCAGACAGGAAAGCCTGAATCTACCCTTACATGGCTGACCCGACTCTCTGTAACTGGCCCTTACGCAGGGCTCAAGAGATCCTCTCACCTCGGCCTCCCAAAG…	.	PASS	END=120283144;HOMLEN=0;SVLEN=362;SVTYPE=DUP:TANDEM;NTLEN=0	GT:AD	0/0:88,10
2	123032684	.	GCACACCTGTATATATACACCTATATATACCTCTGTAAATATACACATATATACCTATATATACACCTATATATACACA	GCACACCTGTATATATACACCTATATATACCTCTGTAAATATACACATATATACCTATATATACACCTATATATACACACACACCTGTATATATACACCTATATATACCTCTGTAAATATACACATATATACCTATATATACACCTATATATACACA	.	PASS	END=123032762;HOMLEN=0;SVLEN=74;SVTYPE=DUP:TANDEM;NTLEN=0	GT:AD	0/0:47,3
2	124542045	.	GTATATATACACATACATATATATACATATATATACACATACATATATATACATATATAT	GTATATATACACATACATATATATACATATATATACACATACATATATATACATATATATTATATATACACATACATATATATACATATATATACACATACATATATATACATATATAT	.	PASS	END=124542104;HOMLEN=0;SVLEN=52;SVTYPE=DUP:TANDEM;NTLEN=0	GT:AD	0/0:56,2
2	125267878	.	CTATATATATATCTATATATCTATCTATATATATATCTCCATATGTCAACACACAC	CTATATATATATCTATATATCTATCTATATATATATCTCCATATGTCAACACACACTATATATATATCTATATATCTATCTATATATATATCTCCATATGTCAACACACAC	.	PASS	END=125267933;HOMLEN=0;SVLEN=54;SVTYPE=DUP:TANDEM;NTLEN=0	GT:AD	0/0:62,3
2	128424027	.	CTAACTCCATGGCTTCCTTGAATAATAATAGCTCGTGGTCCCAGTAAGGAGGTAGCAGAATGGAATATTATGAACAACTGTATGCCAATAAATGAAATAACCTACTGAAATGGAGAGATTCCTAGAAGGACACTACCAAA	CTAACTCCATGGCTTCCTTGAATAATAATAGCTCGTGGTCCCAGTAAGGAGGTAGCAGAATGGAATATTATGAACAACTGTATGCCAATAAATGAAATAACCTACTGAAATGGAGAGATTCCTAGAAGGACACTACCAAATAACTCCATGGCTTCCTTGAATAATAATAGCTCGTGGTCCCAGTAAGGAGGTAGCAGAATGGAATATTATGAACAACTGTATGCCAATAAATGAAATAACCTACTGAAATGGAGAGATTCCTAGAAGGACACTACCAAA	.	PASS	END=128424166;HOMLEN=0;SVLEN=137;SVTYPE=DUP:TANDEM;NTLEN=0	GT:AD	0/1:72,25
2	128965936	.	CGCCTCTGCCTGGCTGCCCACCATCTGGGAAGTGAGGAGCGCCTCTGCCCAGCTGCCCACTGTCTGGGAAGTGAGGAGCG	CGCCTCTGCCTGGCTGCCCACCATCTGGGAAGTGAGGAGCGCCTCTGCCCAGCTGCCCACTGTCTGGGAAGTGAGGAGCGGCCTCTGCCTGGCTGCCCACCATCTGGGAAGTGAGGAGCGCCTCTGCCCAGCTGCCCACTGTCTGGGAAGTGAGGAGCG	.	PASS	END=128966015;HOMLEN=0;SVLEN=79;SVTYPE=DUP:TANDEM;NTLEN=0	GT:AD	0/0:54,4
2	129697612	.	ATACGCACCCTCTACCCCCACATAAATCTATACAACACGCACCCTCTACACCCACATACATCTATACAACA	ATACGCACCCTCTACCCCCACATAAATCTATACAACACGCACCCTCTACACCCACATACATCTATACAACATACGCACCCTCTACCCCCACATAAATCTATACAACACGCACCCTCTACACCCACATACATCTATACAACA	.	PASS	END=129697682;HOMLEN=0;SVLEN=68;SVTYPE=DUP:TANDEM;NTLEN=0	GT:AD	0/0:38,3
2	141370963	.	AATATAAATAATTATATACATATAAATATATATATAATTATATACATATAAATATATATATATCTCCTCCTACTTCC	AATATAAATAATTATATACATATAAATATATATATAATTATATACATATAAATATATATATATCTCCTCCTACTTCCATATAAATAATTATATACATATAAATATATATATAATTATATACATATAAATATATATATATCTCCTCCTACTTCC	.	PASS	END=141371039;HOMLEN=0;SVLEN=50;SVTYPE=DUP:TANDEM;NTLEN=0	GT:AD	0/0:51,7
2	141887521	.	TGGACTAGACGTAATAATTTTAATATTTATTTTAAAGGAATAGTGACAAAGCAAATGGATACAGAATTTAACCATACAAAAAAGCCATTAAAGTACTTCAAAAAATGTAAAAAATAATGTTGGCATGGGAGAGGTTTTATTTTTATTTTAAAACAAGGTAGAGTGGCCATTAAAAAA	TGGACTAGACGTAATAATTTTAATATTTATTTTAAAGGAATAGTGACAAAGCAAATGGATACAGAATTTAACCATACAAAAAAGCCATTAAAGTACTTCAAAAAATGTAAAAAATAATGTTGGCATGGGAGAGGTTTTATTTTTATTTTAAAACAAGGTAGAGTGGCCATTAAAAAAGGACTAGACGTAATAATTTTAATATTTATTTTAAAGGAATAGTGACAAAGCAAATGGATACAGAATTTAACCATACAAAAAAGCCATTAAAGTACTTCAAAAAATGTAAAAAATAATGTTGGCATGGGAGAGGTTTTATTTTTATTTTAAAACAAGGTAGAGTGGCCATTAAAAAA	.	PASS	END=141887697;HOMLEN=0;SVLEN=176;SVTYPE=DUP:TANDEM;NTLEN=0	GT:AD	0/0:76,10
2	153576548	.	GTCAGTCTTAAATGATTGGCTGCCAATGTTTCATTTATCATTCCCCTCCCCACTTTTTTGCCCTTTTTTGCAATTCTGATAGTTTTGTCTCCTAGG	GTCAGTCTTAAATGATTGGCTGCCAATGTTTCATTTATCATTCCCCTCCCCACTTTTTTGCCCTTTTTTGCAATTCTGATAGTTTTGTCTCCTAGGTCAGTCTTAAATGATTGGCTGCCAATGTTTCATTTATCATTCCCCTCCCCACTTTTTTGCCCTTTTTTGCAATTCTGATAGTTTTGTCTCCTAGG	.	PASS	END=153576643;HOMLEN=0;SVLEN=95;SVTYPE=DUP:TANDEM;NTLEN=0	GT:AD	0/0:75,6
2	160094293	.	CAATCTTTGCCTTTTACAAATAGTGCCGTACCAAGGAAACCCCAAGAAAACCATACACACACAAAATACAAATAGTGCTACAATG	CAATCTTTGCCTTTTACAAATAGTGCCGTACCAAGGAAACCCCAAGAAAACCATACACACACAAAATACAAATAGTGCTACAATGAATCTTTGCCTTTTACAAATAGTGCCGTACCAAGGAAACCCCAAGAAAACCATACACACACAAAATACAAATAGTGCTACAATG	.	PASS	END=160094377;HOMLEN=0;SVLEN=84;SVTYPE=DUP:TANDEM;NTLEN=0	GT:AD	0/1:69,30
2	162083371	.	ATGAGAAGGGTAATAAACAACCATGAGGTCTTTTTCTTTTGTCAATATACAACGTGATTATAC	ATGAGAAGGGTAATAAACAACCATGAGGTCTTTTTCTTTTGTCAATATACAACGTGATTATACTGAGAAGGGTAATAAACAACCATGAGGTCTTTTTCTTTTGTCAATATACAACGTGATTATAC	.	PASS	END=162083433;HOMLEN=0;SVLEN=62;SVTYPE=DUP:TANDEM;NTLEN=0	GT:AD	0/1:64,36
2	169488033	.	TATAAATACATATTAAATATATTATATTTTTAATATTTATATATTAAATATAATATATATTTA	TATAAATACATATTAAATATATTATATTTTTAATATTTATATATTAAATATAATATATATTTAATAAATACATATTAAATATATTATATTTTTAATATTTATATATTAAATATAATATATATTTA	.	PASS	END=169488095;HOMLEN=0;SVLEN=62;SVTYPE=DUP:TANDEM;NTLEN=0	GT:AD	0/0:28,2
2	170324945	.	TATATTATATATATTATATTATATATTTATATTATATATTTATATTTATATATATTTATATATTTTATATATATATATATTTTTTAG	TATATTATATATATTATATTATATATTTATATTATATATTTATATTTATATATATTTATATATTTTATATATATATATATTTTTTAGATATTATATATATTATATTATATATTTATATTATATATTTATATTTATATATATTTATATATTTTATATATATATATATTTTTTAG	.	PASS	END=170325031;HOMLEN=0;SVLEN=56;SVTYPE=DUP:TANDEM;NTLEN=0	GT:AD	0/0:50,9
2	172392024	.	GAAAGAGTAAGAAGTCTTCACTGGGAACACGGTTGTCTTTGAATTTTTGGCTTTATTTATTTATTTTTGAGACAGAAA	GAAAGAGTAAGAAGTCTTCACTGGGAACACGGTTGTCTTTGAATTTTTGGCTTTATTTATTTATTTTTGAGACAGAAAAAAGAGTAAGAAGTCTTCACTGGGAACACGGTTGTCTTTGAATTTTTGGCTTTATTTATTTATTTTTGAGACAGAAA	.	PASS	END=172392101;HOMLEN=0;SVLEN=75;SVTYPE=DUP:TANDEM;NTLEN=0	GT:AD	0/0:88,3
2	172759323	.	TTTATATATAGTTTATATATATATAATTTATATATAGTTTATATATGTAGTTTATTTATATATATAG	TTTATATATAGTTTATATATATATAATTTATATATAGTTTATATATGTAGTTTATTTATATATATAGTTATATATAGTTTATATATATATAATTTATATATAGTTTATATATGTAGTTTATTTATATATATAG	.	PASS	END=172759389;HOMLEN=0;SVLEN=64;SVTYPE=DUP:TANDEM;NTLEN=0	GT:AD	0/0:71,2
2	179621873	.	ATGCTTTAAGTACAGTAAGTAATACTGTACTTACTTTAAGTACAGTAAGTAATACTGTACT	ATGCTTTAAGTACAGTAAGTAATACTGTACTTACTTTAAGTACAGTAAGTAATACTGTACTTGCTTTAAGTACAGTAAGTAATACTGTACTTACTTTAAGTACAGTAAGTAATACTGTACT	.	PASS	END=179621933;HOMLEN=0;SVLEN=60;SVTYPE=DUP:TANDEM;NTLEN=0	GT:AD	0/0:70,3
2	181546947	.	GGCATACTGTATGTGTAATAAATACACAGGCATACTGTATGTGTAATAAATACACAT	GGCATACTGTATGTGTAATAAATACACAGGCATACTGTATGTGTAATAAATACACATGCATACTGTATGTGTAATAAATACACAGGCATACTGTATGTGTAATAAATACACAT	.	PASS	END=181547003;HOMLEN=0;SVLEN=56;SVTYPE=DUP:TANDEM;NTLEN=0	GT:AD	0/1:58,17
2	183762243	.	TTTTTCCCCATAACTCTCATCACCTTCTACATAATTCGTGTATGTATTTTATTGTCTACTTTCTTCCCC	TTTTTCCCCATAACTCTCATCACCTTCTACATAATTCGTGTATGTATTTTATTGTCTACTTTCTTCCCCTTTTCCCCATAACTCTCATCACCTTCTACATAATTCGTGTATGTATTTTATTGTCTACTTTCTTCCCC	.	PASS	END=183762311;HOMLEN=0;SVLEN=68;SVTYPE=DUP:TANDEM;NTLEN=0	GT:AD	0/0:58,5
2	187102460	.	TATATATATAAGGAGAATATATATATTTTATATATATAATTATATATAATATATA	TATATATATAAGGAGAATATATATATTTTATATATATAATTATATATAATATATAATATATATAAGGAGAATATATATATTTTATATATATAATTATATATAATATATA	.	PASS	END=187102514;HOMLEN=0;SVLEN=54;SVTYPE=DUP:TANDEM;NTLEN=0	GT:AD	0/0:55,11
2	189575833	.	AGAACATAAATTGTGAAGATTTCATGGACATTTATTAGTTCCCCAAATTAATACTTTTATAATTTCTTATGCCTGTCTTTACTGCAATCTCT	AGAACATAAATTGTGAAGATTTCATGGACATTTATTAGTTCCCCAAATTAATACTTTTATAATTTCTTATGCCTGTCTTTACTGCAATCTCTGAACATAAATTGTGAAGATTTCATGGACATTTATTAGTTCCCCAAATTAATACTTTTATAATTTCTTATGCCTGTCTTTACTGCAATCTCT	.	PASS	END=189575924;HOMLEN=0;SVLEN=91;SVTYPE=DUP:TANDEM;NTLEN=0	GT:AD	0/1:64,21
2	191002633	.	TGACACACCAAACCCTTACTTTCTACCCATCTCTGAATGTAAAAAATACACAGCTTTTTAACTATAATGGAATATATGTCTGAAGTTG	TGACACACCAAACCCTTACTTTCTACCCATCTCTGAATGTAAAAAATACACAGCTTTTTAACTATAATGGAATATATGTCTGAAGTTGGACACACCAAACCCTTACTTTCTACCCATCTCTGAATGTAAAAAATACACAGCTTTTTAACTATAATGGAATATATGTCTGAAGTTG	.	PASS	END=191002720;HOMLEN=0;SVLEN=87;SVTYPE=DUP:TANDEM;NTLEN=0	GT:AD	0/0:75,4
2	193207298	.	ACTTCTTAAGTACTGCAGCTTTATAATCTTGAAGTTGAGTTGCATCAGTCCTCCAACTGTGTTC	ACTTCTTAAGTACTGCAGCTTTATAATCTTGAAGTTGAGTTGCATCAGTCCTCCAACTGTGTTCCTTCTTAAGTACTGCAGCTTTATAATCTTGAAGTTGAGTTGCATCAGTCCTCCAACTGTGTTC	.	PASS	END=193207361;HOMLEN=0;SVLEN=62;SVTYPE=DUP:TANDEM;NTLEN=0	GT:AD	0/0:58,2
2	193547377	.	CCTATACGCATACGTGTATACGTATACATGTGTATATACGTATATACGTATATATGAATATG	CCTATACGCATACGTGTATACGTATACATGTGTATATACGTATATACGTATATATGAATATGCTATACGCATACGTGTATACGTATACATGTGTATATACGTATATACGTATATATGAATATG	.	PASS	END=193547438;HOMLEN=0;SVLEN=58;SVTYPE=DUP:TANDEM;NTLEN=0	GT:AD	0/0:73,2
2	195196947	.	ACACACACATATATACGTATATATATACACACAGATATATATATACATATATATACACACAC	ACACACACATATATACGTATATATATACACACAGATATATATATACATATATATACACACACCACACACATATATACGTATATATATACACACAGATATATATATACATATATATACACACAC	.	PASS	END=195197008;HOMLEN=0;SVLEN=54;SVTYPE=DUP:TANDEM;NTLEN=0	GT:AD	0/0:72,3
2	195218653	.	TGGCCATAGTGCGGAAGAACAACAAGTAGGTACTAGGGCCTTGGATTTTGGATAGGATTTCTAGACTTACTCTGG	TGGCCATAGTGCGGAAGAACAACAAGTAGGTACTAGGGCCTTGGATTTTGGATAGGATTTCTAGACTTACTCTGGGGCCATAGTGCGGAAGAACAACAAGTAGGTACTAGGGCCTTGGATTTTGGATAGGATTTCTAGACTTACTCTGG	.	PASS	END=195218727;HOMLEN=0;SVLEN=73;SVTYPE=DUP:TANDEM;NTLEN=0	GT:AD	0/1:59,33
2	195779849	.	GAATAGTTTGAATATTTATGTTAGGTTTATCACTGATCTCCTTTCGTTTTCTAGTTTTGCAATCATCTCATCTGAAAATAGAGTTT	GAATAGTTTGAATATTTATGTTAGGTTTATCACTGATCTCCTTTCGTTTTCTAGTTTTGCAATCATCTCATCTGAAAATAGAGTTTAATAGTTTGAATATTTATGTTAGGTTTATCACTGATCTCCTTTCGTTTTCTAGTTTTGCAATCATCTCATCTGAAAATAGAGTTT	.	PASS	END=195779934;HOMLEN=0;SVLEN=85;SVTYPE=DUP:TANDEM;NTLEN=0	GT:AD	0/1:73,19
2	199207326	.	TGTATGTATGTGAGTGTATCTATACACACACATATATACATATATGTACCTATATA	TGTATGTATGTGAGTGTATCTATACACACACATATATACATATATGTACCTATATAGTATGTATGTGAGTGTATCTATACACACACATATATACATATATGTACCTATATA	.	PASS	END=199207381;HOMLEN=0;SVLEN=56;SVTYPE=DUP:TANDEM;NTLEN=0	GT:AD	0/0:44,8
2	210300722	.	TATATATACAGTATATATTATATATAAAATATATATATATGTACTGGCCTTG	TATATATACAGTATATATTATATATAAAATATATATATATGTACTGGCCTTGATATATACAGTATATATTATATATAAAATATATATATATGTACTGGCCTTG	.	PASS	END=210300773;HOMLEN=0;SVLEN=50;SVTYPE=DUP:TANDEM;NTLEN=0	GT:AD	0/0:41,5
2	211917116	.	CTTATGTATAATTATATATACTGATATATAATTATACATAATTATATATATCAATTATATATAA	CTTATGTATAATTATATATACTGATATATAATTATACATAATTATATATATCAATTATATATAATTATGTATAATTATATATACTGATATATAATTATACATAATTATATATATCAATTATATATAA	.	PASS	END=211917179;HOMLEN=0;SVLEN=63;SVTYPE=DUP:TANDEM;NTLEN=0	GT:AD	0/0:37,2
2	213056164	.	ATGTTATACATGTTATACCTGTTATATATAACACATGTGTTATACATGTTATACCTGTTATATATAACACGTG	ATGTTATACATGTTATACCTGTTATATATAACACATGTGTTATACATGTTATACCTGTTATATATAACACGTGTGTTATACATGTTATACCTGTTATATATAACACATGTGTTATACATGTTATACCTGTTATATATAACACGTG	.	PASS	END=213056236;HOMLEN=0;SVLEN=70;SVTYPE=DUP:TANDEM;NTLEN=0	GT:AD	0/0:79,5
2	218513335	.	AGAAGCAGAGTCTTTAAGAAGCGTTTGGCCCGGGCACGGTGGCTCACGCCTGTAATCCTAAC	AGAAGCAGAGTCTTTAAGAAGCGTTTGGCCCGGGCACGGTGGCTCACGCCTGTAATCCTAACGAAGCAGAGTCTTTAAGAAGCGTTTGGCCCGGGCACGGTGGCTCACGCCTGTAATCCTAAC	.	PASS	END=218513396;HOMLEN=0;SVLEN=59;SVTYPE=DUP:TANDEM;NTLEN=0	GT:AD	0/1:82,38
2	221388437	.	CTACTTGGATAGATATATAGATATATAAAATAGATAGATATAGTGCCTATAAAATAGTTACTATATAGTTATCTATGTACCACTATATAGAT	CTACTTGGATAGATATATAGATATATAAAATAGATAGATATAGTGCCTATAAAATAGTTACTATATAGTTATCTATGTACCACTATATAGATTACTTGGATAGATATATAGATATATAAAATAGATAGATATAGTGCCTATAAAATAGTTACTATATAGTTATCTATGTACCACTATATAGAT	.	PASS	END=221388528;HOMLEN=0;SVLEN=90;SVTYPE=DUP:TANDEM;NTLEN=0	GT:AD	0/1:83,47
2	226647185	.	CTTCCCTTCCTGCCTTCCTTCCTTCCTTCCCTCCCTTCCTCCTTCCTTTTTTTCCCTCT	CTTCCCTTCCTGCCTTCCTTCCTTCCTTCCCTCCCTTCCTCCTTCCTTTTTTTCCCTCTTTCCCTTCCTGCCTTCCTTCCTTCCTTCCCTCCCTTCCTCCTTCCTTTTTTTCCCTCT	.	PASS	END=226647243;HOMLEN=0;SVLEN=56;SVTYPE=DUP:TANDEM;NTLEN=0	GT:AD	0/0:36,4
2	227521141	.	GATTTTGATTGCCCCAGTCTTTAAGTACTCAGAAAAGACACTTTACTGTTTGTGCGCACAGGGAAATTATTGTGGTTA	GATTTTGATTGCCCCAGTCTTTAAGTACTCAGAAAAGACACTTTACTGTTTGTGCGCACAGGGAAATTATTGTGGTTAATTTTGATTGCCCCAGTCTTTAAGTACTCAGAAAAGACACTTTACTGTTTGTGCGCACAGGGAAATTATTGTGGTTA	.	PASS	END=227521218;HOMLEN=0;SVLEN=76;SVTYPE=DUP:TANDEM;NTLEN=0	GT:AD	0/1:59,19
2	230461626	.	TGTATGCACACACATGCACACGCACATGCACATGCATGCACATGCACGCATATAC	TGTATGCACACACATGCACACGCACATGCACATGCATGCACATGCACGCATATACGTATGCACACACATGCACACGCACATGCACATGCATGCACATGCACGCATATAC	.	PASS	END=230461680;HOMLEN=0;SVLEN=52;SVTYPE=DUP:TANDEM;NTLEN=0	GT:AD	0/0:83,13
2	231301598	.	CACATATATGTGTATACACACACGCATATATGTGTATACACACAAGTGTATACACACACGCATATATGTGTATACACACACA	CACATATATGTGTATACACACACGCATATATGTGTATACACACAAGTGTATACACACACGCATATATGTGTATACACACACAACATATATGTGTATACACACACGCATATATGTGTATACACACAAGTGTATACACACACGCATATATGTGTATACACACACA	.	PASS	END=231301679;HOMLEN=0;SVLEN=60;SVTYPE=DUP:TANDEM;NTLEN=0	GT:AD	0/0:84,12
2	237266633	.	ATATATGAATATATATTTATAATATATAGATATAATATGAATATATATTTATAATATATAGATATATAT	ATATATGAATATATATTTATAATATATAGATATAATATGAATATATATTTATAATATATAGATATATATTATATGAATATATATTTATAATATATAGATATAATATGAATATATATTTATAATATATAGATATATAT	.	PASS	END=237266701;HOMLEN=0;SVLEN=68;SVTYPE=DUP:TANDEM;NTLEN=0	GT:AD	0/0:58,4
2	238366373	.	ATGGATGGGTGGATGAGTGAATGGGTGAATGAGTGGGTGGGTGAATGGGTGGATGGGTGGC	ATGGATGGGTGGATGAGTGAATGGGTGAATGAGTGGGTGGGTGAATGGGTGGATGGGTGGCTGGATGGGTGGATGAGTGAATGGGTGAATGAGTGGGTGGGTGAATGGGTGGATGGGTGGC	.	PASS	END=238366433;HOMLEN=0;SVLEN=60;SVTYPE=DUP:TANDEM;NTLEN=0	GT:AD	0/0:58,5
2	241323332	.	CCCTCGGTCACCACTGAACCCAGCACCCACCACTGCCCTCGGTCGCCACTGGACACGTCGCCCACCACTGCC	CCCTCGGTCACCACTGAACCCAGCACCCACCACTGCCCTCGGTCGCCACTGGACACGTCGCCCACCACTGCCCCTCGGTCACCACTGAACCCAGCACCCACCACTGCCCTCGGTCGCCACTGGACACGTCGCCCACCACTGCC	.	PASS	END=241323403;HOMLEN=0;SVLEN=70;SVTYPE=DUP:TANDEM;NTLEN=0	GT:AD	0/0:66,8
2	241352644	.	CCTGCAGTACCCCTCAAGTCCGGAGGAGGCTGAGCTGCAGTACCCCCCAAGTCCGGAGGAGGCTGAG	CCTGCAGTACCCCTCAAGTCCGGAGGAGGCTGAGCTGCAGTACCCCCCAAGTCCGGAGGAGGCTGAGCTGCAGTACCCCTCAAGTCCGGAGGAGGCTGAGCTGCAGTACCCCCCAAGTCCGGAGGAGGCTGAG	.	PASS	END=241352710;HOMLEN=0;SVLEN=66;SVTYPE=DUP:TANDEM;NTLEN=0	GT:AD	0/0:79,12
2	241848685	.	CGGGTGAGCTCTACCTCCTCCACCTCGGGTGACCTCTACCTCCTCCACCTGGG	CGGGTGAGCTCTACCTCCTCCACCTCGGGTGACCTCTACCTCCTCCACCTGGGGGGTGAGCTCTACCTCCTCCACCTCGGGTGACCTCTACCTCCTCCACCTGGG	.	PASS	END=241848737;HOMLEN=0;SVLEN=50;SVTYPE=DUP:TANDEM;NTLEN=0	GT:AD	0/0:49,2
2	241950493	.	GGGTCTCCTGGGTCTCCTGGGGGTGGCAGGTCTCCTGGGTCTCCTGGGGGTGGCAGGTCTCCTGG	GGGTCTCCTGGGTCTCCTGGGGGTGGCAGGTCTCCTGGGTCTCCTGGGGGTGGCAGGTCTCCTGGGGTCTCCTGGGTCTCCTGGGGGTGGCAGGTCTCCTGGGTCTCCTGGGGGTGGCAGGTCTCCTGG	.	PASS	END=241950557;HOMLEN=0;SVLEN=63;SVTYPE=DUP:TANDEM;NTLEN=0	GT:AD	0/0:51,4
2	242030827	.	CCCTCCCCGTGTGCACTGCCATATGGTAGAATCCTGGTGCTCTAAGAACGCGGGGT	CCCTCCCCGTGTGCACTGCCATATGGTAGAATCCTGGTGCTCTAAGAACGCGGGGTCCTCCCCGTGTGCACTGCCATATGGTAGAATCCTGGTGCTCTAAGAACGCGGGGT	.	PASS	END=242030882;HOMLEN=0;SVLEN=55;SVTYPE=DUP:TANDEM;NTLEN=0	GT:AD	0/0:74,15
2	242925237	.	AGTCCTGGGCGGGGTCACTCATAGTAACAGCCCACACCTGGAATTGTCCACA	AGTCCTGGGCGGGGTCACTCATAGTAACAGCCCACACCTGGAATTGTCCACAGTCCTGGGCGGGGTCACTCATAGTAACAGCCCACACCTGGAATTGTCCACA	.	PASS	END=242925288;HOMLEN=0;SVLEN=51;SVTYPE=DUP:TANDEM;NTLEN=0	GT:AD	0/0:52,2
2	243030600	.	TCCCTGCGCCCCCCCGCCCCCGCCCCCCCGCGCCCCCGCGCCCCCGCGCCCCCGCGCCC	TCCCTGCGCCCCCCCGCCCCCGCCCCCCCGCGCCCCCGCGCCCCCGCGCCCCCGCGCCCCCCTGCGCCCCCCCGCCCCCGCCCCCCCGCGCCCCCGCGCCCCCGCGCCCCCGCGCCC	.	PASS	END=243030658;HOMLEN=0;SVLEN=56;SVTYPE=DUP:TANDEM;NTLEN=0	GT:AD	0/0:56,2
3	1884098	.	AGAATCTTTCCTGGCTATGGCGAGAGAGTCATCTGACTACGGAAAAACTGCCAGAGACAGGCAAC	AGAATCTTTCCTGGCTATGGCGAGAGAGTCATCTGACTACGGAAAAACTGCCAGAGACAGGCAACGAATCTTTCCTGGCTATGGCGAGAGAGTCATCTGACTACGGAAAAACTGCCAGAGACAGGCAAC	.	PASS	END=1884162;HOMLEN=0;SVLEN=62;SVTYPE=DUP:TANDEM;NTLEN=0	GT:AD	0/1:68,20
3	2787778	.	CACACACACACACACACATTTTAAATAGAATGTGTATAAGCGAGCAATTGAGCTGCCAGT	CACACACACACACACACATTTTAAATAGAATGTGTATAAGCGAGCAATTGAGCTGCCAGTACACACACACACACACATTTTAAATAGAATGTGTATAAGCGAGCAATTGAGCTGCCAGT	.	PASS	END=2787837;HOMLEN=0;SVLEN=59;SVTYPE=DUP:TANDEM;NTLEN=0	GT:AD	0/1:63,23
3	3832230	.	TATATACATATATACATATATACATACGTATATACATATACATATATACATATATACATACGTATAT	TATATACATATATACATATATACATACGTATATACATATACATATATACATATATACATACGTATATATATACATATATACATATATACATACGTATATACATATACATATATACATATATACATACGTATAT	.	PASS	END=3832296;HOMLEN=0;SVLEN=62;SVTYPE=DUP:TANDEM;NTLEN=0	GT:AD	0/0:47,2
3	5606877	.	TCAGAATGAAACATTCTGACGCCCAGGCTAAAGGAGCAGCAGCTCCTAGAGGAAGCTCTTCTTACACAGTGGTGGAAGGAC	TCAGAATGAAACATTCTGACGCCCAGGCTAAAGGAGCAGCAGCTCCTAGAGGAAGCTCTTCTTACACAGTGGTGGAAGGACCAGAATGAAACATTCTGACGCCCAGGCTAAAGGAGCAGCAGCTCCTAGAGGAAGCTCTTCTTACACAGTGGTGGAAGGAC	.	PASS	END=5606957;HOMLEN=0;SVLEN=79;SVTYPE=DUP:TANDEM;NTLEN=0	GT:AD	0/0:143,20
3	8088105	.	TATATATCTATCTATATATATATCTACATATCTATCTATCTATATATATCTACATATCTATCTATATA	TATATATCTATCTATATATATATCTACATATCTATCTATCTATATATATCTACATATCTATCTATATAATATATCTATCTATATATATATCTACATATCTATCTATCTATATATATCTACATATCTATCTATATA	.	PASS	END=8088172;HOMLEN=0;SVLEN=62;SVTYPE=DUP:TANDEM;NTLEN=0	GT:AD	0/0:61,2
3	9128409	.	TAATATGTATTTTATATGTATATATGTATTACATATACATATAATATGTATTTTATATGTATATATGTATTACATATACATATA	TAATATGTATTTTATATGTATATATGTATTACATATACATATAATATGTATTTTATATGTATATATGTATTACATATACATATAAATATGTATTTTATATGTATATATGTATTACATATACATATAATATGTATTTTATATGTATATATGTATTACATATACATATA	.	PASS	END=9128492;HOMLEN=0;SVLEN=79;SVTYPE=DUP:TANDEM;NTLEN=0	GT:AD	0/0:73,8
3	13753249	.	GGGAGGGAACTGAGGGGACCCCCATGTGAAGAGTCTGATCTACCACTGTGATGGGAGCATGT	GGGAGGGAACTGAGGGGACCCCCATGTGAAGAGTCTGATCTACCACTGTGATGGGAGCATGTGGAGGGAACTGAGGGGACCCCCATGTGAAGAGTCTGATCTACCACTGTGATGGGAGCATGT	.	PASS	END=13753310;HOMLEN=0;SVLEN=60;SVTYPE=DUP:TANDEM;NTLEN=0	GT:AD	0/0:60,10
3	14644917	.	AATAAGTGAGTGAATGAATGAATCAGCGCATAAGTGAGTGAATACACAGGTATATGGATGAGTGC	AATAAGTGAGTGAATGAATGAATCAGCGCATAAGTGAGTGAATACACAGGTATATGGATGAGTGCATAAGTGAGTGAATGAATGAATCAGCGCATAAGTGAGTGAATACACAGGTATATGGATGAGTGC	.	PASS	END=14644981;HOMLEN=0;SVLEN=64;SVTYPE=DUP:TANDEM;NTLEN=0	GT:AD	0/0:69,7
3	18638208	.	GTATAATATATAATTATATATTATAGTATAATATATACTATGTATATTATGCTTACATTAGCATAAAGTTCAGGCT	GTATAATATATAATTATATATTATAGTATAATATATACTATGTATATTATGCTTACATTAGCATAAAGTTCAGGCTTATAATATATAATTATATATTATAGTATAATATATACTATGTATATTATGCTTACATTAGCATAAAGTTCAGGCT	.	PASS	END=18638283;HOMLEN=0;SVLEN=75;SVTYPE=DUP:TANDEM;NTLEN=0	GT:AD	0/0:46,4
3	18829897	.	TTATATATAATATAAACATTGTATATAAAATATATAACATAAACATTGTATATAAA	TTATATATAATATAAACATTGTATATAAAATATATAACATAAACATTGTATATAAATATATATAATATAAACATTGTATATAAAATATATAACATAAACATTGTATATAAA	.	PASS	END=18829952;HOMLEN=0;SVLEN=54;SVTYPE=DUP:TANDEM;NTLEN=0	GT:AD	0/0:31,3
3	25172428	.	ATATCAATATTTATTATTGATAATATTATCAATATTTATTATTGATAATATTATCAATATTTATTTAT	ATATCAATATTTATTATTGATAATATTATCAATATTTATTATTGATAATATTATCAATATTTATTTATTATCAATATTTATTATTGATAATATTATCAATATTTATTATTGATAATATTATCAATATTTATTTAT	.	PASS	END=25172495;HOMLEN=0;SVLEN=67;SVTYPE=DUP:TANDEM;NTLEN=0	GT:AD	0/0:45,3
3	25291340	.	CAGCAGGCTGTGTGTTCCTGTTTTGGGGCCCCAGGGCGGCATATGCTTGCAGCACTATTGCCAGGTCCTGTTGG	CAGCAGGCTGTGTGTTCCTGTTTTGGGGCCCCAGGGCGGCATATGCTTGCAGCACTATTGCCAGGTCCTGTTGGAGCAGGCTGTGTGTTCCTGTTTTGGGGCCCCAGGGCGGCATATGCTTGCAGCACTATTGCCAGGTCCTGTTGG	.	PASS	END=25291413;HOMLEN=0;SVLEN=72;SVTYPE=DUP:TANDEM;NTLEN=0	GT:AD	0/1:72,36
3	27324034	.	TATATATATATATATATACATAACTGTGTTATATATATATACATAACTGTGTTATATATATATACATAACTGTGTTATATATATATACATAACTGTGTTATATATATAC	TATATATATATATATATACATAACTGTGTTATATATATATACATAACTGTGTTATATATATATACATAACTGTGTTATATATATATACATAACTGTGTTATATATATACATATATATATATATATACATAACTGTGTTATATATATATACATAACTGTGTTATATATATATACATAACTGTGTTATATATATATACATAACTGTGTTATATATATAC	.	PASS	END=27324142;HOMLEN=0;SVLEN=98;SVTYPE=DUP:TANDEM;NTLEN=0	GT:AD	0/0:68,2
3	29514482	.	AGACACAAAGGTTCTCCACGTCCCCATCAGAGTAGCTAGATACAGAGTGTAG	AGACACAAAGGTTCTCCACGTCCCCATCAGAGTAGCTAGATACAGAGTGTAGGACACAAAGGTTCTCCACGTCCCCATCAGAGTAGCTAGATACAGAGTGTAG	.	PASS	END=29514533;HOMLEN=0;SVLEN=50;SVTYPE=DUP:TANDEM;NTLEN=0	GT:AD	0/0:44,3
3	35510590	.	TTACAGAGTGCTGATTGGTGTGTTTTTACAGAGTGCTGATTGGTGCATTTACAAACCTTTAGCTAGACAC	TTACAGAGTGCTGATTGGTGTGTTTTTACAGAGTGCTGATTGGTGCATTTACAAACCTTTAGCTAGACACTACAGAGTGCTGATTGGTGTGTTTTTACAGAGTGCTGATTGGTGCATTTACAAACCTTTAGCTAGACAC	.	PASS	END=35510659;HOMLEN=0;SVLEN=66;SVTYPE=DUP:TANDEM;NTLEN=0	GT:AD	0/0:48,8
3	48867022	.	TATATACACACACATAAATGTGTGTGTGTATACGTGTGTATACACACACATAAATGTGTGTGTGTATACG	TATATACACACACATAAATGTGTGTGTGTATACGTGTGTATACACACACATAAATGTGTGTGTGTATACGATATACACACACATAAATGTGTGTGTGTATACGTGTGTATACACACACATAAATGTGTGTGTGTATACG	.	PASS	END=48867091;HOMLEN=0;SVLEN=64;SVTYPE=DUP:TANDEM;NTLEN=0	GT:AD	0/0:34,2
3	50652760	.	GTGCATGTGTATCTGTGTGCATGTGTGTTATATGCATGTGTGTTTATACGTGTTATATGCATGTGTGTGCACATGTGTAAAGGTGTGAC	GTGCATGTGTATCTGTGTGCATGTGTGTTATATGCATGTGTGTTTATACGTGTTATATGCATGTGTGTGCACATGTGTAAAGGTGTGACTGCATGTGTATCTGTGTGCATGTGTGTTATATGCATGTGTGTTTATACGTGTTATATGCATGTGTGTGCACATGTGTAAAGGTGTGAC	.	PASS	END=50652848;HOMLEN=0;SVLEN=88;SVTYPE=DUP:TANDEM;NTLEN=0	GT:AD	0/0:70,17
3	51622308	.	TGGGAGGCTGAGGCGGGAGGATCACCTGAGGTCAGGAGTTAGAAAACAGCCTGGCCAACATGGTAAAACCCCGTCTCTGCTAAAAATACAAAAATTAGCTGGGTGTGGTGGTGCACACCTGTAGTTCCAGCTACTC	TGGGAGGCTGAGGCGGGAGGATCACCTGAGGTCAGGAGTTAGAAAACAGCCTGGCCAACATGGTAAAACCCCGTCTCTGCTAAAAATACAAAAATTAGCTGGGTGTGGTGGTGCACACCTGTAGTTCCAGCTACTCGGGAGGCTGAGGCGGGAGGATCACCTGAGGTCAGGAGTTAGAAAACAGCCTGGCCAACATGGTAAAACCCCGTCTCTGCTAAAAATACAAAAATTAGCTGGGTGTGGTGGTGCACACCTGTAGTTCCAGCTACTC	.	PASS	END=51622443;HOMLEN=0;SVLEN=135;SVTYPE=DUP:TANDEM;NTLEN=0	GT:AD	0/0:65,10
3	52381084	.	ATGGGAAAGACAGGCAGCAAGCAGATAAATACATACACACAGTCATTGCCGGTTTTGGCAGGGGCCATGATAGACACTGGGGGT	ATGGGAAAGACAGGCAGCAAGCAGATAAATACATACACACAGTCATTGCCGGTTTTGGCAGGGGCCATGATAGACACTGGGGGTTGGGAAAGACAGGCAGCAAGCAGATAAATACATACACACAGTCATTGCCGGTTTTGGCAGGGGCCATGATAGACACTGGGGGT	.	PASS	END=52381167;HOMLEN=0;SVLEN=82;SVTYPE=DUP:TANDEM;NTLEN=0	GT:AD	0/1:81,24
3	52866653	.	GAGGGAGAGGGGTTTTGAGGTCCCTAGTGCAGTGCAGGGAGAGGGGTTTTGAGGTCCCTAGTGCAGTGC	GAGGGAGAGGGGTTTTGAGGTCCCTAGTGCAGTGCAGGGAGAGGGGTTTTGAGGTCCCTAGTGCAGTGCAGGGAGAGGGGTTTTGAGGTCCCTAGTGCAGTGCAGGGAGAGGGGTTTTGAGGTCCCTAGTGCAGTGC	.	PASS	END=52866721;HOMLEN=0;SVLEN=67;SVTYPE=DUP:TANDEM;NTLEN=0	GT:AD	0/0:53,5
3	53254647	.	TACAAAGAATACAAAAATTAGCTGGGTGTGGTGGTGCACACCTGTAGACCCAGCTTACTCAGGGCTGAGGTGGGAGG	TACAAAGAATACAAAAATTAGCTGGGTGTGGTGGTGCACACCTGTAGACCCAGCTTACTCAGGGCTGAGGTGGGAGGACAAAGAATACAAAAATTAGCTGGGTGTGGTGGTGCACACCTGTAGACCCAGCTTACTCAGGGCTGAGGTGGGAGG	.	PASS	END=53254723;HOMLEN=0;SVLEN=76;SVTYPE=DUP:TANDEM;NTLEN=0	GT:AD	0/0:58,3
3	54553047	.	GTGCCACCTGCACACGGAAGTCATGGTGACGAACATGCTCTGTGCATGTCTGCCTGCAGGGAGGGGCCTCTAGGTGCCAACTGTCC	GTGCCACCTGCACACGGAAGTCATGGTGACGAACATGCTCTGTGCATGTCTGCCTGCAGGGAGGGGCCTCTAGGTGCCAACTGTCCTGCCACCTGCACACGGAAGTCATGGTGACGAACATGCTCTGTGCATGTCTGCCTGCAGGGAGGGGCCTCTAGGTGCCAACTGTCC	.	PASS	END=54553132;HOMLEN=0;SVLEN=85;SVTYPE=DUP:TANDEM;NTLEN=0	GT:AD	0/0:64,6
3	56753994	.	GCCCACCGGGAGGAACGAACAACTCCAGACGCGCTGCCTTAAGAGCTGTAACACTCACCGTGAAGGTCTGCAGCTTCACTCCTGAGCCAGCGAGACCAGGAA	GCCCACCGGGAGGAACGAACAACTCCAGACGCGCTGCCTTAAGAGCTGTAACACTCACCGTGAAGGTCTGCAGCTTCACTCCTGAGCCAGCGAGACCAGGAACCCACCGGGAGGAACGAACAACTCCAGACGCGCTGCCTTAAGAGCTGTAACACTCACCGTGAAGGTCTGCAGCTTCACTCCTGAGCCAGCGAGACCAGGAA	.	PASS	END=56754095;HOMLEN=0;SVLEN=101;SVTYPE=DUP:TANDEM;NTLEN=0	GT:AD	0/0:55,3
3	63725720	.	AAGAGGGAAACTTGACAGATACATAAAGGGAAAAGAGTTATGAAGGGGGAGACTGAGATT	AAGAGGGAAACTTGACAGATACATAAAGGGAAAAGAGTTATGAAGGGGGAGACTGAGATTAGAGGGAAACTTGACAGATACATAAAGGGAAAAGAGTTATGAAGGGGGAGACTGAGATT	.	PASS	END=63725779;HOMLEN=0;SVLEN=59;SVTYPE=DUP:TANDEM;NTLEN=0	GT:AD	0/1:68,31
3	66059929	.	GCCAGGCGCAGTGGCTCATGCCTGTAATCCCAGCACTTTGGGAGGCCGAGGTGAATCACCTGAGATCAGGAGTTGGAGACCAGCCTGGCCAACATGGTGAAACCCCGTCTCTACAAAAATACAAAAATTAGTTGGGGGTGGTGGTGGGCGCCTGTAATCCCAGCTACTCAGGAGGCTGAGGCAGGAGAATGCCTTGAACCCAGGAAGCAGAGGTTGCAGTGAGCTGGGATCACGCCACTGCACTCCAACCTGGGCAAGAGAGCAAGACTCCATCTCAAAAAAGATACTCAATAAATAAATAAATAACAGGGAGGGATTGGTGGTATATCTGGGGCTATGGTTTGGATGTGGCGTGTTTGTCTCCAACAAATTTCATGTTGAAATTGGATCCCCAGTGAG…	GCCAGGCGCAGTGGCTCATGCCTGTAATCCCAGCACTTTGGGAGGCCGAGGTGAATCACCTGAGATCAGGAGTTGGAGACCAGCCTGGCCAACATGGTGAAACCCCGTCTCTACAAAAATACAAAAATTAGTTGGGGGTGGTGGTGGGCGCCTGTAATCCCAGCTACTCAGGAGGCTGAGGCAGGAGAATGCCTTGAACCCAGGAAGCAGAGGTTGCAGTGAGCTGGGATCACGCCACTGCACTCCAACCTGGGCAAGAGAGCAAGACTCCATCTCAAAAAAGATACTCAATAAATAAATAAATAACAGGGAGGGATTGGTGGTATATCTGGGGCTATGGTTTGGATGTGGCGTGTTTGTCTCCAACAAATTTCATGTTGAAATTGGATCCCCAGTGAG…	.	PASS	END=66060536;HOMLEN=0;SVLEN=607;SVTYPE=DUP:TANDEM;NTLEN=0	GT:AD	0/0:68,14
3	66726445	.	CGTAGCCCTTAATCATATATAAAAGTTCATGGAATTACAAGTCACAGGTTACTATTATG	CGTAGCCCTTAATCATATATAAAAGTTCATGGAATTACAAGTCACAGGTTACTATTATGGTAGCCCTTAATCATATATAAAAGTTCATGGAATTACAAGTCACAGGTTACTATTATG	.	PASS	END=66726503;HOMLEN=0;SVLEN=57;SVTYPE=DUP:TANDEM;NTLEN=0	GT:AD	0/0:61,5
3	66763769	.	CATTGGAGACTAGCCTGGGCAACATAGCGAGATCCTGTCTCTACAAAAAACTGAAAAACTAGCCAGATGTGGTGGCATGTGCCTTAGTCCTAGCTACTCAGGAAGCTTAGGTGGGAGGATTGCTTCAGCTTGGGAGTTTGA	CATTGGAGACTAGCCTGGGCAACATAGCGAGATCCTGTCTCTACAAAAAACTGAAAAACTAGCCAGATGTGGTGGCATGTGCCTTAGTCCTAGCTACTCAGGAAGCTTAGGTGGGAGGATTGCTTCAGCTTGGGAGTTTGAATTGGAGACTAGCCTGGGCAACATAGCGAGATCCTGTCTCTACAAAAAACTGAAAAACTAGCCAGATGTGGTGGCATGTGCCTTAGTCCTAGCTACTCAGGAAGCTTAGGTGGGAGGATTGCTTCAGCTTGGGAGTTTGA	.	PASS	END=66763909;HOMLEN=0;SVLEN=137;SVTYPE=DUP:TANDEM;NTLEN=0	GT:AD	0/0:63,15
3	66965902	.	CCTTATCAGTAATTATACTAATTACTAAGTATAATTATCAGTAATTATACTAATTATAAATAAATTC	CCTTATCAGTAATTATACTAATTACTAAGTATAATTATCAGTAATTATACTAATTATAAATAAATTCCTTATCAGTAATTATACTAATTACTAAGTATAATTATCAGTAATTATACTAATTATAAATAAATTC	.	PASS	END=66965968;HOMLEN=0;SVLEN=64;SVTYPE=DUP:TANDEM;NTLEN=0	GT:AD	0/0:36,2
3	66967472	.	AAAAATGATAACGGGGATATCACCACTGATCCCACAGAAATAAAAACTACCATGAGAGAATAGTATAAACACCTCTACGCAAATAAACGAGAAAATGTGGAAGAAATGGATAAATTCTTTGACACATACACCC	AAAAATGATAACGGGGATATCACCACTGATCCCACAGAAATAAAAACTACCATGAGAGAATAGTATAAACACCTCTACGCAAATAAACGAGAAAATGTGGAAGAAATGGATAAATTCTTTGACACATACACCCAAAATGATAACGGGGATATCACCACTGATCCCACAGAAATAAAAACTACCATGAGAGAATAGTATAAACACCTCTACGCAAATAAACGAGAAAATGTGGAAGAAATGGATAAATTCTTTGACACATACACCC	.	PASS	END=66967604;HOMLEN=0;SVLEN=132;SVTYPE=DUP:TANDEM;NTLEN=0	GT:AD	0/0:74,12
3	69842655	.	CATGCACCCTCTCCCAATGCTCATAGCATGCACCCTCTCCCAATGCTCAAGTTA	CATGCACCCTCTCCCAATGCTCATAGCATGCACCCTCTCCCAATGCTCAAGTTAATGCACCCTCTCCCAATGCTCATAGCATGCACCCTCTCCCAATGCTCAAGTTA	.	PASS	END=69842708;HOMLEN=0;SVLEN=52;SVTYPE=DUP:TANDEM;NTLEN=0	GT:AD	0/0:59,10
3	75826384	.	AGAAACCCAAAACAATGGGAGTGACGTGCTAAACCAAAAACCCAAAACAATGGGAGTGACATGCTAAAACC	AGAAACCCAAAACAATGGGAGTGACGTGCTAAACCAAAAACCCAAAACAATGGGAGTGACATGCTAAAACCGAAACCCAAAACAATGGGAGTGACGTGCTAAACCAAAAACCCAAAACAATGGGAGTGACATGCTAAAACC	.	PASS	END=75826454;HOMLEN=0;SVLEN=70;SVTYPE=DUP:TANDEM;NTLEN=0	GT:AD	0/0:67,3
3	76014622	.	GCAGGGATCTTTGTCCTTTGTGATTAGTGTAATTGTGCATACCCATCTTGTTTGTGAGTCTCTT	GCAGGGATCTTTGTCCTTTGTGATTAGTGTAATTGTGCATACCCATCTTGTTTGTGAGTCTCTTCAGGGATCTTTGTCCTTTGTGATTAGTGTAATTGTGCATACCCATCTTGTTTGTGAGTCTCTT	.	PASS	END=76014685;HOMLEN=0;SVLEN=63;SVTYPE=DUP:TANDEM;NTLEN=0	GT:AD	0/0:96,3
3	76062977	.	CTTATGCGTGTAATCCCAGAAGTGATATGTATAAAGGCAATTGGCGGCTGGGTACAGTAGTTTATGCGTGTAATCCCAGAAGTAATATGTATAAAGGCAGTTGGTGACTGGGCACGGGGGTG	CTTATGCGTGTAATCCCAGAAGTGATATGTATAAAGGCAATTGGCGGCTGGGTACAGTAGTTTATGCGTGTAATCCCAGAAGTAATATGTATAAAGGCAGTTGGTGACTGGGCACGGGGGTGTTATGCGTGTAATCCCAGAAGTGATATGTATAAAGGCAATTGGCGGCTGGGTACAGTAGTTTATGCGTGTAATCCCAGAAGTAATATGTATAAAGGCAGTTGGTGACTGGGCACGGGGGTG	.	PASS	END=76063098;HOMLEN=0;SVLEN=120;SVTYPE=DUP:TANDEM;NTLEN=0	GT:AD	0/0:47,3
3	76252736	.	CTCGGCTTCCCCGTCAAGAGATCACAGGTCACGGTTCTAGTAACCTGTGTGAGATTGCCTCAGGCTAT	CTCGGCTTCCCCGTCAAGAGATCACAGGTCACGGTTCTAGTAACCTGTGTGAGATTGCCTCAGGCTATTCGGCTTCCCCGTCAAGAGATCACAGGTCACGGTTCTAGTAACCTGTGTGAGATTGCCTCAGGCTAT	.	PASS	END=76252803;HOMLEN=0;SVLEN=67;SVTYPE=DUP:TANDEM;NTLEN=0	GT:AD	0/0:64,6
3	76747126	.	CTGGATGTAGAATGCCTGTAGAAGCTCTTCTATTTTATTCATTGGTTGGAAGAAT	CTGGATGTAGAATGCCTGTAGAAGCTCTTCTATTTTATTCATTGGTTGGAAGAATTGGATGTAGAATGCCTGTAGAAGCTCTTCTATTTTATTCATTGGTTGGAAGAAT	.	PASS	END=76747180;HOMLEN=0;SVLEN=54;SVTYPE=DUP:TANDEM;NTLEN=0	GT:AD	0/0:65,4
3	77372069	.	ATATATTATGGATAATATAATATATTATATTATATTATGGATAATATAATATATTATATTATATTATGGATAATATAATATATTATAT	ATATATTATGGATAATATAATATATTATATTATATTATGGATAATATAATATATTATATTATATTATGGATAATATAATATATTATATTATATTATGGATAATATAATATATTATATTATATTATGGATAATATAATATATTATATTATATTATGGATAATATAATATATTATAT	.	PASS	END=77372156;HOMLEN=0;SVLEN=87;SVTYPE=DUP:TANDEM;NTLEN=0	GT:AD	0/0:45,2
3	86868787	.	TTTATATATATTTATATATACTTATATATTTATATATATTTATATATACTTATATATTATATATATTTATATATAC	TTTATATATATTTATATATACTTATATATTTATATATATTTATATATACTTATATATTATATATATTTATATATACTTATATATATTTATATATACTTATATATTTATATATATTTATATATACTTATATATTATATATATTTATATATAC	.	PASS	END=86868862;HOMLEN=0;SVLEN=73;SVTYPE=DUP:TANDEM;NTLEN=0	GT:AD	0/0:32,2
3	86869707	.	TTTATATGTAATATATAGGAAATATATATATACATATATAATATATAGGAAATATATATATAC	TTTATATGTAATATATAGGAAATATATATATACATATATAATATATAGGAAATATATATATACTTATATGTAATATATAGGAAATATATATATACATATATAATATATAGGAAATATATATATAC	.	PASS	END=86869769;HOMLEN=0;SVLEN=60;SVTYPE=DUP:TANDEM;NTLEN=0	GT:AD	0/0:35,3
3	87365209	.	ATATGATTACATGTATGATTACATGTATGATTACATGTATGAATACATGTATGATTACATGTATTTTACAGAG	ATATGATTACATGTATGATTACATGTATGATTACATGTATGAATACATGTATGATTACATGTATTTTACAGAGTATGATTACATGTATGATTACATGTATGATTACATGTATGAATACATGTATGATTACATGTATTTTACAGAG	.	PASS	END=87365281;HOMLEN=0;SVLEN=72;SVTYPE=DUP:TANDEM;NTLEN=0	GT:AD	0/0:70,4
3	88310822	.	TTAAATATATAATATATATTATTTATTAAATATATAAATATATATTTATTAAATATATAATATATATTATTTAT	TTAAATATATAATATATATTATTTATTAAATATATAAATATATATTTATTAAATATATAATATATATTATTTATTAAATATATAATATATATTATTTATTAAATATATAAATATATATTTATTAAATATATAATATATATTATTTAT	.	PASS	END=88310895;HOMLEN=0;SVLEN=73;SVTYPE=DUP:TANDEM;NTLEN=0	GT:AD	0/0:44,2
3	95723978	.	TTACATATATAACTTGTTATATATGTAAGCATACATATATGATTTTTATATAGGCATGCAT	TTACATATATAACTTGTTATATATGTAAGCATACATATATGATTTTTATATAGGCATGCATTACATATATAACTTGTTATATATGTAAGCATACATATATGATTTTTATATAGGCATGCAT	.	PASS	END=95724038;HOMLEN=0;SVLEN=59;SVTYPE=DUP:TANDEM;NTLEN=0	GT:AD	0/0:19,2
3	97968395	.	GGTACTTTGTAACATCCTCCCCACCCTTCTGACAATACACCCTCCTTGCCCTTGTGAATG	GGTACTTTGTAACATCCTCCCCACCCTTCTGACAATACACCCTCCTTGCCCTTGTGAATGGTACTTTGTAACATCCTCCCCACCCTTCTGACAATACACCCTCCTTGCCCTTGTGAATG	.	PASS	END=97968454;HOMLEN=0;SVLEN=58;SVTYPE=DUP:TANDEM;NTLEN=0	GT:AD	0/0:54,4
3	98408215	.	ATGGAAATATATATAATATATATTGTATATGTGGAAATATATATAATATATATTGTATATATGGAA	ATGGAAATATATATAATATATATTGTATATGTGGAAATATATATAATATATATTGTATATATGGAATGGAAATATATATAATATATATTGTATATGTGGAAATATATATAATATATATTGTATATATGGAA	.	PASS	END=98408280;HOMLEN=0;SVLEN=65;SVTYPE=DUP:TANDEM;NTLEN=0	GT:AD	0/0:71,2
3	98966282	.	TAAAAGCTAACAAGAAAACAAACAGTCCCATGGAAAACTAATGAATGACTTAGAGAAATAATTAATTAAAA	TAAAAGCTAACAAGAAAACAAACAGTCCCATGGAAAACTAATGAATGACTTAGAGAAATAATTAATTAAAAAAAAGCTAACAAGAAAACAAACAGTCCCATGGAAAACTAATGAATGACTTAGAGAAATAATTAATTAAAA	.	PASS	END=98966352;HOMLEN=0;SVLEN=67;SVTYPE=DUP:TANDEM;NTLEN=0	GT:AD	0/1:73,22
3	100170600	.	ATCCTAGAAGGCATTCTCATGAGGACCAAGAATTTCGATGCCGTAGCCACGTACGGGA	ATCCTAGAAGGCATTCTCATGAGGACCAAGAATTTCGATGCCGTAGCCACGTACGGGATCCTAGAAGGCATTCTCATGAGGACCAAGAATTTCGATGCCGTAGCCACGTACGGGA	.	PASS	END=100170657;HOMLEN=0;SVLEN=57;SVTYPE=DUP:TANDEM;NTLEN=0	GT:AD	0/0:69,12
3	100868428	.	GTTAGTTAAATAACTAACGAGTTATTTAACAAGTAGTTAAATAACTACTAATTTAGTCATTCTC	GTTAGTTAAATAACTAACGAGTTATTTAACAAGTAGTTAAATAACTACTAATTTAGTCATTCTCTTAGTTAAATAACTAACGAGTTATTTAACAAGTAGTTAAATAACTACTAATTTAGTCATTCTC	.	PASS	END=100868491;HOMLEN=0;SVLEN=62;SVTYPE=DUP:TANDEM;NTLEN=0	GT:AD	0/0:67,6
3	101399557	.	TCAGGCTGGTCTTGAACTCCTGAGCTCAAGTGATCACCTGGCTTTGGTCTTACAAATGCTGGGATTAC	TCAGGCTGGTCTTGAACTCCTGAGCTCAAGTGATCACCTGGCTTTGGTCTTACAAATGCTGGGATTACCAGGCTGGTCTTGAACTCCTGAGCTCAAGTGATCACCTGGCTTTGGTCTTACAAATGCTGGGATTAC	.	PASS	END=101399624;HOMLEN=0;SVLEN=66;SVTYPE=DUP:TANDEM;NTLEN=0	GT:AD	0/1:97,31
3	101442070	.	ACATATATAATATATAAATATATAACATATATAATATATAATATATAAATATATAACATATATAATATATAATATATAAATATATAAC	ACATATATAATATATAAATATATAACATATATAATATATAATATATAAATATATAACATATATAATATATAATATATAAATATATAACCATATATAATATATAAATATATAACATATATAATATATAATATATAAATATATAACATATATAATATATAATATATAAATATATAAC	.	PASS	END=101442157;HOMLEN=0;SVLEN=86;SVTYPE=DUP:TANDEM;NTLEN=0	GT:AD	0/0:33,2
3	105327138	.	CATATATATGCACATATATACACACATATGTATATATATGCACATATATACACATATGTATG	CATATATATGCACATATATACACACATATGTATATATATGCACATATATACACATATGTATGATATATATGCACATATATACACACATATGTATATATATGCACATATATACACATATGTATG	.	PASS	END=105327199;HOMLEN=0;SVLEN=58;SVTYPE=DUP:TANDEM;NTLEN=0	GT:AD	0/1:60,18
3	106230164	.	ATAAATATATATGTTATATATAAATGATATATAATATATATGTTATATATGTATATATAAAT	ATAAATATATATGTTATATATAAATGATATATAATATATATGTTATATATGTATATATAAATTAAATATATATGTTATATATAAATGATATATAATATATATGTTATATATGTATATATAAAT	.	PASS	END=106230225;HOMLEN=0;SVLEN=59;SVTYPE=DUP:TANDEM;NTLEN=0	GT:AD	0/0:61,6
3	106589779	.	AAAGGGTATGTGCTAATGGTACTAAATAGCGAGACACTTAGGGAGGTCACAAATGAAATAATACTGCAGCTGGGTATT	AAAGGGTATGTGCTAATGGTACTAAATAGCGAGACACTTAGGGAGGTCACAAATGAAATAATACTGCAGCTGGGTATTAAGGGTATGTGCTAATGGTACTAAATAGCGAGACACTTAGGGAGGTCACAAATGAAATAATACTGCAGCTGGGTATT	.	PASS	END=106589856;HOMLEN=0;SVLEN=77;SVTYPE=DUP:TANDEM;NTLEN=0	GT:AD	0/0:51,8
3	113852468	.	AGAAAAGAAATAGGGAAAAATGGGTTTGGGATGAGTAGCCTCTGAGAATGGAATACT	AGAAAAGAAATAGGGAAAAATGGGTTTGGGATGAGTAGCCTCTGAGAATGGAATACTGAAAAGAAATAGGGAAAAATGGGTTTGGGATGAGTAGCCTCTGAGAATGGAATACT	.	PASS	END=113852524;HOMLEN=0;SVLEN=56;SVTYPE=DUP:TANDEM;NTLEN=0	GT:AD	0/1:71,19
3	118216846	.	ATATGGAACATGGCCTAACTAGATGGGGTAGAGGGTTTGGTCTTCATTAATATTTGATTTCTAGTAGGTTAAAATAT	ATATGGAACATGGCCTAACTAGATGGGGTAGAGGGTTTGGTCTTCATTAATATTTGATTTCTAGTAGGTTAAAATATTATGGAACATGGCCTAACTAGATGGGGTAGAGGGTTTGGTCTTCATTAATATTTGATTTCTAGTAGGTTAAAATAT	.	PASS	END=118216922;HOMLEN=0;SVLEN=76;SVTYPE=DUP:TANDEM;NTLEN=0	GT:AD	0/0:62,2
3	119941801	.	CAAGGCAGGCAGTCAGGAGGGAAAATCAAGAGATTAGAGCATGCTCACACCCCTGTGAAGAGACTGAAACCCATGTCAGTTATTGTTGCCTCTGATCTAGGTAATGAGTATATCCTGCAGAAGCTGTGGCCCTTT	CAAGGCAGGCAGTCAGGAGGGAAAATCAAGAGATTAGAGCATGCTCACACCCCTGTGAAGAGACTGAAACCCATGTCAGTTATTGTTGCCTCTGATCTAGGTAATGAGTATATCCTGCAGAAGCTGTGGCCCTTTAAGGCAGGCAGTCAGGAGGGAAAATCAAGAGATTAGAGCATGCTCACACCCCTGTGAAGAGACTGAAACCCATGTCAGTTATTGTTGCCTCTGATCTAGGTAATGAGTATATCCTGCAGAAGCTGTGGCCCTTT	.	PASS	END=119941935;HOMLEN=0;SVLEN=134;SVTYPE=DUP:TANDEM;NTLEN=0	GT:AD	0/1:85,37
3	120343559	.	GGAGAGAGAGAGAGAGAGAGATGCCAAGGGGATCTGGCAGAAAATTCTCCTGTCATTGGAAGAAACTTAAT	GGAGAGAGAGAGAGAGAGAGATGCCAAGGGGATCTGGCAGAAAATTCTCCTGTCATTGGAAGAAACTTAATGAGAGAGAGAGAGAGAGAGATGCCAAGGGGATCTGGCAGAAAATTCTCCTGTCATTGGAAGAAACTTAAT	.	PASS	END=120343629;HOMLEN=0;SVLEN=70;SVTYPE=DUP:TANDEM;NTLEN=0	GT:AD	0/0:53,5
3	124753035	.	ATTGAGAAAACGAGGCATCCATGAGGAAACAAGACATCCACACCTCTTTGTC	ATTGAGAAAACGAGGCATCCATGAGGAAACAAGACATCCACACCTCTTTGTCTTGAGAAAACGAGGCATCCATGAGGAAACAAGACATCCACACCTCTTTGTC	.	PASS	END=124753086;HOMLEN=0;SVLEN=50;SVTYPE=DUP:TANDEM;NTLEN=0	GT:AD	0/0:73,11
3	131936139	.	ATAGGACTCGGGCCTTATTGGACCTCTGTAATTACTGGAGCAGCTTGGTGTCAGGATGC	ATAGGACTCGGGCCTTATTGGACCTCTGTAATTACTGGAGCAGCTTGGTGTCAGGATGCTAGGACTCGGGCCTTATTGGACCTCTGTAATTACTGGAGCAGCTTGGTGTCAGGATGC	.	PASS	END=131936197;HOMLEN=0;SVLEN=58;SVTYPE=DUP:TANDEM;NTLEN=0	GT:AD	0/1:59,17
3	134011192	.	TGTATATATATATGTGTGTTTGTATATATGTGTATATATATGTGTGTGTGTATATATACACATATATACGTATATATATGTGTATATATAC	TGTATATATATATGTGTGTTTGTATATATGTGTATATATATGTGTGTGTGTATATATACACATATATACGTATATATATGTGTATATATACGTATATATATATGTGTGTTTGTATATATGTGTATATATATGTGTGTGTGTATATATACACATATATACGTATATATATGTGTATATATAC	.	PASS	END=134011282;HOMLEN=0;SVLEN=84;SVTYPE=DUP:TANDEM;NTLEN=0	GT:AD	0/0:66,5
3	139234504	.	CAACCTCAGGAACAGAGACCAGGGCCACAGCGGTGCAGGGGTCTACAGAATATTATGCAATTTTGAGTTTTCAT	CAACCTCAGGAACAGAGACCAGGGCCACAGCGGTGCAGGGGTCTACAGAATATTATGCAATTTTGAGTTTTCATAACCTCAGGAACAGAGACCAGGGCCACAGCGGTGCAGGGGTCTACAGAATATTATGCAATTTTGAGTTTTCAT	.	PASS	END=139234577;HOMLEN=0;SVLEN=72;SVTYPE=DUP:TANDEM;NTLEN=0	GT:AD	0/0:63,7
3	140878318	.	GACAAAATAGTTGGTATATAAAAGAAACTAACAGGTCCAACAGAGCTGACTA	GACAAAATAGTTGGTATATAAAAGAAACTAACAGGTCCAACAGAGCTGACTAACAAAATAGTTGGTATATAAAAGAAACTAACAGGTCCAACAGAGCTGACTA	.	PASS	END=140878369;HOMLEN=0;SVLEN=51;SVTYPE=DUP:TANDEM;NTLEN=0	GT:AD	0/1:81,35
3	146329727	.	TATATATTCATATATATATATATATTTTGAGACAGGGTCTCACTCTGTCACTTAG	TATATATTCATATATATATATATATTTTGAGACAGGGTCTCACTCTGTCACTTAGATATATTCATATATATATATATATTTTGAGACAGGGTCTCACTCTGTCACTTAG	.	PASS	END=146329781;HOMLEN=0;SVLEN=52;SVTYPE=DUP:TANDEM;NTLEN=0	GT:AD	0/0:50,5
3	146353092	.	TATATATGTATATATCATATATGATATATGTATATATCATATATGATATATGTATATATCATATACTATATGTGTATATATATCATATA	TATATATGTATATATCATATATGATATATGTATATATCATATATGATATATGTATATATCATATACTATATGTGTATATATATCATATAATATATGTATATATCATATATGATATATGTATATATCATATATGATATATGTATATATCATATACTATATGTGTATATATATCATATA	.	PASS	END=146353180;HOMLEN=0;SVLEN=88;SVTYPE=DUP:TANDEM;NTLEN=0	GT:AD	0/0:57,3
3	152004247	.	AAATATATTTTATTTATAATATAAATATATTTTATTTATAATATAAATATTTATATTTTATTTATAATATAAATATATT	AAATATATTTTATTTATAATATAAATATATTTTATTTATAATATAAATATTTATATTTTATTTATAATATAAATATATTAATATATTTTATTTATAATATAAATATATTTTATTTATAATATAAATATTTATATTTTATTTATAATATAAATATATT	.	PASS	END=152004325;HOMLEN=0;SVLEN=74;SVTYPE=DUP:TANDEM;NTLEN=0	GT:AD	0/0:65,2
3	155025177	.	ACATATATACGTATGTATATATAATACATGTGTATATATATACACGTATATGTGTGTATATATG	ACATATATACGTATGTATATATAATACATGTGTATATATATACACGTATATGTGTGTATATATGCATATATACGTATGTATATATAATACATGTGTATATATATACACGTATATGTGTGTATATATG	.	PASS	END=155025240;HOMLEN=0;SVLEN=59;SVTYPE=DUP:TANDEM;NTLEN=0	GT:AD	0/0:56,6
3	175062931	.	TTAAATAAATATAAGTAAGCTAGTCAGTTATATATTATTGTCACCATTTTGAAAAT	TTAAATAAATATAAGTAAGCTAGTCAGTTATATATTATTGTCACCATTTTGAAAATTAAATAAATATAAGTAAGCTAGTCAGTTATATATTATTGTCACCATTTTGAAAAT	.	PASS	END=175062986;HOMLEN=0;SVLEN=53;SVTYPE=DUP:TANDEM;NTLEN=0	GT:AD	0/0:75,15
3	175388300	.	AATTTATATTAAATGTAAATTTAATTATATTATTTTACATTATATTAAAATTTA	AATTTATATTAAATGTAAATTTAATTATATTATTTTACATTATATTAAAATTTAATTTATATTAAATGTAAATTTAATTATATTATTTTACATTATATTAAAATTTA	.	PASS	END=175388353;HOMLEN=0;SVLEN=52;SVTYPE=DUP:TANDEM;NTLEN=0	GT:AD	0/0:79,10
3	178732979	.	AAAATTTTAATATTTTATAGTTTAATTTTTATGTCAGCAAGATTTCCATGTTTGGTAAC	AAAATTTTAATATTTTATAGTTTAATTTTTATGTCAGCAAGATTTCCATGTTTGGTAACAAATTTTAATATTTTATAGTTTAATTTTTATGTCAGCAAGATTTCCATGTTTGGTAAC	.	PASS	END=178733037;HOMLEN=0;SVLEN=56;SVTYPE=DUP:TANDEM;NTLEN=0	GT:AD	0/0:88,21
3	181870921	.	TCAGGGATATTGGCCTGAAGTTTTCTTTTGTTGTTGTGTCTCTGCCAGGTTTTGTTATGAGGATGATGCTGGCCTCATAAAATGAGTTAGGGAGGAGTCCCTCTCTTTCTACTGTTTGGAATAGTTTCAGAA	TCAGGGATATTGGCCTGAAGTTTTCTTTTGTTGTTGTGTCTCTGCCAGGTTTTGTTATGAGGATGATGCTGGCCTCATAAAATGAGTTAGGGAGGAGTCCCTCTCTTTCTACTGTTTGGAATAGTTTCAGAACAGGGATATTGGCCTGAAGTTTTCTTTTGTTGTTGTGTCTCTGCCAGGTTTTGTTATGAGGATGATGCTGGCCTCATAAAATGAGTTAGGGAGGAGTCCCTCTCTTTCTACTGTTTGGAATAGTTTCAGAA	.	PASS	END=181871052;HOMLEN=0;SVLEN=130;SVTYPE=DUP:TANDEM;NTLEN=0	GT:AD	0/1:74,39
3	182735607	.	TACTGGTCAAATCAGAGGCCTACAGCCCAAATGCACTGGTCAAATCAGAGGCCTACAGGTCAAATGT	TACTGGTCAAATCAGAGGCCTACAGCCCAAATGCACTGGTCAAATCAGAGGCCTACAGGTCAAATGTACTGGTCAAATCAGAGGCCTACAGCCCAAATGCACTGGTCAAATCAGAGGCCTACAGGTCAAATGT	.	PASS	END=182735673;HOMLEN=0;SVLEN=66;SVTYPE=DUP:TANDEM;NTLEN=0	GT:AD	0/0:49,2
3	185595591	.	GCTCTGCCTCCCAGGCTGGAGTGCAATGGTGCCATCTCAGCTCACTGCAAC	GCTCTGCCTCCCAGGCTGGAGTGCAATGGTGCCATCTCAGCTCACTGCAACCTCTGCCTCCCAGGCTGGAGTGCAATGGTGCCATCTCAGCTCACTGCAAC	.	PASS	END=185595641;HOMLEN=0;SVLEN=50;SVTYPE=DUP:TANDEM;NTLEN=0	GT:AD	0/1:59,15
3	187101499	.	AGAACATTTGAGAAGCTAGGTCTATACAAGCAATTTAATAGCTTGGTGTGTAATAAGCTATATAAAG	AGAACATTTGAGAAGCTAGGTCTATACAAGCAATTTAATAGCTTGGTGTGTAATAAGCTATATAAAGGAACATTTGAGAAGCTAGGTCTATACAAGCAATTTAATAGCTTGGTGTGTAATAAGCTATATAAAG	.	PASS	END=187101565;HOMLEN=0;SVLEN=64;SVTYPE=DUP:TANDEM;NTLEN=0	GT:AD	0/1:62,35
3	187435822	.	AAACTCCCCAGAAGCGTGGCTATCTGTGAAGCGTAAGGGTCCTTCTAATGGCAG	AAACTCCCCAGAAGCGTGGCTATCTGTGAAGCGTAAGGGTCCTTCTAATGGCAGAACTCCCCAGAAGCGTGGCTATCTGTGAAGCGTAAGGGTCCTTCTAATGGCAG	.	PASS	END=187435875;HOMLEN=0;SVLEN=52;SVTYPE=DUP:TANDEM;NTLEN=0	GT:AD	0/0:57,5
3	189746459	.	GATGGAGACACTCTATGTTTTACAATGATTTTATTATTTTAATAATTGTTTGA	GATGGAGACACTCTATGTTTTACAATGATTTTATTATTTTAATAATTGTTTGAATGGAGACACTCTATGTTTTACAATGATTTTATTATTTTAATAATTGTTTGA	.	PASS	END=189746511;HOMLEN=0;SVLEN=52;SVTYPE=DUP:TANDEM;NTLEN=0	GT:AD	0/0:63,10
3	193229472	.	ATTTTACAAGTGGTGAAATTGAGGTCCTAAAAAGTTAGGTAACAAACCTAAAGTACTAGGACAAGAAATCAAAACGTTTGACTCCTTCATTCTCACACTGCCCCA	ATTTTACAAGTGGTGAAATTGAGGTCCTAAAAAGTTAGGTAACAAACCTAAAGTACTAGGACAAGAAATCAAAACGTTTGACTCCTTCATTCTCACACTGCCCCATTTTACAAGTGGTGAAATTGAGGTCCTAAAAAGTTAGGTAACAAACCTAAAGTACTAGGACAAGAAATCAAAACGTTTGACTCCTTCATTCTCACACTGCCCCA	.	PASS	END=193229576;HOMLEN=0;SVLEN=104;SVTYPE=DUP:TANDEM;NTLEN=0	GT:AD	0/0:61,5
3	195426860	.	TTGTACAGAATGGTGTGTGCTGTGCTATCCAGGAACACATTTATTATCATTATCAAGTATTGTGTAC	TTGTACAGAATGGTGTGTGCTGTGCTATCCAGGAACACATTTATTATCATTATCAAGTATTGTGTACTGTACAGAATGGTGTGTGCTGTGCTATCCAGGAACACATTTATTATCATTATCAAGTATTGTGTAC	.	PASS	END=195426926;HOMLEN=0;SVLEN=66;SVTYPE=DUP:TANDEM;NTLEN=0	GT:AD	0/0:227,18
3	195494400	.	CGCCACCACCATCATCACCATCACCATTACCATTGCCACCACCATCACCACCACCA	CGCCACCACCATCATCACCATCACCATTACCATTGCCACCACCATCACCACCACCAGCCACCACCATCATCACCATCACCATTACCATTGCCACCACCATCACCACCACCA	.	PASS	END=195494455;HOMLEN=0;SVLEN=54;SVTYPE=DUP:TANDEM;NTLEN=0	GT:AD	0/0:65,4
3	195494785	.	CGCCACTGCCACCTCCACCGCCACTACCACCACCACCACCACCACCACCACCACTATCGCCATCACCG	CGCCACTGCCACCTCCACCGCCACTACCACCACCACCACCACCACCACCACCACTATCGCCATCACCGGCCACTGCCACCTCCACCGCCACTACCACCACCACCACCACCACCACCACCACTATCGCCATCACCG	.	PASS	END=195494852;HOMLEN=0;SVLEN=66;SVTYPE=DUP:TANDEM;NTLEN=0	GT:AD	0/0:58,2
3	195539316	.	GTGGCAGACCCCAGACGCGTGGCAGACCCCAGACGCGTGGCAGAACCTCAGTGCAGATGCGT	GTGGCAGACCCCAGACGCGTGGCAGACCCCAGACGCGTGGCAGAACCTCAGTGCAGATGCGTTGGCAGACCCCAGACGCGTGGCAGACCCCAGACGCGTGGCAGAACCTCAGTGCAGATGCGT	.	PASS	END=195539377;HOMLEN=0;SVLEN=60;SVTYPE=DUP:TANDEM;NTLEN=0	GT:AD	0/0:67,15
3	195823761	.	GGACTCCCCTGAACCCCTGGGAAGACGCAGCTCAACAGCCAGTCCACACGAACC	GGACTCCCCTGAACCCCTGGGAAGACGCAGCTCAACAGCCAGTCCACACGAACCGACTCCCCTGAACCCCTGGGAAGACGCAGCTCAACAGCCAGTCCACACGAACC	.	PASS	END=195823814;HOMLEN=0;SVLEN=51;SVTYPE=DUP:TANDEM;NTLEN=0	GT:AD	0/1:59,25
3	197150383	.	TAGGACCCGAGGAGGGATGGGCTCCCAGAACCAGGAAAGAGAGGCAGCTGTGCTC	TAGGACCCGAGGAGGGATGGGCTCCCAGAACCAGGAAAGAGAGGCAGCTGTGCTCAGGACCCGAGGAGGGATGGGCTCCCAGAACCAGGAAAGAGAGGCAGCTGTGCTC	.	PASS	END=197150437;HOMLEN=0;SVLEN=54;SVTYPE=DUP:TANDEM;NTLEN=0	GT:AD	0/0:69,2
4	1019869	.	ACGCAGATATGCTGCCTGGACACACACACAGATAATGCTGCCTCAACACTCACACACGTGCAGATATTGCCTGGACACACACATGTGCACAGATATGCTGTCTGGACATGCACACACGTGCAGATATGCTGTCCGGATACACACGCACGCACACATGCAGATATGCTGCCTGGGCACACACTTCCGGACACACATGCACACACAGGT	ACGCAGATATGCTGCCTGGACACACACACAGATAATGCTGCCTCAACACTCACACACGTGCAGATATTGCCTGGACACACACATGTGCACAGATATGCTGTCTGGACATGCACACACGTGCAGATATGCTGTCCGGATACACACGCACGCACACATGCAGATATGCTGCCTGGGCACACACTTCCGGACACACATGCACACACAGGTCGCAGATATGCTGCCTGGACACACACACAGATAATGCTGCCTCAACACTCACACACGTGCAGATATTGCCTGGACACACACATGTGCACAGATATGCTGTCTGGACATGCACACACGTGCAGATATGCTGTCCGGATACACACGCACGCACACATGCAGATATGCTGCCTGGGCACACACTTCCGGACACAC…	.	PASS	END=1020075;HOMLEN=0;SVLEN=205;SVTYPE=DUP:TANDEM;NTLEN=0	GT:AD	0/0:120,16
4	2338692	.	TGGTGAGGAGTGAGGAGGTGAGGAGTTAGGAGGTGGGGAAGTGAGGAGGTGAGGAGTGAGGACATGAGGAGTGAGTA	TGGTGAGGAGTGAGGAGGTGAGGAGTTAGGAGGTGGGGAAGTGAGGAGGTGAGGAGTGAGGACATGAGGAGTGAGTAGGTGAGGAGTGAGGAGGTGAGGAGTTAGGAGGTGGGGAAGTGAGGAGGTGAGGAGTGAGGACATGAGGAGTGAGTA	.	PASS	END=2338768;HOMLEN=0;SVLEN=76;SVTYPE=DUP:TANDEM;NTLEN=0	GT:AD	0/0:54,2
4	2467358	.	GGGGCCCCTGCCTCCCCTCCCTGCACAGGCAGCTAAGGGGCACACCCTTAAGAGCCCAGGGCCTTCACACTAGGG	GGGGCCCCTGCCTCCCCTCCCTGCACAGGCAGCTAAGGGGCACACCCTTAAGAGCCCAGGGCCTTCACACTAGGGGGGCCCCTGCCTCCCCTCCCTGCACAGGCAGCTAAGGGGCACACCCTTAAGAGCCCAGGGCCTTCACACTAGGG	.	PASS	END=2467432;HOMLEN=0;SVLEN=72;SVTYPE=DUP:TANDEM;NTLEN=0	GT:AD	0/0:84,2
4	4350728	.	GCGTTTTTACTGAGCGCTGATTGGTGCGTTTACAAACCTTTAGCTAGACACAGAGCGCTGATTGGTGTG	GCGTTTTTACTGAGCGCTGATTGGTGCGTTTACAAACCTTTAGCTAGACACAGAGCGCTGATTGGTGTGCGTTTTTACTGAGCGCTGATTGGTGCGTTTACAAACCTTTAGCTAGACACAGAGCGCTGATTGGTGTG	.	PASS	END=4350796;HOMLEN=0;SVLEN=66;SVTYPE=DUP:TANDEM;NTLEN=0	GT:AD	0/1:61,23
4	4359537	.	TTCCAAATTCATCCCTGTTGGCGCATGTGTCAGAATGTCCTTCCTTTTTAAGGCTGGACAATACTTTACTGTACGGACAGACCACATTTTATTTATCCATCCTTCCATGGATGGACACCTGGGTTGCTTCCACCT	TTCCAAATTCATCCCTGTTGGCGCATGTGTCAGAATGTCCTTCCTTTTTAAGGCTGGACAATACTTTACTGTACGGACAGACCACATTTTATTTATCCATCCTTCCATGGATGGACACCTGGGTTGCTTCCACCTTCCAAATTCATCCCTGTTGGCGCATGTGTCAGAATGTCCTTCCTTTTTAAGGCTGGACAATACTTTACTGTACGGACAGACCACATTTTATTTATCCATCCTTCCATGGATGGACACCTGGGTTGCTTCCACCT	.	PASS	END=4359671;HOMLEN=0;SVLEN=133;SVTYPE=DUP:TANDEM;NTLEN=0	GT:AD	0/1:70,23
4	7021449	.	GGGGCACAGAGGTGGGTATGTGAACCCCGCTGGGCTCAGGTCAGGGAGGACTCTGGG	GGGGCACAGAGGTGGGTATGTGAACCCCGCTGGGCTCAGGTCAGGGAGGACTCTGGGGGGCACAGAGGTGGGTATGTGAACCCCGCTGGGCTCAGGTCAGGGAGGACTCTGGG	.	PASS	END=7021505;HOMLEN=0;SVLEN=54;SVTYPE=DUP:TANDEM;NTLEN=0	GT:AD	0/0:45,2
4	8554103	.	CCATGACTTAAGTCCCTCTCATGCCTGCAACTTTCCTGGAGTTCTCTCCCTGCCAAGGGCATCCCCATCCTCCCGACTGTCCAACTCAAACCCTCAGAAGCATCTGTGGCTTCTGTTGCTCTGTC	CCATGACTTAAGTCCCTCTCATGCCTGCAACTTTCCTGGAGTTCTCTCCCTGCCAAGGGCATCCCCATCCTCCCGACTGTCCAACTCAAACCCTCAGAAGCATCTGTGGCTTCTGTTGCTCTGTCCATGACTTAAGTCCCTCTCATGCCTGCAACTTTCCTGGAGTTCTCTCCCTGCCAAGGGCATCCCCATCCTCCCGACTGTCCAACTCAAACCCTCAGAAGCATCTGTGGCTTCTGTTGCTCTGTC	.	PASS	END=8554227;HOMLEN=0;SVLEN=124;SVTYPE=DUP:TANDEM;NTLEN=0	GT:AD	0/1:88,30
4	28107827	.	AAGGGAGGAAGGGAAGGGAGGGAGGGAGGAAGGAAGGAAGGAAAGAAGGAAGGGA	AAGGGAGGAAGGGAAGGGAGGGAGGGAGGAAGGAAGGAAGGAAAGAAGGAAGGGAAGGGAGGAAGGGAAGGGAGGGAGGGAGGAAGGAAGGAAGGAAAGAAGGAAGGGA	.	PASS	END=28107881;HOMLEN=0;SVLEN=53;SVTYPE=DUP:TANDEM;NTLEN=0	GT:AD	0/0:52,5
4	31818215	.	ATATATAATTATATATAATATATTATGTATTATATAATTATATATTATATATAATATAT	ATATATAATTATATATAATATATTATGTATTATATAATTATATATTATATATAATATATTATATAATTATATATAATATATTATGTATTATATAATTATATATTATATATAATATAT	.	PASS	END=31818273;HOMLEN=0;SVLEN=53;SVTYPE=DUP:TANDEM;NTLEN=0	GT:AD	0/0:13,2
4	31870118	.	CATCTTTCTTTTTCTTTCTTTCTTTCTTTCTTTCTTTCTTTCTTTCTTTCTTTCTTTCTTTC	CATCTTTCTTTTTCTTTCTTTCTTTCTTTCTTTCTTTCTTTCTTTCTTTCTTTCTTTCTTTCATCTTTCTTTTTCTTTCTTTCTTTCTTTCTTTCTTTCTTTCTTTCTTTCTTTCTTTCTTTC	.	PASS	END=31870179;HOMLEN=0;SVLEN=52;SVTYPE=DUP:TANDEM;NTLEN=0	GT:AD	0/0:39,2
4	37534567	.	GACTTTGGGGACTTGGGGGGAACAGTGGGAGGGGGGCGAGGGATAAAAGACTACAAATGTGGTGCAGTGTGTACTGCTTTGATGATGGGTGCACCAAAAATCTCACAAATCATCTG	GACTTTGGGGACTTGGGGGGAACAGTGGGAGGGGGGCGAGGGATAAAAGACTACAAATGTGGTGCAGTGTGTACTGCTTTGATGATGGGTGCACCAAAAATCTCACAAATCATCTGACTTTGGGGACTTGGGGGGAACAGTGGGAGGGGGGCGAGGGATAAAAGACTACAAATGTGGTGCAGTGTGTACTGCTTTGATGATGGGTGCACCAAAAATCTCACAAATCATCTG	.	PASS	END=37534682;HOMLEN=0;SVLEN=113;SVTYPE=DUP:TANDEM;NTLEN=0	GT:AD	0/0:46,2
4	40735860	.	GGGAAGGAAGGAAGGAAGGAAGGAAGGAAATAGAACCAGAAAAAGTCCACCAGAGCCTAAGAAGA	GGGAAGGAAGGAAGGAAGGAAGGAAGGAAATAGAACCAGAAAAAGTCCACCAGAGCCTAAGAAGAGGAAGGAAGGAAGGAAGGAAGGAAGGAAATAGAACCAGAAAAAGTCCACCAGAGCCTAAGAAGA	.	PASS	END=40735924;HOMLEN=0;SVLEN=60;SVTYPE=DUP:TANDEM;NTLEN=0	GT:AD	0/0:73,2
4	43760032	.	ATATACATTTTATGTATATTTATATATAAACATACATTTTATGTATATTTATATATAAAC	ATATACATTTTATGTATATTTATATATAAACATACATTTTATGTATATTTATATATAAACTATACATTTTATGTATATTTATATATAAACATACATTTTATGTATATTTATATATAAAC	.	PASS	END=43760091;HOMLEN=0;SVLEN=58;SVTYPE=DUP:TANDEM;NTLEN=0	GT:AD	0/0:54,2
4	43947484	.	ATTCAGTGTATATTCATGGAAACAGAATGCTTTCACTAGTCCGAAATTCTCCC	ATTCAGTGTATATTCATGGAAACAGAATGCTTTCACTAGTCCGAAATTCTCCCTTCAGTGTATATTCATGGAAACAGAATGCTTTCACTAGTCCGAAATTCTCCC	.	PASS	END=43947536;HOMLEN=0;SVLEN=52;SVTYPE=DUP:TANDEM;NTLEN=0	GT:AD	0/1:53,26
4	44691027	.	TTTTTTTTTTTCTTTTCCCTGTATTTTTTCAAAAACATTAAAAACATTATTTGGAGTGCAAATCTAG	TTTTTTTTTTTCTTTTCCCTGTATTTTTTCAAAAACATTAAAAACATTATTTGGAGTGCAAATCTAGTTTTTTTTTTCTTTTCCCTGTATTTTTTCAAAAACATTAAAAACATTATTTGGAGTGCAAATCTAG	.	PASS	END=44691093;HOMLEN=0;SVLEN=66;SVTYPE=DUP:TANDEM;NTLEN=0	GT:AD	0/0:55,2
4	45600738	.	CATATTCTATATGTATGTATAGAATACATATTCTATATGTATGTATTGCATTTATA	CATATTCTATATGTATGTATAGAATACATATTCTATATGTATGTATTGCATTTATAATATTCTATATGTATGTATAGAATACATATTCTATATGTATGTATTGCATTTATA	.	PASS	END=45600793;HOMLEN=0;SVLEN=52;SVTYPE=DUP:TANDEM;NTLEN=0	GT:AD	0/0:72,7
4	46233052	.	GTATGAAATTGATATGCAAAAATCCAGAATACCATAACACTAATCTATAGTAACAAAGAA	GTATGAAATTGATATGCAAAAATCCAGAATACCATAACACTAATCTATAGTAACAAAGAATATGAAATTGATATGCAAAAATCCAGAATACCATAACACTAATCTATAGTAACAAAGAA	.	PASS	END=46233111;HOMLEN=0;SVLEN=58;SVTYPE=DUP:TANDEM;NTLEN=0	GT:AD	0/1:75,53
4	46764227	.	TTTAATATGTATATTATTTATATATTAAATATATTATATATTTAATATATAATATATTTAATATATATG	TTTAATATGTATATTATTTATATATTAAATATATTATATATTTAATATATAATATATTTAATATATATGTTAATATGTATATTATTTATATATTAAATATATTATATATTTAATATATAATATATTTAATATATATG	.	PASS	END=46764295;HOMLEN=0;SVLEN=67;SVTYPE=DUP:TANDEM;NTLEN=0	GT:AD	0/0:31,2
4	48946025	.	AAATATATAAAAAATATATAAATATATATAAATAATATATATATAAATATATATAA	AAATATATAAAAAATATATAAATATATATAAATAATATATATATAAATATATATAAAATATATAAAAAATATATAAATATATATAAATAATATATATATAAATATATATAA	.	PASS	END=48946080;HOMLEN=0;SVLEN=50;SVTYPE=DUP:TANDEM;NTLEN=0	GT:AD	0/0:42,2
4	53155078	.	CCTATTTAGGAGCTGTTCATTTGCTCATCCAGCAACTTAAAGAGCACCCAGAATACACTAGACAATAAAGACGGAGCAATTACCAGGA	CCTATTTAGGAGCTGTTCATTTGCTCATCCAGCAACTTAAAGAGCACCCAGAATACACTAGACAATAAAGACGGAGCAATTACCAGGACTATTTAGGAGCTGTTCATTTGCTCATCCAGCAACTTAAAGAGCACCCAGAATACACTAGACAATAAAGACGGAGCAATTACCAGGA	.	PASS	END=53155165;HOMLEN=0;SVLEN=87;SVTYPE=DUP:TANDEM;NTLEN=0	GT:AD	0/1:68,25
4	55860104	.	GTCTGGTGGGGACTTGGAGAAGCTTTATGTCTAGCTAAGGGATTGTAAATACACCAATCGGCACTCTGTATCTAGCTCAAGGTTTGTAAACACACCAATCAGCCCCCTGTGTCTAGCTCAGGGTTTGTGAATGCACCAATCCACACTCTGTATCTAGCTACTGT	GTCTGGTGGGGACTTGGAGAAGCTTTATGTCTAGCTAAGGGATTGTAAATACACCAATCGGCACTCTGTATCTAGCTCAAGGTTTGTAAACACACCAATCAGCCCCCTGTGTCTAGCTCAGGGTTTGTGAATGCACCAATCCACACTCTGTATCTAGCTACTGTTCTGGTGGGGACTTGGAGAAGCTTTATGTCTAGCTAAGGGATTGTAAATACACCAATCGGCACTCTGTATCTAGCTCAAGGTTTGTAAACACACCAATCAGCCCCCTGTGTCTAGCTCAGGGTTTGTGAATGCACCAATCCACACTCTGTATCTAGCTACTGT	.	PASS	END=55860267;HOMLEN=0;SVLEN=160;SVTYPE=DUP:TANDEM;NTLEN=0	GT:AD	0/0:77,7
4	66104532	.	GTGTGTATATACACACATATATACACATATACATGTATAACATGTATAATATGCAAC	GTGTGTATATACACACATATATACACATATACATGTATAACATGTATAATATGCAACTGTGTATATACACACATATATACACATATACATGTATAACATGTATAATATGCAAC	.	PASS	END=66104588;HOMLEN=0;SVLEN=56;SVTYPE=DUP:TANDEM;NTLEN=0	GT:AD	0/0:58,4
4	70874773	.	AGGAAAGAAGCCAGAATAATATTTGGTCAAGACAAAGCAAAGAGTAAGAAATGGGTAGTTATGAATACTTAATCAATCACTCAGGAATATGTCT	AGGAAAGAAGCCAGAATAATATTTGGTCAAGACAAAGCAAAGAGTAAGAAATGGGTAGTTATGAATACTTAATCAATCACTCAGGAATATGTCTGGAAAGAAGCCAGAATAATATTTGGTCAAGACAAAGCAAAGAGTAAGAAATGGGTAGTTATGAATACTTAATCAATCACTCAGGAATATGTCT	.	PASS	END=70874866;HOMLEN=0;SVLEN=93;SVTYPE=DUP:TANDEM;NTLEN=0	GT:AD	0/1:73,27
4	71202404	.	GCAATTTTTTCATTAGTATTTCATCAGTGATTCTCTTCTATTTAAAAAATTTTTAATCCTCATATAAGAATTAAGACAATTCAGTAATTGTTTAGCACCCACATGTAAGATACATAAGATTTATGATAGGGTTCTTGGCACATGTTAGATACAAACTAAAGCAAAATGATATTTTACAAATATGCATATTTGTCAGAAAAATGTTCTGTAAACATATACAT	GCAATTTTTTCATTAGTATTTCATCAGTGATTCTCTTCTATTTAAAAAATTTTTAATCCTCATATAAGAATTAAGACAATTCAGTAATTGTTTAGCACCCACATGTAAGATACATAAGATTTATGATAGGGTTCTTGGCACATGTTAGATACAAACTAAAGCAAAATGATATTTTACAAATATGCATATTTGTCAGAAAAATGTTCTGTAAACATATACATCAATTTTTTCATTAGTATTTCATCAGTGATTCTCTTCTATTTAAAAAATTTTTAATCCTCATATAAGAATTAAGACAATTCAGTAATTGTTTAGCACCCACATGTAAGATACATAAGATTTATGATAGGGTTCTTGGCACATGTTAGATACAAACTAAAGCAAAATGATATTTTACAA…	.	PASS	END=71202624;HOMLEN=0;SVLEN=220;SVTYPE=DUP:TANDEM;NTLEN=0	GT:AD	0/0:86,20
4	92123916	.	TCATATATATGTGTGCATATATATGTGTGTGTGTATAGATATACACACTGT	TCATATATATGTGTGCATATATATGTGTGTGTGTATAGATATACACACTGTCATATATATGTGTGCATATATATGTGTGTGTGTATAGATATACACACTGT	.	PASS	END=92123966;HOMLEN=0;SVLEN=50;SVTYPE=DUP:TANDEM;NTLEN=0	GT:AD	0/0:50,6
4	104094707	.	CAATATTTGCAAAATATTTGCAATATTTGCAGAAATATTTGCAAAATATTTGCAATATTTGCAGAA	CAATATTTGCAAAATATTTGCAATATTTGCAGAAATATTTGCAAAATATTTGCAATATTTGCAGAAAATATTTGCAAAATATTTGCAATATTTGCAGAAATATTTGCAAAATATTTGCAATATTTGCAGAA	.	PASS	END=104094772;HOMLEN=0;SVLEN=64;SVTYPE=DUP:TANDEM;NTLEN=0	GT:AD	0/0:73,4
4	104403622	.	CTGAGACTGGGGAAATACTCAGAATAAGCAAAAGGGAAAATGTGGAGGATGTGCCATGCCAGGTCCAAA	CTGAGACTGGGGAAATACTCAGAATAAGCAAAAGGGAAAATGTGGAGGATGTGCCATGCCAGGTCCAAATGAGACTGGGGAAATACTCAGAATAAGCAAAAGGGAAAATGTGGAGGATGTGCCATGCCAGGTCCAAA	.	PASS	END=104403690;HOMLEN=0;SVLEN=68;SVTYPE=DUP:TANDEM;NTLEN=0	GT:AD	0/1:61,22
4	112730083	.	GGGGGAAGGAAGCAATGTTGATGTTTAAGGGCAAAGCCAGTGTAATGTATGGAAAGCAAAGAGAAGCTCTGGGGTTAATGACTGTTGGGCCACCAATTTCTGCACAAGAGCCAGAACA	GGGGGAAGGAAGCAATGTTGATGTTTAAGGGCAAAGCCAGTGTAATGTATGGAAAGCAAAGAGAAGCTCTGGGGTTAATGACTGTTGGGCCACCAATTTCTGCACAAGAGCCAGAACAGGGGAAGGAAGCAATGTTGATGTTTAAGGGCAAAGCCAGTGTAATGTATGGAAAGCAAAGAGAAGCTCTGGGGTTAATGACTGTTGGGCCACCAATTTCTGCACAAGAGCCAGAACA	.	PASS	END=112730200;HOMLEN=0;SVLEN=117;SVTYPE=DUP:TANDEM;NTLEN=0	GT:AD	0/0:61,13
4	114716263	.	AAAGCATTTTGTAAAATTGGACATTTCTTTAGGAAAAAACCCCATACAATCTGGATAGAAAGGAAACATACCTTAAATT	AAAGCATTTTGTAAAATTGGACATTTCTTTAGGAAAAAACCCCATACAATCTGGATAGAAAGGAAACATACCTTAAATTAAGCATTTTGTAAAATTGGACATTTCTTTAGGAAAAAACCCCATACAATCTGGATAGAAAGGAAACATACCTTAAATT	.	PASS	END=114716341;HOMLEN=0;SVLEN=78;SVTYPE=DUP:TANDEM;NTLEN=0	GT:AD	0/0:76,6
4	116710116	.	ATAATAATACATATATAATATATAATACATATATAATATATATACATTCTTATATATTAT	ATAATAATACATATATAATATATAATACATATATAATATATATACATTCTTATATATTATTAATAATACATATATAATATATAATACATATATAATATATATACATTCTTATATATTAT	.	PASS	END=116710175;HOMLEN=0;SVLEN=59;SVTYPE=DUP:TANDEM;NTLEN=0	GT:AD	0/0:61,11
4	118661478	.	AAACCATATATCTATAAAATATATATACACCATATATCTATAAAATATATATACACCATATATCTATAAAATATATATACACCATATAC	AAACCATATATCTATAAAATATATATACACCATATATCTATAAAATATATATACACCATATATCTATAAAATATATATACACCATATACAACCATATATCTATAAAATATATATACACCATATATCTATAAAATATATATACACCATATATCTATAAAATATATATACACCATATAC	.	PASS	END=118661566;HOMLEN=0;SVLEN=54;SVTYPE=DUP:TANDEM;NTLEN=0	GT:AD	0/0:40,2
4	120914790	.	AATGTTATCTGAAACAAAATACTGAGTAATGTCAGGCCTCCGAGCCCAAGCCAAGCCATCGC	AATGTTATCTGAAACAAAATACTGAGTAATGTCAGGCCTCCGAGCCCAAGCCAAGCCATCGCATGTTATCTGAAACAAAATACTGAGTAATGTCAGGCCTCCGAGCCCAAGCCAAGCCATCGC	.	PASS	END=120914851;HOMLEN=0;SVLEN=61;SVTYPE=DUP:TANDEM;NTLEN=0	GT:AD	0/1:62,33
4	121042919	.	TTATATATTATATAATATATAATGATATATATTATATAATATATAATGATATATATTATATAATAT	TTATATATTATATAATATATAATGATATATATTATATAATATATAATGATATATATTATATAATATTATATATTATATAATATATAATGATATATATTATATAATATATAATGATATATATTATATAATAT	.	PASS	END=121042984;HOMLEN=0;SVLEN=65;SVTYPE=DUP:TANDEM;NTLEN=0	GT:AD	0/0:50,7
4	121924560	.	TGGCAAGACAGACTTTACAAAAAATAAAAAATGAGTCAGGTGTGGTGGTGCACA	TGGCAAGACAGACTTTACAAAAAATAAAAAATGAGTCAGGTGTGGTGGTGCACAGGCAAGACAGACTTTACAAAAAATAAAAAATGAGTCAGGTGTGGTGGTGCACA	.	PASS	END=121924613;HOMLEN=0;SVLEN=53;SVTYPE=DUP:TANDEM;NTLEN=0	GT:AD	0/0:75,3
4	121924614	.	GGCAAGACAGACTTTACAAAAAATAAAAAATGAGTCAGGTGTGGTGGTGCACACC	GGCAAGACAGACTTTACAAAAAATAAAAAATGAGTCAGGTGTGGTGGTGCACACCGCAAGACAGACTTTACAAAAAATAAAAAATGAGTCAGGTGTGGTGGTGCACACC	.	PASS	END=121924668;HOMLEN=0;SVLEN=53;SVTYPE=DUP:TANDEM;NTLEN=0	GT:AD	0/0:74,16
4	127482422	.	CTATATATATATGTTTAATATATATTTTTATATATATTAAATATATATATAT	CTATATATATATGTTTAATATATATTTTTATATATATTAAATATATATATATTATATATATATGTTTAATATATATTTTTATATATATTAAATATATATATAT	.	PASS	END=127482473;HOMLEN=0;SVLEN=51;SVTYPE=DUP:TANDEM;NTLEN=0	GT:AD	0/0:52,5
4	138085876	.	ATATATATAATATATTTATATTTCATGTATAAATATATTATATATTTATATATAATATATTTTTATATAGTTTTTTATATTTATATAAATATATAT	ATATATATAATATATTTATATTTCATGTATAAATATATTATATATTTATATATAATATATTTTTATATAGTTTTTTATATTTATATAAATATATATTATATATAATATATTTATATTTCATGTATAAATATATTATATATTTATATATAATATATTTTTATATAGTTTTTTATATTTATATAAATATATAT	.	PASS	END=138085971;HOMLEN=0;SVLEN=88;SVTYPE=DUP:TANDEM;NTLEN=0	GT:AD	0/0:24,2
4	138211635	.	TATATATATATATATACACACATACACACACATATATAGTGTGTGTATAAATATATGTATATATTATATATATATATAA	TATATATATATATATACACACATACACACACATATATAGTGTGTGTATAAATATATGTATATATTATATATATATATAAATATATATATATATACACACATACACACACATATATAGTGTGTGTATAAATATATGTATATATTATATATATATATAA	.	PASS	END=138211713;HOMLEN=0;SVLEN=64;SVTYPE=DUP:TANDEM;NTLEN=0	GT:AD	0/0:52,6
4	142443041	.	CTCTTTGAACCTGTCATGGTGCTTAATTTCCTATTTAGTGTTAATCTCTCAGGACAGGGATACCCATTGGGAGAAGATGCTCACAGGTGTCCCATTGGCTTGAGCACAGCCCACTGGCTTCCAGGTTTCAAGCCACCACTCCACAGCA	CTCTTTGAACCTGTCATGGTGCTTAATTTCCTATTTAGTGTTAATCTCTCAGGACAGGGATACCCATTGGGAGAAGATGCTCACAGGTGTCCCATTGGCTTGAGCACAGCCCACTGGCTTCCAGGTTTCAAGCCACCACTCCACAGCATCTTTGAACCTGTCATGGTGCTTAATTTCCTATTTAGTGTTAATCTCTCAGGACAGGGATACCCATTGGGAGAAGATGCTCACAGGTGTCCCATTGGCTTGAGCACAGCCCACTGGCTTCCAGGTTTCAAGCCACCACTCCACAGCA	.	PASS	END=142443188;HOMLEN=0;SVLEN=146;SVTYPE=DUP:TANDEM;NTLEN=0	GT:AD	0/0:65,12
4	143206574	.	TGGATTGAGGCTCATGACCTCAGATATACCATGAAGGGAGGTGACATCTCTAGGTGACCTAA	TGGATTGAGGCTCATGACCTCAGATATACCATGAAGGGAGGTGACATCTCTAGGTGACCTAAGGATTGAGGCTCATGACCTCAGATATACCATGAAGGGAGGTGACATCTCTAGGTGACCTAA	.	PASS	END=143206635;HOMLEN=0;SVLEN=61;SVTYPE=DUP:TANDEM;NTLEN=0	GT:AD	0/1:40,18
4	151096268	.	ATTTTTTATATATATATAATTTATGTATATTTTATATATATTTATAATTTATATATATTTATATATATTTA	ATTTTTTATATATATATAATTTATGTATATTTTATATATATTTATAATTTATATATATTTATATATATTTATTTTTTATATATATATAATTTATGTATATTTTATATATATTTATAATTTATATATATTTATATATATTTA	.	PASS	END=151096338;HOMLEN=0;SVLEN=67;SVTYPE=DUP:TANDEM;NTLEN=0	GT:AD	0/0:53,2
4	155110633	.	GCTGAAACCAACTCATCCCCACTCTGGTCTCATTTCCTCTCCTTGGATAACAGTCACAGA	GCTGAAACCAACTCATCCCCACTCTGGTCTCATTTCCTCTCCTTGGATAACAGTCACAGACTGAAACCAACTCATCCCCACTCTGGTCTCATTTCCTCTCCTTGGATAACAGTCACAGA	.	PASS	END=155110692;HOMLEN=0;SVLEN=59;SVTYPE=DUP:TANDEM;NTLEN=0	GT:AD	0/1:66,46
4	155639328	.	GACTTTTTATCTGCATAATAAGACAATCTGTATTCATCACACATTTCCTCCCCTCACCCTCCTGCAACCTCTCTCTACCATCCACTAGAAGCACCATGCCCCTATTCCTTT	GACTTTTTATCTGCATAATAAGACAATCTGTATTCATCACACATTTCCTCCCCTCACCCTCCTGCAACCTCTCTCTACCATCCACTAGAAGCACCATGCCCCTATTCCTTTACTTTTTATCTGCATAATAAGACAATCTGTATTCATCACACATTTCCTCCCCTCACCCTCCTGCAACCTCTCTCTACCATCCACTAGAAGCACCATGCCCCTATTCCTTT	.	PASS	END=155639438;HOMLEN=0;SVLEN=110;SVTYPE=DUP:TANDEM;NTLEN=0	GT:AD	0/0:63,8
4	157581699	.	GTCATCCAAACAAGAAGACTTACATATATCCCCAGAAGAGGACTGTGACTCTAGTAGCAATTACAGGCCTGCATTTTTCTGAAGCTCTGTCTTTGGAAGAGTCACTCCTGGCCAAGACAAAACAGTTGGTGACAACAT	GTCATCCAAACAAGAAGACTTACATATATCCCCAGAAGAGGACTGTGACTCTAGTAGCAATTACAGGCCTGCATTTTTCTGAAGCTCTGTCTTTGGAAGAGTCACTCCTGGCCAAGACAAAACAGTTGGTGACAACATTCATCCAAACAAGAAGACTTACATATATCCCCAGAAGAGGACTGTGACTCTAGTAGCAATTACAGGCCTGCATTTTTCTGAAGCTCTGTCTTTGGAAGAGTCACTCCTGGCCAAGACAAAACAGTTGGTGACAACAT	.	PASS	END=157581836;HOMLEN=0;SVLEN=137;SVTYPE=DUP:TANDEM;NTLEN=0	GT:AD	0/1:60,21
4	158169720	.	TGTGTATATATATACGTGTATATATGTATATATATGTATATATACATGTATATATACGTATATATATACACCTGTATATATA	TGTGTATATATATACGTGTATATATGTATATATATGTATATATACATGTATATATACGTATATATATACACCTGTATATATAGTGTATATATATACGTGTATATATGTATATATATGTATATATACATGTATATATACGTATATATATACACCTGTATATATA	.	PASS	END=158169801;HOMLEN=0;SVLEN=80;SVTYPE=DUP:TANDEM;NTLEN=0	GT:AD	0/0:40,2
4	161837584	.	CTATCTATCTATCTATCTATCATCTATGTATCTATCTATCAGGCCTATGAATGT	CTATCTATCTATCTATCTATCATCTATGTATCTATCTATCAGGCCTATGAATGTTATCTATCTATCTATCTATCATCTATGTATCTATCTATCAGGCCTATGAATGT	.	PASS	END=161837637;HOMLEN=0;SVLEN=53;SVTYPE=DUP:TANDEM;NTLEN=0	GT:AD	0/0:63,4
4	163061572	.	TTGAATCTTTACAACAGTAAAAACTAATGTATGAAAGCTGCAAGTCATCATAAGGAAAGAATCCAGTGAGGTCAGAGAGTTAACAGGGGTGAGGAC	TTGAATCTTTACAACAGTAAAAACTAATGTATGAAAGCTGCAAGTCATCATAAGGAAAGAATCCAGTGAGGTCAGAGAGTTAACAGGGGTGAGGACTGAATCTTTACAACAGTAAAAACTAATGTATGAAAGCTGCAAGTCATCATAAGGAAAGAATCCAGTGAGGTCAGAGAGTTAACAGGGGTGAGGAC	.	PASS	END=163061667;HOMLEN=0;SVLEN=93;SVTYPE=DUP:TANDEM;NTLEN=0	GT:AD	0/1:70,37
4	163066116	.	TTATACAATGAATACAATATATATTCATTGTATGTATATTCATATACAATGAATACAATATATATTCATTGTATGTATATTCATAT	TTATACAATGAATACAATATATATTCATTGTATGTATATTCATATACAATGAATACAATATATATTCATTGTATGTATATTCATATTATACAATGAATACAATATATATTCATTGTATGTATATTCATATACAATGAATACAATATATATTCATTGTATGTATATTCATAT	.	PASS	END=163066201;HOMLEN=0;SVLEN=82;SVTYPE=DUP:TANDEM;NTLEN=0	GT:AD	0/0:84,16
4	163685203	.	TATATATGAAATATATGATATATATGAAATATATGATATATATGAAATATATGATATATCATATATGAAATATATA	TATATATGAAATATATGATATATATGAAATATATGATATATATGAAATATATGATATATCATATATGAAATATATAATATATGAAATATATGATATATATGAAATATATGATATATATGAAATATATGATATATCATATATGAAATATATA	.	PASS	END=163685278;HOMLEN=0;SVLEN=75;SVTYPE=DUP:TANDEM;NTLEN=0	GT:AD	0/0:72,2
4	166303256	.	AAGGTCAGCAGGTCAGGGAGACTGGATTATTGAAGAATTGATGACAAAAGACAGT	AAGGTCAGCAGGTCAGGGAGACTGGATTATTGAAGAATTGATGACAAAAGACAGTAGGTCAGCAGGTCAGGGAGACTGGATTATTGAAGAATTGATGACAAAAGACAGT	.	PASS	END=166303310;HOMLEN=0;SVLEN=54;SVTYPE=DUP:TANDEM;NTLEN=0	GT:AD	0/0:58,2
4	168584621	.	TGTATATATGTGTATATAATGTATATACATATATGTGTATATAATGCACATAC	TGTATATATGTGTATATAATGTATATACATATATGTGTATATAATGCACATACGTATATATGTGTATATAATGTATATACATATATGTGTATATAATGCACATAC	.	PASS	END=168584673;HOMLEN=0;SVLEN=50;SVTYPE=DUP:TANDEM;NTLEN=0	GT:AD	0/0:68,4
4	168845183	.	TTCCACGCCCCGACCTCATATCTCTGCACCCCAACCTCTTCTCTGCTTTTCTGGAGGGCAAGAACCCCCT	TTCCACGCCCCGACCTCATATCTCTGCACCCCAACCTCTTCTCTGCTTTTCTGGAGGGCAAGAACCCCCTTCCACGCCCCGACCTCATATCTCTGCACCCCAACCTCTTCTCTGCTTTTCTGGAGGGCAAGAACCCCCT	.	PASS	END=168845252;HOMLEN=0;SVLEN=69;SVTYPE=DUP:TANDEM;NTLEN=0	GT:AD	0/0:54,3
4	170708307	.	CGCTCCCTATGATGTGAAGAGTAACATCATCCCTTCCCCCCTGGATATTATGGACAATATCGTAGGGGGGTGTACAACCCCTGGGATATGGGGAGCAACATCATTTTCTCCCTCCCCGGATGTTACCAACAATATCACAGGGGGGTGTACA	CGCTCCCTATGATGTGAAGAGTAACATCATCCCTTCCCCCCTGGATATTATGGACAATATCGTAGGGGGGTGTACAACCCCTGGGATATGGGGAGCAACATCATTTTCTCCCTCCCCGGATGTTACCAACAATATCACAGGGGGGTGTACAGCTCCCTATGATGTGAAGAGTAACATCATCCCTTCCCCCCTGGATATTATGGACAATATCGTAGGGGGGTGTACAACCCCTGGGATATGGGGAGCAACATCATTTTCTCCCTCCCCGGATGTTACCAACAATATCACAGGGGGGTGTACA	.	PASS	END=170708457;HOMLEN=0;SVLEN=149;SVTYPE=DUP:TANDEM;NTLEN=0	GT:AD	0/0:80,11
4	174320678	.	AAGAGGAAAGTGGGGAATGGCTAGCTGCGCACCTCTTCCCCTTTCACAGTTTTCCTAGCCATCTAGATCTGTTACAAAATCCTGGTAGAAGATACGTTCCAATTCACCTTCCATTTCTCACCCAAAGACTCATTAGTAGTC	AAGAGGAAAGTGGGGAATGGCTAGCTGCGCACCTCTTCCCCTTTCACAGTTTTCCTAGCCATCTAGATCTGTTACAAAATCCTGGTAGAAGATACGTTCCAATTCACCTTCCATTTCTCACCCAAAGACTCATTAGTAGTCAGAGGAAAGTGGGGAATGGCTAGCTGCGCACCTCTTCCCCTTTCACAGTTTTCCTAGCCATCTAGATCTGTTACAAAATCCTGGTAGAAGATACGTTCCAATTCACCTTCCATTTCTCACCCAAAGACTCATTAGTAGTC	.	PASS	END=174320818;HOMLEN=0;SVLEN=140;SVTYPE=DUP:TANDEM;NTLEN=0	GT:AD	0/0:70,10
4	176102160	.	TTTTCCTTCAATACCTAGTTTATTGAGAGTTTTTAACACGAAGGGATGTTGAATATTATCGTATG	TTTTCCTTCAATACCTAGTTTATTGAGAGTTTTTAACACGAAGGGATGTTGAATATTATCGTATGTTTCCTTCAATACCTAGTTTATTGAGAGTTTTTAACACGAAGGGATGTTGAATATTATCGTATG	.	PASS	END=176102224;HOMLEN=0;SVLEN=63;SVTYPE=DUP:TANDEM;NTLEN=0	GT:AD	0/1:76,19
4	177444916	.	CTATCTGATTATATTTATCAGAAAAAGGACGTTTGCAGCTTAATTTGAATTTTCTAT	CTATCTGATTATATTTATCAGAAAAAGGACGTTTGCAGCTTAATTTGAATTTTCTATTATCTGATTATATTTATCAGAAAAAGGACGTTTGCAGCTTAATTTGAATTTTCTAT	.	PASS	END=177444972;HOMLEN=0;SVLEN=56;SVTYPE=DUP:TANDEM;NTLEN=0	GT:AD	0/1:74,38
4	184644435	.	TGCACCTGGCCTCTCTGCTGCATCTGGCCTGTCTGCTGCACCTGGCCTCTCTGCCCCACCTGGCCTCTCTGCCC	TGCACCTGGCCTCTCTGCTGCATCTGGCCTGTCTGCTGCACCTGGCCTCTCTGCCCCACCTGGCCTCTCTGCCCGCACCTGGCCTCTCTGCTGCATCTGGCCTGTCTGCTGCACCTGGCCTCTCTGCCCCACCTGGCCTCTCTGCCC	.	PASS	END=184644508;HOMLEN=0;SVLEN=72;SVTYPE=DUP:TANDEM;NTLEN=0	GT:AD	0/0:98,16
4	184807387	.	AGATGGTTGCTGGATGGTGTAGGCAGATGCAAGATCAGGAGGGTGAAGGTTCAG	AGATGGTTGCTGGATGGTGTAGGCAGATGCAAGATCAGGAGGGTGAAGGTTCAGGATGGTTGCTGGATGGTGTAGGCAGATGCAAGATCAGGAGGGTGAAGGTTCAG	.	PASS	END=184807440;HOMLEN=0;SVLEN=52;SVTYPE=DUP:TANDEM;NTLEN=0	GT:AD	0/0:70,2
4	187219052	.	AAAACACACATGAAACAAGCACACAGCACACAAAATACACACATGAAACGCACATACATATGAAACACGC	AAAACACACATGAAACAAGCACACAGCACACAAAATACACACATGAAACGCACATACATATGAAACACGCAAACACACATGAAACAAGCACACAGCACACAAAATACACACATGAAACGCACATACATATGAAACACGC	.	PASS	END=187219121;HOMLEN=0;SVLEN=69;SVTYPE=DUP:TANDEM;NTLEN=0	GT:AD	0/0:74,13
4	187386635	.	TGAAACAAGAAAATTTTAAATTAAATATATATTATATATATTTAGTACACATATATTTAAAATCAT	TGAAACAAGAAAATTTTAAATTAAATATATATTATATATATTTAGTACACATATATTTAAAATCATGAAACAAGAAAATTTTAAATTAAATATATATTATATATATTTAGTACACATATATTTAAAATCAT	.	PASS	END=187386700;HOMLEN=0;SVLEN=64;SVTYPE=DUP:TANDEM;NTLEN=0	GT:AD	0/1:48,20
4	187633979	.	CGAGACATTGCCAAACACCCTCTAGGGCAGAAAGTCACACCCCGCAGAGAAGCACTAGATTAGGGAAGCCAGAAA	CGAGACATTGCCAAACACCCTCTAGGGCAGAAAGTCACACCCCGCAGAGAAGCACTAGATTAGGGAAGCCAGAAAGAGACATTGCCAAACACCCTCTAGGGCAGAAAGTCACACCCCGCAGAGAAGCACTAGATTAGGGAAGCCAGAAA	.	PASS	END=187634053;HOMLEN=0;SVLEN=73;SVTYPE=DUP:TANDEM;NTLEN=0	GT:AD	0/0:47,5
4	189790615	.	TTTAATATCATATACATATGTACTGAGGGCCTACTGCATGTCTATAGTTATAGTAGTGACACACATCACATATGAGCTCCCACTTCCATCTCAC	TTTAATATCATATACATATGTACTGAGGGCCTACTGCATGTCTATAGTTATAGTAGTGACACACATCACATATGAGCTCCCACTTCCATCTCACTTAATATCATATACATATGTACTGAGGGCCTACTGCATGTCTATAGTTATAGTAGTGACACACATCACATATGAGCTCCCACTTCCATCTCAC	.	PASS	END=189790708;HOMLEN=0;SVLEN=93;SVTYPE=DUP:TANDEM;NTLEN=0	GT:AD	0/1:87,45
4	190285413	.	TAGTGTGCGTGACCTCCCGGCGGCAGTGTGCGTGACCTCCCACGTCAGTGTGCGTGAACTCCCGCGGC	TAGTGTGCGTGACCTCCCGGCGGCAGTGTGCGTGACCTCCCACGTCAGTGTGCGTGAACTCCCGCGGCAGTGTGCGTGACCTCCCGGCGGCAGTGTGCGTGACCTCCCACGTCAGTGTGCGTGAACTCCCGCGGC	.	PASS	END=190285480;HOMLEN=0;SVLEN=66;SVTYPE=DUP:TANDEM;NTLEN=0	GT:AD	0/0:65,3
4	190405563	.	GGGGTTGGGGTACTTGCCCTGTCCCCAGAAAAGCAGAGAAGGGGTAGAGACAAGGACAGAAGGG	GGGGTTGGGGTACTTGCCCTGTCCCCAGAAAAGCAGAGAAGGGGTAGAGACAAGGACAGAAGGGGGGTTGGGGTACTTGCCCTGTCCCCAGAAAAGCAGAGAAGGGGTAGAGACAAGGACAGAAGGG	.	PASS	END=190405626;HOMLEN=0;SVLEN=61;SVTYPE=DUP:TANDEM;NTLEN=0	GT:AD	0/0:45,2
4	190429329	.	TTTTCATTGAATCTGTAAATCAATTTGAGTAATATGCTTATCTAAGTAATATTAAATCTTCCACTTAAGAAATACAGAATGCCCTTCTATTTACACAGGTCTTCTTACACTTTTTCAACAAGGTTCTGCAGTTTTCACTGTGCAAGTTCTACGC	TTTTCATTGAATCTGTAAATCAATTTGAGTAATATGCTTATCTAAGTAATATTAAATCTTCCACTTAAGAAATACAGAATGCCCTTCTATTTACACAGGTCTTCTTACACTTTTTCAACAAGGTTCTGCAGTTTTCACTGTGCAAGTTCTACGCTTTCATTGAATCTGTAAATCAATTTGAGTAATATGCTTATCTAAGTAATATTAAATCTTCCACTTAAGAAATACAGAATGCCCTTCTATTTACACAGGTCTTCTTACACTTTTTCAACAAGGTTCTGCAGTTTTCACTGTGCAAGTTCTACGC	.	PASS	END=190429482;HOMLEN=0;SVLEN=153;SVTYPE=DUP:TANDEM;NTLEN=0	GT:AD	0/0:73,16
4	190643584	.	CGCCATTCTGGGCCCCTTTGCAGGAGCTCACGCCTGTCTTGTCCCACAGGAAACGCTTCCCCGCCATTCTGGGCCCCTTTGCAGGAGCTCACGCCTGTCTTGTCCCATGGGAAACACATCCCCA	CGCCATTCTGGGCCCCTTTGCAGGAGCTCACGCCTGTCTTGTCCCACAGGAAACGCTTCCCCGCCATTCTGGGCCCCTTTGCAGGAGCTCACGCCTGTCTTGTCCCATGGGAAACACATCCCCAGCCATTCTGGGCCCCTTTGCAGGAGCTCACGCCTGTCTTGTCCCACAGGAAACGCTTCCCCGCCATTCTGGGCCCCTTTGCAGGAGCTCACGCCTGTCTTGTCCCATGGGAAACACATCCCCA	.	PASS	END=190643707;HOMLEN=0;SVLEN=122;SVTYPE=DUP:TANDEM;NTLEN=0	GT:AD	0/0:80,2
4	190690443	.	CTGGGGCAGGCCTGATCTTCTGGGCCGGACTCAGCTGATCTGGACTGGGCTCATTTGTGCAATTTGAGCTGGCTTCAT	CTGGGGCAGGCCTGATCTTCTGGGCCGGACTCAGCTGATCTGGACTGGGCTCATTTGTGCAATTTGAGCTGGCTTCATTGGGGCAGGCCTGATCTTCTGGGCCGGACTCAGCTGATCTGGACTGGGCTCATTTGTGCAATTTGAGCTGGCTTCAT	.	PASS	END=190690520;HOMLEN=0;SVLEN=77;SVTYPE=DUP:TANDEM;NTLEN=0	GT:AD	0/0:65,5
5	424522	.	GTGCTGAGCTCTGTGCACCCTGTGATGGTATGGGGGTGTTAACCCATGTGTCTCTGGTGGGTGGGAGAGGGCTGGGCA	GTGCTGAGCTCTGTGCACCCTGTGATGGTATGGGGGTGTTAACCCATGTGTCTCTGGTGGGTGGGAGAGGGCTGGGCATGCTGAGCTCTGTGCACCCTGTGATGGTATGGGGGTGTTAACCCATGTGTCTCTGGTGGGTGGGAGAGGGCTGGGCA	.	PASS	END=424599;HOMLEN=0;SVLEN=75;SVTYPE=DUP:TANDEM;NTLEN=0	GT:AD	0/0:52,7
5	436388	.	TAGGGACCCACCACCCCGCCGCACTGTGCATTCTGCCTCCTGTGTGGACGCCCTCTCTGTTGTCAGTGGCTTTGAGGTGTCAGTGCTTACTT	TAGGGACCCACCACCCCGCCGCACTGTGCATTCTGCCTCCTGTGTGGACGCCCTCTCTGTTGTCAGTGGCTTTGAGGTGTCAGTGCTTACTTAGGGACCCACCACCCCGCCGCACTGTGCATTCTGCCTCCTGTGTGGACGCCCTCTCTGTTGTCAGTGGCTTTGAGGTGTCAGTGCTTACTT	.	PASS	END=436479;HOMLEN=0;SVLEN=91;SVTYPE=DUP:TANDEM;NTLEN=0	GT:AD	0/0:61,4
5	503039	.	TGGGCGCTGTGTTCCAGTGAAACTTTACCACTCACTACCACTGAGGCCGAAAGCCGCTGTAACGACACAGAT	TGGGCGCTGTGTTCCAGTGAAACTTTACCACTCACTACCACTGAGGCCGAAAGCCGCTGTAACGACACAGATGGGCGCTGTGTTCCAGTGAAACTTTACCACTCACTACCACTGAGGCCGAAAGCCGCTGTAACGACACAGAT	.	PASS	END=503110;HOMLEN=0;SVLEN=71;SVTYPE=DUP:TANDEM;NTLEN=0	GT:AD	0/0:69,2
5	542321	.	GTGTCTCTGAAAGGCTGACGTTCCCACCGCATCTCTGAAAGGCTGACGTTCCCACCGC	GTGTCTCTGAAAGGCTGACGTTCCCACCGCATCTCTGAAAGGCTGACGTTCCCACCGCTGTCTCTGAAAGGCTGACGTTCCCACCGCATCTCTGAAAGGCTGACGTTCCCACCGC	.	PASS	END=542378;HOMLEN=0;SVLEN=56;SVTYPE=DUP:TANDEM;NTLEN=0	GT:AD	0/0:113,2
5	542379	.	GTCTCTGAAAGCTGGCGTGCCCACCACATGACGTTCCCACTTCATCTTCTTAGGTGCTT	GTCTCTGAAAGCTGGCGTGCCCACCACATGACGTTCCCACTTCATCTTCTTAGGTGCTTTCTCTGAAAGCTGGCGTGCCCACCACATGACGTTCCCACTTCATCTTCTTAGGTGCTT	.	PASS	END=542437;HOMLEN=0;SVLEN=56;SVTYPE=DUP:TANDEM;NTLEN=0	GT:AD	0/0:114,3
5	543352	.	AATGGTAAAGTGGGGAAAGCCGCTGAGGGCCTGGATGCTGGGGTCCCAAGA	AATGGTAAAGTGGGGAAAGCCGCTGAGGGCCTGGATGCTGGGGTCCCAAGAATGGTAAAGTGGGGAAAGCCGCTGAGGGCCTGGATGCTGGGGTCCCAAGA	.	PASS	END=543402;HOMLEN=0;SVLEN=50;SVTYPE=DUP:TANDEM;NTLEN=0	GT:AD	0/0:59,2
5	1082340	.	AGGGTTCTGGAAAGCCTGGGCTTCCTCTCTAGGGTTCTGGAAAGTCCGGGCTTCCCCGTCTC	AGGGTTCTGGAAAGCCTGGGCTTCCTCTCTAGGGTTCTGGAAAGTCCGGGCTTCCCCGTCTCGGGTTCTGGAAAGCCTGGGCTTCCTCTCTAGGGTTCTGGAAAGTCCGGGCTTCCCCGTCTC	.	PASS	END=1082401;HOMLEN=0;SVLEN=61;SVTYPE=DUP:TANDEM;NTLEN=0	GT:AD	0/0:38,3
5	1096927	.	GGAGGGAAGGGAGGGAAGGAAGGAGGGAGGGAGGGAAGGAGGGAGGGAGGGATGAAGGGAGGGAGGGAGGGAAGGA	GGAGGGAAGGGAGGGAAGGAAGGAGGGAGGGAGGGAAGGAGGGAGGGAGGGATGAAGGGAGGGAGGGAGGGAAGGAGAGGGAAGGGAGGGAAGGAAGGAGGGAGGGAGGGAAGGAGGGAGGGAGGGATGAAGGGAGGGAGGGAGGGAAGGA	.	PASS	END=1097002;HOMLEN=0;SVLEN=72;SVTYPE=DUP:TANDEM;NTLEN=0	GT:AD	0/0:14,2
5	1223674	.	CACGGACAGGTCACCTCCGCTTTGCACGGAAGAATCTGGATGCTTACATTAAACTGGTGTTCTGAGAGTTCCTACGGACAGGTCACCTCCGCTTTGCATGGAAGAATCTGGATGCTTACATTAAACTGGTGTTCTGAGAGTTCCT	CACGGACAGGTCACCTCCGCTTTGCACGGAAGAATCTGGATGCTTACATTAAACTGGTGTTCTGAGAGTTCCTACGGACAGGTCACCTCCGCTTTGCATGGAAGAATCTGGATGCTTACATTAAACTGGTGTTCTGAGAGTTCCTACGGACAGGTCACCTCCGCTTTGCACGGAAGAATCTGGATGCTTACATTAAACTGGTGTTCTGAGAGTTCCTACGGACAGGTCACCTCCGCTTTGCATGGAAGAATCTGGATGCTTACATTAAACTGGTGTTCTGAGAGTTCCT	.	PASS	END=1223818;HOMLEN=0;SVLEN=72;SVTYPE=DUP:TANDEM;NTLEN=0	GT:AD	0/0:74,10
5	1732159	.	AGGAACTGACTGAGCGCAAGAAGACAGCTCCAGGCCCCTGTGAACTGACTGAGCGCAAGAAGACAGCTCCAGGCCCCTGT	AGGAACTGACTGAGCGCAAGAAGACAGCTCCAGGCCCCTGTGAACTGACTGAGCGCAAGAAGACAGCTCCAGGCCCCTGTGGAACTGACTGAGCGCAAGAAGACAGCTCCAGGCCCCTGTGAACTGACTGAGCGCAAGAAGACAGCTCCAGGCCCCTGT	.	PASS	END=1732238;HOMLEN=0;SVLEN=78;SVTYPE=DUP:TANDEM;NTLEN=0	GT:AD	0/0:58,3
5	2574908	.	CTGTCACACGGTATACACATATGCATGTCACACGGTATACGCATATGCATGTCACACGGTATACACATGTGCA	CTGTCACACGGTATACACATATGCATGTCACACGGTATACGCATATGCATGTCACACGGTATACACATGTGCATGTCACACGGTATACACATATGCATGTCACACGGTATACGCATATGCATGTCACACGGTATACACATGTGCA	.	PASS	END=2574980;HOMLEN=0;SVLEN=72;SVTYPE=DUP:TANDEM;NTLEN=0	GT:AD	0/0:71,12
5	3728191	.	ACACATATGCCCAAACACACACTCATATGCTCACACACAAACACATACTCTAGCACACATGCTCATACAC	ACACATATGCCCAAACACACACTCATATGCTCACACACAAACACATACTCTAGCACACATGCTCATACACCACATATGCCCAAACACACACTCATATGCTCACACACAAACACATACTCTAGCACACATGCTCATACAC	.	PASS	END=3728260;HOMLEN=0;SVLEN=66;SVTYPE=DUP:TANDEM;NTLEN=0	GT:AD	0/0:57,11
5	5132427	.	ACATCCATACACACACATTTGCATTACGCAACTGCTTTGCATTACAGATAGATG	ACATCCATACACACACATTTGCATTACGCAACTGCTTTGCATTACAGATAGATGCATCCATACACACACATTTGCATTACGCAACTGCTTTGCATTACAGATAGATG	.	PASS	END=5132480;HOMLEN=0;SVLEN=51;SVTYPE=DUP:TANDEM;NTLEN=0	GT:AD	0/0:64,11
5	6313907	.	TTGGGGGCCCCACATCCTCTGATGCTCCCTCCTGGGGGCCCCACATCATTTGTCCTCCCTCTTGGGTGCTCCCACATCCTTTGATGCTCCCTCC	TTGGGGGCCCCACATCCTCTGATGCTCCCTCCTGGGGGCCCCACATCATTTGTCCTCCCTCTTGGGTGCTCCCACATCCTTTGATGCTCCCTCCTGGGGGCCCCACATCCTCTGATGCTCCCTCCTGGGGGCCCCACATCATTTGTCCTCCCTCTTGGGTGCTCCCACATCCTTTGATGCTCCCTCC	.	PASS	END=6314000;HOMLEN=0;SVLEN=93;SVTYPE=DUP:TANDEM;NTLEN=0	GT:AD	0/0:63,4
5	6322319	.	GAACAGTCTCACAATGGGAGCACTATTTCACAGTAGGAGCACAGTCTCGCAGTGGGAGCACAGTCTCG	GAACAGTCTCACAATGGGAGCACTATTTCACAGTAGGAGCACAGTCTCGCAGTGGGAGCACAGTCTCGAACAGTCTCACAATGGGAGCACTATTTCACAGTAGGAGCACAGTCTCGCAGTGGGAGCACAGTCTCG	.	PASS	END=6322386;HOMLEN=0;SVLEN=59;SVTYPE=DUP:TANDEM;NTLEN=0	GT:AD	0/0:67,6
5	10455882	.	GCAGTGCTGGGTTAGAGGCTTTTAAAAACCAGTGCTCGGTCAGAGGCTTTTAAAAAC	GCAGTGCTGGGTTAGAGGCTTTTAAAAACCAGTGCTCGGTCAGAGGCTTTTAAAAACCAGTGCTGGGTTAGAGGCTTTTAAAAACCAGTGCTCGGTCAGAGGCTTTTAAAAAC	.	PASS	END=10455938;HOMLEN=0;SVLEN=56;SVTYPE=DUP:TANDEM;NTLEN=0	GT:AD	0/0:71,10
5	10984648	.	TTTGTGGCTTCTGAGCCTAGGATGTTAATACTGGAAGTTCTTTCCCCTCACTCGTTTAA	TTTGTGGCTTCTGAGCCTAGGATGTTAATACTGGAAGTTCTTTCCCCTCACTCGTTTAATTGTGGCTTCTGAGCCTAGGATGTTAATACTGGAAGTTCTTTCCCCTCACTCGTTTAA	.	PASS	END=10984706;HOMLEN=0;SVLEN=58;SVTYPE=DUP:TANDEM;NTLEN=0	GT:AD	0/0:89,22
5	11285981	.	GTTAAATCCAAAGTGATTTTTAAATACATTAACAATACACAGTGTAATATAAGTGTTAATAAGAGAGCATAGGTGGATGCAGATCAATAAT	GTTAAATCCAAAGTGATTTTTAAATACATTAACAATACACAGTGTAATATAAGTGTTAATAAGAGAGCATAGGTGGATGCAGATCAATAATTTAAATCCAAAGTGATTTTTAAATACATTAACAATACACAGTGTAATATAAGTGTTAATAAGAGAGCATAGGTGGATGCAGATCAATAAT	.	PASS	END=11286071;HOMLEN=0;SVLEN=87;SVTYPE=DUP:TANDEM;NTLEN=0	GT:AD	0/0:58,2
5	16524993	.	GCGTCCTCCGGCTCCTGCAGGTGGATGTGCGCGGGGGACACTGTGCTGACCTGC	GCGTCCTCCGGCTCCTGCAGGTGGATGTGCGCGGGGGACACTGTGCTGACCTGCCGTCCTCCGGCTCCTGCAGGTGGATGTGCGCGGGGGACACTGTGCTGACCTGC	.	PASS	END=16525046;HOMLEN=0;SVLEN=52;SVTYPE=DUP:TANDEM;NTLEN=0	GT:AD	0/0:57,4
5	21991640	.	TTATATATAATTTGTTAAATATATAACATTTATATATATGTATATAAATCTCAATG	TTATATATAATTTGTTAAATATATAACATTTATATATATGTATATAAATCTCAATGTATATATAATTTGTTAAATATATAACATTTATATATATGTATATAAATCTCAATG	.	PASS	END=21991695;HOMLEN=0;SVLEN=53;SVTYPE=DUP:TANDEM;NTLEN=0	GT:AD	0/0:56,3
5	35583985	.	TGGAATGGAGGAATGAAGTATGTTGAATTGAGAAACATCCAGAGGGACGATTATGGTA	TGGAATGGAGGAATGAAGTATGTTGAATTGAGAAACATCCAGAGGGACGATTATGGTAGGAATGGAGGAATGAAGTATGTTGAATTGAGAAACATCCAGAGGGACGATTATGGTA	.	PASS	END=35584042;HOMLEN=0;SVLEN=57;SVTYPE=DUP:TANDEM;NTLEN=0	GT:AD	0/1:59,21
5	37583638	.	AGCAGTCATAGTAGGTGGGATCCCTTATACTTGTGTCCTTTGAAAGGATGATTGACTATGACACG	AGCAGTCATAGTAGGTGGGATCCCTTATACTTGTGTCCTTTGAAAGGATGATTGACTATGACACGGCAGTCATAGTAGGTGGGATCCCTTATACTTGTGTCCTTTGAAAGGATGATTGACTATGACACG	.	PASS	END=37583702;HOMLEN=0;SVLEN=63;SVTYPE=DUP:TANDEM;NTLEN=0	GT:AD	0/0:49,8
5	38194322	.	CTTACAATCATGGCAGGAGGTGAAGGGGAAGCAAGTCACATCTTACTTGGCGGCAGGAGAGGGAGACAGAGAGAGGAAATT	CTTACAATCATGGCAGGAGGTGAAGGGGAAGCAAGTCACATCTTACTTGGCGGCAGGAGAGGGAGACAGAGAGAGGAAATTTTACAATCATGGCAGGAGGTGAAGGGGAAGCAAGTCACATCTTACTTGGCGGCAGGAGAGGGAGACAGAGAGAGGAAATT	.	PASS	END=38194402;HOMLEN=0;SVLEN=79;SVTYPE=DUP:TANDEM;NTLEN=0	GT:AD	0/0:45,5
5	38759893	.	ACTGTGATATATATGTGATATATATGTCATATATATTATATATGTGATATATATGTGATATATATGTCATATATATTATATA	ACTGTGATATATATGTGATATATATGTCATATATATTATATATGTGATATATATGTGATATATATGTCATATATATTATATACTGTGATATATATGTGATATATATGTCATATATATTATATATGTGATATATATGTGATATATATGTCATATATATTATATA	.	PASS	END=38759974;HOMLEN=0;SVLEN=80;SVTYPE=DUP:TANDEM;NTLEN=0	GT:AD	0/0:65,6
5	40953957	.	AAACATGTACCATTATTGTGTATAAATAAAAAATAAAAAAACAAAAAAAGAACCTGTCAGGCT	AAACATGTACCATTATTGTGTATAAATAAAAAATAAAAAAACAAAAAAAGAACCTGTCAGGCTAACATGTACCATTATTGTGTATAAATAAAAAATAAAAAAACAAAAAAAGAACCTGTCAGGCT	.	PASS	END=40954019;HOMLEN=0;SVLEN=62;SVTYPE=DUP:TANDEM;NTLEN=0	GT:AD	0/0:90,14
5	58109532	.	AAGATATTATTTAATTCTGGACTTAAAGAAGGGACCAGTAAGATGTTGCATAGGCTCAAGGGGATATTCAGTGAA	AAGATATTATTTAATTCTGGACTTAAAGAAGGGACCAGTAAGATGTTGCATAGGCTCAAGGGGATATTCAGTGAAAGATATTATTTAATTCTGGACTTAAAGAAGGGACCAGTAAGATGTTGCATAGGCTCAAGGGGATATTCAGTGAA	.	PASS	END=58109606;HOMLEN=0;SVLEN=72;SVTYPE=DUP:TANDEM;NTLEN=0	GT:AD	0/0:63,10
5	65818438	.	TAAAATATATTAAATATAAATATATTTTTATATATTTATATATAAAATATATTAAATATAAATATATTTTTATATATTTTATAT	TAAAATATATTAAATATAAATATATTTTTATATATTTATATATAAAATATATTAAATATAAATATATTTTTATATATTTTATATAAAATATATTAAATATAAATATATTTTTATATATTTATATATAAAATATATTAAATATAAATATATTTTTATATATTTTATAT	.	PASS	END=65818521;HOMLEN=0;SVLEN=82;SVTYPE=DUP:TANDEM;NTLEN=0	GT:AD	0/0:48,2
5	75462315	.	ATATTATGGTGAGCAGTCCCACAAATATCTAGGAGCTAGGAATTAAAATAAAGCTACCTTTGTAGATGTCATCATTTGG	ATATTATGGTGAGCAGTCCCACAAATATCTAGGAGCTAGGAATTAAAATAAAGCTACCTTTGTAGATGTCATCATTTGGTATTATGGTGAGCAGTCCCACAAATATCTAGGAGCTAGGAATTAAAATAAAGCTACCTTTGTAGATGTCATCATTTGG	.	PASS	END=75462393;HOMLEN=0;SVLEN=78;SVTYPE=DUP:TANDEM;NTLEN=0	GT:AD	0/0:68,11
5	78114093	.	ACACAACTAAGATCTCTGTAGATCTCTGATACACAACTAAGATCTCTGTAGATCTCTGATAT	ACACAACTAAGATCTCTGTAGATCTCTGATACACAACTAAGATCTCTGTAGATCTCTGATATCACAACTAAGATCTCTGTAGATCTCTGATACACAACTAAGATCTCTGTAGATCTCTGATAT	.	PASS	END=78114154;HOMLEN=0;SVLEN=60;SVTYPE=DUP:TANDEM;NTLEN=0	GT:AD	0/1:72,19
5	78475060	.	TAGTATATATATTAGTATATATACTAAGTATATATACTAGTATATATACTA	TAGTATATATATTAGTATATATACTAAGTATATATACTAGTATATATACTAAGTATATATATTAGTATATATACTAAGTATATATACTAGTATATATACTA	.	PASS	END=78475110;HOMLEN=0;SVLEN=50;SVTYPE=DUP:TANDEM;NTLEN=0	GT:AD	0/0:36,6
5	80165652	.	CATATATATACACACACACACACACACACACTATATAAAAAAATTAAAAGTCA	CATATATATACACACACACACACACACACACTATATAAAAAAATTAAAAGTCAATATATATACACACACACACACACACACACTATATAAAAAAATTAAAAGTCA	.	PASS	END=80165704;HOMLEN=0;SVLEN=52;SVTYPE=DUP:TANDEM;NTLEN=0	GT:AD	0/0:55,2
5	85006275	.	ATCGCGATCTCGGCTCACTGCACCCTCTGTCTCCCGGGTTCAAGCGATTCTCCTACCT	ATCGCGATCTCGGCTCACTGCACCCTCTGTCTCCCGGGTTCAAGCGATTCTCCTACCTTCGCGATCTCGGCTCACTGCACCCTCTGTCTCCCGGGTTCAAGCGATTCTCCTACCT	.	PASS	END=85006332;HOMLEN=0;SVLEN=56;SVTYPE=DUP:TANDEM;NTLEN=0	GT:AD	0/1:62,36
5	95703006	.	TCTCAGATCTCAAACTCTGTGCTGGGAGAACCACTACTCTCTTCAAAGCTGTCAGACAGGGA	TCTCAGATCTCAAACTCTGTGCTGGGAGAACCACTACTCTCTTCAAAGCTGTCAGACAGGGACTCAGATCTCAAACTCTGTGCTGGGAGAACCACTACTCTCTTCAAAGCTGTCAGACAGGGA	.	PASS	END=95703067;HOMLEN=0;SVLEN=61;SVTYPE=DUP:TANDEM;NTLEN=0	GT:AD	0/1:50,18
5	96232567	.	TGTAAGTCATATGTTGGGTAACGATAGACTGTTATTTAATCTAGAAAGTAACAGAATAATTGTGAATGTTTATAAATAGCTATATATTGTCAGTCAACCATAT	TGTAAGTCATATGTTGGGTAACGATAGACTGTTATTTAATCTAGAAAGTAACAGAATAATTGTGAATGTTTATAAATAGCTATATATTGTCAGTCAACCATATGTAAGTCATATGTTGGGTAACGATAGACTGTTATTTAATCTAGAAAGTAACAGAATAATTGTGAATGTTTATAAATAGCTATATATTGTCAGTCAACCATAT	.	PASS	END=96232669;HOMLEN=0;SVLEN=100;SVTYPE=DUP:TANDEM;NTLEN=0	GT:AD	0/1:61,21
5	99829052	.	CTTATGTAAATATATGTAGCTACATATATTCATATATGTAAATATATGTAGCTACATATA	CTTATGTAAATATATGTAGCTACATATATTCATATATGTAAATATATGTAGCTACATATATTATGTAAATATATGTAGCTACATATATTCATATATGTAAATATATGTAGCTACATATA	.	PASS	END=99829111;HOMLEN=0;SVLEN=56;SVTYPE=DUP:TANDEM;NTLEN=0	GT:AD	0/0:45,3
5	102873208	.	ATATATATATATTTATATATATATATTTATTTATTTATTTATTGAGACGGAGT	ATATATATATATTTATATATATATATTTATTTATTTATTTATTGAGACGGAGTTATATATATATTTATATATATATATTTATTTATTTATTTATTGAGACGGAGT	.	PASS	END=102873260;HOMLEN=0;SVLEN=52;SVTYPE=DUP:TANDEM;NTLEN=0	GT:AD	0/0:41,4
5	103360733	.	TAGGGAGGCAACGGAGGAGTGACCCCCGACTGGCTAATAACTGCAAGTTTGGTAGGGCCC	TAGGGAGGCAACGGAGGAGTGACCCCCGACTGGCTAATAACTGCAAGTTTGGTAGGGCCCAGGGAGGCAACGGAGGAGTGACCCCCGACTGGCTAATAACTGCAAGTTTGGTAGGGCCC	.	PASS	END=103360792;HOMLEN=0;SVLEN=59;SVTYPE=DUP:TANDEM;NTLEN=0	GT:AD	0/0:63,6
5	105410735	.	TAATATAATACATATTATATATAATATATATTATATATAATATAATACATATTATATATAATATATAT	TAATATAATACATATTATATATAATATATATTATATATAATATAATACATATTATATATAATATATATAATATAATACATATTATATATAATATATATTATATATAATATAATACATATTATATATAATATATAT	.	PASS	END=105410802;HOMLEN=0;SVLEN=62;SVTYPE=DUP:TANDEM;NTLEN=0	GT:AD	0/0:18,3
5	105724714	.	CGTATTATATATATTATATATTATACGTATTATATATATTATATATTATATATTATG	CGTATTATATATATTATATATTATACGTATTATATATATTATATATTATATATTATGGTATTATATATATTATATATTATACGTATTATATATATTATATATTATATATTATG	.	PASS	END=105724770;HOMLEN=0;SVLEN=50;SVTYPE=DUP:TANDEM;NTLEN=0	GT:AD	0/0:30,2
5	108108032	.	TACACATATATATGTATATATTTTGTTGTTGTTGTTATAGGATTCAAGCAGGTTTCATGTATTGCAT	TACACATATATATGTATATATTTTGTTGTTGTTGTTATAGGATTCAAGCAGGTTTCATGTATTGCATACACATATATATGTATATATTTTGTTGTTGTTGTTATAGGATTCAAGCAGGTTTCATGTATTGCAT	.	PASS	END=108108098;HOMLEN=0;SVLEN=64;SVTYPE=DUP:TANDEM;NTLEN=0	GT:AD	0/0:42,2
5	124190575	.	GAGAGGATGCTAAGTAGTTTGCATCCTCTTGATAAAAATGTTAGCATTACCT	GAGAGGATGCTAAGTAGTTTGCATCCTCTTGATAAAAATGTTAGCATTACCTAGAGGATGCTAAGTAGTTTGCATCCTCTTGATAAAAATGTTAGCATTACCT	.	PASS	END=124190626;HOMLEN=0;SVLEN=51;SVTYPE=DUP:TANDEM;NTLEN=0	GT:AD	0/0:57,4
5	132868070	.	CATTCCTAACATAGAGAATTATGTTCAATATCATCTCCAGATCTGATTGGGAATAGAAACAGCTTCCTT	CATTCCTAACATAGAGAATTATGTTCAATATCATCTCCAGATCTGATTGGGAATAGAAACAGCTTCCTTATTCCTAACATAGAGAATTATGTTCAATATCATCTCCAGATCTGATTGGGAATAGAAACAGCTTCCTT	.	PASS	END=132868138;HOMLEN=0;SVLEN=63;SVTYPE=DUP:TANDEM;NTLEN=0	GT:AD	0/0:69,2
5	134609075	.	TTTGCCCTCAGGAGAGGAGAGCATTGCTGCTGGGCCCTCAGGAGAGGAGAGCATTGCTGCTGGGCCCTCAGGAGAGGAGAGCATTGCTGCTGG	TTTGCCCTCAGGAGAGGAGAGCATTGCTGCTGGGCCCTCAGGAGAGGAGAGCATTGCTGCTGGGCCCTCAGGAGAGGAGAGCATTGCTGCTGGTTGCCCTCAGGAGAGGAGAGCATTGCTGCTGGGCCCTCAGGAGAGGAGAGCATTGCTGCTGGGCCCTCAGGAGAGGAGAGCATTGCTGCTGG	.	PASS	END=134609167;HOMLEN=0;SVLEN=90;SVTYPE=DUP:TANDEM;NTLEN=0	GT:AD	0/0:65,8
5	136566484	.	AGACATTCCATTTTCCTTTACCCAACCTCCCCAGAAAGTGACTTCTTACAAA	AGACATTCCATTTTCCTTTACCCAACCTCCCCAGAAAGTGACTTCTTACAAAGACATTCCATTTTCCTTTACCCAACCTCCCCAGAAAGTGACTTCTTACAAA	.	PASS	END=136566535;HOMLEN=0;SVLEN=50;SVTYPE=DUP:TANDEM;NTLEN=0	GT:AD	0/0:70,10
5	142812956	.	AATATATATATATATAATTTATTTATTTAAATTATATATATATATAATTTATTTATTTAAATTATATATATATATAT	AATATATATATATATAATTTATTTATTTAAATTATATATATATATAATTTATTTATTTAAATTATATATATATATATATATATATATATATAATTTATTTATTTAAATTATATATATATATAATTTATTTATTTAAATTATATATATATATAT	.	PASS	END=142813032;HOMLEN=0;SVLEN=62;SVTYPE=DUP:TANDEM;NTLEN=0	GT:AD	0/0:54,4
5	142813021	.	ATATATATATATATATTTAATTTCATCTTGTGTGGGCAAATAAAGGCAGAATGTCCAA	ATATATATATATATATTTAATTTCATCTTGTGTGGGCAAATAAAGGCAGAATGTCCAATATATATATATATATTTAATTTCATCTTGTGTGGGCAAATAAAGGCAGAATGTCCAA	.	PASS	END=142813078;HOMLEN=0;SVLEN=56;SVTYPE=DUP:TANDEM;NTLEN=0	GT:AD	0/0:56,4
5	143136114	.	GATAATCTCTAATTGAAAGGGTTTCTGCTAATGTCACTATAGTTTGGGTCA	GATAATCTCTAATTGAAAGGGTTTCTGCTAATGTCACTATAGTTTGGGTCAATAATCTCTAATTGAAAGGGTTTCTGCTAATGTCACTATAGTTTGGGTCA	.	PASS	END=143136164;HOMLEN=0;SVLEN=50;SVTYPE=DUP:TANDEM;NTLEN=0	GT:AD	0/0:68,10
5	147592046	.	TATATATATATATATAAAGTATATATTTTATATATATAAAGTATATATTTTATATAA	TATATATATATATATAAAGTATATATTTTATATATATAAAGTATATATTTTATATAAATATATATATATATAAAGTATATATTTTATATATATAAAGTATATATTTTATATAA	.	PASS	END=147592102;HOMLEN=0;SVLEN=50;SVTYPE=DUP:TANDEM;NTLEN=0	GT:AD	0/0:37,6
5	149029081	.	AATATATATTATATAATATAATATTATATCTTATATATTATATATTATATAAGATATAATATTATATG	AATATATATTATATAATATAATATTATATCTTATATATTATATATTATATAAGATATAATATTATATGATATATATTATATAATATAATATTATATCTTATATATTATATATTATATAAGATATAATATTATATG	.	PASS	END=149029148;HOMLEN=0;SVLEN=62;SVTYPE=DUP:TANDEM;NTLEN=0	GT:AD	0/0:28,3
5	158851339	.	AGAGTCAAGGATTAACTGTACAGTTAGGGACACAGCAGCCATGGCAAAACTTACTGAGAAATGGCC	AGAGTCAAGGATTAACTGTACAGTTAGGGACACAGCAGCCATGGCAAAACTTACTGAGAAATGGCCGAGTCAAGGATTAACTGTACAGTTAGGGACACAGCAGCCATGGCAAAACTTACTGAGAAATGGCC	.	PASS	END=158851404;HOMLEN=0;SVLEN=65;SVTYPE=DUP:TANDEM;NTLEN=0	GT:AD	0/1:75,24
5	162333847	.	TACACACACACACACACACACACACACACACACAGATACTATATGCCCAGCACAAGCACTTTCTT	TACACACACACACACACACACACACACACACACAGATACTATATGCCCAGCACAAGCACTTTCTTACACACACACACACACACACACACACACACACAGATACTATATGCCCAGCACAAGCACTTTCTT	.	PASS	END=162333911;HOMLEN=0;SVLEN=64;SVTYPE=DUP:TANDEM;NTLEN=0	GT:AD	0/0:37,2
5	167655152	.	AATCTGTTACCACAGAGTGGGAGGGGATATACACTTTCCTCACAGAGCTGAGAAAGTTTCTC	AATCTGTTACCACAGAGTGGGAGGGGATATACACTTTCCTCACAGAGCTGAGAAAGTTTCTCATCTGTTACCACAGAGTGGGAGGGGATATACACTTTCCTCACAGAGCTGAGAAAGTTTCTC	.	PASS	END=167655213;HOMLEN=0;SVLEN=58;SVTYPE=DUP:TANDEM;NTLEN=0	GT:AD	0/0:66,5
5	173162923	.	CTGTAAAAATGGCGCAAATGACACTTCAGAAGCTTGTTATGATGATTAAGTAGATGCAAAACACTTGGATACACTAATCACTCCAAATAATACA	CTGTAAAAATGGCGCAAATGACACTTCAGAAGCTTGTTATGATGATTAAGTAGATGCAAAACACTTGGATACACTAATCACTCCAAATAATACATGTAAAAATGGCGCAAATGACACTTCAGAAGCTTGTTATGATGATTAAGTAGATGCAAAACACTTGGATACACTAATCACTCCAAATAATACA	.	PASS	END=173163016;HOMLEN=0;SVLEN=93;SVTYPE=DUP:TANDEM;NTLEN=0	GT:AD	0/0:88,15
5	174477853	.	TATTTCTTAGAATATATATAAGAATATATATTCTTAGAATATATATAAGTATATTCTTCGAATATATATAAGAATATATATACTTA	TATTTCTTAGAATATATATAAGAATATATATTCTTAGAATATATATAAGTATATTCTTCGAATATATATAAGAATATATATACTTAATTTCTTAGAATATATATAAGAATATATATTCTTAGAATATATATAAGTATATTCTTCGAATATATATAAGAATATATATACTTA	.	PASS	END=174477938;HOMLEN=0;SVLEN=83;SVTYPE=DUP:TANDEM;NTLEN=0	GT:AD	0/0:59,2
5	174764927	.	AAAAGAGCCTGGTACCTCCCTCCCCTCTCTCATCCTTCCTCTCTCACCATGTGACACCTGCTCCCCTTTATCTTCCACTATGAGTGAAAGCTTCCTG	AAAAGAGCCTGGTACCTCCCTCCCCTCTCTCATCCTTCCTCTCTCACCATGTGACACCTGCTCCCCTTTATCTTCCACTATGAGTGAAAGCTTCCTGAAAGAGCCTGGTACCTCCCTCCCCTCTCTCATCCTTCCTCTCTCACCATGTGACACCTGCTCCCCTTTATCTTCCACTATGAGTGAAAGCTTCCTG	.	PASS	END=174765023;HOMLEN=0;SVLEN=96;SVTYPE=DUP:TANDEM;NTLEN=0	GT:AD	0/0:58,8
5	175627716	.	ACACCCAGAGCCTAGGACTTGGGGCTTATACCCAGAGCCTAGGAAACAAAGCTTATACCCAGAGCCTAGGACCCGGGGCTTAT	ACACCCAGAGCCTAGGACTTGGGGCTTATACCCAGAGCCTAGGAAACAAAGCTTATACCCAGAGCCTAGGACCCGGGGCTTATCACCCAGAGCCTAGGACTTGGGGCTTATACCCAGAGCCTAGGAAACAAAGCTTATACCCAGAGCCTAGGACCCGGGGCTTAT	.	PASS	END=175627798;HOMLEN=0;SVLEN=81;SVTYPE=DUP:TANDEM;NTLEN=0	GT:AD	0/0:79,5
5	177728937	.	CGAAGCACAGCTTCAATGCTGCACCTCTGTGTGCGCCGGAGCACAGCCTCAAT	CGAAGCACAGCTTCAATGCTGCACCTCTGTGTGCGCCGGAGCACAGCCTCAATGAAGCACAGCTTCAATGCTGCACCTCTGTGTGCGCCGGAGCACAGCCTCAAT	.	PASS	END=177728989;HOMLEN=0;SVLEN=50;SVTYPE=DUP:TANDEM;NTLEN=0	GT:AD	0/0:51,2
5	178126816	.	ATTCTAATGGGGACCCTGCTTATCTTGTCCTCGGTATATGCACCAAGCCTGTTTCTGTGGC	ATTCTAATGGGGACCCTGCTTATCTTGTCCTCGGTATATGCACCAAGCCTGTTTCTGTGGCTTCTAATGGGGACCCTGCTTATCTTGTCCTCGGTATATGCACCAAGCCTGTTTCTGTGGC	.	PASS	END=178126876;HOMLEN=0;SVLEN=60;SVTYPE=DUP:TANDEM;NTLEN=0	GT:AD	0/0:66,3
5	178126883	.	TGGGGACCCTGCTTATCTTGTCCTCGGTATATGCACCAAGCCTGTTTCTGTGGCTTTCCAGC	TGGGGACCCTGCTTATCTTGTCCTCGGTATATGCACCAAGCCTGTTTCTGTGGCTTTCCAGCGGGGACCCTGCTTATCTTGTCCTCGGTATATGCACCAAGCCTGTTTCTGTGGCTTTCCAGC	.	PASS	END=178126944;HOMLEN=0;SVLEN=60;SVTYPE=DUP:TANDEM;NTLEN=0	GT:AD	0/0:68,2
5	178742239	.	CTGGCTTCTGGAAAGCACTGAGGCCACAGTTGGCTTCTGGAAAGCACTGAGGCCACAGT	CTGGCTTCTGGAAAGCACTGAGGCCACAGTTGGCTTCTGGAAAGCACTGAGGCCACAGTTGGCTTCTGGAAAGCACTGAGGCCACAGTTGGCTTCTGGAAAGCACTGAGGCCACAGT	.	PASS	END=178742297;HOMLEN=0;SVLEN=58;SVTYPE=DUP:TANDEM;NTLEN=0	GT:AD	0/0:80,3
5	179164782	.	TCAAGGAATGAGTCTATTAGGTTTTCATTTCTTTTCCTTTTTTCTTGAAACAGGGTCTGGCTCTATCACCCAGTGGCGCGATC	TCAAGGAATGAGTCTATTAGGTTTTCATTTCTTTTCCTTTTTTCTTGAAACAGGGTCTGGCTCTATCACCCAGTGGCGCGATCCAAGGAATGAGTCTATTAGGTTTTCATTTCTTTTCCTTTTTTCTTGAAACAGGGTCTGGCTCTATCACCCAGTGGCGCGATC	.	PASS	END=179164864;HOMLEN=0;SVLEN=82;SVTYPE=DUP:TANDEM;NTLEN=0	GT:AD	0/1:50,14
5	180222939	.	CTACCAGACCACATTACTTGAAAGGATCTGAAACACTCCCCAATTCCCAGCCAGCTGCCACT	CTACCAGACCACATTACTTGAAAGGATCTGAAACACTCCCCAATTCCCAGCCAGCTGCCACTTACCAGACCACATTACTTGAAAGGATCTGAAACACTCCCCAATTCCCAGCCAGCTGCCACT	.	PASS	END=180223000;HOMLEN=0;SVLEN=59;SVTYPE=DUP:TANDEM;NTLEN=0	GT:AD	0/1:69,24
5	180475831	.	TATAATTATATTAGTTATATAATATTATATAATTATATTAGTTATATAATATATC	TATAATTATATTAGTTATATAATATTATATAATTATATTAGTTATATAATATATCATAATTATATTAGTTATATAATATTATATAATTATATTAGTTATATAATATATC	.	PASS	END=180475885;HOMLEN=0;SVLEN=54;SVTYPE=DUP:TANDEM;NTLEN=0	GT:AD	0/0:55,12
6	1051778	.	CTTCTTATAAAGCTGCCAGTCCCACTCCGAGGATAACCCATTAATCTATTAATCCAGTCATCCATGAATGGATTAATTCATTCATCAGGGAAGAGCCTTCCTGAAAGATCTCAACTCTCAATATTGCCATGTTGGGGATTAAATTTTAACACGAGTTTTGAAGGGGACAGACATTCAAACCATAGCAG	CTTCTTATAAAGCTGCCAGTCCCACTCCGAGGATAACCCATTAATCTATTAATCCAGTCATCCATGAATGGATTAATTCATTCATCAGGGAAGAGCCTTCCTGAAAGATCTCAACTCTCAATATTGCCATGTTGGGGATTAAATTTTAACACGAGTTTTGAAGGGGACAGACATTCAAACCATAGCAGTTCTTATAAAGCTGCCAGTCCCACTCCGAGGATAACCCATTAATCTATTAATCCAGTCATCCATGAATGGATTAATTCATTCATCAGGGAAGAGCCTTCCTGAAAGATCTCAACTCTCAATATTGCCATGTTGGGGATTAAATTTTAACACGAGTTTTGAAGGGGACAGACATTCAAACCATAGCAG	.	PASS	END=1051965;HOMLEN=0;SVLEN=187;SVTYPE=DUP:TANDEM;NTLEN=0	GT:AD	0/0:80,9
6	2940838	.	GAAGTGGGTGAGACGACGAGCCCATTAGGAGGAACGGAACACTCACTGCGAAAGTTGCAATTTCATTTCTAT	GAAGTGGGTGAGACGACGAGCCCATTAGGAGGAACGGAACACTCACTGCGAAAGTTGCAATTTCATTTCTATAAGTGGGTGAGACGACGAGCCCATTAGGAGGAACGGAACACTCACTGCGAAAGTTGCAATTTCATTTCTAT	.	PASS	END=2940909;HOMLEN=0;SVLEN=70;SVTYPE=DUP:TANDEM;NTLEN=0	GT:AD	0/0:69,6
6	3402650	.	CGACCCCAATCACCAACACTACCCAGAGTGCACTAGGCTCTAGCTAAGCCCTAATCACCCACACTACCCAGAGTGCACTAGGCCCCAGCCAA	CGACCCCAATCACCAACACTACCCAGAGTGCACTAGGCTCTAGCTAAGCCCTAATCACCCACACTACCCAGAGTGCACTAGGCCCCAGCCAAGACCCCAATCACCAACACTACCCAGAGTGCACTAGGCTCTAGCTAAGCCCTAATCACCCACACTACCCAGAGTGCACTAGGCCCCAGCCAA	.	PASS	END=3402741;HOMLEN=0;SVLEN=90;SVTYPE=DUP:TANDEM;NTLEN=0	GT:AD	0/0:67,2
6	8597449	.	TTTATATATGTGTATATATACACATATGTATATGTATATATGTGTGTATATATACACATATGTATATGTATATATGTGTG	TTTATATATGTGTATATATACACATATGTATATGTATATATGTGTGTATATATACACATATGTATATGTATATATGTGTGTTATATATGTGTATATATACACATATGTATATGTATATATGTGTGTATATATACACATATGTATATGTATATATGTGTG	.	PASS	END=8597528;HOMLEN=0;SVLEN=68;SVTYPE=DUP:TANDEM;NTLEN=0	GT:AD	0/0:69,12
6	8902167	.	TTTGTTCCATTTTCTACACTCATTGTAGCATGCTATAATCACTATTTTGTAGTTGGC	TTTGTTCCATTTTCTACACTCATTGTAGCATGCTATAATCACTATTTTGTAGTTGGCTTGTTCCATTTTCTACACTCATTGTAGCATGCTATAATCACTATTTTGTAGTTGGC	.	PASS	END=8902223;HOMLEN=0;SVLEN=56;SVTYPE=DUP:TANDEM;NTLEN=0	GT:AD	0/0:60,12
6	13200599	.	CGCCCAGCTAATTTTTGTATTTTTAGTAGAGACGGGGTCAAAGTGCTGGGATTACAGGCACGTGCCACCACA	CGCCCAGCTAATTTTTGTATTTTTAGTAGAGACGGGGTCAAAGTGCTGGGATTACAGGCACGTGCCACCACAGCCCAGCTAATTTTTGTATTTTTAGTAGAGACGGGGTCAAAGTGCTGGGATTACAGGCACGTGCCACCACA	.	PASS	END=13200670;HOMLEN=0;SVLEN=70;SVTYPE=DUP:TANDEM;NTLEN=0	GT:AD	0/0:62,10
6	17010724	.	TCCGACTCTTGCCTTCTGTTTTCAGCCATACTTCTGGAAAAATCTGTCTCCCCTCACTGATCC	TCCGACTCTTGCCTTCTGTTTTCAGCCATACTTCTGGAAAAATCTGTCTCCCCTCACTGATCCCCGACTCTTGCCTTCTGTTTTCAGCCATACTTCTGGAAAAATCTGTCTCCCCTCACTGATCC	.	PASS	END=17010786;HOMLEN=0;SVLEN=61;SVTYPE=DUP:TANDEM;NTLEN=0	GT:AD	0/0:49,4
6	19730734	.	CAGCAAAAGCCCCTGGATAGTGATGTTTGTTTTCTCTCACCAGCTCACTTGTAGTTGAGGCTGACA	CAGCAAAAGCCCCTGGATAGTGATGTTTGTTTTCTCTCACCAGCTCACTTGTAGTTGAGGCTGACAAGCAAAAGCCCCTGGATAGTGATGTTTGTTTTCTCTCACCAGCTCACTTGTAGTTGAGGCTGACA	.	PASS	END=19730799;HOMLEN=0;SVLEN=65;SVTYPE=DUP:TANDEM;NTLEN=0	GT:AD	0/0:59,7
6	23731521	.	CATATATAATATATATATTATATATAATATATATAATATATATTATATATAACATATATTATATG	CATATATAATATATATATTATATATAATATATATAATATATATTATATATAACATATATTATATGATATATAATATATATATTATATATAATATATATAATATATATTATATATAACATATATTATATG	.	PASS	END=23731585;HOMLEN=0;SVLEN=59;SVTYPE=DUP:TANDEM;NTLEN=0	GT:AD	0/0:35,3
6	30416350	.	AAGGGTGACCTGTGTCCTTGGGGATCCTCCAGTGGCCCTAGTTGCTCCTGCTGGGG	AAGGGTGACCTGTGTCCTTGGGGATCCTCCAGTGGCCCTAGTTGCTCCTGCTGGGGAGGGTGACCTGTGTCCTTGGGGATCCTCCAGTGGCCCTAGTTGCTCCTGCTGGGG	.	PASS	END=30416405;HOMLEN=0;SVLEN=52;SVTYPE=DUP:TANDEM;NTLEN=0	GT:AD	0/1:54,15
6	42582161	.	CATATATATGTATGTACGTACATATATATGTATGGAACAAATAAGTGTTAAAGCTTTGGTTATTTT	CATATATATGTATGTACGTACATATATATGTATGGAACAAATAAGTGTTAAAGCTTTGGTTATTTTATATATATGTATGTACGTACATATATATGTATGGAACAAATAAGTGTTAAAGCTTTGGTTATTTT	.	PASS	END=42582226;HOMLEN=0;SVLEN=64;SVTYPE=DUP:TANDEM;NTLEN=0	GT:AD	0/0:50,3
6	52736233	.	CAGATTGTGAAACCTCACTACTTTTTAAAATAAAATAGAAAAGAAGAGAAAATATCAGCA	CAGATTGTGAAACCTCACTACTTTTTAAAATAAAATAGAAAAGAAGAGAAAATATCAGCAAGATTGTGAAACCTCACTACTTTTTAAAATAAAATAGAAAAGAAGAGAAAATATCAGCA	.	PASS	END=52736292;HOMLEN=0;SVLEN=59;SVTYPE=DUP:TANDEM;NTLEN=0	GT:AD	0/0:68,13
6	53091096	.	TATATATATTTTATATATATGATATATATCATATATCATATATATTTTATATATATGATATATATCATATATC	TATATATATTTTATATATATGATATATATCATATATCATATATATTTTATATATATGATATATATCATATATCATATATATTTTATATATATGATATATATCATATATCATATATATTTTATATATATGATATATATCATATATC	.	PASS	END=53091168;HOMLEN=0;SVLEN=72;SVTYPE=DUP:TANDEM;NTLEN=0	GT:AD	0/0:53,2
6	55139055	.	AATGAAATATATATACTTATACATATATTTTATGAAATATATATACTTATATATATATTTTA	AATGAAATATATATACTTATACATATATTTTATGAAATATATATACTTATATATATATTTTAATGAAATATATATACTTATACATATATTTTATGAAATATATATACTTATATATATATTTTA	.	PASS	END=55139116;HOMLEN=0;SVLEN=60;SVTYPE=DUP:TANDEM;NTLEN=0	GT:AD	0/0:75,9
6	58505452	.	TAAATGTATTTATATTATAAATATAGTTTATAATTCAATGTATTTATATTATAAATATAGTTTATAATTCAATGTATTTATATTAT	TAAATGTATTTATATTATAAATATAGTTTATAATTCAATGTATTTATATTATAAATATAGTTTATAATTCAATGTATTTATATTATAAATGTATTTATATTATAAATATAGTTTATAATTCAATGTATTTATATTATAAATATAGTTTATAATTCAATGTATTTATATTAT	.	PASS	END=58505537;HOMLEN=0;SVLEN=84;SVTYPE=DUP:TANDEM;NTLEN=0	GT:AD	0/0:39,2
6	65121785	.	TATATATGTATATATGTTTATATATGCATGCATGTATGTATATATGTTTATATATGCATGC	TATATATGTATATATGTTTATATATGCATGCATGTATGTATATATGTTTATATATGCATGCATATATGTATATATGTTTATATATGCATGCATGTATGTATATATGTTTATATATGCATGC	.	PASS	END=65121845;HOMLEN=0;SVLEN=60;SVTYPE=DUP:TANDEM;NTLEN=0	GT:AD	0/0:56,8
6	65396794	.	GTATATATATACACACATATATATACGTATATATATACACATATATATACATAGATATATAAT	GTATATATATACACACATATATATACGTATATATATACACATATATATACATAGATATATAATTATATATATACACACATATATATACGTATATATATACACATATATATACATAGATATATAAT	.	PASS	END=65396856;HOMLEN=0;SVLEN=62;SVTYPE=DUP:TANDEM;NTLEN=0	GT:AD	0/0:39,3
6	71908162	.	AAAATGTATTTCTGTTTTCTATAGAAAATAGAAATGTATTTCTGTTTTCTATAGAAAATAGAAA	AAAATGTATTTCTGTTTTCTATAGAAAATAGAAATGTATTTCTGTTTTCTATAGAAAATAGAAAAAATGTATTTCTGTTTTCTATAGAAAATAGAAATGTATTTCTGTTTTCTATAGAAAATAGAAA	.	PASS	END=71908225;HOMLEN=0;SVLEN=61;SVTYPE=DUP:TANDEM;NTLEN=0	GT:AD	0/0:60,4
6	72026024	.	ACACATATACATATATACACACATATATGTATATATACATATATACACACATATATGTATATATACATATATACAC	ACACATATACATATATACACACATATATGTATATATACATATATACACACATATATGTATATATACATATATACACCACATATACATATATACACACATATATGTATATATACATATATACACACATATATGTATATATACATATATACAC	.	PASS	END=72026099;HOMLEN=0;SVLEN=72;SVTYPE=DUP:TANDEM;NTLEN=0	GT:AD	0/0:89,2
6	72026130	.	ATATATGTATATATACATATATACACACATATATGTATATATACATATATACACAC	ATATATGTATATATACATATATACACACATATATGTATATATACATATATACACACTATATGTATATATACATATATACACACATATATGTATATATACATATATACACAC	.	PASS	END=72026185;HOMLEN=0;SVLEN=54;SVTYPE=DUP:TANDEM;NTLEN=0	GT:AD	0/0:79,17
6	80188071	.	CTAGTATTACTCTAATACTTTATATAAAGTATTACTCTAATACTTTATATAAAGTATTACTCTAATACTTTATATAAAGTATTACTCC	CTAGTATTACTCTAATACTTTATATAAAGTATTACTCTAATACTTTATATAAAGTATTACTCTAATACTTTATATAAAGTATTACTCCTAGTATTACTCTAATACTTTATATAAAGTATTACTCTAATACTTTATATAAAGTATTACTCTAATACTTTATATAAAGTATTACTCC	.	PASS	END=80188158;HOMLEN=0;SVLEN=52;SVTYPE=DUP:TANDEM;NTLEN=0	GT:AD	0/0:56,2
6	82450615	.	TAGTATATATTATATATAATGTGTATCATAGTATATATTATATATAATGTGTATC	TAGTATATATTATATATAATGTGTATCATAGTATATATTATATATAATGTGTATCAGTATATATTATATATAATGTGTATCATAGTATATATTATATATAATGTGTATC	.	PASS	END=82450669;HOMLEN=0;SVLEN=50;SVTYPE=DUP:TANDEM;NTLEN=0	GT:AD	0/0:57,2
6	85868722	.	AATAAATATATTTTAAAATTTTATTTTATAAATAAATATATTTTAATATTTTATTTTAT	AATAAATATATTTTAAAATTTTATTTTATAAATAAATATATTTTAATATTTTATTTTATATAAATATATTTTAAAATTTTATTTTATAAATAAATATATTTTAATATTTTATTTTAT	.	PASS	END=85868780;HOMLEN=0;SVLEN=56;SVTYPE=DUP:TANDEM;NTLEN=0	GT:AD	0/0:89,4
6	88579089	.	TGTCTTATGGGTGATTATGTCATGACACAAAGTGTTCTCCTGATCTTATCTCTC	TGTCTTATGGGTGATTATGTCATGACACAAAGTGTTCTCCTGATCTTATCTCTCGTCTTATGGGTGATTATGTCATGACACAAAGTGTTCTCCTGATCTTATCTCTC	.	PASS	END=88579142;HOMLEN=0;SVLEN=50;SVTYPE=DUP:TANDEM;NTLEN=0	GT:AD	0/1:66,19
6	102204250	.	CTACATTTATAATCTACATTTATAAATGGTTACATTTATAATCTACATTTATAAATGGT	CTACATTTATAATCTACATTTATAAATGGTTACATTTATAATCTACATTTATAAATGGTTACATTTATAATCTACATTTATAAATGGTTACATTTATAATCTACATTTATAAATGGT	.	PASS	END=102204308;HOMLEN=0;SVLEN=58;SVTYPE=DUP:TANDEM;NTLEN=0	GT:AD	0/0:69,8
6	102461969	.	TGATTAAATTTTGGAGTTCATTATTGTTCTTTTCAGGGAATTAATTTATTCCTGGTTTAGTTTTTGGAGGTTGTATGTGTCCAGTAATTTATTC	TGATTAAATTTTGGAGTTCATTATTGTTCTTTTCAGGGAATTAATTTATTCCTGGTTTAGTTTTTGGAGGTTGTATGTGTCCAGTAATTTATTCGATTAAATTTTGGAGTTCATTATTGTTCTTTTCAGGGAATTAATTTATTCCTGGTTTAGTTTTTGGAGGTTGTATGTGTCCAGTAATTTATTC	.	PASS	END=102462062;HOMLEN=0;SVLEN=90;SVTYPE=DUP:TANDEM;NTLEN=0	GT:AD	0/0:64,11
6	103471863	.	ACACATATATACATGTGTATATATACATATACATATATACATATGCATATATACATAT	ACACATATATACATGTGTATATATACATATACATATATACATATGCATATATACATATCACATATATACATGTGTATATATACATATACATATATACATATGCATATATACATAT	.	PASS	END=103471920;HOMLEN=0;SVLEN=56;SVTYPE=DUP:TANDEM;NTLEN=0	GT:AD	0/0:70,6
6	109164066	.	TACATATGTATACGCATATATACATATATTCATATATGTATACGCATATATACATATATTCATATA	TACATATGTATACGCATATATACATATATTCATATATGTATACGCATATATACATATATTCATATAACATATGTATACGCATATATACATATATTCATATATGTATACGCATATATACATATATTCATATA	.	PASS	END=109164131;HOMLEN=0;SVLEN=60;SVTYPE=DUP:TANDEM;NTLEN=0	GT:AD	0/0:59,2
6	109164132	.	TGTATACGCATATATACATATATTCATATATGTATACGCATATATACATATATTCATATATG	TGTATACGCATATATACATATATTCATATATGTATACGCATATATACATATATTCATATATGGTATACGCATATATACATATATTCATATATGTATACGCATATATACATATATTCATATATG	.	PASS	END=109164193;HOMLEN=0;SVLEN=60;SVTYPE=DUP:TANDEM;NTLEN=0	GT:AD	0/0:59,3
6	117758757	.	GTGATGCTGGTGTAAATAAACCTACTGCACTGCTAGTTGTATAGAAGTATTACATATACAATTATGTAGAGTACATAATACT	GTGATGCTGGTGTAAATAAACCTACTGCACTGCTAGTTGTATAGAAGTATTACATATACAATTATGTAGAGTACATAATACTTGATGCTGGTGTAAATAAACCTACTGCACTGCTAGTTGTATAGAAGTATTACATATACAATTATGTAGAGTACATAATACT	.	PASS	END=117758838;HOMLEN=0;SVLEN=81;SVTYPE=DUP:TANDEM;NTLEN=0	GT:AD	0/0:54,5
6	117798629	.	AAGAGTCAAGTATTCGCCCATAACTGCCATTAGCCTTTCCTAAAAGTATATTTCCTACCTAGTTATTATACACAAAGTAGTTTTTGATACCCAAGAGTCAAAACATCAGATA	AAGAGTCAAGTATTCGCCCATAACTGCCATTAGCCTTTCCTAAAAGTATATTTCCTACCTAGTTATTATACACAAAGTAGTTTTTGATACCCAAGAGTCAAAACATCAGATAAGAGTCAAGTATTCGCCCATAACTGCCATTAGCCTTTCCTAAAAGTATATTTCCTACCTAGTTATTATACACAAAGTAGTTTTTGATACCCAAGAGTCAAAACATCAGATA	.	PASS	END=117798740;HOMLEN=0;SVLEN=111;SVTYPE=DUP:TANDEM;NTLEN=0	GT:AD	0/1:69,23
6	119261989	.	ACAGGATCTCTGGACCCACCTGGGGCTTGAGGGAACTTGTCGATACCCTGAAGGGAAGGATGCAAGCCTGGCTGGCTTCACCTACTGCTAATTGTAGAGCCCTAGGACCTTGAGCAAACATAGGCAGTAGCCAGGTAGTGGTTACTGCAGGCCTTGGCCAAGCCCCAGTGCTGTGCTGGCTTCAGGCCTAACCCAGCATAATCCCAGTGGTTGTGGCCACAAGGGTGCTTGTGTCACCCCTTCTCCAGCTCCAAGCAGCTCAGAACAGAGAGAGAGAGAGAGGGAAAGGAGACTCTGTTTGTTTGGGAGATAGTAAGGTAAAAGAATGAGA	ACAGGATCTCTGGACCCACCTGGGGCTTGAGGGAACTTGTCGATACCCTGAAGGGAAGGATGCAAGCCTGGCTGGCTTCACCTACTGCTAATTGTAGAGCCCTAGGACCTTGAGCAAACATAGGCAGTAGCCAGGTAGTGGTTACTGCAGGCCTTGGCCAAGCCCCAGTGCTGTGCTGGCTTCAGGCCTAACCCAGCATAATCCCAGTGGTTGTGGCCACAAGGGTGCTTGTGTCACCCCTTCTCCAGCTCCAAGCAGCTCAGAACAGAGAGAGAGAGAGAGGGAAAGGAGACTCTGTTTGTTTGGGAGATAGTAAGGTAAAAGAATGAGACAGGATCTCTGGACCCACCTGGGGCTTGAGGGAACTTGTCGATACCCTGAAGGGAAGGATGCAAGCCT…	.	PASS	END=119262319;HOMLEN=0;SVLEN=328;SVTYPE=DUP:TANDEM;NTLEN=0	GT:AD	0/0:95,12
6	120764815	.	AGAAAATAAATACATTGAATTTTTTAAATCTGATATTGGTGAGAGTAAACAGCTGGTTAACTCCAAGGAAAGGATAATTTTCCATGTTAAATGTTATTTAACAT	AGAAAATAAATACATTGAATTTTTTAAATCTGATATTGGTGAGAGTAAACAGCTGGTTAACTCCAAGGAAAGGATAATTTTCCATGTTAAATGTTATTTAACATGAAAATAAATACATTGAATTTTTTAAATCTGATATTGGTGAGAGTAAACAGCTGGTTAACTCCAAGGAAAGGATAATTTTCCATGTTAAATGTTATTTAACAT	.	PASS	END=120764918;HOMLEN=0;SVLEN=102;SVTYPE=DUP:TANDEM;NTLEN=0	GT:AD	0/1:82,37
6	120825237	.	TTTTTATTAGCAGAGTGAGAATGGACTAATACAAATAGCTTTTTCCATCCTTTCATTTTTGACCTATTTTGCATCTTTGGATCTCTAATTAGTCTTTTGTAGAACAAATATAGTTTGATAATTTTTTTATTCCATTCTGTCAATCTTTGTCTTTTGATTGGATGGCTTAATCCATTCATGTTTAA	TTTTTATTAGCAGAGTGAGAATGGACTAATACAAATAGCTTTTTCCATCCTTTCATTTTTGACCTATTTTGCATCTTTGGATCTCTAATTAGTCTTTTGTAGAACAAATATAGTTTGATAATTTTTTTATTCCATTCTGTCAATCTTTGTCTTTTGATTGGATGGCTTAATCCATTCATGTTTAATTTTATTAGCAGAGTGAGAATGGACTAATACAAATAGCTTTTTCCATCCTTTCATTTTTGACCTATTTTGCATCTTTGGATCTCTAATTAGTCTTTTGTAGAACAAATATAGTTTGATAATTTTTTTATTCCATTCTGTCAATCTTTGTCTTTTGATTGGATGGCTTAATCCATTCATGTTTAA	.	PASS	END=120825421;HOMLEN=0;SVLEN=180;SVTYPE=DUP:TANDEM;NTLEN=0	GT:AD	0/0:69,13
6	122161670	.	CAGGGAAGAACTCCCTGAGAAGGTAACATTGGAGCTTAGACTTGAATTTGAGAAGGAGCCACACTGACTTATATTTGGAGGAAGAGCTTTTCAGATAGATGGAGT	CAGGGAAGAACTCCCTGAGAAGGTAACATTGGAGCTTAGACTTGAATTTGAGAAGGAGCCACACTGACTTATATTTGGAGGAAGAGCTTTTCAGATAGATGGAGTAGGGAAGAACTCCCTGAGAAGGTAACATTGGAGCTTAGACTTGAATTTGAGAAGGAGCCACACTGACTTATATTTGGAGGAAGAGCTTTTCAGATAGATGGAGT	.	PASS	END=122161774;HOMLEN=0;SVLEN=104;SVTYPE=DUP:TANDEM;NTLEN=0	GT:AD	0/1:68,36
6	125770514	.	CAGCTCACAATTATTGTGTGCTAGATTAGCTCACAATTATTGTGTGCTAGATTAGCTCACAATTATTGTGTGCTAGATT	CAGCTCACAATTATTGTGTGCTAGATTAGCTCACAATTATTGTGTGCTAGATTAGCTCACAATTATTGTGTGCTAGATTAGCTCACAATTATTGTGTGCTAGATTAGCTCACAATTATTGTGTGCTAGATTAGCTCACAATTATTGTGTGCTAGATT	.	PASS	END=125770592;HOMLEN=0;SVLEN=78;SVTYPE=DUP:TANDEM;NTLEN=0	GT:AD	0/0:60,2
6	126070741	.	GCGCCGGCTCTTGCGGCCGAGCAGAGTTGCGGCGTGGGAAAGAGCCGCTAGGAGCAGACCGCGCCGC	GCGCCGGCTCTTGCGGCCGAGCAGAGTTGCGGCGTGGGAAAGAGCCGCTAGGAGCAGACCGCGCCGCCGCCGGCTCTTGCGGCCGAGCAGAGTTGCGGCGTGGGAAAGAGCCGCTAGGAGCAGACCGCGCCGC	.	PASS	END=126070807;HOMLEN=0;SVLEN=66;SVTYPE=DUP:TANDEM;NTLEN=0	GT:AD	0/0:51,7
6	127088227	.	CTCCTTCCTTCCTCCCTCCCTCCCTCCCTTCCTTCCTTCCTCCTTCCCTTCCTCCCCTCCTTCCTTCTGCATATCTATATAGTCA	CTCCTTCCTTCCTCCCTCCCTCCCTCCCTTCCTTCCTTCCTCCTTCCCTTCCTCCCCTCCTTCCTTCTGCATATCTATATAGTCATCCTTCCTTCCTCCCTCCCTCCCTCCCTTCCTTCCTTCCTCCTTCCCTTCCTCCCCTCCTTCCTTCTGCATATCTATATAGTCA	.	PASS	END=127088311;HOMLEN=0;SVLEN=84;SVTYPE=DUP:TANDEM;NTLEN=0	GT:AD	0/0:35,2
6	128068278	.	ATAATTGTATATAGATATCTATAATTATATTATATATAATTATAGATATCTATAATTACAGATATCTATCAT	ATAATTGTATATAGATATCTATAATTATATTATATATAATTATAGATATCTATAATTACAGATATCTATCATTAATTGTATATAGATATCTATAATTATATTATATATAATTATAGATATCTATAATTACAGATATCTATCAT	.	PASS	END=128068349;HOMLEN=0;SVLEN=70;SVTYPE=DUP:TANDEM;NTLEN=0	GT:AD	0/0:45,2
6	137902967	.	AAGAGATTTTTAAAAATAGTTTGGCATAAGATCAAAGATTCATGTGTTGCTTTGGGTGATGCAGGGATTGTGG	AAGAGATTTTTAAAAATAGTTTGGCATAAGATCAAAGATTCATGTGTTGCTTTGGGTGATGCAGGGATTGTGGAGAGATTTTTAAAAATAGTTTGGCATAAGATCAAAGATTCATGTGTTGCTTTGGGTGATGCAGGGATTGTGG	.	PASS	END=137903039;HOMLEN=0;SVLEN=71;SVTYPE=DUP:TANDEM;NTLEN=0	GT:AD	0/1:68,17
6	141693724	.	TGTGTGTATATATGTATATATGTATATATGTATATATGTATATATGTGTATATGTGTATATATGTATATATGTATATATATGTA	TGTGTGTATATATGTATATATGTATATATGTATATATGTATATATGTGTATATGTGTATATATGTATATATGTATATATATGTAGTGTGTATATATGTATATATGTATATATGTATATATGTATATATGTGTATATGTGTATATATGTATATATGTATATATATGTA	.	PASS	END=141693807;HOMLEN=0;SVLEN=80;SVTYPE=DUP:TANDEM;NTLEN=0	GT:AD	0/0:73,3
6	142446558	.	CCATATACACATATACATGTGCATGCATATACACATATACATGTGCATGCATATACACATATACATGTGCATG	CCATATACACATATACATGTGCATGCATATACACATATACATGTGCATGCATATACACATATACATGTGCATGCATATACACATATACATGTGCATGCATATACACATATACATGTGCATGCATATACACATATACATGTGCATG	.	PASS	END=142446630;HOMLEN=0;SVLEN=72;SVTYPE=DUP:TANDEM;NTLEN=0	GT:AD	0/0:75,5
6	143693462	.	CTCCATCCATCCATCCATCCATCCATCCATCCATCCACCCATCCGTCCGTCCATCCATCCAATCCATTCATCTATCCATCCATCCATCCAACCATCCA	CTCCATCCATCCATCCATCCATCCATCCATCCATCCACCCATCCGTCCGTCCATCCATCCAATCCATTCATCTATCCATCCATCCATCCAACCATCCATCCATCCATCCATCCATCCATCCATCCATCCATCCACCCATCCGTCCGTCCATCCATCCAATCCATTCATCTATCCATCCATCCATCCAACCATCCA	.	PASS	END=143693559;HOMLEN=0;SVLEN=97;SVTYPE=DUP:TANDEM;NTLEN=0	GT:AD	0/0:80,3
6	154923883	.	TGTAATACATCCCAAACGGAATAAGATGTGATTAGGAGAATAATCATTTGCCTG	TGTAATACATCCCAAACGGAATAAGATGTGATTAGGAGAATAATCATTTGCCTGGTAATACATCCCAAACGGAATAAGATGTGATTAGGAGAATAATCATTTGCCTG	.	PASS	END=154923936;HOMLEN=0;SVLEN=53;SVTYPE=DUP:TANDEM;NTLEN=0	GT:AD	0/0:65,15
6	155350875	.	ACTATATATATATATATGTAGAAAAAAACCTAAAGACTTTTTGTGTTTTTTTTGTTTTGTT	ACTATATATATATATATGTAGAAAAAAACCTAAAGACTTTTTGTGTTTTTTTTGTTTTGTTCTATATATATATATATGTAGAAAAAAACCTAAAGACTTTTTGTGTTTTTTTTGTTTTGTT	.	PASS	END=155350935;HOMLEN=0;SVLEN=59;SVTYPE=DUP:TANDEM;NTLEN=0	GT:AD	0/0:51,3
6	158577910	.	AGATATTAATATATTTATATAGATATTAATATATTTATATAAATATTAATATATTTATATAG	AGATATTAATATATTTATATAGATATTAATATATTTATATAAATATTAATATATTTATATAGGATATTAATATATTTATATAGATATTAATATATTTATATAAATATTAATATATTTATATAG	.	PASS	END=158577971;HOMLEN=0;SVLEN=60;SVTYPE=DUP:TANDEM;NTLEN=0	GT:AD	0/0:47,4
6	159125845	.	GAGTGACAGTGAGGGCTGTAAGGCCACATAGGGCAGGAGGGACCCAGGGCAGGG	GAGTGACAGTGAGGGCTGTAAGGCCACATAGGGCAGGAGGGACCCAGGGCAGGGAGTGACAGTGAGGGCTGTAAGGCCACATAGGGCAGGAGGGACCCAGGGCAGGG	.	PASS	END=159125898;HOMLEN=0;SVLEN=52;SVTYPE=DUP:TANDEM;NTLEN=0	GT:AD	0/0:73,2
6	159346338	.	AGAAGGAAGGAAGGAAGGAATTTTAAGGCTAAGTACAGACAGTCACGTACCAGTTTCAGTCAACTATGAACC	AGAAGGAAGGAAGGAAGGAATTTTAAGGCTAAGTACAGACAGTCACGTACCAGTTTCAGTCAACTATGAACCGAAGGAAGGAAGGAAGGAATTTTAAGGCTAAGTACAGACAGTCACGTACCAGTTTCAGTCAACTATGAACC	.	PASS	END=159346409;HOMLEN=0;SVLEN=71;SVTYPE=DUP:TANDEM;NTLEN=0	GT:AD	0/0:52,2
6	166701866	.	AGAGATATATATACATATATAGATATATAGAGATATATATAGATATATACATATATAGATATATAAATGTATAGATATATATAG	AGAGATATATATACATATATAGATATATAGAGATATATATAGATATATACATATATAGATATATAAATGTATAGATATATATAGGAGATATATATACATATATAGATATATAGAGATATATATAGATATATACATATATAGATATATAAATGTATAGATATATATAG	.	PASS	END=166701949;HOMLEN=0;SVLEN=72;SVTYPE=DUP:TANDEM;NTLEN=0	GT:AD	0/0:42,3
6	168710087	.	AGGGCCGTTTGCGTGTAGACACAGGGTGCGGGGCCGTTTGCGTGTAGACACAGGGTGCGGG	AGGGCCGTTTGCGTGTAGACACAGGGTGCGGGGCCGTTTGCGTGTAGACACAGGGTGCGGGGGGCCGTTTGCGTGTAGACACAGGGTGCGGGGCCGTTTGCGTGTAGACACAGGGTGCGGG	.	PASS	END=168710147;HOMLEN=0;SVLEN=58;SVTYPE=DUP:TANDEM;NTLEN=0	GT:AD	0/0:68,5
6	169025333	.	GACACAGACGCACACACACACTGACATAAACACACATAGATACAGATGTACACGGACACACAGACACAGACACACAGACACAATACAGATTCACAC	GACACAGACGCACACACACACTGACATAAACACACATAGATACAGATGTACACGGACACACAGACACAGACACACAGACACAATACAGATTCACACACACAGACGCACACACACACTGACATAAACACACATAGATACAGATGTACACGGACACACAGACACAGACACACAGACACAATACAGATTCACAC	.	PASS	END=169025428;HOMLEN=0;SVLEN=91;SVTYPE=DUP:TANDEM;NTLEN=0	GT:AD	0/0:57,6
6	169219803	.	GTTGGCATTCCTTCCAGCCAGTCGTCATTTGCCTGCATTGGCGTTCCTTCCAGCCAGTCGTCATTTGCCTGCA	GTTGGCATTCCTTCCAGCCAGTCGTCATTTGCCTGCATTGGCGTTCCTTCCAGCCAGTCGTCATTTGCCTGCATTGGCATTCCTTCCAGCCAGTCGTCATTTGCCTGCATTGGCGTTCCTTCCAGCCAGTCGTCATTTGCCTGCA	.	PASS	END=169219875;HOMLEN=0;SVLEN=72;SVTYPE=DUP:TANDEM;NTLEN=0	GT:AD	0/0:82,5
6	169219880	.	CGTTCCTTCCAGCCAGTCATCATTTGCCTGCATTGGCGTTCTTTCCAGCCAATGACACTCCAGGAGCTCTTCA	CGTTCCTTCCAGCCAGTCATCATTTGCCTGCATTGGCGTTCTTTCCAGCCAATGACACTCCAGGAGCTCTTCAGTTCCTTCCAGCCAGTCATCATTTGCCTGCATTGGCGTTCTTTCCAGCCAATGACACTCCAGGAGCTCTTCA	.	PASS	END=169219952;HOMLEN=0;SVLEN=72;SVTYPE=DUP:TANDEM;NTLEN=0	GT:AD	0/0:81,3
6	169313480	.	TACCTGCTGAAAGCCACACCTGCTCAGGTCACCTGCTGAAAGCCGCACCTGCTCAGGTCA	TACCTGCTGAAAGCCACACCTGCTCAGGTCACCTGCTGAAAGCCGCACCTGCTCAGGTCAACCTGCTGAAAGCCACACCTGCTCAGGTCACCTGCTGAAAGCCGCACCTGCTCAGGTCA	.	PASS	END=169313539;HOMLEN=0;SVLEN=59;SVTYPE=DUP:TANDEM;NTLEN=0	GT:AD	0/0:83,4
6	169314417	.	CCATGAGGAGCCATCCAGAGAATAATGGCGGCTCCCCAGGACAGAGACGTGCACACTGGAGCCGCCGGGCACCGT	CCATGAGGAGCCATCCAGAGAATAATGGCGGCTCCCCAGGACAGAGACGTGCACACTGGAGCCGCCGGGCACCGTCATGAGGAGCCATCCAGAGAATAATGGCGGCTCCCCAGGACAGAGACGTGCACACTGGAGCCGCCGGGCACCGT	.	PASS	END=169314491;HOMLEN=0;SVLEN=74;SVTYPE=DUP:TANDEM;NTLEN=0	GT:AD	0/0:110,19
6	169334828	.	GAGGCGAGACGTGAGGCGAGCCGTGAGGCAAGCCGGCTCATAAACGCTCCTA	GAGGCGAGACGTGAGGCGAGCCGTGAGGCAAGCCGGCTCATAAACGCTCCTAAGGCGAGACGTGAGGCGAGCCGTGAGGCAAGCCGGCTCATAAACGCTCCTA	.	PASS	END=169334879;HOMLEN=0;SVLEN=51;SVTYPE=DUP:TANDEM;NTLEN=0	GT:AD	0/1:59,18
6	169776776	.	TTCAGTGTCCACACAGACAGCACCCCAACCCTGACCTCCGAGGTAACCTCAGTGTCCACACAGACAGCACCCCAACCCTGACCTCCGAGGTAACCT	TTCAGTGTCCACACAGACAGCACCCCAACCCTGACCTCCGAGGTAACCTCAGTGTCCACACAGACAGCACCCCAACCCTGACCTCCGAGGTAACCTTCAGTGTCCACACAGACAGCACCCCAACCCTGACCTCCGAGGTAACCTCAGTGTCCACACAGACAGCACCCCAACCCTGACCTCCGAGGTAACCT	.	PASS	END=169776871;HOMLEN=0;SVLEN=94;SVTYPE=DUP:TANDEM;NTLEN=0	GT:AD	0/0:46,3
6	169913725	.	CAGTAATTACTTATAAACAATGTGTTTATTTATAAGTAATTACTTATAAACAATGTGTTTATTTATAAGTAATTACTTATAAACAATGTGTTTATTTATA	CAGTAATTACTTATAAACAATGTGTTTATTTATAAGTAATTACTTATAAACAATGTGTTTATTTATAAGTAATTACTTATAAACAATGTGTTTATTTATAAGTAATTACTTATAAACAATGTGTTTATTTATAAGTAATTACTTATAAACAATGTGTTTATTTATAAGTAATTACTTATAAACAATGTGTTTATTTATA	.	PASS	END=169913824;HOMLEN=0;SVLEN=99;SVTYPE=DUP:TANDEM;NTLEN=0	GT:AD	0/0:64,7
6	170339547	.	CACCCTGAGCCTGGTGACGTCACGGGTGGAGGAGACCGCCCCGAGCCCTGTGACTTCACGGTGGAGGAGACCACCCTGAGCCCGGTGACGTCACGGGTGGAGGAGACCG	CACCCTGAGCCTGGTGACGTCACGGGTGGAGGAGACCGCCCCGAGCCCTGTGACTTCACGGTGGAGGAGACCACCCTGAGCCCGGTGACGTCACGGGTGGAGGAGACCGACCCTGAGCCTGGTGACGTCACGGGTGGAGGAGACCGCCCCGAGCCCTGTGACTTCACGGTGGAGGAGACCACCCTGAGCCCGGTGACGTCACGGGTGGAGGAGACCG	.	PASS	END=170339655;HOMLEN=0;SVLEN=107;SVTYPE=DUP:TANDEM;NTLEN=0	GT:AD	0/0:62,4
6	170383467	.	GGCCGGGAGGGCACTGCAAAGGCCCAGTGGCCTCGAGGAAGGTCAGGAGCACCCCTGCTCCA	GGCCGGGAGGGCACTGCAAAGGCCCAGTGGCCTCGAGGAAGGTCAGGAGCACCCCTGCTCCAGCCGGGAGGGCACTGCAAAGGCCCAGTGGCCTCGAGGAAGGTCAGGAGCACCCCTGCTCCA	.	PASS	END=170383528;HOMLEN=0;SVLEN=60;SVTYPE=DUP:TANDEM;NTLEN=0	GT:AD	0/0:67,5
6	170410402	.	GGAGAAGGGGATGCTCTTGCCTGCTGCCTTCCATGTTCGAAGGGGTGGAAATAGGACTGAGGGCTCTTCTCAGAG	GGAGAAGGGGATGCTCTTGCCTGCTGCCTTCCATGTTCGAAGGGGTGGAAATAGGACTGAGGGCTCTTCTCAGAGGAGAAGGGGATGCTCTTGCCTGCTGCCTTCCATGTTCGAAGGGGTGGAAATAGGACTGAGGGCTCTTCTCAGAG	.	PASS	END=170410476;HOMLEN=0;SVLEN=71;SVTYPE=DUP:TANDEM;NTLEN=0	GT:AD	0/0:62,11
7	459232	.	ATGCAGCCCTGCCCAGGACAGGCAAAACCTCCTCAGCCCTCTCAGTCCCAGCTCCCCTCAGTCACCCC	ATGCAGCCCTGCCCAGGACAGGCAAAACCTCCTCAGCCCTCTCAGTCCCAGCTCCCCTCAGTCACCCCTGCAGCCCTGCCCAGGACAGGCAAAACCTCCTCAGCCCTCTCAGTCCCAGCTCCCCTCAGTCACCCC	.	PASS	END=459299;HOMLEN=0;SVLEN=67;SVTYPE=DUP:TANDEM;NTLEN=0	GT:AD	0/0:44,3
7	499498	.	TGCCTCAACAGAATCAGTGCATCCCATTGGCCAGCCTCAACAGGATCACTGCATCCCACTAGCCA	TGCCTCAACAGAATCAGTGCATCCCATTGGCCAGCCTCAACAGGATCACTGCATCCCACTAGCCAGCCTCAACAGAATCAGTGCATCCCATTGGCCAGCCTCAACAGGATCACTGCATCCCACTAGCCA	.	PASS	END=499562;HOMLEN=0;SVLEN=64;SVTYPE=DUP:TANDEM;NTLEN=0	GT:AD	0/0:38,2
7	651899	.	CAACGGATGGATGGATGGATAGATGGATGGACGGACAGGTGGGTGGATGAACAGGTGTGTGAGTAGATT	CAACGGATGGATGGATGGATAGATGGATGGACGGACAGGTGGGTGGATGAACAGGTGTGTGAGTAGATTAACGGATGGATGGATGGATAGATGGATGGACGGACAGGTGGGTGGATGAACAGGTGTGTGAGTAGATT	.	PASS	END=651967;HOMLEN=0;SVLEN=68;SVTYPE=DUP:TANDEM;NTLEN=0	GT:AD	0/0:54,2
7	902889	.	ATTCACCAGCGCCAGGGCCCCTGGAGTGCCGCCCTCCCGAGCTCGCCCTTGCTGCCCGGCG	ATTCACCAGCGCCAGGGCCCCTGGAGTGCCGCCCTCCCGAGCTCGCCCTTGCTGCCCGGCGTTCACCAGCGCCAGGGCCCCTGGAGTGCCGCCCTCCCGAGCTCGCCCTTGCTGCCCGGCG	.	PASS	END=902949;HOMLEN=0;SVLEN=60;SVTYPE=DUP:TANDEM;NTLEN=0	GT:AD	0/0:64,2
7	1155177	.	ATCACTACAGCTCTACGGACAGGCTTCCATCACCAACGCCCAGGCAGGATGGCA	ATCACTACAGCTCTACGGACAGGCTTCCATCACCAACGCCCAGGCAGGATGGCATCACTACAGCTCTACGGACAGGCTTCCATCACCAACGCCCAGGCAGGATGGCA	.	PASS	END=1155230;HOMLEN=0;SVLEN=53;SVTYPE=DUP:TANDEM;NTLEN=0	GT:AD	0/0:39,3
7	1528930	.	CCAGGCCCTGCTCCCCATCCCGGGCCCGCCGAGGGGACGTGCGCACTCACTT	CCAGGCCCTGCTCCCCATCCCGGGCCCGCCGAGGGGACGTGCGCACTCACTTCAGGCCCTGCTCCCCATCCCGGGCCCGCCGAGGGGACGTGCGCACTCACTT	.	PASS	END=1528981;HOMLEN=0;SVLEN=51;SVTYPE=DUP:TANDEM;NTLEN=0	GT:AD	0/1:69,25
7	2629775	.	GGGCACAGGTGCTGCAGAGAGAGTAGGTCCTCCCCAGGCCCCGCCAGTGTCCCCACA	GGGCACAGGTGCTGCAGAGAGAGTAGGTCCTCCCCAGGCCCCGCCAGTGTCCCCACAGGCACAGGTGCTGCAGAGAGAGTAGGTCCTCCCCAGGCCCCGCCAGTGTCCCCACA	.	PASS	END=2629831;HOMLEN=0;SVLEN=56;SVTYPE=DUP:TANDEM;NTLEN=0	GT:AD	0/0:68,2
7	2629865	.	CAGGCCCCGCCAGTGTCCCCACAGGCACAGGTGCTGCAGAGAGAGTAGATCCTCCCC	CAGGCCCCGCCAGTGTCCCCACAGGCACAGGTGCTGCAGAGAGAGTAGATCCTCCCCAGGCCCCGCCAGTGTCCCCACAGGCACAGGTGCTGCAGAGAGAGTAGATCCTCCCC	.	PASS	END=2629921;HOMLEN=0;SVLEN=56;SVTYPE=DUP:TANDEM;NTLEN=0	GT:AD	0/0:71,3
7	2852270	.	AACATCACATCACATCACATCACATCACATCACATCACATCACATCACATCACATCACATCAG	AACATCACATCACATCACATCACATCACATCACATCACATCACATCACATCACATCACATCAGACATCACATCACATCACATCACATCACATCACATCACATCACATCACATCACATCACATCAG	.	PASS	END=2852332;HOMLEN=0;SVLEN=60;SVTYPE=DUP:TANDEM;NTLEN=0	GT:AD	0/0:70,2
7	12564038	.	TCATTCATAGTAAATAATATATGTTACCTTTTAGAGATGAGGGAGGTCATGTAAATATTTC	TCATTCATAGTAAATAATATATGTTACCTTTTAGAGATGAGGGAGGTCATGTAAATATTTCCATTCATAGTAAATAATATATGTTACCTTTTAGAGATGAGGGAGGTCATGTAAATATTTC	.	PASS	END=12564098;HOMLEN=0;SVLEN=60;SVTYPE=DUP:TANDEM;NTLEN=0	GT:AD	0/0:72,4
7	13410804	.	AATATATAATTATATACTATAATCATTTTATAATTATATACTATAATCATTTTACAATTATATAC	AATATATAATTATATACTATAATCATTTTATAATTATATACTATAATCATTTTACAATTATATACATATATAATTATATACTATAATCATTTTATAATTATATACTATAATCATTTTACAATTATATAC	.	PASS	END=13410868;HOMLEN=0;SVLEN=58;SVTYPE=DUP:TANDEM;NTLEN=0	GT:AD	0/0:39,2
7	14510879	.	TGTGTATGGAATATATGTGTATACATACATATATGTATGGAATATATGTGTATACATACATA	TGTGTATGGAATATATGTGTATACATACATATATGTATGGAATATATGTGTATACATACATAGTGTATGGAATATATGTGTATACATACATATATGTATGGAATATATGTGTATACATACATA	.	PASS	END=14510940;HOMLEN=0;SVLEN=60;SVTYPE=DUP:TANDEM;NTLEN=0	GT:AD	0/0:44,3
7	15463157	.	CATTAACATGGTGTGGGAGACCCTGGCACCCAGTACCTCAGAATGTGTCCTTAATTGGAAATAGCATCTTTATAGAGGTAATCAAGTTAAAATGAGTTAATTAGGTGGGCCCTAATCCAGGAGGACTTGTCTTTTTA	CATTAACATGGTGTGGGAGACCCTGGCACCCAGTACCTCAGAATGTGTCCTTAATTGGAAATAGCATCTTTATAGAGGTAATCAAGTTAAAATGAGTTAATTAGGTGGGCCCTAATCCAGGAGGACTTGTCTTTTTAATTAACATGGTGTGGGAGACCCTGGCACCCAGTACCTCAGAATGTGTCCTTAATTGGAAATAGCATCTTTATAGAGGTAATCAAGTTAAAATGAGTTAATTAGGTGGGCCCTAATCCAGGAGGACTTGTCTTTTTA	.	PASS	END=15463293;HOMLEN=0;SVLEN=135;SVTYPE=DUP:TANDEM;NTLEN=0	GT:AD	0/1:70,30
7	17152554	.	AGATATACATATATATCTATATATCATATATGACATATATACATACATAAATGAATTTGTTTCTGGATTTT	AGATATACATATATATCTATATATCATATATGACATATATACATACATAAATGAATTTGTTTCTGGATTTTGATATACATATATATCTATATATCATATATGACATATATACATACATAAATGAATTTGTTTCTGGATTTT	.	PASS	END=17152624;HOMLEN=0;SVLEN=70;SVTYPE=DUP:TANDEM;NTLEN=0	GT:AD	0/0:58,8
7	24068314	.	GGTAGTGAGAATTTTTTTAACTGTGTATATGTTTTAGAAGTTGAGTCAAGAAGATTTTCTTGCATGGATATGTGAAAGAAAGAGAAATCTCAGAAGTCAAAGATTTTGGCCTGAGCAGTAAAAAGGATAGGGTTACTATGAACTGAAATGGGAAAGACTGAGGAGGAGCAGGATTTGGTGGTGACTTCAGTAGTGGGTTTTAGATTTG	GGTAGTGAGAATTTTTTTAACTGTGTATATGTTTTAGAAGTTGAGTCAAGAAGATTTTCTTGCATGGATATGTGAAAGAAAGAGAAATCTCAGAAGTCAAAGATTTTGGCCTGAGCAGTAAAAAGGATAGGGTTACTATGAACTGAAATGGGAAAGACTGAGGAGGAGCAGGATTTGGTGGTGACTTCAGTAGTGGGTTTTAGATTTGGTAGTGAGAATTTTTTTAACTGTGTATATGTTTTAGAAGTTGAGTCAAGAAGATTTTCTTGCATGGATATGTGAAAGAAAGAGAAATCTCAGAAGTCAAAGATTTTGGCCTGAGCAGTAAAAAGGATAGGGTTACTATGAACTGAAATGGGAAAGACTGAGGAGGAGCAGGATTTGGTGGTGACTTCAGTA…	.	PASS	END=24068521;HOMLEN=0;SVLEN=206;SVTYPE=DUP:TANDEM;NTLEN=0	GT:AD	0/0:85,15
7	28953897	.	TGTATATATATATATACATATATATATACGTATATATACATATATATATACATGCATATATATATAC	TGTATATATATATATACATATATATATACGTATATATACATATATATATACATGCATATATATATACGTATATATATATATACATATATATATACGTATATATACATATATATATACATGCATATATATATAC	.	PASS	END=28953963;HOMLEN=0;SVLEN=58;SVTYPE=DUP:TANDEM;NTLEN=0	GT:AD	0/0:56,3
7	30739406	.	CACCCAGGCACGGGATCTCCAATTCATCATCAGACACAAGGATCCCCGATCCAGCCCAGCCACCAGGCCCTGAGACCCCCGCCCC	CACCCAGGCACGGGATCTCCAATTCATCATCAGACACAAGGATCCCCGATCCAGCCCAGCCACCAGGCCCTGAGACCCCCGCCCCACCCAGGCACGGGATCTCCAATTCATCATCAGACACAAGGATCCCCGATCCAGCCCAGCCACCAGGCCCTGAGACCCCCGCCCC	.	PASS	END=30739490;HOMLEN=0;SVLEN=81;SVTYPE=DUP:TANDEM;NTLEN=0	GT:AD	0/0:57,2
7	30797868	.	CATTCTCCTGCCTCAACCTCCCCAGTAGCTGGGACTACAGGTGCCCGTCACCACGCCCGGCTAATTTTTTGTATTTTTAGTAGAGACGGGGTTTCACCGTGTTAGCCAGGATGGTGAAAGTGCTTTTTTTAAGGTGTAGTTTCACTCTTGTTGCCCAAGCTGGCGTGCAATGGTGCGATCTCAGCTCACTGCAAGCTCCGCCTCCTGGGTTCAAGTG	CATTCTCCTGCCTCAACCTCCCCAGTAGCTGGGACTACAGGTGCCCGTCACCACGCCCGGCTAATTTTTTGTATTTTTAGTAGAGACGGGGTTTCACCGTGTTAGCCAGGATGGTGAAAGTGCTTTTTTTAAGGTGTAGTTTCACTCTTGTTGCCCAAGCTGGCGTGCAATGGTGCGATCTCAGCTCACTGCAAGCTCCGCCTCCTGGGTTCAAGTGATTCTCCTGCCTCAACCTCCCCAGTAGCTGGGACTACAGGTGCCCGTCACCACGCCCGGCTAATTTTTTGTATTTTTAGTAGAGACGGGGTTTCACCGTGTTAGCCAGGATGGTGAAAGTGCTTTTTTTAAGGTGTAGTTTCACTCTTGTTGCCCAAGCTGGCGTGCAATGGTGCGATCTCA…	.	PASS	END=30798084;HOMLEN=0;SVLEN=216;SVTYPE=DUP:TANDEM;NTLEN=0	GT:AD	0/0:79,7
7	31926383	.	AGATCTATTCAGAATAGATCTTTTCGGATCTTTTCAGAATAGATCTTTTCG	AGATCTATTCAGAATAGATCTTTTCGGATCTTTTCAGAATAGATCTTTTCGGATCTATTCAGAATAGATCTTTTCGGATCTTTTCAGAATAGATCTTTTCG	.	PASS	END=31926433;HOMLEN=0;SVLEN=50;SVTYPE=DUP:TANDEM;NTLEN=0	GT:AD	0/0:73,2
7	37567576	.	GATAGATATATCGTCTATATCTATAGATAGATATATCGTCTATATCTATCC	GATAGATATATCGTCTATATCTATAGATAGATATATCGTCTATATCTATCCATAGATATATCGTCTATATCTATAGATAGATATATCGTCTATATCTATCC	.	PASS	END=37567626;HOMLEN=0;SVLEN=50;SVTYPE=DUP:TANDEM;NTLEN=0	GT:AD	0/0:55,3
7	40412887	.	CAGAATCTATAGATTCTAGAAAATTTAGAATCTATAGATTCTAGAAAATTTAGAATCTATAGATTCTAGAAAATTT	CAGAATCTATAGATTCTAGAAAATTTAGAATCTATAGATTCTAGAAAATTTAGAATCTATAGATTCTAGAAAATTTAGAATCTATAGATTCTAGAAAATTTAGAATCTATAGATTCTAGAAAATTTAGAATCTATAGATTCTAGAAAATTT	.	PASS	END=40412962;HOMLEN=0;SVLEN=75;SVTYPE=DUP:TANDEM;NTLEN=0	GT:AD	0/0:75,2
7	44663094	.	GTTTTACTTATTCTCCAATTAATCCTAATCCTAATTCTAAATTAATTAATCCTTGTTGCCTTTCTTCTAATTGTTTTATATATATGTAATATGTAAATTTAAAGAACATCGTATG	GTTTTACTTATTCTCCAATTAATCCTAATCCTAATTCTAAATTAATTAATCCTTGTTGCCTTTCTTCTAATTGTTTTATATATATGTAATATGTAAATTTAAAGAACATCGTATGTTTTACTTATTCTCCAATTAATCCTAATCCTAATTCTAAATTAATTAATCCTTGTTGCCTTTCTTCTAATTGTTTTATATATATGTAATATGTAAATTTAAAGAACATCGTATG	.	PASS	END=44663208;HOMLEN=0;SVLEN=113;SVTYPE=DUP:TANDEM;NTLEN=0	GT:AD	0/1:77,23
7	53209442	.	ATATATTTGTATATATATTTATAATATACAAATATTTGTATATATATTTATAATATACAAATATTTGTATATATATTTATAATATACAAATATTTA	ATATATTTGTATATATATTTATAATATACAAATATTTGTATATATATTTATAATATACAAATATTTGTATATATATTTATAATATACAAATATTTATATATTTGTATATATATTTATAATATACAAATATTTGTATATATATTTATAATATACAAATATTTGTATATATATTTATAATATACAAATATTTA	.	PASS	END=53209537;HOMLEN=0;SVLEN=89;SVTYPE=DUP:TANDEM;NTLEN=0	GT:AD	0/0:50,4
7	54817061	.	TGCTACAGGTACTTAACAAACAGAAAATGTTTAAGAAATTCCTTCAGGTGATTCATGCATGGTGAAGTTTAATACTGTTTCACAGTATATAGCTCTC	TGCTACAGGTACTTAACAAACAGAAAATGTTTAAGAAATTCCTTCAGGTGATTCATGCATGGTGAAGTTTAATACTGTTTCACAGTATATAGCTCTCGCTACAGGTACTTAACAAACAGAAAATGTTTAAGAAATTCCTTCAGGTGATTCATGCATGGTGAAGTTTAATACTGTTTCACAGTATATAGCTCTC	.	PASS	END=54817157;HOMLEN=0;SVLEN=94;SVTYPE=DUP:TANDEM;NTLEN=0	GT:AD	0/0:70,5
7	67950365	.	AGAAGGAGGAAAGGAAGAAAGGGAAGAGGGAGGAAGGAGGAAAGGAAGGAAGAAAGGAAGCAAG	AGAAGGAGGAAAGGAAGAAAGGGAAGAGGGAGGAAGGAGGAAAGGAAGGAAGAAAGGAAGCAAGGAAGGAGGAAAGGAAGAAAGGGAAGAGGGAGGAAGGAGGAAAGGAAGGAAGAAAGGAAGCAAG	.	PASS	END=67950428;HOMLEN=0;SVLEN=62;SVTYPE=DUP:TANDEM;NTLEN=0	GT:AD	0/0:47,2
7	68414169	.	TCCTCAGCCTCCCAAAGTGCTGGAATTATAGGCATGAGCCACTCTACCTACCTAATGTATGTTATATTTTTGTAGCAATGAGGTCTCGCTTTGTTGCCCAGGCTGGTCTCAAACTCCTGGACTTGAGCAGTACTCCTG	TCCTCAGCCTCCCAAAGTGCTGGAATTATAGGCATGAGCCACTCTACCTACCTAATGTATGTTATATTTTTGTAGCAATGAGGTCTCGCTTTGTTGCCCAGGCTGGTCTCAAACTCCTGGACTTGAGCAGTACTCCTGCCTCAGCCTCCCAAAGTGCTGGAATTATAGGCATGAGCCACTCTACCTACCTAATGTATGTTATATTTTTGTAGCAATGAGGTCTCGCTTTGTTGCCCAGGCTGGTCTCAAACTCCTGGACTTGAGCAGTACTCCTG	.	PASS	END=68414306;HOMLEN=0;SVLEN=137;SVTYPE=DUP:TANDEM;NTLEN=0	GT:AD	0/0:72,16
7	69996119	.	TGAGAAATATTTGATCTAGCAAACTGTACTAAGATGAGACATAAATATCTAAA	TGAGAAATATTTGATCTAGCAAACTGTACTAAGATGAGACATAAATATCTAAAGAGAAATATTTGATCTAGCAAACTGTACTAAGATGAGACATAAATATCTAAA	.	PASS	END=69996171;HOMLEN=0;SVLEN=51;SVTYPE=DUP:TANDEM;NTLEN=0	GT:AD	0/1:58,16
7	73002820	.	TATTATATATTATATTATATATTATATATAATTTATATGATATATATTATAAATTA	TATTATATATTATATTATATATTATATATAATTTATATGATATATATTATAAATTAATTATATATTATATTATATATTATATATAATTTATATGATATATATTATAAATTA	.	PASS	END=73002875;HOMLEN=0;SVLEN=54;SVTYPE=DUP:TANDEM;NTLEN=0	GT:AD	0/0:34,3
7	80312653	.	TGTGTATATATACATATGTGTATATATGTATATATGTATATATACATATGTGTATA	TGTGTATATATACATATGTGTATATATGTATATATGTATATATACATATGTGTATAGTGTATATATACATATGTGTATATATGTATATATGTATATATACATATGTGTATA	.	PASS	END=80312708;HOMLEN=0;SVLEN=54;SVTYPE=DUP:TANDEM;NTLEN=0	GT:AD	0/0:56,5
7	80632649	.	ACAACAATCTTTCTTCATTTCAATTATACTATTACATGGCAGTCAACATTTTAGAGTAAAC	ACAACAATCTTTCTTCATTTCAATTATACTATTACATGGCAGTCAACATTTTAGAGTAAACCAACAATCTTTCTTCATTTCAATTATACTATTACATGGCAGTCAACATTTTAGAGTAAAC	.	PASS	END=80632709;HOMLEN=0;SVLEN=59;SVTYPE=DUP:TANDEM;NTLEN=0	GT:AD	0/1:44,17
7	83246746	.	TAATAATTTTATATAAATTTTATATAAATAATATATAATTTTATATAAATTTTATAT	TAATAATTTTATATAAATTTTATATAAATAATATATAATTTTATATAAATTTTATATAATAATTTTATATAAATTTTATATAAATAATATATAATTTTATATAAATTTTATAT	.	PASS	END=83246802;HOMLEN=0;SVLEN=53;SVTYPE=DUP:TANDEM;NTLEN=0	GT:AD	0/0:54,5
7	87009561	.	TCCTATTTTATAAACCTGAAGTCAACTATATTGTCTTCTCTATATTGTAGGCTTTATTGTAAGGCTTTGCAGAGGGTGCATAGGAAGCATGTAAAAACTTTAGTTAATAATAACAATAGTTACTAATTATTGCTGTGAGCTAGATCCTTGG	TCCTATTTTATAAACCTGAAGTCAACTATATTGTCTTCTCTATATTGTAGGCTTTATTGTAAGGCTTTGCAGAGGGTGCATAGGAAGCATGTAAAAACTTTAGTTAATAATAACAATAGTTACTAATTATTGCTGTGAGCTAGATCCTTGGCCTATTTTATAAACCTGAAGTCAACTATATTGTCTTCTCTATATTGTAGGCTTTATTGTAAGGCTTTGCAGAGGGTGCATAGGAAGCATGTAAAAACTTTAGTTAATAATAACAATAGTTACTAATTATTGCTGTGAGCTAGATCCTTGG	.	PASS	END=87009711;HOMLEN=0;SVLEN=150;SVTYPE=DUP:TANDEM;NTLEN=0	GT:AD	0/1:73,32
7	88293419	.	TTTTATAAGTTATTTATAAGTTATATAAATTATAAAAGTTATTTATAAGTTATATAAATTATAAA	TTTTATAAGTTATTTATAAGTTATATAAATTATAAAAGTTATTTATAAGTTATATAAATTATAAATTTATAAGTTATTTATAAGTTATATAAATTATAAAAGTTATTTATAAGTTATATAAATTATAAA	.	PASS	END=88293483;HOMLEN=0;SVLEN=58;SVTYPE=DUP:TANDEM;NTLEN=0	GT:AD	0/0:64,4
7	88293513	.	AGTTATTTATAAGTTATATAAATACACAAGTAAATGTGCCCATTATTAATAATTTGTTTTT	AGTTATTTATAAGTTATATAAATACACAAGTAAATGTGCCCATTATTAATAATTTGTTTTTGTTATTTATAAGTTATATAAATACACAAGTAAATGTGCCCATTATTAATAATTTGTTTTT	.	PASS	END=88293573;HOMLEN=0;SVLEN=58;SVTYPE=DUP:TANDEM;NTLEN=0	GT:AD	0/0:78,2
7	88790857	.	GTTGGCTTCATTTTATATGTATCTTTTACAGAGATGGGGTTTCATTATGTTACCCAGACTGGTCTCAAAGTCCTGGG	GTTGGCTTCATTTTATATGTATCTTTTACAGAGATGGGGTTTCATTATGTTACCCAGACTGGTCTCAAAGTCCTGGGTTGGCTTCATTTTATATGTATCTTTTACAGAGATGGGGTTTCATTATGTTACCCAGACTGGTCTCAAAGTCCTGGG	.	PASS	END=88790933;HOMLEN=0;SVLEN=73;SVTYPE=DUP:TANDEM;NTLEN=0	GT:AD	0/1:44,11
7	89588426	.	ATATATATTATATATTTATAATATATAATTATATTATAAATTATATATATTATATAAT	ATATATATTATATATTTATAATATATAATTATATTATAAATTATATATATTATATAATTATATATTATATATTTATAATATATAATTATATTATAAATTATATATATTATATAAT	.	PASS	END=89588483;HOMLEN=0;SVLEN=57;SVTYPE=DUP:TANDEM;NTLEN=0	GT:AD	0/0:31,2
7	93905038	.	TGAAAAATATTTCACCCTTATGAAATGTCTTGTGAAGAACTAGGTTTACTAAAAT	TGAAAAATATTTCACCCTTATGAAATGTCTTGTGAAGAACTAGGTTTACTAAAATGAAAAATATTTCACCCTTATGAAATGTCTTGTGAAGAACTAGGTTTACTAAAAT	.	PASS	END=93905092;HOMLEN=0;SVLEN=50;SVTYPE=DUP:TANDEM;NTLEN=0	GT:AD	0/0:65,5
7	96109111	.	GCACTAAATAAGTATTTGATATCAAATACTCTAAATAAGTATTTGATATCAAATACTC	GCACTAAATAAGTATTTGATATCAAATACTCTAAATAAGTATTTGATATCAAATACTCCACTAAATAAGTATTTGATATCAAATACTCTAAATAAGTATTTGATATCAAATACTC	.	PASS	END=96109168;HOMLEN=0;SVLEN=54;SVTYPE=DUP:TANDEM;NTLEN=0	GT:AD	0/0:38,2
7	98116275	.	CGTATGTGTGCATGAGCGTGTGTGTGCACACTTGTGTCTGTGTGTGCATGCATAGGTACATG	CGTATGTGTGCATGAGCGTGTGTGTGCACACTTGTGTCTGTGTGTGCATGCATAGGTACATGGTATGTGTGCATGAGCGTGTGTGTGCACACTTGTGTCTGTGTGTGCATGCATAGGTACATG	.	PASS	END=98116336;HOMLEN=0;SVLEN=60;SVTYPE=DUP:TANDEM;NTLEN=0	GT:AD	0/0:78,5
7	98156311	.	TCTTTCTCTCTTTCTTTCTTTCTTTCCTCTTTCTTTCTTTCTTTCTTTCTTTCTTTCTTTCTTTCCTTCTCTTTATTTCTCTCTC	TCTTTCTCTCTTTCTTTCTTTCTTTCCTCTTTCTTTCTTTCTTTCTTTCTTTCTTTCTTTCTTTCCTTCTCTTTATTTCTCTCTCCTTTCTCTCTTTCTTTCTTTCTTTCCTCTTTCTTTCTTTCTTTCTTTCTTTCTTTCTTTCTTTCCTTCTCTTTATTTCTCTCTC	.	PASS	END=98156395;HOMLEN=0;SVLEN=75;SVTYPE=DUP:TANDEM;NTLEN=0	GT:AD	0/0:38,3
7	98438294	.	AGCTCCCTCAGTCTCTCTTCACACCTCTTCCTATAGAATCTTCCATTCCCAGCTGGAAAATACAGCACAGTCTGGAAAGGGGGTCAGGGAGGAGGTGGGCCG	AGCTCCCTCAGTCTCTCTTCACACCTCTTCCTATAGAATCTTCCATTCCCAGCTGGAAAATACAGCACAGTCTGGAAAGGGGGTCAGGGAGGAGGTGGGCCGGCTCCCTCAGTCTCTCTTCACACCTCTTCCTATAGAATCTTCCATTCCCAGCTGGAAAATACAGCACAGTCTGGAAAGGGGGTCAGGGAGGAGGTGGGCCG	.	PASS	END=98438395;HOMLEN=0;SVLEN=100;SVTYPE=DUP:TANDEM;NTLEN=0	GT:AD	0/0:68,10
7	107738801	.	ACATAGGGGTTGATGGACACTCCCCCGACCCCCGATTATGGACTTACGCTGGCAGCCCAG	ACATAGGGGTTGATGGACACTCCCCCGACCCCCGATTATGGACTTACGCTGGCAGCCCAGCATAGGGGTTGATGGACACTCCCCCGACCCCCGATTATGGACTTACGCTGGCAGCCCAG	.	PASS	END=107738860;HOMLEN=0;SVLEN=59;SVTYPE=DUP:TANDEM;NTLEN=0	GT:AD	0/0:74,4
7	113931915	.	TATATAATATATAGATAATATATAGAATATATATTATAGATAATATATAGA	TATATAATATATAGATAATATATAGAATATATATTATAGATAATATATAGAATATAATATATAGATAATATATAGAATATATATTATAGATAATATATAGA	.	PASS	END=113931965;HOMLEN=0;SVLEN=50;SVTYPE=DUP:TANDEM;NTLEN=0	GT:AD	0/0:50,2
7	114252442	.	ATATATGTATATATGTGTGTATATATGGGATTTTTAATACACACACACACAC	ATATATGTATATATGTGTGTATATATGGGATTTTTAATACACACACACACACTATATGTATATATGTGTGTATATATGGGATTTTTAATACACACACACACAC	.	PASS	END=114252493;HOMLEN=0;SVLEN=50;SVTYPE=DUP:TANDEM;NTLEN=0	GT:AD	0/0:50,4
7	114685111	.	CCCTGATTCCAAAAGATTACACTTCAGGAAGAGGATTCACTTCATGAATTT	CCCTGATTCCAAAAGATTACACTTCAGGAAGAGGATTCACTTCATGAATTTCCTGATTCCAAAAGATTACACTTCAGGAAGAGGATTCACTTCATGAATTT	.	PASS	END=114685161;HOMLEN=0;SVLEN=50;SVTYPE=DUP:TANDEM;NTLEN=0	GT:AD	0/1:69,25
7	116652645	.	ATAAGTAAACCAAGGCTCAGAGAGGTTTAAAAACTTGCTTAATGAAGATAATCTATCTAGTAAG	ATAAGTAAACCAAGGCTCAGAGAGGTTTAAAAACTTGCTTAATGAAGATAATCTATCTAGTAAGTAAGTAAACCAAGGCTCAGAGAGGTTTAAAAACTTGCTTAATGAAGATAATCTATCTAGTAAG	.	PASS	END=116652708;HOMLEN=0;SVLEN=63;SVTYPE=DUP:TANDEM;NTLEN=0	GT:AD	0/0:38,2
7	121912587	.	CTTTTTTCTTTCTTTTCTTTCTTTCTCTTCCTTTCTCATTTTCTTTCTTCCTTTCCTCTTTCCTTTCCTCC	CTTTTTTCTTTCTTTTCTTTCTTTCTCTTCCTTTCTCATTTTCTTTCTTCCTTTCCTCTTTCCTTTCCTCCTTTTTTCTTTCTTTTCTTTCTTTCTCTTCCTTTCTCATTTTCTTTCTTCCTTTCCTCTTTCCTTTCCTCC	.	PASS	END=121912657;HOMLEN=0;SVLEN=70;SVTYPE=DUP:TANDEM;NTLEN=0	GT:AD	0/0:50,3
7	122640452	.	CAAATACTTATTATTTCAATAATACTTTGAAATAAGTATTATTTCAAATACTTATTAT	CAAATACTTATTATTTCAATAATACTTTGAAATAAGTATTATTTCAAATACTTATTATAAATACTTATTATTTCAATAATACTTTGAAATAAGTATTATTTCAAATACTTATTAT	.	PASS	END=122640509;HOMLEN=0;SVLEN=56;SVTYPE=DUP:TANDEM;NTLEN=0	GT:AD	0/0:45,4
7	126893473	.	GGCGAGCCCGGGACCGGCGCGGGGAGGCGCGACGCCCGCCCGAGCACAGCGGGCAGCACCCGC	GGCGAGCCCGGGACCGGCGCGGGGAGGCGCGACGCCCGCCCGAGCACAGCGGGCAGCACCCGCGCGAGCCCGGGACCGGCGCGGGGAGGCGCGACGCCCGCCCGAGCACAGCGGGCAGCACCCGC	.	PASS	END=126893535;HOMLEN=0;SVLEN=60;SVTYPE=DUP:TANDEM;NTLEN=0	GT:AD	0/1:53,30
7	129115999	.	TCCTCCCGGACGGGGCGGCTGGCCGGGCGGGGGCTGCCCCCCACCTCCCTCCCGGACGGGGCGGCTGGCCGGGCGGGGGCTGCCCCCCACCTCC	TCCTCCCGGACGGGGCGGCTGGCCGGGCGGGGGCTGCCCCCCACCTCCCTCCCGGACGGGGCGGCTGGCCGGGCGGGGGCTGCCCCCCACCTCCCCTCCCGGACGGGGCGGCTGGCCGGGCGGGGGCTGCCCCCCACCTCCCTCCCGGACGGGGCGGCTGGCCGGGCGGGGGCTGCCCCCCACCTCC	.	PASS	END=129116092;HOMLEN=0;SVLEN=92;SVTYPE=DUP:TANDEM;NTLEN=0	GT:AD	0/0:47,3
7	130908896	.	AAACCTGTAATCCCAGCACTTTGGGAAGCTATTGGGGACAATCAATCGCTTGAGGCCAAGAATTTGAGATCAGCCTGGGCAACACAGAGAAACCTGGTTTCTATACAAAAATTTAAAAATTAGCTGGGGCTGGGTGCGGTAGCTCACA	AAACCTGTAATCCCAGCACTTTGGGAAGCTATTGGGGACAATCAATCGCTTGAGGCCAAGAATTTGAGATCAGCCTGGGCAACACAGAGAAACCTGGTTTCTATACAAAAATTTAAAAATTAGCTGGGGCTGGGTGCGGTAGCTCACAAACCTGTAATCCCAGCACTTTGGGAAGCTATTGGGGACAATCAATCGCTTGAGGCCAAGAATTTGAGATCAGCCTGGGCAACACAGAGAAACCTGGTTTCTATACAAAAATTTAAAAATTAGCTGGGGCTGGGTGCGGTAGCTCACA	.	PASS	END=130909043;HOMLEN=0;SVLEN=145;SVTYPE=DUP:TANDEM;NTLEN=0	GT:AD	0/0:74,14
7	133875630	.	AAAGCAGTTCTGGGGATAGACAGTAGTTGAGCGGTAAGCAGTTCTGGGGATAGACAGTAGTTGAGCGGT	AAAGCAGTTCTGGGGATAGACAGTAGTTGAGCGGTAAGCAGTTCTGGGGATAGACAGTAGTTGAGCGGTAAGCAGTTCTGGGGATAGACAGTAGTTGAGCGGTAAGCAGTTCTGGGGATAGACAGTAGTTGAGCGGT	.	PASS	END=133875698;HOMLEN=0;SVLEN=68;SVTYPE=DUP:TANDEM;NTLEN=0	GT:AD	0/0:80,8
7	135785116	.	CCATGCAGTACTGTGTGAGGGAGGCATCTCCATAGGGCTGCCTGGTATGGGGTATCAGAGCCCAGGCCTGAAGAGGAG	CCATGCAGTACTGTGTGAGGGAGGCATCTCCATAGGGCTGCCTGGTATGGGGTATCAGAGCCCAGGCCTGAAGAGGAGCATGCAGTACTGTGTGAGGGAGGCATCTCCATAGGGCTGCCTGGTATGGGGTATCAGAGCCCAGGCCTGAAGAGGAG	.	PASS	END=135785193;HOMLEN=0;SVLEN=76;SVTYPE=DUP:TANDEM;NTLEN=0	GT:AD	0/0:62,4
7	138604890	.	ATTCTCACCCCCGCCTGGAATGCCCTTCCCAGCTCTCTACATGGATGGATCCTCTCACCCCCGCCTGGAATGCCCTTCCCC	ATTCTCACCCCCGCCTGGAATGCCCTTCCCAGCTCTCTACATGGATGGATCCTCTCACCCCCGCCTGGAATGCCCTTCCCCTTCTCACCCCCGCCTGGAATGCCCTTCCCAGCTCTCTACATGGATGGATCCTCTCACCCCCGCCTGGAATGCCCTTCCCC	.	PASS	END=138604970;HOMLEN=0;SVLEN=52;SVTYPE=DUP:TANDEM;NTLEN=0	GT:AD	0/0:52,2
7	139469037	.	ACTCCACGGCCGCAGTGCCTTCCACCGCACCACAAGGCCTCCCAGCATGGCCCACCTCCATCT	ACTCCACGGCCGCAGTGCCTTCCACCGCACCACAAGGCCTCCCAGCATGGCCCACCTCCATCTCTCCACGGCCGCAGTGCCTTCCACCGCACCACAAGGCCTCCCAGCATGGCCCACCTCCATCT	.	PASS	END=139469099;HOMLEN=0;SVLEN=60;SVTYPE=DUP:TANDEM;NTLEN=0	GT:AD	0/0:73,5
7	142521344	.	AAATGCCACTGGAAATTTCATAGAGATTGCATTCAATCTGTAGATGACTTTGGGTAGTGTGGACATTTTCACAATATTGACCCTTCTGATCTATGAA	AAATGCCACTGGAAATTTCATAGAGATTGCATTCAATCTGTAGATGACTTTGGGTAGTGTGGACATTTTCACAATATTGACCCTTCTGATCTATGAAAATGCCACTGGAAATTTCATAGAGATTGCATTCAATCTGTAGATGACTTTGGGTAGTGTGGACATTTTCACAATATTGACCCTTCTGATCTATGAA	.	PASS	END=142521440;HOMLEN=0;SVLEN=95;SVTYPE=DUP:TANDEM;NTLEN=0	GT:AD	0/0:67,12
7	145425773	.	TAAAAAGGCAATTCTTGCCCCTTATATAGATGTGAGGAACATAATTATCACC	TAAAAAGGCAATTCTTGCCCCTTATATAGATGTGAGGAACATAATTATCACCAAAAAGGCAATTCTTGCCCCTTATATAGATGTGAGGAACATAATTATCACC	.	PASS	END=145425824;HOMLEN=0;SVLEN=51;SVTYPE=DUP:TANDEM;NTLEN=0	GT:AD	0/1:68,39
7	150039582	.	TCATGTAACTTCATGGCTCTCTCTGAACTTCTGTTTCTTTATCTGTAAGATGGGGATC	TCATGTAACTTCATGGCTCTCTCTGAACTTCTGTTTCTTTATCTGTAAGATGGGGATCCATGTAACTTCATGGCTCTCTCTGAACTTCTGTTTCTTTATCTGTAAGATGGGGATC	.	PASS	END=150039639;HOMLEN=0;SVLEN=55;SVTYPE=DUP:TANDEM;NTLEN=0	GT:AD	0/0:57,10
7	151094718	.	GGGAGGAAGGGCATAGCGGGAGGAAGGGCATAGCGGGAGGAAGAGCATAGCGGGAGG	GGGAGGAAGGGCATAGCGGGAGGAAGGGCATAGCGGGAGGAAGAGCATAGCGGGAGGGGAGGAAGGGCATAGCGGGAGGAAGGGCATAGCGGGAGGAAGAGCATAGCGGGAGG	.	PASS	END=151094774;HOMLEN=0;SVLEN=55;SVTYPE=DUP:TANDEM;NTLEN=0	GT:AD	0/0:52,3
7	151366959	.	CACACACAGTTGCATGCACACACACCTGCATGCACATACCTGCATGCACACACACCTGTGCACACAC	CACACACAGTTGCATGCACACACACCTGCATGCACATACCTGCATGCACACACACCTGTGCACACACACACACAGTTGCATGCACACACACCTGCATGCACATACCTGCATGCACACACACCTGTGCACACAC	.	PASS	END=151367025;HOMLEN=0;SVLEN=60;SVTYPE=DUP:TANDEM;NTLEN=0	GT:AD	0/0:48,5
7	151601574	.	TGCAGAGGAGACCCGCGCCAGCCATTGCTGTCAATCAGCAGAGGAGACCCGTGTCAGCCATTGCTGTCAATCAGCAGAGGAGACCCGTGCCAGCCATTGCTGTCAATCA	TGCAGAGGAGACCCGCGCCAGCCATTGCTGTCAATCAGCAGAGGAGACCCGTGTCAGCCATTGCTGTCAATCAGCAGAGGAGACCCGTGCCAGCCATTGCTGTCAATCAGCAGAGGAGACCCGCGCCAGCCATTGCTGTCAATCAGCAGAGGAGACCCGTGTCAGCCATTGCTGTCAATCAGCAGAGGAGACCCGTGCCAGCCATTGCTGTCAATCA	.	PASS	END=151601682;HOMLEN=0;SVLEN=108;SVTYPE=DUP:TANDEM;NTLEN=0	GT:AD	0/0:84,17
7	152413650	.	AGGAAAGGCAGGATACATGTTTGATTATTTCCTTTTATTTGCTAAGTTTTCAAATAATGAATTAGTTTCTTATTATC	AGGAAAGGCAGGATACATGTTTGATTATTTCCTTTTATTTGCTAAGTTTTCAAATAATGAATTAGTTTCTTATTATCGGAAAGGCAGGATACATGTTTGATTATTTCCTTTTATTTGCTAAGTTTTCAAATAATGAATTAGTTTCTTATTATC	.	PASS	END=152413726;HOMLEN=0;SVLEN=76;SVTYPE=DUP:TANDEM;NTLEN=0	GT:AD	0/0:70,2
7	157211611	.	GTGCTGCAGATAGAGCCCGCGGCTGCTTATGCCAGCGTCTGCTGAGGGGGTGGA	GTGCTGCAGATAGAGCCCGCGGCTGCTTATGCCAGCGTCTGCTGAGGGGGTGGATGCTGCAGATAGAGCCCGCGGCTGCTTATGCCAGCGTCTGCTGAGGGGGTGGA	.	PASS	END=157211664;HOMLEN=0;SVLEN=53;SVTYPE=DUP:TANDEM;NTLEN=0	GT:AD	0/0:65,8
7	157211714	.	TGGAGAGGGAGCCCGGCCCCTGGGTGTGCTCGGCAGCTGCTGAGATGATGGCAA	TGGAGAGGGAGCCCGGCCCCTGGGTGTGCTCGGCAGCTGCTGAGATGATGGCAAGGAGAGGGAGCCCGGCCCCTGGGTGTGCTCGGCAGCTGCTGAGATGATGGCAA	.	PASS	END=157211767;HOMLEN=0;SVLEN=53;SVTYPE=DUP:TANDEM;NTLEN=0	GT:AD	0/0:48,2
7	157414063	.	CGGCCAGGGAGCGGTTCTTGGGCACGTTCTCCTCCCTCTGGGCCACGAACGAGCTGTTGGGCTCCGCCT	CGGCCAGGGAGCGGTTCTTGGGCACGTTCTCCTCCCTCTGGGCCACGAACGAGCTGTTGGGCTCCGCCTGGCCAGGGAGCGGTTCTTGGGCACGTTCTCCTCCCTCTGGGCCACGAACGAGCTGTTGGGCTCCGCCT	.	PASS	END=157414131;HOMLEN=0;SVLEN=65;SVTYPE=DUP:TANDEM;NTLEN=0	GT:AD	0/0:70,2
7	157679503	.	ACCCACAGCGGGTCTATCCTGGGGCCATCGAGGTCTTCGTCACAGAGCCAAG	ACCCACAGCGGGTCTATCCTGGGGCCATCGAGGTCTTCGTCACAGAGCCAAGCCCACAGCGGGTCTATCCTGGGGCCATCGAGGTCTTCGTCACAGAGCCAAG	.	PASS	END=157679554;HOMLEN=0;SVLEN=51;SVTYPE=DUP:TANDEM;NTLEN=0	GT:AD	0/0:75,8
7	157776960	.	CCCCCCACGCCAGGCTCCACCCCATCCCACGCCAGGCTCCACCCCATCCCACGCCAGGCTCCACCCCATCCCACGCCAGGCTCCACCCAATCCCA	CCCCCCACGCCAGGCTCCACCCCATCCCACGCCAGGCTCCACCCCATCCCACGCCAGGCTCCACCCCATCCCACGCCAGGCTCCACCCAATCCCACCCCCACGCCAGGCTCCACCCCATCCCACGCCAGGCTCCACCCCATCCCACGCCAGGCTCCACCCCATCCCACGCCAGGCTCCACCCAATCCCA	.	PASS	END=157777054;HOMLEN=0;SVLEN=91;SVTYPE=DUP:TANDEM;NTLEN=0	GT:AD	0/0:44,2
7	157787179	.	CCCACAGCTCCTTGTTCCTAAAATCAGCACCGCATCCCCAGCTTACAGCTCCTTGTTCCTAAAATCAGCACCGCGTCCCCAGCTTACAA	CCCACAGCTCCTTGTTCCTAAAATCAGCACCGCATCCCCAGCTTACAGCTCCTTGTTCCTAAAATCAGCACCGCGTCCCCAGCTTACAACCACAGCTCCTTGTTCCTAAAATCAGCACCGCATCCCCAGCTTACAGCTCCTTGTTCCTAAAATCAGCACCGCGTCCCCAGCTTACAA	.	PASS	END=157787267;HOMLEN=0;SVLEN=86;SVTYPE=DUP:TANDEM;NTLEN=0	GT:AD	0/0:52,3
7	157836056	.	GACATGACCAGGGACAGGAGGATCAGGGATCAGGGATGAACATCAGAGGGACTCT	GACATGACCAGGGACAGGAGGATCAGGGATCAGGGATGAACATCAGAGGGACTCTACATGACCAGGGACAGGAGGATCAGGGATCAGGGATGAACATCAGAGGGACTCT	.	PASS	END=157836110;HOMLEN=0;SVLEN=53;SVTYPE=DUP:TANDEM;NTLEN=0	GT:AD	0/0:81,7
7	158180207	.	AAAGCACTCTCTGGGTCCTGGGGGGACTGGACTCCAGGGGGCTGCGGCATCCCTGTCAGCTC	AAAGCACTCTCTGGGTCCTGGGGGGACTGGACTCCAGGGGGCTGCGGCATCCCTGTCAGCTCAAGCACTCTCTGGGTCCTGGGGGGACTGGACTCCAGGGGGCTGCGGCATCCCTGTCAGCTC	.	PASS	END=158180268;HOMLEN=0;SVLEN=61;SVTYPE=DUP:TANDEM;NTLEN=0	GT:AD	0/0:100,9
7	158203529	.	GGGAGGCCCCGGAGGGACAGTGCAGACAAGTGCCCAGGTGACCCCAGACACGGAGACACAGGGAAGGGGTGACGGGACAGTGTGCTCATGGGGTGG	GGGAGGCCCCGGAGGGACAGTGCAGACAAGTGCCCAGGTGACCCCAGACACGGAGACACAGGGAAGGGGTGACGGGACAGTGTGCTCATGGGGTGGGGAGGCCCCGGAGGGACAGTGCAGACAAGTGCCCAGGTGACCCCAGACACGGAGACACAGGGAAGGGGTGACGGGACAGTGTGCTCATGGGGTGG	.	PASS	END=158203624;HOMLEN=0;SVLEN=94;SVTYPE=DUP:TANDEM;NTLEN=0	GT:AD	0/1:87,34
7	158430203	.	CCCACCCCATCCGAGCCACACACAGGAGCCTGTGGGACTCAAGAGAGTAGGCTTTCCAGCTCCGGCT	CCCACCCCATCCGAGCCACACACAGGAGCCTGTGGGACTCAAGAGAGTAGGCTTTCCAGCTCCGGCTCCACCCCATCCGAGCCACACACAGGAGCCTGTGGGACTCAAGAGAGTAGGCTTTCCAGCTCCGGCT	.	PASS	END=158430269;HOMLEN=0;SVLEN=65;SVTYPE=DUP:TANDEM;NTLEN=0	GT:AD	0/0:76,5
7	158750702	.	TCTGCCCGTCAGCCACAGCCACACCCTAGGTCGTGGAGAGGGTGTGGTCTGCAC	TCTGCCCGTCAGCCACAGCCACACCCTAGGTCGTGGAGAGGGTGTGGTCTGCACCTGCCCGTCAGCCACAGCCACACCCTAGGTCGTGGAGAGGGTGTGGTCTGCAC	.	PASS	END=158750755;HOMLEN=0;SVLEN=53;SVTYPE=DUP:TANDEM;NTLEN=0	GT:AD	0/0:67,7
7	158834266	.	TGGGTCCTGAGGGTCTGTCATGGGTCACTGCTTTCTACATCACAGGTCCGTTGAGGGTCCGTCAGGGTCCTGAGGGTCCGTCATGGGTCCTGAGGGTCTGTAAC	TGGGTCCTGAGGGTCTGTCATGGGTCACTGCTTTCTACATCACAGGTCCGTTGAGGGTCCGTCAGGGTCCTGAGGGTCCGTCATGGGTCCTGAGGGTCTGTAACGGGTCCTGAGGGTCTGTCATGGGTCACTGCTTTCTACATCACAGGTCCGTTGAGGGTCCGTCAGGGTCCTGAGGGTCCGTCATGGGTCCTGAGGGTCTGTAAC	.	PASS	END=158834369;HOMLEN=0;SVLEN=103;SVTYPE=DUP:TANDEM;NTLEN=0	GT:AD	0/0:72,8
8	589587	.	CGACCAAGCACCCTGGATTCAGAGGCAGCCACCAATCCAGTTAGCAGACAC	CGACCAAGCACCCTGGATTCAGAGGCAGCCACCAATCCAGTTAGCAGACACGACCAAGCACCCTGGATTCAGAGGCAGCCACCAATCCAGTTAGCAGACAC	.	PASS	END=589637;HOMLEN=0;SVLEN=50;SVTYPE=DUP:TANDEM;NTLEN=0	GT:AD	0/0:47,6
8	961697	.	GAATGAGGAGTCTCAGTCTACACAGTGAGCCCTGGACGAGGGTCCTCAGTCTGCACAGTGGGCCCTGG	GAATGAGGAGTCTCAGTCTACACAGTGAGCCCTGGACGAGGGTCCTCAGTCTGCACAGTGGGCCCTGGAATGAGGAGTCTCAGTCTACACAGTGAGCCCTGGACGAGGGTCCTCAGTCTGCACAGTGGGCCCTGG	.	PASS	END=961764;HOMLEN=0;SVLEN=67;SVTYPE=DUP:TANDEM;NTLEN=0	GT:AD	0/0:45,3
8	1147180	.	ACACACACGGAAGTCATGTTCCCACATTGCAGAGTCCACTTCAGGTCTCTTCTGGAAATGCCATCACAGACACACC	ACACACACGGAAGTCATGTTCCCACATTGCAGAGTCCACTTCAGGTCTCTTCTGGAAATGCCATCACAGACACACCCACACACGGAAGTCATGTTCCCACATTGCAGAGTCCACTTCAGGTCTCTTCTGGAAATGCCATCACAGACACACC	.	PASS	END=1147255;HOMLEN=0;SVLEN=69;SVTYPE=DUP:TANDEM;NTLEN=0	GT:AD	0/0:52,5
8	1225856	.	ATATATAAATATATATAATATATAAATAAATATATAATATATAAATATATATAATATATAAATAAATATAT	ATATATAAATATATATAATATATAAATAAATATATAATATATAAATATATATAATATATAAATAAATATATTATATAAATATATATAATATATAAATAAATATATAATATATAAATATATATAATATATAAATAAATATAT	.	PASS	END=1225926;HOMLEN=0;SVLEN=53;SVTYPE=DUP:TANDEM;NTLEN=0	GT:AD	0/0:42,8
8	1293379	.	GTATCCTCTGCTGAAGGTGCAGGCTCAGTTCCTTCAGGGCAGAGTGTGCGGTCTGT	GTATCCTCTGCTGAAGGTGCAGGCTCAGTTCCTTCAGGGCAGAGTGTGCGGTCTGTTATCCTCTGCTGAAGGTGCAGGCTCAGTTCCTTCAGGGCAGAGTGTGCGGTCTGT	.	PASS	END=1293434;HOMLEN=0;SVLEN=55;SVTYPE=DUP:TANDEM;NTLEN=0	GT:AD	0/0:66,12
8	1404897	.	CGGTCGTTGGACGTCAGCAGGCTGTGCCAGGCTGTGCACTGGTGAAATTGGTTTTGCGAGGGAGCTCTGTGATGCCGTGAGCCCGGGTGCCTGCACTCT	CGGTCGTTGGACGTCAGCAGGCTGTGCCAGGCTGTGCACTGGTGAAATTGGTTTTGCGAGGGAGCTCTGTGATGCCGTGAGCCCGGGTGCCTGCACTCTGGTCGTTGGACGTCAGCAGGCTGTGCCAGGCTGTGCACTGGTGAAATTGGTTTTGCGAGGGAGCTCTGTGATGCCGTGAGCCCGGGTGCCTGCACTCT	.	PASS	END=1404995;HOMLEN=0;SVLEN=98;SVTYPE=DUP:TANDEM;NTLEN=0	GT:AD	0/0:81,16
8	1410694	.	TTGGTGGCCAGGAGGAGGGAGAAGGGCGGTGTTCAGGTTGGGAGAAGGTGCTGCTGTCACGGGACTGTGGCTACCTTGGGTGGA	TTGGTGGCCAGGAGGAGGGAGAAGGGCGGTGTTCAGGTTGGGAGAAGGTGCTGCTGTCACGGGACTGTGGCTACCTTGGGTGGATGGTGGCCAGGAGGAGGGAGAAGGGCGGTGTTCAGGTTGGGAGAAGGTGCTGCTGTCACGGGACTGTGGCTACCTTGGGTGGA	.	PASS	END=1410777;HOMLEN=0;SVLEN=82;SVTYPE=DUP:TANDEM;NTLEN=0	GT:AD	0/0:45,2
8	1646790	.	CTGCATGGGACTAGACAGGTCCAAGTAAGCCATGCGTGGGACAGGTCAGTGTAAGCCA	CTGCATGGGACTAGACAGGTCCAAGTAAGCCATGCGTGGGACAGGTCAGTGTAAGCCATGCATGGGACTAGACAGGTCCAAGTAAGCCATGCGTGGGACAGGTCAGTGTAAGCCA	.	PASS	END=1646847;HOMLEN=0;SVLEN=57;SVTYPE=DUP:TANDEM;NTLEN=0	GT:AD	0/0:54,2
8	1903272	.	CAGGTGCTCCCTGAAAGGAGGTGCACTCTCACTGTTCCTCTGGAGGATAGCCA	CAGGTGCTCCCTGAAAGGAGGTGCACTCTCACTGTTCCTCTGGAGGATAGCCAAGGTGCTCCCTGAAAGGAGGTGCACTCTCACTGTTCCTCTGGAGGATAGCCA	.	PASS	END=1903324;HOMLEN=0;SVLEN=52;SVTYPE=DUP:TANDEM;NTLEN=0	GT:AD	0/0:33,2
8	1917465	.	TAAAATCTGTATTTATAAATTTTATATGGAAAATGTATATTTATAAATTTTATATGG	TAAAATCTGTATTTATAAATTTTATATGGAAAATGTATATTTATAAATTTTATATGGAAAATCTGTATTTATAAATTTTATATGGAAAATGTATATTTATAAATTTTATATGG	.	PASS	END=1917521;HOMLEN=0;SVLEN=56;SVTYPE=DUP:TANDEM;NTLEN=0	GT:AD	0/0:63,5
8	3207750	.	AATAACTTGTGTATGTGTGTGTTATAATACCTATAATAACCTATAATAACTTGTGTATGTGTGTGTTATAATACCTATAATAACCTAT	AATAACTTGTGTATGTGTGTGTTATAATACCTATAATAACCTATAATAACTTGTGTATGTGTGTGTTATAATACCTATAATAACCTATATAACTTGTGTATGTGTGTGTTATAATACCTATAATAACCTATAATAACTTGTGTATGTGTGTGTTATAATACCTATAATAACCTAT	.	PASS	END=3207837;HOMLEN=0;SVLEN=85;SVTYPE=DUP:TANDEM;NTLEN=0	GT:AD	0/0:22,3
8	3212397	.	ATATCTATAGATATGTCTATCTATAGATCTATCTATAGATATGTCTATCTATAGATATAGATATATATAGAGAGACAGAGAAAGAG	ATATCTATAGATATGTCTATCTATAGATCTATCTATAGATATGTCTATCTATAGATATAGATATATATAGAGAGACAGAGAAAGAGTATCTATAGATATGTCTATCTATAGATCTATCTATAGATATGTCTATCTATAGATATAGATATATATAGAGAGACAGAGAAAGAG	.	PASS	END=3212482;HOMLEN=0;SVLEN=84;SVTYPE=DUP:TANDEM;NTLEN=0	GT:AD	0/0:48,3
8	5520481	.	CACGTGTATGTGTATGTATATACATACGTGTATGTGTATGTATATATGGGT	CACGTGTATGTGTATGTATATACATACGTGTATGTGTATGTATATATGGGTACGTGTATGTGTATGTATATACATACGTGTATGTGTATGTATATATGGGT	.	PASS	END=5520531;HOMLEN=0;SVLEN=50;SVTYPE=DUP:TANDEM;NTLEN=0	GT:AD	0/0:83,12
8	8308220	.	TCTCTGGATGCAGACACTGGAATGGATGAGAGTTTTGAAGAGGCATTGCATT	TCTCTGGATGCAGACACTGGAATGGATGAGAGTTTTGAAGAGGCATTGCATTCTCTGGATGCAGACACTGGAATGGATGAGAGTTTTGAAGAGGCATTGCATT	.	PASS	END=8308271;HOMLEN=0;SVLEN=52;SVTYPE=DUP:TANDEM;NTLEN=0	GT:AD	0/0:64,13
8	13656193	.	ATCACTTGAACGCAGGAGGCAGAGGTGGCAGTGAGCCGAGATTGCGCCACTGCACTCCAGCCTGGGCGACAGACCCAGACT	ATCACTTGAACGCAGGAGGCAGAGGTGGCAGTGAGCCGAGATTGCGCCACTGCACTCCAGCCTGGGCGACAGACCCAGACTTCACTTGAACGCAGGAGGCAGAGGTGGCAGTGAGCCGAGATTGCGCCACTGCACTCCAGCCTGGGCGACAGACCCAGACT	.	PASS	END=13656273;HOMLEN=0;SVLEN=79;SVTYPE=DUP:TANDEM;NTLEN=0	GT:AD	0/0:69,4
8	13958885	.	GGAAAATTGGGGAGAGGTTATCTGAGGTTATCTGAAGAAATAATGGGAATTTCCAGAATTGGTAAAAATGTGATTCTGCAGATAACAATAATCATGTATACTTATCACTTTATAGTGGAAAAATAGAACATCAATGACAAAGTATTATTTAAAGCAGACAGCAGGAGAAAAAATAAATGATGTCTGCAG	GGAAAATTGGGGAGAGGTTATCTGAGGTTATCTGAAGAAATAATGGGAATTTCCAGAATTGGTAAAAATGTGATTCTGCAGATAACAATAATCATGTATACTTATCACTTTATAGTGGAAAAATAGAACATCAATGACAAAGTATTATTTAAAGCAGACAGCAGGAGAAAAAATAAATGATGTCTGCAGGAAAATTGGGGAGAGGTTATCTGAGGTTATCTGAAGAAATAATGGGAATTTCCAGAATTGGTAAAAATGTGATTCTGCAGATAACAATAATCATGTATACTTATCACTTTATAGTGGAAAAATAGAACATCAATGACAAAGTATTATTTAAAGCAGACAGCAGGAGAAAAAATAAATGATGTCTGCAG	.	PASS	END=13959073;HOMLEN=0;SVLEN=187;SVTYPE=DUP:TANDEM;NTLEN=0	GT:AD	0/1:94,34
8	16154697	.	ATTACATTTAAATGTTATTATATTTAAATGTAATAAACTTACATTTAAATGTTATTATATTTAAATGTAATAAAC	ATTACATTTAAATGTTATTATATTTAAATGTAATAAACTTACATTTAAATGTTATTATATTTAAATGTAATAAACTTACATTTAAATGTTATTATATTTAAATGTAATAAACTTACATTTAAATGTTATTATATTTAAATGTAATAAAC	.	PASS	END=16154771;HOMLEN=0;SVLEN=74;SVTYPE=DUP:TANDEM;NTLEN=0	GT:AD	0/0:61,9
8	17677596	.	TGTATATATGTACACATATGTTTATATGTATACATATATGTATATGTACACATATGTTTATATGTATACATATATGTATATGTACACATATGTTTATATGTATACATATATG	TGTATATATGTACACATATGTTTATATGTATACATATATGTATATGTACACATATGTTTATATGTATACATATATGTATATGTACACATATGTTTATATGTATACATATATGGTATATATGTACACATATGTTTATATGTATACATATATGTATATGTACACATATGTTTATATGTATACATATATGTATATGTACACATATGTTTATATGTATACATATATG	.	PASS	END=17677707;HOMLEN=0;SVLEN=108;SVTYPE=DUP:TANDEM;NTLEN=0	GT:AD	0/0:54,8
8	22623308	.	GTGGATCACCACCATTCATGGATCACCACCTGTGGATCACCACCATTCATGGATCACCACCTGTGGA	GTGGATCACCACCATTCATGGATCACCACCTGTGGATCACCACCATTCATGGATCACCACCTGTGGATGGATCACCACCATTCATGGATCACCACCTGTGGATCACCACCATTCATGGATCACCACCTGTGGA	.	PASS	END=22623374;HOMLEN=0;SVLEN=65;SVTYPE=DUP:TANDEM;NTLEN=0	GT:AD	0/0:75,5
8	27970982	.	CTTTTCAGCCCACCCAAGAAGGGGGCTGGGAGTATTTTAGCTGCTGTAAAATCAG	CTTTTCAGCCCACCCAAGAAGGGGGCTGGGAGTATTTTAGCTGCTGTAAAATCAGTTTTCAGCCCACCCAAGAAGGGGGCTGGGAGTATTTTAGCTGCTGTAAAATCAG	.	PASS	END=27971036;HOMLEN=0;SVLEN=54;SVTYPE=DUP:TANDEM;NTLEN=0	GT:AD	0/0:61,2
8	29901240	.	TGTATATACACATATATGTATATATACACATATATGTGTATATACACATATATGTGTATATAC	TGTATATACACATATATGTATATATACACATATATGTGTATATACACATATATGTGTATATACGTATATACACATATATGTATATATACACATATATGTGTATATACACATATATGTGTATATAC	.	PASS	END=29901302;HOMLEN=0;SVLEN=58;SVTYPE=DUP:TANDEM;NTLEN=0	GT:AD	0/0:46,2
8	34791018	.	GGAGTGCAGTGGTGCTATCATAGCACACTGCAACCTCAAACTCCTGGGTTCTAGA	GGAGTGCAGTGGTGCTATCATAGCACACTGCAACCTCAAACTCCTGGGTTCTAGAGAGTGCAGTGGTGCTATCATAGCACACTGCAACCTCAAACTCCTGGGTTCTAGA	.	PASS	END=34791072;HOMLEN=0;SVLEN=52;SVTYPE=DUP:TANDEM;NTLEN=0	GT:AD	0/0:44,10
8	60672193	.	TGTGAGGGGCTATGTTGAAGGAGGGAAAGGAGTGAACAAAGGGGTAAACTCAAGAAAGGAAAAAAAAAAAGAAA	TGTGAGGGGCTATGTTGAAGGAGGGAAAGGAGTGAACAAAGGGGTAAACTCAAGAAAGGAAAAAAAAAAAGAAAGTGAGGGGCTATGTTGAAGGAGGGAAAGGAGTGAACAAAGGGGTAAACTCAAGAAAGGAAAAAAAAAAAGAAA	.	PASS	END=60672266;HOMLEN=0;SVLEN=73;SVTYPE=DUP:TANDEM;NTLEN=0	GT:AD	0/0:71,10
8	64641649	.	TATATATGTGTATATATATGTGTATATATGTATATATATGTGTATATATATGTATATGTA	TATATATGTGTATATATATGTGTATATATGTATATATATGTGTATATATATGTATATGTAATATATGTGTATATATATGTGTATATATGTATATATATGTGTATATATATGTATATGTA	.	PASS	END=64641708;HOMLEN=0;SVLEN=52;SVTYPE=DUP:TANDEM;NTLEN=0	GT:AD	0/0:61,2
8	73763368	.	AAACTGGCTCTTTCTATGGAATGAACTAGAATCTCTCCAAAGGTGAACTGCAGAAAACTCCACCTCTCCTTATTTCTGCTTCCACGTC	AAACTGGCTCTTTCTATGGAATGAACTAGAATCTCTCCAAAGGTGAACTGCAGAAAACTCCACCTCTCCTTATTTCTGCTTCCACGTCAACTGGCTCTTTCTATGGAATGAACTAGAATCTCTCCAAAGGTGAACTGCAGAAAACTCCACCTCTCCTTATTTCTGCTTCCACGTC	.	PASS	END=73763455;HOMLEN=0;SVLEN=87;SVTYPE=DUP:TANDEM;NTLEN=0	GT:AD	0/0:55,9
8	73763456	.	ACTGCCTTAAATCTCAAGTACGTGTGAAACTTCTGTGTGCTGAGCCTGAGGCCTGGGAACAACTGGGTGACAATAAAGTCTAGTTAGG	ACTGCCTTAAATCTCAAGTACGTGTGAAACTTCTGTGTGCTGAGCCTGAGGCCTGGGAACAACTGGGTGACAATAAAGTCTAGTTAGGCTGCCTTAAATCTCAAGTACGTGTGAAACTTCTGTGTGCTGAGCCTGAGGCCTGGGAACAACTGGGTGACAATAAAGTCTAGTTAGG	.	PASS	END=73763543;HOMLEN=0;SVLEN=87;SVTYPE=DUP:TANDEM;NTLEN=0	GT:AD	0/0:51,4
8	95061568	.	TATATACATATATACATATACGTATATGTATACATATATATACATATACGTATAT	TATATACATATATACATATACGTATATGTATACATATATATACATATACGTATATATATACATATATACATATACGTATATGTATACATATATATACATATACGTATAT	.	PASS	END=95061622;HOMLEN=0;SVLEN=50;SVTYPE=DUP:TANDEM;NTLEN=0	GT:AD	0/0:45,3
8	110919632	.	ATATATACTATTTTATCATTTACTACAATATAATATATACACATGTATTATAAAAAG	ATATATACTATTTTATCATTTACTACAATATAATATATACACATGTATTATAAAAAGTATATACTATTTTATCATTTACTACAATATAATATATACACATGTATTATAAAAAG	.	PASS	END=110919688;HOMLEN=0;SVLEN=56;SVTYPE=DUP:TANDEM;NTLEN=0	GT:AD	0/0:50,2
8	113853973	.	GTATAGGGTGGACACTGAAGAGGTCTTAGCAGGAAAAAAAAAGGTGGAACTACTACATCCTATCTCTGCAG	GTATAGGGTGGACACTGAAGAGGTCTTAGCAGGAAAAAAAAAGGTGGAACTACTACATCCTATCTCTGCAGTATAGGGTGGACACTGAAGAGGTCTTAGCAGGAAAAAAAAAGGTGGAACTACTACATCCTATCTCTGCAG	.	PASS	END=113854043;HOMLEN=0;SVLEN=69;SVTYPE=DUP:TANDEM;NTLEN=0	GT:AD	0/0:70,3
8	123160763	.	TCCAGGTTCTGAGGCAGCCGAAAGCCCTCCTTATGGATTCCAGATTTCTTCATGCTTCTTTCAGCTTCATTGTTCTAATGTTCTGGCTTCCCATATTGGTTGAGTCTCAAGTCAGTATAAATGCAGATCTGGCCCTCTCTCTGTCTTTCATCAGAATCCTGCTTAACATTTCACTAGTTCAGTAATTTTACTGAGAAGCTGAAGAGAAATAGGGCAGCATCACACTAACAGCCCTTGAATATTTTGTCCCTCATTTTTTTCCTCTTCCAAAATCCAAACTCCCGAAATATAACTTTCACATTCTATATTCAATCACCTAGAAACCTTATCCTTTTGTTCAAACTGCTTCTTACATATCACTGACAATATGAGCATCAAAATTGTTTTTATCTTACAATA…	TCCAGGTTCTGAGGCAGCCGAAAGCCCTCCTTATGGATTCCAGATTTCTTCATGCTTCTTTCAGCTTCATTGTTCTAATGTTCTGGCTTCCCATATTGGTTGAGTCTCAAGTCAGTATAAATGCAGATCTGGCCCTCTCTCTGTCTTTCATCAGAATCCTGCTTAACATTTCACTAGTTCAGTAATTTTACTGAGAAGCTGAAGAGAAATAGGGCAGCATCACACTAACAGCCCTTGAATATTTTGTCCCTCATTTTTTTCCTCTTCCAAAATCCAAACTCCCGAAATATAACTTTCACATTCTATATTCAATCACCTAGAAACCTTATCCTTTTGTTCAAACTGCTTCTTACATATCACTGACAATATGAGCATCAAAATTGTTTTTATCTTACAATA…	.	PASS	END=123161948;HOMLEN=0;SVLEN=1185;SVTYPE=DUP:TANDEM;NTLEN=0	GT:AD	0/0:59,2
8	125467298	.	TCATATATAATATATATATATTCATATATAATATATATTCATATATAATATATATATT	TCATATATAATATATATATATTCATATATAATATATATTCATATATAATATATATATTCATATATAATATATATATATTCATATATAATATATATTCATATATAATATATATATT	.	PASS	END=125467355;HOMLEN=0;SVLEN=53;SVTYPE=DUP:TANDEM;NTLEN=0	GT:AD	0/1:71,20
8	125614429	.	CATATATATATATATATATAATTTTTTTTTGAGACACGGTCTCACTCTGTC	CATATATATATATATATATAATTTTTTTTTGAGACACGGTCTCACTCTGTCATATATATATATATATATAATTTTTTTTTGAGACACGGTCTCACTCTGTC	.	PASS	END=125614479;HOMLEN=0;SVLEN=50;SVTYPE=DUP:TANDEM;NTLEN=0	GT:AD	0/0:53,3
8	125767433	.	CCAAAGTAGTGTAGGCCTCAGGCCTGGGTTCCAGATCTATTCCAGATCAAAGTAGTGTAGGCCTCGGGCCTGGGTTCCAGATCTATTTCTCTG	CCAAAGTAGTGTAGGCCTCAGGCCTGGGTTCCAGATCTATTCCAGATCAAAGTAGTGTAGGCCTCGGGCCTGGGTTCCAGATCTATTTCTCTGCAAAGTAGTGTAGGCCTCAGGCCTGGGTTCCAGATCTATTCCAGATCAAAGTAGTGTAGGCCTCGGGCCTGGGTTCCAGATCTATTTCTCTG	.	PASS	END=125767525;HOMLEN=0;SVLEN=92;SVTYPE=DUP:TANDEM;NTLEN=0	GT:AD	0/0:87,6
8	128631716	.	ATCTCACCACCACCCCTGGCAGCACAGGTCTACCTTCCCCACCAGGACCCATGGGCCAGG	ATCTCACCACCACCCCTGGCAGCACAGGTCTACCTTCCCCACCAGGACCCATGGGCCAGGTCTCACCACCACCCCTGGCAGCACAGGTCTACCTTCCCCACCAGGACCCATGGGCCAGG	.	PASS	END=128631775;HOMLEN=0;SVLEN=59;SVTYPE=DUP:TANDEM;NTLEN=0	GT:AD	0/0:70,5
8	129882831	.	ATATTTTAGAAATGGATTTTAAGGGCAATATTTAGAAATCAAAAATAAAACTAAATTTTAAAAAAACTAAAATTTCTCAAAGAACTTACAC	ATATTTTAGAAATGGATTTTAAGGGCAATATTTAGAAATCAAAAATAAAACTAAATTTTAAAAAAACTAAAATTTCTCAAAGAACTTACACTATTTTAGAAATGGATTTTAAGGGCAATATTTAGAAATCAAAAATAAAACTAAATTTTAAAAAAACTAAAATTTCTCAAAGAACTTACAC	.	PASS	END=129882921;HOMLEN=0;SVLEN=89;SVTYPE=DUP:TANDEM;NTLEN=0	GT:AD	0/0:61,2
8	132566223	.	TGTATATATATGTGTATATATATATGTGTGTATATATATATATATATATATATATATAC	TGTATATATATGTGTATATATATATGTGTGTATATATATATATATATATATATATATACGTATATATATGTGTATATATATATGTGTGTATATATATATATATATATATATATATAC	.	PASS	END=132566281;HOMLEN=0;SVLEN=52;SVTYPE=DUP:TANDEM;NTLEN=0	GT:AD	0/0:36,3
8	134655214	.	TAGAGATAGGAGGAGGAGGAGAAAGGCGGCTGAGCACCATCAGGGCGGATGCTTGTGAGC	TAGAGATAGGAGGAGGAGGAGAAAGGCGGCTGAGCACCATCAGGGCGGATGCTTGTGAGCAGAGATAGGAGGAGGAGGAGAAAGGCGGCTGAGCACCATCAGGGCGGATGCTTGTGAGC	.	PASS	END=134655273;HOMLEN=0;SVLEN=56;SVTYPE=DUP:TANDEM;NTLEN=0	GT:AD	0/1:61,29
8	140884942	.	AGTTGGATAAGTGGATGGATGGATGGGTGGGTGGATGGATGGATGGGTGGATGGATGGATGGGTG	AGTTGGATAAGTGGATGGATGGATGGGTGGGTGGATGGATGGATGGGTGGATGGATGGATGGGTGGTTGGATAAGTGGATGGATGGATGGGTGGGTGGATGGATGGATGGGTGGATGGATGGATGGGTG	.	PASS	END=140885006;HOMLEN=0;SVLEN=64;SVTYPE=DUP:TANDEM;NTLEN=0	GT:AD	0/0:21,2
8	142256583	.	ATCAAGATGTGCAGGCCAAGGCAGCAACAGAGAGGGTCTCCCAGCAAGGTGGAGTCACACGTTTGCGTCAGGCGACATCCCCTCGATGCTGCCATATTCTATTGGTTAACAGGAATTACT	ATCAAGATGTGCAGGCCAAGGCAGCAACAGAGAGGGTCTCCCAGCAAGGTGGAGTCACACGTTTGCGTCAGGCGACATCCCCTCGATGCTGCCATATTCTATTGGTTAACAGGAATTACTTCAAGATGTGCAGGCCAAGGCAGCAACAGAGAGGGTCTCCCAGCAAGGTGGAGTCACACGTTTGCGTCAGGCGACATCCCCTCGATGCTGCCATATTCTATTGGTTAACAGGAATTACT	.	PASS	END=142256702;HOMLEN=0;SVLEN=118;SVTYPE=DUP:TANDEM;NTLEN=0	GT:AD	0/0:71,11
8	142405667	.	TTAGGTGCGTGGGCCACCCCTCCCTCCTGCAGCCCCCGTTCATCTACCCAGGAT	TTAGGTGCGTGGGCCACCCCTCCCTCCTGCAGCCCCCGTTCATCTACCCAGGATTAGGTGCGTGGGCCACCCCTCCCTCCTGCAGCCCCCGTTCATCTACCCAGGAT	.	PASS	END=142405720;HOMLEN=0;SVLEN=52;SVTYPE=DUP:TANDEM;NTLEN=0	GT:AD	0/0:53,3
8	142527368	.	GCCATCCCCAGACAGCTGCCTGGTCTGGCTCCTGTGTCCACCTGACTACATTCTTTCCTGGACTGTGTGCC	GCCATCCCCAGACAGCTGCCTGGTCTGGCTCCTGTGTCCACCTGACTACATTCTTTCCTGGACTGTGTGCCCCATCCCCAGACAGCTGCCTGGTCTGGCTCCTGTGTCCACCTGACTACATTCTTTCCTGGACTGTGTGCC	.	PASS	END=142527438;HOMLEN=0;SVLEN=69;SVTYPE=DUP:TANDEM;NTLEN=0	GT:AD	0/1:47,15
8	144751620	.	AGGAACAGATGTGGGTTTTACAGGTTGGGCTGCAGATTGGGAACAGATGTGGGTTTTACAGGTTGGGCTGCAGATTGG	AGGAACAGATGTGGGTTTTACAGGTTGGGCTGCAGATTGGGAACAGATGTGGGTTTTACAGGTTGGGCTGCAGATTGGGGAACAGATGTGGGTTTTACAGGTTGGGCTGCAGATTGGGAACAGATGTGGGTTTTACAGGTTGGGCTGCAGATTGG	.	PASS	END=144751697;HOMLEN=0;SVLEN=76;SVTYPE=DUP:TANDEM;NTLEN=0	GT:AD	0/0:375,2
8	144751753	.	ACAGATTGGGCTGCAGATTGGGAACAGATGTGGGTTACAGATTGGGTTATAGATTGGGAGTGGCTGGAAGGTTGTTT	ACAGATTGGGCTGCAGATTGGGAACAGATGTGGGTTACAGATTGGGTTATAGATTGGGAGTGGCTGGAAGGTTGTTTCAGATTGGGCTGCAGATTGGGAACAGATGTGGGTTACAGATTGGGTTATAGATTGGGAGTGGCTGGAAGGTTGTTT	.	PASS	END=144751829;HOMLEN=0;SVLEN=76;SVTYPE=DUP:TANDEM;NTLEN=0	GT:AD	0/0:385,2
9	2276591	.	GACCCCTTCTCTCCGTCTCTACCCCTTTTCCACTTTTCTGGAGGGCAAGAAACCCCCA	GACCCCTTCTCTCCGTCTCTACCCCTTTTCCACTTTTCTGGAGGGCAAGAAACCCCCAACCCCTTCTCTCCGTCTCTACCCCTTTTCCACTTTTCTGGAGGGCAAGAAACCCCCA	.	PASS	END=2276648;HOMLEN=0;SVLEN=57;SVTYPE=DUP:TANDEM;NTLEN=0	GT:AD	0/0:71,9
9	2814057	.	TCTAACCACCTCAAAATGAATAACTAATTACAACCACTCAGGGAAAATGAACTTAAAATTTCAGTAACAAACGGGAAAACACACAAAAAGCATACAGAACTTGTTACAAGGCAGGGAACTCTCTCAAGGAAAACAAGCTCCAAAGTGAACTCCAACTATTTTTTTTTTTTTTTGAGACGGAATCTCACTCTGTTGCCCAGG	TCTAACCACCTCAAAATGAATAACTAATTACAACCACTCAGGGAAAATGAACTTAAAATTTCAGTAACAAACGGGAAAACACACAAAAAGCATACAGAACTTGTTACAAGGCAGGGAACTCTCTCAAGGAAAACAAGCTCCAAAGTGAACTCCAACTATTTTTTTTTTTTTTTGAGACGGAATCTCACTCTGTTGCCCAGGCTAACCACCTCAAAATGAATAACTAATTACAACCACTCAGGGAAAATGAACTTAAAATTTCAGTAACAAACGGGAAAACACACAAAAAGCATACAGAACTTGTTACAAGGCAGGGAACTCTCTCAAGGAAAACAAGCTCCAAAGTGAACTCCAACTATTTTTTTTTTTTTTTGAGACGGAATCTCACTCTGTTGCCCA…	.	PASS	END=2814257;HOMLEN=0;SVLEN=200;SVTYPE=DUP:TANDEM;NTLEN=0	GT:AD	0/0:79,8
9	15984096	.	ATATAGAGCCCAGGTGGGCAACAAGATAAGAAAGAAGGTAAAGCCACTGAAGCCATGGACCCTGGACCAAATGTGAGGTCTGACAGATAATC	ATATAGAGCCCAGGTGGGCAACAAGATAAGAAAGAAGGTAAAGCCACTGAAGCCATGGACCCTGGACCAAATGTGAGGTCTGACAGATAATCTATAGAGCCCAGGTGGGCAACAAGATAAGAAAGAAGGTAAAGCCACTGAAGCCATGGACCCTGGACCAAATGTGAGGTCTGACAGATAATC	.	PASS	END=15984187;HOMLEN=0;SVLEN=89;SVTYPE=DUP:TANDEM;NTLEN=0	GT:AD	0/0:58,13
9	22903887	.	AACTATGTGTTTTTTATTTTATTTGTAAAAATTTATGGGTACAAGTGTAATTTCGTTACATGGATAGATTGCAGATTGGGAAGTCTGAGCTTTTAGTGTATCCTAAACATCCT	AACTATGTGTTTTTTATTTTATTTGTAAAAATTTATGGGTACAAGTGTAATTTCGTTACATGGATAGATTGCAGATTGGGAAGTCTGAGCTTTTAGTGTATCCTAAACATCCTACTATGTGTTTTTTATTTTATTTGTAAAAATTTATGGGTACAAGTGTAATTTCGTTACATGGATAGATTGCAGATTGGGAAGTCTGAGCTTTTAGTGTATCCTAAACATCCT	.	PASS	END=22903999;HOMLEN=0;SVLEN=112;SVTYPE=DUP:TANDEM;NTLEN=0	GT:AD	0/0:77,14
9	24286521	.	CCTTTCCCCTCCCTTCCCTTTTTTCTTTCCTTTCTTTCTTTTTCTTTCTTTTTT	CCTTTCCCCTCCCTTCCCTTTTTTCTTTCCTTTCTTTCTTTTTCTTTCTTTTTTCTTTCCCCTCCCTTCCCTTTTTTCTTTCCTTTCTTTCTTTTTCTTTCTTTTTT	.	PASS	END=24286574;HOMLEN=0;SVLEN=50;SVTYPE=DUP:TANDEM;NTLEN=0	GT:AD	0/0:16,2
9	28057551	.	GTATATATATATACATATATATACACATATATGTATATACATATATATACACATATATG	GTATATATATATACATATATATACACATATATGTATATACATATATATACACATATATGTATATATATATACATATATATACACATATATGTATATACATATATATACACATATATG	.	PASS	END=28057609;HOMLEN=0;SVLEN=52;SVTYPE=DUP:TANDEM;NTLEN=0	GT:AD	0/0:54,2
9	32420098	.	TTCCATATTACCAAAAGAGCCCATCTGTGTGGTTGTAGCTAGAAACTGGCTTTATGCAGAGCTAAGTCAG	TTCCATATTACCAAAAGAGCCCATCTGTGTGGTTGTAGCTAGAAACTGGCTTTATGCAGAGCTAAGTCAGTCCATATTACCAAAAGAGCCCATCTGTGTGGTTGTAGCTAGAAACTGGCTTTATGCAGAGCTAAGTCAG	.	PASS	END=32420167;HOMLEN=0;SVLEN=69;SVTYPE=DUP:TANDEM;NTLEN=0	GT:AD	0/1:85,30
9	33667080	.	CCCACGGTCTCCCTCTCCCTCTCCCTCTCCCCATGGTCTCCCTCTCCCTCTCTTT	CCCACGGTCTCCCTCTCCCTCTCCCTCTCCCCATGGTCTCCCTCTCCCTCTCTTTCCACGGTCTCCCTCTCCCTCTCCCTCTCCCCATGGTCTCCCTCTCCCTCTCTTT	.	PASS	END=33667134;HOMLEN=0;SVLEN=54;SVTYPE=DUP:TANDEM;NTLEN=0	GT:AD	0/0:53,7
9	34169253	.	GACAGAGTGTCACTCTGTTGCCCAGGTTAAAGTGCAGTAGTGTGATCCCAGCTCACTGCAGCCTCGACCTCCTGGGCTCAACCGATTCTCCCACCTCAGCTTCCCGAGTAGCTGGGACT	GACAGAGTGTCACTCTGTTGCCCAGGTTAAAGTGCAGTAGTGTGATCCCAGCTCACTGCAGCCTCGACCTCCTGGGCTCAACCGATTCTCCCACCTCAGCTTCCCGAGTAGCTGGGACTACAGAGTGTCACTCTGTTGCCCAGGTTAAAGTGCAGTAGTGTGATCCCAGCTCACTGCAGCCTCGACCTCCTGGGCTCAACCGATTCTCCCACCTCAGCTTCCCGAGTAGCTGGGACT	.	PASS	END=34169371;HOMLEN=0;SVLEN=118;SVTYPE=DUP:TANDEM;NTLEN=0	GT:AD	0/0:71,11
9	35018976	.	TGTGTTGTTCCTCTCATGTGTCCATGTGTTTTCATTGTTCAGCTCCCACTTATAAGTGAGAACAC	TGTGTTGTTCCTCTCATGTGTCCATGTGTTTTCATTGTTCAGCTCCCACTTATAAGTGAGAACACGTGTTGTTCCTCTCATGTGTCCATGTGTTTTCATTGTTCAGCTCCCACTTATAAGTGAGAACAC	.	PASS	END=35019040;HOMLEN=0;SVLEN=64;SVTYPE=DUP:TANDEM;NTLEN=0	GT:AD	0/1:92,49
9	35906601	.	CCCACCGCCACCATCCCCGCCACGCTCGCTGAGGCTGCTGTCGCCGGTGCCTGTG	CCCACCGCCACCATCCCCGCCACGCTCGCTGAGGCTGCTGTCGCCGGTGCCTGTGCCACCGCCACCATCCCCGCCACGCTCGCTGAGGCTGCTGTCGCCGGTGCCTGTG	.	PASS	END=35906655;HOMLEN=0;SVLEN=54;SVTYPE=DUP:TANDEM;NTLEN=0	GT:AD	0/0:52,5
9	37808521	.	TTATATAAATATATAATATATGTAATATATAAAATATATAATACATAATATATAATATAAA	TTATATAAATATATAATATATGTAATATATAAAATATATAATACATAATATATAATATAAATATATAAATATATAATATATGTAATATATAAAATATATAATACATAATATATAATATAAA	.	PASS	END=37808581;HOMLEN=0;SVLEN=59;SVTYPE=DUP:TANDEM;NTLEN=0	GT:AD	0/0:39,6
9	68320308	.	TATATACATATATACATAATATATAATATATGCATATGTATAATATACATATATACATAATATATAATATATGCATATGTATA	TATATACATATATACATAATATATAATATATGCATATGTATAATATACATATATACATAATATATAATATATGCATATGTATAATATACATATATACATAATATATAATATATGCATATGTATAATATACATATATACATAATATATAATATATGCATATGTATA	.	PASS	END=68320390;HOMLEN=0;SVLEN=82;SVTYPE=DUP:TANDEM;NTLEN=0	GT:AD	0/0:60,8
9	69820862	.	CGATTCCAGAACACTGCTTCTGAGTTCTGAGTGTTTGTCTGTCAAATAGGATTCCAGTACACGGCTGCTGGGCTCTGTTTGTTTGTCCATCACAAAG	CGATTCCAGAACACTGCTTCTGAGTTCTGAGTGTTTGTCTGTCAAATAGGATTCCAGTACACGGCTGCTGGGCTCTGTTTGTTTGTCCATCACAAAGGATTCCAGAACACTGCTTCTGAGTTCTGAGTGTTTGTCTGTCAAATAGGATTCCAGTACACGGCTGCTGGGCTCTGTTTGTTTGTCCATCACAAAG	.	PASS	END=69820958;HOMLEN=0;SVLEN=96;SVTYPE=DUP:TANDEM;NTLEN=0	GT:AD	0/0:120,25
9	76860921	.	AGTCAGTTTCACCCCATTTCCGCATATAACTGCCACATGTGGTTTTTAAGTCCCTAGGTTGAATGTATC	AGTCAGTTTCACCCCATTTCCGCATATAACTGCCACATGTGGTTTTTAAGTCCCTAGGTTGAATGTATCGTCAGTTTCACCCCATTTCCGCATATAACTGCCACATGTGGTTTTTAAGTCCCTAGGTTGAATGTATC	.	PASS	END=76860989;HOMLEN=0;SVLEN=68;SVTYPE=DUP:TANDEM;NTLEN=0	GT:AD	0/0:58,13
9	80042515	.	AAAGATGACGAGGAGGACATGAGTGTTCCACCGATACTGTCCCCAACCTGACAGAGAAGTGGCTGTGAGGGT	AAAGATGACGAGGAGGACATGAGTGTTCCACCGATACTGTCCCCAACCTGACAGAGAAGTGGCTGTGAGGGTAAGATGACGAGGAGGACATGAGTGTTCCACCGATACTGTCCCCAACCTGACAGAGAAGTGGCTGTGAGGGT	.	PASS	END=80042586;HOMLEN=0;SVLEN=71;SVTYPE=DUP:TANDEM;NTLEN=0	GT:AD	0/0:83,20
9	82358460	.	TCATATATAGATTATATATAATATATCATATATAGATTATATATAATATAATATATC	TCATATATAGATTATATATAATATATCATATATAGATTATATATAATATAATATATCCATATATAGATTATATATAATATATCATATATAGATTATATATAATATAATATATC	.	PASS	END=82358516;HOMLEN=0;SVLEN=50;SVTYPE=DUP:TANDEM;NTLEN=0	GT:AD	0/0:57,5
9	85773568	.	TATATACATATATGTATATATTTATGTACATATACATATATGTATATATTTATGTAC	TATATACATATATGTATATATTTATGTACATATACATATATGTATATATTTATGTACATATACATATATGTATATATTTATGTACATATACATATATGTATATATTTATGTAC	.	PASS	END=85773624;HOMLEN=0;SVLEN=54;SVTYPE=DUP:TANDEM;NTLEN=0	GT:AD	0/0:77,16
9	85835165	.	AGGACTCGCTTCTGCGCTAATGGGGATCGCCATAGCTTCAATGACTATAAAATCAGGACCTGTCGTATCTGCATAGCCTGTCTTAGAGGTTTACGG	AGGACTCGCTTCTGCGCTAATGGGGATCGCCATAGCTTCAATGACTATAAAATCAGGACCTGTCGTATCTGCATAGCCTGTCTTAGAGGTTTACGGGGACTCGCTTCTGCGCTAATGGGGATCGCCATAGCTTCAATGACTATAAAATCAGGACCTGTCGTATCTGCATAGCCTGTCTTAGAGGTTTACGG	.	PASS	END=85835260;HOMLEN=0;SVLEN=94;SVTYPE=DUP:TANDEM;NTLEN=0	GT:AD	0/0:78,14
9	96277397	.	CTAATTGCTGAACAATGAAAAGCAATTCCTTTTATATTTAAAAACTCACTAGTTAGCTGAGAACCTAATGGTAGTTGCAATGTACTTTAAATAGAAAAGTCCTCTTGCTTGACAAAGGTAAAGGAAACTGTTCG	CTAATTGCTGAACAATGAAAAGCAATTCCTTTTATATTTAAAAACTCACTAGTTAGCTGAGAACCTAATGGTAGTTGCAATGTACTTTAAATAGAAAAGTCCTCTTGCTTGACAAAGGTAAAGGAAACTGTTCGTAATTGCTGAACAATGAAAAGCAATTCCTTTTATATTTAAAAACTCACTAGTTAGCTGAGAACCTAATGGTAGTTGCAATGTACTTTAAATAGAAAAGTCCTCTTGCTTGACAAAGGTAAAGGAAACTGTTCG	.	PASS	END=96277530;HOMLEN=0;SVLEN=133;SVTYPE=DUP:TANDEM;NTLEN=0	GT:AD	0/1:51,14
9	101339409	.	CATGGATGGATGGATGGATGGATGGATGGTTAGGCGAATGGATGGGTGAACATATGGATGGATGGATAGGTGAATGG	CATGGATGGATGGATGGATGGATGGATGGTTAGGCGAATGGATGGGTGAACATATGGATGGATGGATAGGTGAATGGATGGATGGATGGATGGATGGATGGATGGTTAGGCGAATGGATGGGTGAACATATGGATGGATGGATAGGTGAATGG	.	PASS	END=101339485;HOMLEN=0;SVLEN=76;SVTYPE=DUP:TANDEM;NTLEN=0	GT:AD	0/0:55,4
9	103429961	.	GAGATGACCTGTGTGAGGAGAGGAGCTACCCACTGTGGGTCTTCTCTCTCTGAGAGCTGAGCACATGATGGG	GAGATGACCTGTGTGAGGAGAGGAGCTACCCACTGTGGGTCTTCTCTCTCTGAGAGCTGAGCACATGATGGGAGATGACCTGTGTGAGGAGAGGAGCTACCCACTGTGGGTCTTCTCTCTCTGAGAGCTGAGCACATGATGGG	.	PASS	END=103430032;HOMLEN=0;SVLEN=70;SVTYPE=DUP:TANDEM;NTLEN=0	GT:AD	0/0:57,11
9	107058067	.	TCAACAAATTGGTTAAACTTAGATTGTGACATATTTAGAACTTTACACCAACACTCACCAACAGAACTTTCTGTGATGATGGAAATATTTTATATTTGTGTATTGTAGTATTATATTGCTTTGTAGCCACTAGCAACATGTGACTATCAGGCACTTGAAATGTGGCTACTGCAATCAGAGAACTGAAATATTAATTTTATTTCATTTTAATTTGTTTAAGTAGACACATGTGGCAAAGTGCTAGTATACTGGAAAACACAGCTTAATTTTCTACAAATTCTTTACATAAATAAAATATTTTATTCTAAAAATATTTTTAAACCCCATAAGTTTGTTGATTACCAATTTTGATAACCTAAAAATAATTATAGTATCTGTACTTAGAATTCTACTCTATTT…	TCAACAAATTGGTTAAACTTAGATTGTGACATATTTAGAACTTTACACCAACACTCACCAACAGAACTTTCTGTGATGATGGAAATATTTTATATTTGTGTATTGTAGTATTATATTGCTTTGTAGCCACTAGCAACATGTGACTATCAGGCACTTGAAATGTGGCTACTGCAATCAGAGAACTGAAATATTAATTTTATTTCATTTTAATTTGTTTAAGTAGACACATGTGGCAAAGTGCTAGTATACTGGAAAACACAGCTTAATTTTCTACAAATTCTTTACATAAATAAAATATTTTATTCTAAAAATATTTTTAAACCCCATAAGTTTGTTGATTACCAATTTTGATAACCTAAAAATAATTATAGTATCTGTACTTAGAATTCTACTCTATTT…	.	PASS	END=107058741;HOMLEN=0;SVLEN=673;SVTYPE=DUP:TANDEM;NTLEN=0	GT:AD	0/0:100,19
9	113374357	.	ATAAAATGCTCCATAAGGTAAAGGTGAACACTTTTAAATGAGCAGCAAAGTGAAAG	ATAAAATGCTCCATAAGGTAAAGGTGAACACTTTTAAATGAGCAGCAAAGTGAAAGTAAAATGCTCCATAAGGTAAAGGTGAACACTTTTAAATGAGCAGCAAAGTGAAAG	.	PASS	END=113374412;HOMLEN=0;SVLEN=55;SVTYPE=DUP:TANDEM;NTLEN=0	GT:AD	0/0:66,10
9	114736428	.	ACCAATTAAGTCATAAACTCTGGAGTGGGGCTGACATGTCAGCATTTTTCAAA	ACCAATTAAGTCATAAACTCTGGAGTGGGGCTGACATGTCAGCATTTTTCAAACCAATTAAGTCATAAACTCTGGAGTGGGGCTGACATGTCAGCATTTTTCAAA	.	PASS	END=114736480;HOMLEN=0;SVLEN=52;SVTYPE=DUP:TANDEM;NTLEN=0	GT:AD	0/0:72,15
9	115288315	.	GGCCAGGCTAGGCTCAAAATCCTGGGCTCAAGTGATCCTCCCATCTCAGCCT	GGCCAGGCTAGGCTCAAAATCCTGGGCTCAAGTGATCCTCCCATCTCAGCCTGCCAGGCTAGGCTCAAAATCCTGGGCTCAAGTGATCCTCCCATCTCAGCCT	.	PASS	END=115288366;HOMLEN=0;SVLEN=50;SVTYPE=DUP:TANDEM;NTLEN=0	GT:AD	0/0:52,4
9	120536520	.	CTTTTTAGAGACAGGGTCTCTCTCTTCATCACCCAGGCTGGAGTGCAGTGGC	CTTTTTAGAGACAGGGTCTCTCTCTTCATCACCCAGGCTGGAGTGCAGTGGCTTTTTAGAGACAGGGTCTCTCTCTTCATCACCCAGGCTGGAGTGCAGTGGC	.	PASS	END=120536571;HOMLEN=0;SVLEN=51;SVTYPE=DUP:TANDEM;NTLEN=0	GT:AD	0/0:43,7
9	121930876	.	ATATTGTAAACAATCAGCAATGAAAAAGACCTTAGGGGTTATTTGTTTACTTAAACCACATG	ATATTGTAAACAATCAGCAATGAAAAAGACCTTAGGGGTTATTTGTTTACTTAAACCACATGTATTGTAAACAATCAGCAATGAAAAAGACCTTAGGGGTTATTTGTTTACTTAAACCACATG	.	PASS	END=121930937;HOMLEN=0;SVLEN=59;SVTYPE=DUP:TANDEM;NTLEN=0	GT:AD	0/1:78,26
9	123135168	.	CACCCCGGGAAGAGTGAGGAACTGATCCAGGCTGAAGGAGACTAGAGACATGATGGCTGGATGCAACACTCGTGATACTG	CACCCCGGGAAGAGTGAGGAACTGATCCAGGCTGAAGGAGACTAGAGACATGATGGCTGGATGCAACACTCGTGATACTGACCCCGGGAAGAGTGAGGAACTGATCCAGGCTGAAGGAGACTAGAGACATGATGGCTGGATGCAACACTCGTGATACTG	.	PASS	END=123135247;HOMLEN=0;SVLEN=79;SVTYPE=DUP:TANDEM;NTLEN=0	GT:AD	0/0:90,8
9	124226902	.	CAAAAACAAAACAAAACAAAACAAAAAGAATCGGAGGTAATGCATAGCAAGGGTCCTGGCACATGCCCTCAATAACTTGTAGTTCCCATCATGATCACCACTATCATGAATATTTCATCATAATTTTGAAGGCTTCCTCTAATTCTCTAAAATTCGAAGATTATTTTTTCATCCAGCCTGAAATCAAATGCTATCCTAGATGATATTCTTTCAATACGCTTTACTGACAATTCTTCTATTTACTAATTGGTTGACATGCTTGAGTTAGTTATTTTTAATCCATTTTAGCTTAGTGCTGCCTACCTGTGTAAGGTTTGTGTCCTCGGCTCACCTCAACCTATCATGTGGCCAATTCGTAAAGTGGCAAAAAAACAAAACAAACAAAAAAAAAAAAACAAA…	CAAAAACAAAACAAAACAAAACAAAAAGAATCGGAGGTAATGCATAGCAAGGGTCCTGGCACATGCCCTCAATAACTTGTAGTTCCCATCATGATCACCACTATCATGAATATTTCATCATAATTTTGAAGGCTTCCTCTAATTCTCTAAAATTCGAAGATTATTTTTTCATCCAGCCTGAAATCAAATGCTATCCTAGATGATATTCTTTCAATACGCTTTACTGACAATTCTTCTATTTACTAATTGGTTGACATGCTTGAGTTAGTTATTTTTAATCCATTTTAGCTTAGTGCTGCCTACCTGTGTAAGGTTTGTGTCCTCGGCTCACCTCAACCTATCATGTGGCCAATTCGTAAAGTGGCAAAAAAACAAAACAAACAAAAAAAAAAAAACAAA…	.	PASS	END=124227818;HOMLEN=0;SVLEN=916;SVTYPE=DUP:TANDEM;NTLEN=0	GT:AD	0/1:85,27
9	125331766	.	ATTTTTTTGCAATTAAAGTTTTTGAGTAAGCATATTCATTCATACCTTGTGAATA	ATTTTTTTGCAATTAAAGTTTTTGAGTAAGCATATTCATTCATACCTTGTGAATATTTTTTTGCAATTAAAGTTTTTGAGTAAGCATATTCATTCATACCTTGTGAATA	.	PASS	END=125331820;HOMLEN=0;SVLEN=53;SVTYPE=DUP:TANDEM;NTLEN=0	GT:AD	0/0:70,12
9	125536084	.	CGGAATACTACATAGCAGTGAAAAAGACTAAGATCATGTCCTTTGCAGCAACATGGAGGGAGC	CGGAATACTACATAGCAGTGAAAAAGACTAAGATCATGTCCTTTGCAGCAACATGGAGGGAGCGGAATACTACATAGCAGTGAAAAAGACTAAGATCATGTCCTTTGCAGCAACATGGAGGGAGC	.	PASS	END=125536146;HOMLEN=0;SVLEN=61;SVTYPE=DUP:TANDEM;NTLEN=0	GT:AD	0/1:67,27
9	128055896	.	TTTTATATATATTATATATATATAATATAAAAATATATATATTATATATATAATATAAAAATATATATATTATATATT	TTTTATATATATTATATATATATAATATAAAAATATATATATTATATATATAATATAAAAATATATATATTATATATTTTTATATATATTATATATATATAATATAAAAATATATATATTATATATATAATATAAAAATATATATATTATATATT	.	PASS	END=128055973;HOMLEN=0;SVLEN=69;SVTYPE=DUP:TANDEM;NTLEN=0	GT:AD	0/0:50,10
9	134245594	.	CGGGGTTTTACCGTGTTAGCCAGGATGGTCTCGATCTCCTGACCTTGTGATCCGCCCACCTCAGCTT	CGGGGTTTTACCGTGTTAGCCAGGATGGTCTCGATCTCCTGACCTTGTGATCCGCCCACCTCAGCTTGGGGTTTTACCGTGTTAGCCAGGATGGTCTCGATCTCCTGACCTTGTGATCCGCCCACCTCAGCTT	.	PASS	END=134245660;HOMLEN=0;SVLEN=66;SVTYPE=DUP:TANDEM;NTLEN=0	GT:AD	0/1:63,25
9	137154859	.	CACACACACACACACACACCCTGGGCATTGTCTGCCATGACATGGGCGTGGCATGCAGTTCTGTGGGGCAG	CACACACACACACACACACCCTGGGCATTGTCTGCCATGACATGGGCGTGGCATGCAGTTCTGTGGGGCAGACACACACACACACACACCCTGGGCATTGTCTGCCATGACATGGGCGTGGCATGCAGTTCTGTGGGGCAG	.	PASS	END=137154929;HOMLEN=0;SVLEN=68;SVTYPE=DUP:TANDEM;NTLEN=0	GT:AD	0/0:52,2
9	137268431	.	CTTGCCGCGTTCTCTGTCTATAGAAGGTGATGCTTAGGGAGCTCTCAGAGAACCAGTGAGACCTGT	CTTGCCGCGTTCTCTGTCTATAGAAGGTGATGCTTAGGGAGCTCTCAGAGAACCAGTGAGACCTGTTTGCCGCGTTCTCTGTCTATAGAAGGTGATGCTTAGGGAGCTCTCAGAGAACCAGTGAGACCTGT	.	PASS	END=137268496;HOMLEN=0;SVLEN=63;SVTYPE=DUP:TANDEM;NTLEN=0	GT:AD	0/1:72,24
9	138151168	.	GTGACGGTGGTGATGCTGACCGTATGGGGTGACGGTGGTGATGCCGACCGTATGGGGT	GTGACGGTGGTGATGCTGACCGTATGGGGTGACGGTGGTGATGCCGACCGTATGGGGTTGACGGTGGTGATGCTGACCGTATGGGGTGACGGTGGTGATGCCGACCGTATGGGGT	.	PASS	END=138151225;HOMLEN=0;SVLEN=56;SVTYPE=DUP:TANDEM;NTLEN=0	GT:AD	0/0:57,2
9	138587973	.	TGCTTCCCAGCAGACCCAGGGAGTGACCAGGATGGGGCAAGTCCCTCTACGTCCCCATA	TGCTTCCCAGCAGACCCAGGGAGTGACCAGGATGGGGCAAGTCCCTCTACGTCCCCATAGCTTCCCAGCAGACCCAGGGAGTGACCAGGATGGGGCAAGTCCCTCTACGTCCCCATA	.	PASS	END=138588031;HOMLEN=0;SVLEN=58;SVTYPE=DUP:TANDEM;NTLEN=0	GT:AD	0/0:40,5
9	139650167	.	GAACAGCATGGGGAACAGTGCAGGGAACCCTGCAGGGAACAGCATGGGGAACGGTGCAGGAA	GAACAGCATGGGGAACAGTGCAGGGAACCCTGCAGGGAACAGCATGGGGAACGGTGCAGGAAAACAGCATGGGGAACAGTGCAGGGAACCCTGCAGGGAACAGCATGGGGAACGGTGCAGGAA	.	PASS	END=139650228;HOMLEN=0;SVLEN=60;SVTYPE=DUP:TANDEM;NTLEN=0	GT:AD	0/0:70,4
9	140168244	.	TAATTTCTGGGGGAGGATGATATAATAATTTCTGAGGGAGGTTGGCAGGAAGCCCTCACCCTCGGGG	TAATTTCTGGGGGAGGATGATATAATAATTTCTGAGGGAGGTTGGCAGGAAGCCCTCACCCTCGGGGAATTTCTGGGGGAGGATGATATAATAATTTCTGAGGGAGGTTGGCAGGAAGCCCTCACCCTCGGGG	.	PASS	END=140168310;HOMLEN=0;SVLEN=66;SVTYPE=DUP:TANDEM;NTLEN=0	GT:AD	0/0:68,2
9	140240977	.	GACCAGCATCCCACTTCTATTTCCGAACCTTCGACACTTTTAATGTCCGTATTTCCACAGATGGTCAGTTTCAGCTGCATTT	GACCAGCATCCCACTTCTATTTCCGAACCTTCGACACTTTTAATGTCCGTATTTCCACAGATGGTCAGTTTCAGCTGCATTTACCAGCATCCCACTTCTATTTCCGAACCTTCGACACTTTTAATGTCCGTATTTCCACAGATGGTCAGTTTCAGCTGCATTT	.	PASS	END=140241058;HOMLEN=0;SVLEN=81;SVTYPE=DUP:TANDEM;NTLEN=0	GT:AD	0/0:84,14
9	140783531	.	ACACAGGTGACAGCCCAGAGACGCTGCCTTCCCACAAGGCGACCTGACACTGTGTCTGAACAC	ACACAGGTGACAGCCCAGAGACGCTGCCTTCCCACAAGGCGACCTGACACTGTGTCTGAACACCACAGGTGACAGCCCAGAGACGCTGCCTTCCCACAAGGCGACCTGACACTGTGTCTGAACAC	.	PASS	END=140783593;HOMLEN=0;SVLEN=59;SVTYPE=DUP:TANDEM;NTLEN=0	GT:AD	0/0:154,3
9	141069956	.	CACCACCACGAGGCCAGCGGTGCGACCCCCGTCCTTCCCCCACCGCCCTCCT	CACCACCACGAGGCCAGCGGTGCGACCCCCGTCCTTCCCCCACCGCCCTCCTACCACCACGAGGCCAGCGGTGCGACCCCCGTCCTTCCCCCACCGCCCTCCT	.	PASS	END=141070007;HOMLEN=0;SVLEN=51;SVTYPE=DUP:TANDEM;NTLEN=0	GT:AD	0/0:110,7
10	724448	.	CCCAAGCTCCCCACACCCGTGCTCCCCGCGCCCATCTCTGCTCCCCATGCCCATGCTCCCCACGCCCGTCCTCCCTGCAG	CCCAAGCTCCCCACACCCGTGCTCCCCGCGCCCATCTCTGCTCCCCATGCCCATGCTCCCCACGCCCGTCCTCCCTGCAGCCAAGCTCCCCACACCCGTGCTCCCCGCGCCCATCTCTGCTCCCCATGCCCATGCTCCCCACGCCCGTCCTCCCTGCAG	.	PASS	END=724527;HOMLEN=0;SVLEN=79;SVTYPE=DUP:TANDEM;NTLEN=0	GT:AD	0/0:67,2
10	769148	.	ATGACAGGGATACAGTACGTGTCAGGGGTTTCACTGTGTGGGAAAAGGTCACGCCATCATCACCATGCCCAGCGTCACGT	ATGACAGGGATACAGTACGTGTCAGGGGTTTCACTGTGTGGGAAAAGGTCACGCCATCATCACCATGCCCAGCGTCACGTTGACAGGGATACAGTACGTGTCAGGGGTTTCACTGTGTGGGAAAAGGTCACGCCATCATCACCATGCCCAGCGTCACGT	.	PASS	END=769227;HOMLEN=0;SVLEN=78;SVTYPE=DUP:TANDEM;NTLEN=0	GT:AD	0/0:52,3
10	1057407	.	GCTCTCAGCTGAGCTCTCTGGAACATGCTTTTTATACAATACTTGCTGTCCTGCCTTCTTCTCTC	GCTCTCAGCTGAGCTCTCTGGAACATGCTTTTTATACAATACTTGCTGTCCTGCCTTCTTCTCTCCTCTCAGCTGAGCTCTCTGGAACATGCTTTTTATACAATACTTGCTGTCCTGCCTTCTTCTCTC	.	PASS	END=1057471;HOMLEN=0;SVLEN=64;SVTYPE=DUP:TANDEM;NTLEN=0	GT:AD	0/0:53,2
10	1220030	.	TTCAGGACAGAGATGGGTGTATGTGGTCTATGGAGAGACCACATCCTCAGGACAGAGCTGTGTGCTCCTGGTCTACAAAGGGGCCACGCCCTCAAGACAGAGCTGTGTGCTCATGGTCTATGGAGGGGCCACGTCCTCAGGACAGAGATGGGTGAATGTGGTCTATGGAGGGGCCACGTCCT	TTCAGGACAGAGATGGGTGTATGTGGTCTATGGAGAGACCACATCCTCAGGACAGAGCTGTGTGCTCCTGGTCTACAAAGGGGCCACGCCCTCAAGACAGAGCTGTGTGCTCATGGTCTATGGAGGGGCCACGTCCTCAGGACAGAGATGGGTGAATGTGGTCTATGGAGGGGCCACGTCCTTCAGGACAGAGATGGGTGTATGTGGTCTATGGAGAGACCACATCCTCAGGACAGAGCTGTGTGCTCCTGGTCTACAAAGGGGCCACGCCCTCAAGACAGAGCTGTGTGCTCATGGTCTATGGAGGGGCCACGTCCTCAGGACAGAGATGGGTGAATGTGGTCTATGGAGGGGCCACGTCCT	.	PASS	END=1220211;HOMLEN=0;SVLEN=180;SVTYPE=DUP:TANDEM;NTLEN=0	GT:AD	0/0:95,3
10	1255362	.	CACCCATGCCCACACCTACAGCCTGGCCCACACCCACACCATCACCCACACCCATGCCCATGCCTACACTGTCG	CACCCATGCCCACACCTACAGCCTGGCCCACACCCACACCATCACCCACACCCATGCCCATGCCTACACTGTCGACCCATGCCCACACCTACAGCCTGGCCCACACCCACACCATCACCCACACCCATGCCCATGCCTACACTGTCG	.	PASS	END=1255435;HOMLEN=0;SVLEN=72;SVTYPE=DUP:TANDEM;NTLEN=0	GT:AD	0/0:48,5
10	1411060	.	CCCTGTGGCAGTCGTGGGGCCGGGCTGGGTGAGGGTGGGGGCCGAGCTTGCCCTGTGGTCCTGTGGCA	CCCTGTGGCAGTCGTGGGGCCGGGCTGGGTGAGGGTGGGGGCCGAGCTTGCCCTGTGGTCCTGTGGCACCTGTGGCAGTCGTGGGGCCGGGCTGGGTGAGGGTGGGGGCCGAGCTTGCCCTGTGGTCCTGTGGCA	.	PASS	END=1411127;HOMLEN=0;SVLEN=66;SVTYPE=DUP:TANDEM;NTLEN=0	GT:AD	0/0:50,8
10	1619426	.	TCCTGGTGCAAAGCTGTCCCGGAAACTGCAGTAATACCCTCATGCACACAGAAGGTGGATGGAAAGAAGCTCAGGTGCA	TCCTGGTGCAAAGCTGTCCCGGAAACTGCAGTAATACCCTCATGCACACAGAAGGTGGATGGAAAGAAGCTCAGGTGCACCTGGTGCAAAGCTGTCCCGGAAACTGCAGTAATACCCTCATGCACACAGAAGGTGGATGGAAAGAAGCTCAGGTGCA	.	PASS	END=1619504;HOMLEN=0;SVLEN=77;SVTYPE=DUP:TANDEM;NTLEN=0	GT:AD	0/0:97,5
10	2568367	.	AACTCAGCTGCCTTCAGCTACGGAGGCAGCTCCGGGCTCTCCTTCTACCTGGCTCCTG	AACTCAGCTGCCTTCAGCTACGGAGGCAGCTCCGGGCTCTCCTTCTACCTGGCTCCTGACTCAGCTGCCTTCAGCTACGGAGGCAGCTCCGGGCTCTCCTTCTACCTGGCTCCTG	.	PASS	END=2568424;HOMLEN=0;SVLEN=55;SVTYPE=DUP:TANDEM;NTLEN=0	GT:AD	0/0:60,8
10	4191724	.	CGCCCAGCTGCCTCTGTGTCTTCTTCCGCCCAGCTGCCTCTGTGTCTTCTTCCA	CGCCCAGCTGCCTCTGTGTCTTCTTCCGCCCAGCTGCCTCTGTGTCTTCTTCCAGCCCAGCTGCCTCTGTGTCTTCTTCCGCCCAGCTGCCTCTGTGTCTTCTTCCA	.	PASS	END=4191777;HOMLEN=0;SVLEN=52;SVTYPE=DUP:TANDEM;NTLEN=0	GT:AD	0/0:52,4
10	4905841	.	TCAAAAAATCAATGAATCCAGGAGCTGGTTTTTTGAAAAGATCAACAAAATTGATAGACCACTAGCAAGACTAAT	TCAAAAAATCAATGAATCCAGGAGCTGGTTTTTTGAAAAGATCAACAAAATTGATAGACCACTAGCAAGACTAATCAAAAAATCAATGAATCCAGGAGCTGGTTTTTTGAAAAGATCAACAAAATTGATAGACCACTAGCAAGACTAAT	.	PASS	END=4905915;HOMLEN=0;SVLEN=72;SVTYPE=DUP:TANDEM;NTLEN=0	GT:AD	0/0:42,9
10	6502789	.	CATCCATCCATCCATCCCATCCATCCATCCAACCATCTGTTCAATTTACCCATCACCC	CATCCATCCATCCATCCCATCCATCCATCCAACCATCTGTTCAATTTACCCATCACCCATCCATCCATCCATCCCATCCATCCATCCAACCATCTGTTCAATTTACCCATCACCC	.	PASS	END=6502846;HOMLEN=0;SVLEN=57;SVTYPE=DUP:TANDEM;NTLEN=0	GT:AD	0/0:75,8
10	6815104	.	CCTTCTTTCTTTCTCTTTCTTTCTTTTCTTTCTTTCTTTCTTTCTTTCTTTCTTTCTTTCTTTCTTTCTTTCTT	CCTTCTTTCTTTCTCTTTCTTTCTTTTCTTTCTTTCTTTCTTTCTTTCTTTCTTTCTTTCTTTCTTTCTTTCTTCTTCTTTCTTTCTCTTTCTTTCTTTTCTTTCTTTCTTTCTTTCTTTCTTTCTTTCTTTCTTTCTTTCTTTCTT	.	PASS	END=6815177;HOMLEN=0;SVLEN=61;SVTYPE=DUP:TANDEM;NTLEN=0	GT:AD	0/0:38,2
10	6936513	.	CCAGTTTCCAGCATACTGCATGGTATGGAGTAGCAGTTTCCAGCATACTGCATGGTATGGAGTAG	CCAGTTTCCAGCATACTGCATGGTATGGAGTAGCAGTTTCCAGCATACTGCATGGTATGGAGTAGCAGTTTCCAGCATACTGCATGGTATGGAGTAGCAGTTTCCAGCATACTGCATGGTATGGAGTAG	.	PASS	END=6936577;HOMLEN=0;SVLEN=64;SVTYPE=DUP:TANDEM;NTLEN=0	GT:AD	0/0:89,6
10	8604850	.	TGTATATATGTATATATACAGTATGTATATATATGTGTAGATGTGTATATTATATATAC	TGTATATATGTATATATACAGTATGTATATATATGTGTAGATGTGTATATTATATATACGTATATATGTATATATACAGTATGTATATATATGTGTAGATGTGTATATTATATATAC	.	PASS	END=8604908;HOMLEN=0;SVLEN=52;SVTYPE=DUP:TANDEM;NTLEN=0	GT:AD	0/0:39,2
10	16764853	.	ATATATACATATATGTATATATACACACATATACATATATGTATATATACAC	ATATATACATATATGTATATATACACACATATACATATATGTATATATACACTATATACATATATGTATATATACACACATATACATATATGTATATATACAC	.	PASS	END=16764904;HOMLEN=0;SVLEN=50;SVTYPE=DUP:TANDEM;NTLEN=0	GT:AD	0/0:59,3
10	16764946	.	TATATATACACACATATACATATATGTATATATACACACATATACATATATGC	TATATATACACACATATACATATATGTATATATACACACATATACATATATGCATATATACACACATATACATATATGTATATATACACACATATACATATATGC	.	PASS	END=16764998;HOMLEN=0;SVLEN=52;SVTYPE=DUP:TANDEM;NTLEN=0	GT:AD	0/0:60,5
10	20007096	.	GAAGAGGAAGAAAGGAAAAAGAAGACGAAGAAGAAGAGGAAGAAGAAGAAGAAGAAGCAACAGCAGCAGCAGCAGCAGC	GAAGAGGAAGAAAGGAAAAAGAAGACGAAGAAGAAGAGGAAGAAGAAGAAGAAGAAGCAACAGCAGCAGCAGCAGCAGCAAGAGGAAGAAAGGAAAAAGAAGACGAAGAAGAAGAGGAAGAAGAAGAAGAAGAAGCAACAGCAGCAGCAGCAGCAGC	.	PASS	END=20007174;HOMLEN=0;SVLEN=76;SVTYPE=DUP:TANDEM;NTLEN=0	GT:AD	0/0:66,2
10	20835044	.	TGTATATATGTATACATACTATATATGTATATATAGTATGTATACATATATACTATATATGTATATATAGTATGTATACATATATACTATATATGTA	TGTATATATGTATACATACTATATATGTATATATAGTATGTATACATATATACTATATATGTATATATAGTATGTATACATATATACTATATATGTAGTATATATGTATACATACTATATATGTATATATAGTATGTATACATATATACTATATATGTATATATAGTATGTATACATATATACTATATATGTA	.	PASS	END=20835140;HOMLEN=0;SVLEN=96;SVTYPE=DUP:TANDEM;NTLEN=0	GT:AD	0/0:62,2
10	21346517	.	CGCCCAGGCTGGAGTGCAGTAGCGTGAACTTGGCTCACGGCAACCTCTGCCT	CGCCCAGGCTGGAGTGCAGTAGCGTGAACTTGGCTCACGGCAACCTCTGCCTGCCCAGGCTGGAGTGCAGTAGCGTGAACTTGGCTCACGGCAACCTCTGCCT	.	PASS	END=21346568;HOMLEN=0;SVLEN=50;SVTYPE=DUP:TANDEM;NTLEN=0	GT:AD	0/0:36,5
10	21350162	.	ATTGTGATATATTACATATTATGTGATATGTAACATATTACATATTATGTGATA	ATTGTGATATATTACATATTATGTGATATGTAACATATTACATATTATGTGATATTGTGATATATTACATATTATGTGATATGTAACATATTACATATTATGTGATA	.	PASS	END=21350215;HOMLEN=0;SVLEN=52;SVTYPE=DUP:TANDEM;NTLEN=0	GT:AD	0/0:56,2
10	32369777	.	GACAGCTATTTCTTCTTCTTTTTTTGAGACAGACTCTCACTCTGTCACTCAGGCTGGAGTGCAGTGGCGTGATCGCAGCTCATTGCAACCTCCACCTCCCCAGTTCAAGTGATTCTCATGCCT	GACAGCTATTTCTTCTTCTTTTTTTGAGACAGACTCTCACTCTGTCACTCAGGCTGGAGTGCAGTGGCGTGATCGCAGCTCATTGCAACCTCCACCTCCCCAGTTCAAGTGATTCTCATGCCTACAGCTATTTCTTCTTCTTTTTTTGAGACAGACTCTCACTCTGTCACTCAGGCTGGAGTGCAGTGGCGTGATCGCAGCTCATTGCAACCTCCACCTCCCCAGTTCAAGTGATTCTCATGCCT	.	PASS	END=32369899;HOMLEN=0;SVLEN=121;SVTYPE=DUP:TANDEM;NTLEN=0	GT:AD	0/0:69,2
10	32732242	.	GGATAAACCCAGTTGCTGTTACTCCATCTTGGCTGGAAGCAGAACCCTTCAC	GGATAAACCCAGTTGCTGTTACTCCATCTTGGCTGGAAGCAGAACCCTTCACGATAAACCCAGTTGCTGTTACTCCATCTTGGCTGGAAGCAGAACCCTTCAC	.	PASS	END=32732293;HOMLEN=0;SVLEN=50;SVTYPE=DUP:TANDEM;NTLEN=0	GT:AD	0/0:76,14
10	43418951	.	AACATTGTTTCACGTGTTTATTGACCATCTGCATATCTTCTTTGGTGATATCTATTCG	AACATTGTTTCACGTGTTTATTGACCATCTGCATATCTTCTTTGGTGATATCTATTCGACATTGTTTCACGTGTTTATTGACCATCTGCATATCTTCTTTGGTGATATCTATTCG	.	PASS	END=43419008;HOMLEN=0;SVLEN=57;SVTYPE=DUP:TANDEM;NTLEN=0	GT:AD	0/1:58,15
10	43706365	.	CCCCTTGCAGGGAGTTGGGGACAGGCTTGCACGCAGTAGCCCCTCTGACTCCTTGGAGCAGCAGCT	CCCCTTGCAGGGAGTTGGGGACAGGCTTGCACGCAGTAGCCCCTCTGACTCCTTGGAGCAGCAGCTCCCTTGCAGGGAGTTGGGGACAGGCTTGCACGCAGTAGCCCCTCTGACTCCTTGGAGCAGCAGCT	.	PASS	END=43706430;HOMLEN=0;SVLEN=64;SVTYPE=DUP:TANDEM;NTLEN=0	GT:AD	0/0:70,2
10	50830010	.	GAGGGAGGGAGAAGGGAGGGAAGAGGAAGGAGATGGAAGGAAGAGGGAAGGAGGGAGGGGAGGCAGA	GAGGGAGGGAGAAGGGAGGGAAGAGGAAGGAGATGGAAGGAAGAGGGAAGGAGGGAGGGGAGGCAGAAGGGAGGGAGAAGGGAGGGAAGAGGAAGGAGATGGAAGGAAGAGGGAAGGAGGGAGGGGAGGCAGA	.	PASS	END=50830076;HOMLEN=0;SVLEN=66;SVTYPE=DUP:TANDEM;NTLEN=0	GT:AD	0/0:52,5
10	53495446	.	GAGTAGTTATAATACCTAATACAAAATGTAAATAGTTGTTATACTGCATTATTTAGGAATAATGACAAGGGAAAGTCTATATGTGTTTGG	GAGTAGTTATAATACCTAATACAAAATGTAAATAGTTGTTATACTGCATTATTTAGGAATAATGACAAGGGAAAGTCTATATGTGTTTGGAGTAGTTATAATACCTAATACAAAATGTAAATAGTTGTTATACTGCATTATTTAGGAATAATGACAAGGGAAAGTCTATATGTGTTTGG	.	PASS	END=53495535;HOMLEN=0;SVLEN=88;SVTYPE=DUP:TANDEM;NTLEN=0	GT:AD	0/0:59,4
10	55906683	.	TATATATATATAATGTATATATATAGTGTATATATATATAATGTATATATATAGTGTATATATATATAATGTATATATATAGTG	TATATATATATAATGTATATATATAGTGTATATATATATAATGTATATATATAGTGTATATATATATAATGTATATATATAGTGATATATATATAATGTATATATATAGTGTATATATATATAATGTATATATATAGTGTATATATATATAATGTATATATATAGTG	.	PASS	END=55906766;HOMLEN=0;SVLEN=54;SVTYPE=DUP:TANDEM;NTLEN=0	GT:AD	0/0:59,7
10	59611398	.	CTCTATATATATATTCTATATATATATTCTCTATATATATTCTATATATATAT	CTCTATATATATATTCTATATATATATTCTCTATATATATTCTATATATATATTCTATATATATATTCTATATATATATTCTCTATATATATTCTATATATATAT	.	PASS	END=59611450;HOMLEN=0;SVLEN=52;SVTYPE=DUP:TANDEM;NTLEN=0	GT:AD	0/0:43,2
10	64688668	.	CTCCACATCCCAGACGATGGGCAGCCGGGTGGAGGCACTCCTCACTTCCCAGACAACGGGCAGCCGGGCGGAGGCGCTCCT	CTCCACATCCCAGACGATGGGCAGCCGGGTGGAGGCACTCCTCACTTCCCAGACAACGGGCAGCCGGGCGGAGGCGCTCCTTCCACATCCCAGACGATGGGCAGCCGGGTGGAGGCACTCCTCACTTCCCAGACAACGGGCAGCCGGGCGGAGGCGCTCCT	.	PASS	END=64688748;HOMLEN=0;SVLEN=79;SVTYPE=DUP:TANDEM;NTLEN=0	GT:AD	0/0:65,6
10	68740304	.	AAAACTATTGAGACCTTCCTACCCACCTGTGATTAAATGAGCCAAATGAGTAGCAACGT	AAAACTATTGAGACCTTCCTACCCACCTGTGATTAAATGAGCCAAATGAGTAGCAACGTAAACTATTGAGACCTTCCTACCCACCTGTGATTAAATGAGCCAAATGAGTAGCAACGT	.	PASS	END=68740362;HOMLEN=0;SVLEN=58;SVTYPE=DUP:TANDEM;NTLEN=0	GT:AD	0/0:53,8
10	70022078	.	TGGGAGGCTGAGGCAGGCAGATCACGAGGTCAGGAGATTGAGACCATCCTGGCTAACACAGTGAAACCCCATCTCTACTAAAAAAATATACAAAAAATTAGCCGGGCATGGTGGTGGGCACCTGTAGTCCCAGCTACTC	TGGGAGGCTGAGGCAGGCAGATCACGAGGTCAGGAGATTGAGACCATCCTGGCTAACACAGTGAAACCCCATCTCTACTAAAAAAATATACAAAAAATTAGCCGGGCATGGTGGTGGGCACCTGTAGTCCCAGCTACTCGGGAGGCTGAGGCAGGCAGATCACGAGGTCAGGAGATTGAGACCATCCTGGCTAACACAGTGAAACCCCATCTCTACTAAAAAAATATACAAAAAATTAGCCGGGCATGGTGGTGGGCACCTGTAGTCCCAGCTACTC	.	PASS	END=70022216;HOMLEN=0;SVLEN=138;SVTYPE=DUP:TANDEM;NTLEN=0	GT:AD	0/0:79,10
10	78376608	.	TATATGTAATATGTAATATATTACATATAATATGTAATATGTAATATATTACATA	TATATGTAATATGTAATATATTACATATAATATGTAATATGTAATATATTACATAATATGTAATATGTAATATATTACATATAATATGTAATATGTAATATATTACATA	.	PASS	END=78376662;HOMLEN=0;SVLEN=54;SVTYPE=DUP:TANDEM;NTLEN=0	GT:AD	0/0:23,2
10	87176225	.	CGCTACCTGACTTCAAACTATACTACAAGGCCACAGTAACCAAAACAGCATGGTACTGGTACCAAAAAAGAGCCTGCATTGCCGAGTCAATCCTAAGCCAAAAGAACAAAGCTGGAGGCATCAT	CGCTACCTGACTTCAAACTATACTACAAGGCCACAGTAACCAAAACAGCATGGTACTGGTACCAAAAAAGAGCCTGCATTGCCGAGTCAATCCTAAGCCAAAAGAACAAAGCTGGAGGCATCATGCTACCTGACTTCAAACTATACTACAAGGCCACAGTAACCAAAACAGCATGGTACTGGTACCAAAAAAGAGCCTGCATTGCCGAGTCAATCCTAAGCCAAAAGAACAAAGCTGGAGGCATCAT	.	PASS	END=87176348;HOMLEN=0;SVLEN=123;SVTYPE=DUP:TANDEM;NTLEN=0	GT:AD	0/0:65,6
10	88284470	.	ACTGAAATCATGGATCAGAGCCAAGTTTGTAGTACCCTTAGGAGGGGCCTCTGCCCTCCTGTGTGCTGCCTGGGTGAGGACAGAACCCCCTAAC	ACTGAAATCATGGATCAGAGCCAAGTTTGTAGTACCCTTAGGAGGGGCCTCTGCCCTCCTGTGTGCTGCCTGGGTGAGGACAGAACCCCCTAACCTGAAATCATGGATCAGAGCCAAGTTTGTAGTACCCTTAGGAGGGGCCTCTGCCCTCCTGTGTGCTGCCTGGGTGAGGACAGAACCCCCTAAC	.	PASS	END=88284563;HOMLEN=0;SVLEN=93;SVTYPE=DUP:TANDEM;NTLEN=0	GT:AD	0/0:74,13
10	88511551	.	CATATGTGTGCACACATATGCATATTTGTGTGTACATATATACATATATGCATATACTTAC	CATATGTGTGCACACATATGCATATTTGTGTGTACATATATACATATATGCATATACTTACATATGTGTGCACACATATGCATATTTGTGTGTACATATATACATATATGCATATACTTAC	.	PASS	END=88511611;HOMLEN=0;SVLEN=58;SVTYPE=DUP:TANDEM;NTLEN=0	GT:AD	0/0:63,5
10	89892055	.	CCTTACGATGGGAAGTGAATACAGTATGAAAAGGGAGTGGGACATATGAGAGGAACGACAGGCTCAAAATATGAAGACTTAATCCAGACACCTCTGTG	CCTTACGATGGGAAGTGAATACAGTATGAAAAGGGAGTGGGACATATGAGAGGAACGACAGGCTCAAAATATGAAGACTTAATCCAGACACCTCTGTGCTTACGATGGGAAGTGAATACAGTATGAAAAGGGAGTGGGACATATGAGAGGAACGACAGGCTCAAAATATGAAGACTTAATCCAGACACCTCTGTG	.	PASS	END=89892152;HOMLEN=0;SVLEN=96;SVTYPE=DUP:TANDEM;NTLEN=0	GT:AD	0/0:75,7
10	89894332	.	TACAAAGACCATCATTATAACCACCACTACTACTACTATCACCATCATCACCATCATCGTATGACCACCTCACCGCCACTGTCACCA	TACAAAGACCATCATTATAACCACCACTACTACTACTATCACCATCATCACCATCATCGTATGACCACCTCACCGCCACTGTCACCAACAAAGACCATCATTATAACCACCACTACTACTACTATCACCATCATCACCATCATCGTATGACCACCTCACCGCCACTGTCACCA	.	PASS	END=89894418;HOMLEN=0;SVLEN=86;SVTYPE=DUP:TANDEM;NTLEN=0	GT:AD	0/0:93,2
10	94734297	.	GCTCGTCTCCCTCTCCCGTCTCCCTCTCCCCACGGTCTCCCTCTCCCTCTCTTTCCAC	GCTCGTCTCCCTCTCCCGTCTCCCTCTCCCCACGGTCTCCCTCTCCCTCTCTTTCCACCTCGTCTCCCTCTCCCGTCTCCCTCTCCCCACGGTCTCCCTCTCCCTCTCTTTCCAC	.	PASS	END=94734354;HOMLEN=0;SVLEN=57;SVTYPE=DUP:TANDEM;NTLEN=0	GT:AD	0/0:61,8
10	95941604	.	ATTGAGGCTGCAGTGAGGTAGGATCATGCCACTATACTCCAGTCTGAATGATAGAGTGAGACCCTTTCTCTAAAATTTAAAATAACAAAAAGGAAAAAACATAACTTCACGAGATAACGCTGATGCTACCAACACACCAATAG	ATTGAGGCTGCAGTGAGGTAGGATCATGCCACTATACTCCAGTCTGAATGATAGAGTGAGACCCTTTCTCTAAAATTTAAAATAACAAAAAGGAAAAAACATAACTTCACGAGATAACGCTGATGCTACCAACACACCAATAGTTGAGGCTGCAGTGAGGTAGGATCATGCCACTATACTCCAGTCTGAATGATAGAGTGAGACCCTTTCTCTAAAATTTAAAATAACAAAAAGGAAAAAACATAACTTCACGAGATAACGCTGATGCTACCAACACACCAATAG	.	PASS	END=95941746;HOMLEN=0;SVLEN=142;SVTYPE=DUP:TANDEM;NTLEN=0	GT:AD	0/1:73,19
10	98901493	.	TGTATCGTATCGTATCGTATCGTATCGTATTGTATCGTACTGTATTGTATTGTACTG	TGTATCGTATCGTATCGTATCGTATCGTATTGTATCGTACTGTATTGTATTGTACTGGTATCGTATCGTATCGTATCGTATCGTATTGTATCGTACTGTATTGTATTGTACTG	.	PASS	END=98901549;HOMLEN=0;SVLEN=55;SVTYPE=DUP:TANDEM;NTLEN=0	GT:AD	0/0:50,6
10	101011255	.	GCATCACCTGATACCAAAACTTGGCAAAGACACAACCGAAAAAGACTACAGGACAATATCCCTAATGAACATAGATGCAAAAATCCTCAACAAAATAC	GCATCACCTGATACCAAAACTTGGCAAAGACACAACCGAAAAAGACTACAGGACAATATCCCTAATGAACATAGATGCAAAAATCCTCAACAAAATACCATCACCTGATACCAAAACTTGGCAAAGACACAACCGAAAAAGACTACAGGACAATATCCCTAATGAACATAGATGCAAAAATCCTCAACAAAATAC	.	PASS	END=101011352;HOMLEN=0;SVLEN=96;SVTYPE=DUP:TANDEM;NTLEN=0	GT:AD	0/1:73,41
10	101574352	.	ACACACACATATGTGTATATACACATATACACACATATGTGTATATACACATATACACACAC	ACACACACATATGTGTATATACACATATACACACATATGTGTATATACACATATACACACACCACACACATATGTGTATATACACATATACACACATATGTGTATATACACATATACACACAC	.	PASS	END=101574413;HOMLEN=0;SVLEN=54;SVTYPE=DUP:TANDEM;NTLEN=0	GT:AD	0/0:27,3
10	101660075	.	CACCCAGGCTGGAGTGCAGTGGCACAATCTCAGCCCACTGCAGACTCGACCTCCCAGACTCAGGTCGGTCCCTAGTAGCTGGGACCACGTGTGCATGCCACCATGCCCAGCTAATTTTTTGTATTTTTGGTAGAGAGGGGGTTTCGCCATGTTGCCCAGGCTCATGTATTTGTTTTAGAACAAACACACACACACACAATGTGACTGGCCTCTGAAACAGAGCCTCCAGTCCCTTTGCAGTCGAGCCAAGTCAGACATCTGAGAGCGTTCTCCATGTAGGGATGTAATGAGAACCCCATAAGGAGGACCCCCTCAGTTTCTTATTTTTTTTTCCTGAGACGGAGTCTCTTGTCG	CACCCAGGCTGGAGTGCAGTGGCACAATCTCAGCCCACTGCAGACTCGACCTCCCAGACTCAGGTCGGTCCCTAGTAGCTGGGACCACGTGTGCATGCCACCATGCCCAGCTAATTTTTTGTATTTTTGGTAGAGAGGGGGTTTCGCCATGTTGCCCAGGCTCATGTATTTGTTTTAGAACAAACACACACACACACAATGTGACTGGCCTCTGAAACAGAGCCTCCAGTCCCTTTGCAGTCGAGCCAAGTCAGACATCTGAGAGCGTTCTCCATGTAGGGATGTAATGAGAACCCCATAAGGAGGACCCCCTCAGTTTCTTATTTTTTTTTCCTGAGACGGAGTCTCTTGTCGACCCAGGCTGGAGTGCAGTGGCACAATCTCAGCCCACTGCAGACT…	.	PASS	END=101660428;HOMLEN=0;SVLEN=352;SVTYPE=DUP:TANDEM;NTLEN=0	GT:AD	0/0:81,5
10	103795962	.	AAGTGGGGGGTCAGCCCCCGCCCGGCCAGCCGCCCCGTCCGGGAGGGAGATGGGGGGGCACATCCGCCCGGCCGCCGCCCCGTCCAGGAGGTGGGGG	AAGTGGGGGGTCAGCCCCCGCCCGGCCAGCCGCCCCGTCCGGGAGGGAGATGGGGGGGCACATCCGCCCGGCCGCCGCCCCGTCCAGGAGGTGGGGGAGTGGGGGGTCAGCCCCCGCCCGGCCAGCCGCCCCGTCCGGGAGGGAGATGGGGGGGCACATCCGCCCGGCCGCCGCCCCGTCCAGGAGGTGGGGG	.	PASS	END=103796058;HOMLEN=0;SVLEN=95;SVTYPE=DUP:TANDEM;NTLEN=0	GT:AD	0/0:58,2
10	112171496	.	TAGCCCTGGTGTCTCCAAAGAACTAGAGAAAAGCAGCAGCCTTGGACCTTGGAGAATCTTCCAACATCACTTCCC	TAGCCCTGGTGTCTCCAAAGAACTAGAGAAAAGCAGCAGCCTTGGACCTTGGAGAATCTTCCAACATCACTTCCCAGCCCTGGTGTCTCCAAAGAACTAGAGAAAAGCAGCAGCCTTGGACCTTGGAGAATCTTCCAACATCACTTCCC	.	PASS	END=112171570;HOMLEN=0;SVLEN=74;SVTYPE=DUP:TANDEM;NTLEN=0	GT:AD	0/0:86,5
10	113097436	.	CTGCTCACTTGCATGCTCCTTGGTCCCATTGAATGGAAGAAACAGCATTTCCAACTCTGGGGGTAGCCAATGCTGAGATAGGACTTTCTGGCTCCCGCAGCTGCTGTGTTTTAGAGGAAATAAATCAGGTTTGGGTACA	CTGCTCACTTGCATGCTCCTTGGTCCCATTGAATGGAAGAAACAGCATTTCCAACTCTGGGGGTAGCCAATGCTGAGATAGGACTTTCTGGCTCCCGCAGCTGCTGTGTTTTAGAGGAAATAAATCAGGTTTGGGTACATGCTCACTTGCATGCTCCTTGGTCCCATTGAATGGAAGAAACAGCATTTCCAACTCTGGGGGTAGCCAATGCTGAGATAGGACTTTCTGGCTCCCGCAGCTGCTGTGTTTTAGAGGAAATAAATCAGGTTTGGGTACA	.	PASS	END=113097574;HOMLEN=0;SVLEN=138;SVTYPE=DUP:TANDEM;NTLEN=0	GT:AD	0/0:69,16
10	127513335	.	GCCTCTGCTTAGATTGCTGCATTGGCTTTCTAGTTCATTTACAAGAAAATCAAGAGTCTTCACAATTGAGGGACGGAAAGGCAGCCTAGATGGCTGGATCAGAATAAGGAAGAGAGAGTGATAGGAAATAAAATCAGAGAGGTAATCATGAGTCATGATGAGCATGGAGGGGAGCATGGAGAGAAGCATGGATGCAGGATTAGAGGTGACACCATGGTGTGGGTATGTGATCAATCTTCCTTCCCTTACAAATTTTACTTTGGCTCTATGCCTTGAATGCCATCTCACCATTTTTCACTTAGAACTTTGACTGGCTCTTTTATTACTTTTGGGTTATAGAAATCAATGCTGCTTGTGTTAACATGGGAAATCTATCACACCACCACAGTCTTAATTCTA…	GCCTCTGCTTAGATTGCTGCATTGGCTTTCTAGTTCATTTACAAGAAAATCAAGAGTCTTCACAATTGAGGGACGGAAAGGCAGCCTAGATGGCTGGATCAGAATAAGGAAGAGAGAGTGATAGGAAATAAAATCAGAGAGGTAATCATGAGTCATGATGAGCATGGAGGGGAGCATGGAGAGAAGCATGGATGCAGGATTAGAGGTGACACCATGGTGTGGGTATGTGATCAATCTTCCTTCCCTTACAAATTTTACTTTGGCTCTATGCCTTGAATGCCATCTCACCATTTTTCACTTAGAACTTTGACTGGCTCTTTTATTACTTTTGGGTTATAGAAATCAATGCTGCTTGTGTTAACATGGGAAATCTATCACACCACCACAGTCTTAATTCTA…	.	PASS	END=127513755;HOMLEN=0;SVLEN=419;SVTYPE=DUP:TANDEM;NTLEN=0	GT:AD	0/1:83,24
10	131318769	.	ACGGTGCAGGTGCAGAGCCTCTACAGTGCATGTACAGAGCCCCTACCGTGCAGGTGCAGAGCCTCTATGGTGCG	ACGGTGCAGGTGCAGAGCCTCTACAGTGCATGTACAGAGCCCCTACCGTGCAGGTGCAGAGCCTCTATGGTGCGCGGTGCAGGTGCAGAGCCTCTACAGTGCATGTACAGAGCCCCTACCGTGCAGGTGCAGAGCCTCTATGGTGCG	.	PASS	END=131318842;HOMLEN=0;SVLEN=68;SVTYPE=DUP:TANDEM;NTLEN=0	GT:AD	0/0:62,5
10	132294642	.	GACCTTCTGCATGATGACTTCACTAGTACACGGGATGGAGGTAACCTTCTGCATGATGACTTCTCTAGTACACGGGATGGAAGTA	GACCTTCTGCATGATGACTTCACTAGTACACGGGATGGAGGTAACCTTCTGCATGATGACTTCTCTAGTACACGGGATGGAAGTAACCTTCTGCATGATGACTTCACTAGTACACGGGATGGAGGTAACCTTCTGCATGATGACTTCTCTAGTACACGGGATGGAAGTA	.	PASS	END=132294726;HOMLEN=0;SVLEN=84;SVTYPE=DUP:TANDEM;NTLEN=0	GT:AD	0/0:89,3
10	132307228	.	CACCATTGTAAGTATTTTCCGTGAGAGGGCCACTCAAGGAATCTGTTCTGCT	CACCATTGTAAGTATTTTCCGTGAGAGGGCCACTCAAGGAATCTGTTCTGCTACCATTGTAAGTATTTTCCGTGAGAGGGCCACTCAAGGAATCTGTTCTGCT	.	PASS	END=132307279;HOMLEN=0;SVLEN=50;SVTYPE=DUP:TANDEM;NTLEN=0	GT:AD	0/1:61,27
10	132717580	.	CTTCACCTATTCCATCACTATTAGAGTATATACAGTACACGTTTACCACTCTAAAAGCCTCCTGTAC	CTTCACCTATTCCATCACTATTAGAGTATATACAGTACACGTTTACCACTCTAAAAGCCTCCTGTACTTCACCTATTCCATCACTATTAGAGTATATACAGTACACGTTTACCACTCTAAAAGCCTCCTGTAC	.	PASS	END=132717646;HOMLEN=0;SVLEN=66;SVTYPE=DUP:TANDEM;NTLEN=0	GT:AD	0/0:63,2
10	134790000	.	CATTCCACGTGTATCAATATATTCCACGTGTATCAATATATTCCACGTGTATCAATGC	CATTCCACGTGTATCAATATATTCCACGTGTATCAATATATTCCACGTGTATCAATGCATTCCACGTGTATCAATATATTCCACGTGTATCAATATATTCCACGTGTATCAATGC	.	PASS	END=134790057;HOMLEN=0;SVLEN=57;SVTYPE=DUP:TANDEM;NTLEN=0	GT:AD	0/0:68,3
10	134865268	.	TCGTCCATTCTCACACTGCTATAAGAAATACCTAAGACTGGGTGATTTATAAAGG	TCGTCCATTCTCACACTGCTATAAGAAATACCTAAGACTGGGTGATTTATAAAGGCGTCCATTCTCACACTGCTATAAGAAATACCTAAGACTGGGTGATTTATAAAGG	.	PASS	END=134865322;HOMLEN=0;SVLEN=53;SVTYPE=DUP:TANDEM;NTLEN=0	GT:AD	0/0:47,7
10	134874934	.	CCTGAATCCGAGGCCTCCACCGTGACCCTCGCCTCCACCCGGGTGCCGGCTGCAGAGACGGGGTTTCCTG	CCTGAATCCGAGGCCTCCACCGTGACCCTCGCCTCCACCCGGGTGCCGGCTGCAGAGACGGGGTTTCCTGCTGAATCCGAGGCCTCCACCGTGACCCTCGCCTCCACCCGGGTGCCGGCTGCAGAGACGGGGTTTCCTG	.	PASS	END=134875003;HOMLEN=0;SVLEN=69;SVTYPE=DUP:TANDEM;NTLEN=0	GT:AD	0/1:90,44
10	134973440	.	GGCCCAGCGACCGCCCCGCCCCCCACCCCGGGCCCCGCCCCCCACCCCGGGCCCCGCCCG	GGCCCAGCGACCGCCCCGCCCCCCACCCCGGGCCCCGCCCCCCACCCCGGGCCCCGCCCGGCCCAGCGACCGCCCCGCCCCCCACCCCGGGCCCCGCCCCCCACCCCGGGCCCCGCCCG	.	PASS	END=134973499;HOMLEN=0;SVLEN=57;SVTYPE=DUP:TANDEM;NTLEN=0	GT:AD	0/0:42,2
10	135057063	.	GCTTCCTGCTCACCCTCCTTTCCCTCTGAGCTGCCCAGCTGCATGGGGCCGAGGGCTATGCCGGCTC	GCTTCCTGCTCACCCTCCTTTCCCTCTGAGCTGCCCAGCTGCATGGGGCCGAGGGCTATGCCGGCTCCTTCCTGCTCACCCTCCTTTCCCTCTGAGCTGCCCAGCTGCATGGGGCCGAGGGCTATGCCGGCTC	.	PASS	END=135057129;HOMLEN=0;SVLEN=66;SVTYPE=DUP:TANDEM;NTLEN=0	GT:AD	0/1:83,48
10	135073916	.	GCAGAGTCAGGTGTGCGCTGCAGAGCCGGGTGTGCACTGAGAACCAGGTGTGCAGAGAGA	GCAGAGTCAGGTGTGCGCTGCAGAGCCGGGTGTGCACTGAGAACCAGGTGTGCAGAGAGACAGAGTCAGGTGTGCGCTGCAGAGCCGGGTGTGCACTGAGAACCAGGTGTGCAGAGAGA	.	PASS	END=135073975;HOMLEN=0;SVLEN=55;SVTYPE=DUP:TANDEM;NTLEN=0	GT:AD	0/0:64,4
11	361071	.	CACCATCCAGGACCTGACCTGCCTCCCTGGAGGGACAGCAGAGATCGGTGCCAC	CACCATCCAGGACCTGACCTGCCTCCCTGGAGGGACAGCAGAGATCGGTGCCACACCATCCAGGACCTGACCTGCCTCCCTGGAGGGACAGCAGAGATCGGTGCCAC	.	PASS	END=361124;HOMLEN=0;SVLEN=50;SVTYPE=DUP:TANDEM;NTLEN=0	GT:AD	0/0:102,4
11	364639	.	CGCCACCTGGGTGTGGGAGGCCAGGCCTGCACGACAGGTGCAAAGGCAGGTCCTCACCTGGGTGTGGGAGGCCAGGCCTGCACGACAGGTGCAAAGGCAGGTCCT	CGCCACCTGGGTGTGGGAGGCCAGGCCTGCACGACAGGTGCAAAGGCAGGTCCTCACCTGGGTGTGGGAGGCCAGGCCTGCACGACAGGTGCAAAGGCAGGTCCTGCCACCTGGGTGTGGGAGGCCAGGCCTGCACGACAGGTGCAAAGGCAGGTCCTCACCTGGGTGTGGGAGGCCAGGCCTGCACGACAGGTGCAAAGGCAGGTCCT	.	PASS	END=364743;HOMLEN=0;SVLEN=102;SVTYPE=DUP:TANDEM;NTLEN=0	GT:AD	0/0:72,13
11	473571	.	GTGCAGGGTGGTGGAGGTAGCTGGGCCTTCCCTGCCGCGGAGGAGGCAAATGTGAGCGCGAATGTCCAGCCCAGGGTGGTGGAGGTAGCTGGGCCTTCCCTGCCGCGGAGGCGGCAAATGTGAGGGCGAATGTCCGGCC	GTGCAGGGTGGTGGAGGTAGCTGGGCCTTCCCTGCCGCGGAGGAGGCAAATGTGAGCGCGAATGTCCAGCCCAGGGTGGTGGAGGTAGCTGGGCCTTCCCTGCCGCGGAGGCGGCAAATGTGAGGGCGAATGTCCGGCCTGCAGGGTGGTGGAGGTAGCTGGGCCTTCCCTGCCGCGGAGGAGGCAAATGTGAGCGCGAATGTCCAGCCCAGGGTGGTGGAGGTAGCTGGGCCTTCCCTGCCGCGGAGGCGGCAAATGTGAGGGCGAATGTCCGGCC	.	PASS	END=473709;HOMLEN=0;SVLEN=136;SVTYPE=DUP:TANDEM;NTLEN=0	GT:AD	0/0:88,8
11	475265	.	GTTTGTGATACGGCCATATTCACGCGTTTGTGTGATACGGCCATATTCACGCG	GTTTGTGATACGGCCATATTCACGCGTTTGTGTGATACGGCCATATTCACGCGTTTGTGATACGGCCATATTCACGCGTTTGTGTGATACGGCCATATTCACGCG	.	PASS	END=475317;HOMLEN=0;SVLEN=52;SVTYPE=DUP:TANDEM;NTLEN=0	GT:AD	0/0:112,2
11	1426245	.	GTGGCTCTCTGAGGGGTGTGGGCCTCCATCTCTGGTGGTCTAGGGGGTTGTAGGGGG	GTGGCTCTCTGAGGGGTGTGGGCCTCCATCTCTGGTGGTCTAGGGGGTTGTAGGGGGTGGCTCTCTGAGGGGTGTGGGCCTCCATCTCTGGTGGTCTAGGGGGTTGTAGGGGG	.	PASS	END=1426301;HOMLEN=0;SVLEN=54;SVTYPE=DUP:TANDEM;NTLEN=0	GT:AD	0/0:75,7
11	1598279	.	CTCCAGCTAATTAAAAAAATTTTTTTTGGCCAGGTGTGGTGGTGCGTGCCTGTAATCCTAGCTACT	CTCCAGCTAATTAAAAAAATTTTTTTTGGCCAGGTGTGGTGGTGCGTGCCTGTAATCCTAGCTACTTCCAGCTAATTAAAAAAATTTTTTTTGGCCAGGTGTGGTGGTGCGTGCCTGTAATCCTAGCTACT	.	PASS	END=1598344;HOMLEN=0;SVLEN=65;SVTYPE=DUP:TANDEM;NTLEN=0	GT:AD	0/0:72,9
11	2259362	.	TCCTGAAGACACAAGTAAGTTACATGAAGAAGTGGCCCAAATGCCCGTGGTCCCCACTCCTGCTA	TCCTGAAGACACAAGTAAGTTACATGAAGAAGTGGCCCAAATGCCCGTGGTCCCCACTCCTGCTACCTGAAGACACAAGTAAGTTACATGAAGAAGTGGCCCAAATGCCCGTGGTCCCCACTCCTGCTA	.	PASS	END=2259426;HOMLEN=0;SVLEN=62;SVTYPE=DUP:TANDEM;NTLEN=0	GT:AD	0/0:64,6
11	4755986	.	CTTTTATATAAGCAGGGCATAGGCAGAATAGCATCGCATAGCATATTTATATAAGCAGGGCATAGGCAGAATAGCATCGCATAGCATA	CTTTTATATAAGCAGGGCATAGGCAGAATAGCATCGCATAGCATATTTATATAAGCAGGGCATAGGCAGAATAGCATCGCATAGCATATTTTATATAAGCAGGGCATAGGCAGAATAGCATCGCATAGCATATTTATATAAGCAGGGCATAGGCAGAATAGCATCGCATAGCATA	.	PASS	END=4756073;HOMLEN=0;SVLEN=86;SVTYPE=DUP:TANDEM;NTLEN=0	GT:AD	0/0:64,8
11	5570684	.	CCCAACAATTCTGAAAGCCAAGTCAGTTTTTGTCAATGTTTGTCAAACGTTTGCTAAATATTGTTGAATGTGTTAATTAATAAAGATTGCCAGGAGTCCACT	CCCAACAATTCTGAAAGCCAAGTCAGTTTTTGTCAATGTTTGTCAAACGTTTGCTAAATATTGTTGAATGTGTTAATTAATAAAGATTGCCAGGAGTCCACTCCAACAATTCTGAAAGCCAAGTCAGTTTTTGTCAATGTTTGTCAAACGTTTGCTAAATATTGTTGAATGTGTTAATTAATAAAGATTGCCAGGAGTCCACT	.	PASS	END=5570785;HOMLEN=0;SVLEN=100;SVTYPE=DUP:TANDEM;NTLEN=0	GT:AD	0/1:68,22
11	6370968	.	AGAAGGTCAGGAGATCCAGACATTCCTGGCTAACACAGTGAAACCCCATCTCTACTAAAAATACAAAAAA	AGAAGGTCAGGAGATCCAGACATTCCTGGCTAACACAGTGAAACCCCATCTCTACTAAAAATACAAAAAAGAAGGTCAGGAGATCCAGACATTCCTGGCTAACACAGTGAAACCCCATCTCTACTAAAAATACAAAAAA	.	PASS	END=6371037;HOMLEN=0;SVLEN=67;SVTYPE=DUP:TANDEM;NTLEN=0	GT:AD	0/0:86,5
11	8593444	.	AAAAAAATTTAAATTAAAATTAAATTTTAATTTTAAAAAATTTAAATTAAAATTAAATTTTAATTTTAAAAAATTTAAATTAAAATTAAATTTTAATTTTAAAAAATTTAAATTAAAATTAAATTTTAATTTT	AAAAAAATTTAAATTAAAATTAAATTTTAATTTTAAAAAATTTAAATTAAAATTAAATTTTAATTTTAAAAAATTTAAATTAAAATTAAATTTTAATTTTAAAAAATTTAAATTAAAATTAAATTTTAATTTTAAAAAATTTAAATTAAAATTAAATTTTAATTTTAAAAAATTTAAATTAAAATTAAATTTTAATTTTAAAAAATTTAAATTAAAATTAAATTTTAATTTTAAAAAATTTAAATTAAAATTAAATTTTAATTTT	.	PASS	END=8593576;HOMLEN=0;SVLEN=66;SVTYPE=DUP:TANDEM;NTLEN=0	GT:AD	0/0:85,16
11	8593576	.	TAAAAAATAAATTAATTAATTAATTAATTTTAAAATTAAAAATTAATTTTAAAAAAACTATCCAAGG	TAAAAAATAAATTAATTAATTAATTAATTTTAAAATTAAAAATTAATTTTAAAAAAACTATCCAAGGAAAAAATAAATTAATTAATTAATTAATTTTAAAATTAAAAATTAATTTTAAAAAAACTATCCAAGG	.	PASS	END=8593642;HOMLEN=0;SVLEN=66;SVTYPE=DUP:TANDEM;NTLEN=0	GT:AD	0/0:84,3
11	33901707	.	ACATATGATATATACACATGATATATATATCATATATACACATGATATATATATCATATATACACATGATATATATA	ACATATGATATATACACATGATATATATATCATATATACACATGATATATATATCATATATACACATGATATATATACATATGATATATACACATGATATATATATCATATATACACATGATATATATATCATATATACACATGATATATATA	.	PASS	END=33901783;HOMLEN=0;SVLEN=72;SVTYPE=DUP:TANDEM;NTLEN=0	GT:AD	0/0:76,4
11	39186996	.	TCCATTACAGATAACATAATCCTCATCCTCAAATTTACCTCTGCAAGTACTTTTTCAATGACAGTATACTACAAACACAATCT	TCCATTACAGATAACATAATCCTCATCCTCAAATTTACCTCTGCAAGTACTTTTTCAATGACAGTATACTACAAACACAATCTCCATTACAGATAACATAATCCTCATCCTCAAATTTACCTCTGCAAGTACTTTTTCAATGACAGTATACTACAAACACAATCT	.	PASS	END=39187078;HOMLEN=0;SVLEN=81;SVTYPE=DUP:TANDEM;NTLEN=0	GT:AD	0/1:65,20
11	57907336	.	CTTCCACAATGGTTGAACTAGTTTACAGTCCCACCAACAGTGTAAAAGTGTTCCTATTTCTCCACA	CTTCCACAATGGTTGAACTAGTTTACAGTCCCACCAACAGTGTAAAAGTGTTCCTATTTCTCCACATTCCACAATGGTTGAACTAGTTTACAGTCCCACCAACAGTGTAAAAGTGTTCCTATTTCTCCACA	.	PASS	END=57907401;HOMLEN=0;SVLEN=65;SVTYPE=DUP:TANDEM;NTLEN=0	GT:AD	0/1:41,14
11	58977347	.	GTGTGTGTGTGTGTGTGTGTTCATATAACAGGAGGACAGGAAAGGTAATGACCATCCATGGAAGATGAAGGGGTAGTA	GTGTGTGTGTGTGTGTGTGTTCATATAACAGGAGGACAGGAAAGGTAATGACCATCCATGGAAGATGAAGGGGTAGTATGTGTGTGTGTGTGTGTGTTCATATAACAGGAGGACAGGAAAGGTAATGACCATCCATGGAAGATGAAGGGGTAGTA	.	PASS	END=58977424;HOMLEN=0;SVLEN=75;SVTYPE=DUP:TANDEM;NTLEN=0	GT:AD	0/0:47,2
11	61777223	.	AGCAAAACCCCATTTCTACTAAAAATACAAAAATTAGCCAGGCATGGTGGCAGGTGCCTGTCATCCCAGCTACTTGGGAGGCTGAGGCAGGAGAATCACTTGAACTCAGGAGTCAGAGGTTGCAGTGAGCCGAGATCATGCCACTGCACTCCAGCCTGGGCAACACAGCAAGACTCCATCTCAAAAAAAAAAAAAAAACGTTTTGGGCCGGGTGCGGTGGCTCATGCCTGTAATCCCAGCACTTTGGGAGGCCTAGGCAGGTGGATCACTAGGTCAGGAGATCAAGACCATCCTGGCTAACATGGTGAAACCCCGTCTCTACTAAATGTACAAAAAATTAGCCGGGCATGATGGCAGGTGCCTGTAGTCTCAGCTACTTGGGAGGCTGAGGCAGGAGAA…	AGCAAAACCCCATTTCTACTAAAAATACAAAAATTAGCCAGGCATGGTGGCAGGTGCCTGTCATCCCAGCTACTTGGGAGGCTGAGGCAGGAGAATCACTTGAACTCAGGAGTCAGAGGTTGCAGTGAGCCGAGATCATGCCACTGCACTCCAGCCTGGGCAACACAGCAAGACTCCATCTCAAAAAAAAAAAAAAAACGTTTTGGGCCGGGTGCGGTGGCTCATGCCTGTAATCCCAGCACTTTGGGAGGCCTAGGCAGGTGGATCACTAGGTCAGGAGATCAAGACCATCCTGGCTAACATGGTGAAACCCCGTCTCTACTAAATGTACAAAAAATTAGCCGGGCATGATGGCAGGTGCCTGTAGTCTCAGCTACTTGGGAGGCTGAGGCAGGAGAA…	.	PASS	END=61777994;HOMLEN=0;SVLEN=771;SVTYPE=DUP:TANDEM;NTLEN=0	GT:AD	0/0:100,10
11	68859848	.	CGGCTAAGGGGAGAGAGCCCGGGAGCCCCGCACACCGGCGCAAGGGCGAATCT	CGGCTAAGGGGAGAGAGCCCGGGAGCCCCGCACACCGGCGCAAGGGCGAATCTGGCTAAGGGGAGAGAGCCCGGGAGCCCCGCACACCGGCGCAAGGGCGAATCT	.	PASS	END=68859900;HOMLEN=0;SVLEN=52;SVTYPE=DUP:TANDEM;NTLEN=0	GT:AD	0/1:80,20
11	69656406	.	ACAACAGCAACAACCACCACAACAGCAACAACTACCACCAACAGCAACAGCATCATCAG	ACAACAGCAACAACCACCACAACAGCAACAACTACCACCAACAGCAACAGCATCATCAGCAACAGCAACAACCACCACAACAGCAACAACTACCACCAACAGCAACAGCATCATCAG	.	PASS	END=69656464;HOMLEN=0;SVLEN=58;SVTYPE=DUP:TANDEM;NTLEN=0	GT:AD	0/0:55,7
11	69690562	.	CCCTCACCCCTCCATTCACCCCGAAGCTCCAGCTTCTAGAACATGGCCAGATGCACGGCAGGT	CCCTCACCCCTCCATTCACCCCGAAGCTCCAGCTTCTAGAACATGGCCAGATGCACGGCAGGTCCTCACCCCTCCATTCACCCCGAAGCTCCAGCTTCTAGAACATGGCCAGATGCACGGCAGGT	.	PASS	END=69690624;HOMLEN=0;SVLEN=62;SVTYPE=DUP:TANDEM;NTLEN=0	GT:AD	0/0:71,5
11	70040719	.	GATGGATGGATGGATGGATGGATGGATGGATGGTGGATGGTTGGATGGATGTGTGGATGGATTGGGTGGATGGATGTGTAAGTGGATGGATGGATT	GATGGATGGATGGATGGATGGATGGATGGATGGTGGATGGTTGGATGGATGTGTGGATGGATTGGGTGGATGGATGTGTAAGTGGATGGATGGATTATGGATGGATGGATGGATGGATGGATGGATGGTGGATGGTTGGATGGATGTGTGGATGGATTGGGTGGATGGATGTGTAAGTGGATGGATGGATT	.	PASS	END=70040814;HOMLEN=0;SVLEN=82;SVTYPE=DUP:TANDEM;NTLEN=0	GT:AD	0/0:42,2
11	76645703	.	TCAGAGGGAGACCGTGGAAAGAGAGGGAGAGGGAGACCGTGGGGAGACGGGAGAGG	TCAGAGGGAGACCGTGGAAAGAGAGGGAGAGGGAGACCGTGGGGAGACGGGAGAGGCAGAGGGAGACCGTGGAAAGAGAGGGAGAGGGAGACCGTGGGGAGACGGGAGAGG	.	PASS	END=76645758;HOMLEN=0;SVLEN=53;SVTYPE=DUP:TANDEM;NTLEN=0	GT:AD	0/0:58,2
11	76645803	.	CGGAGAGGGAGAAGGAGAGGGATTGAATTAGAAATCTTGTAAGCCACTTAAAAT	CGGAGAGGGAGAAGGAGAGGGATTGAATTAGAAATCTTGTAAGCCACTTAAAATGGAGAGGGAGAAGGAGAGGGATTGAATTAGAAATCTTGTAAGCCACTTAAAAT	.	PASS	END=76645856;HOMLEN=0;SVLEN=53;SVTYPE=DUP:TANDEM;NTLEN=0	GT:AD	0/0:59,2
11	86865854	.	TAATTGGGTTGTTTAGTTTTTGTTGTTGAGTAGTAGGAGTTCCTAATATACTCTGGATATTAACTCCTCATCAGATATGCAATTTGCAGGTGTTTTCTATTTCATGAGTTGTTTTTTAATTTTGTTGATAGAGTCCTTTGATGCACTAAAGTTTTTAATTTTTGGTGAA	TAATTGGGTTGTTTAGTTTTTGTTGTTGAGTAGTAGGAGTTCCTAATATACTCTGGATATTAACTCCTCATCAGATATGCAATTTGCAGGTGTTTTCTATTTCATGAGTTGTTTTTTAATTTTGTTGATAGAGTCCTTTGATGCACTAAAGTTTTTAATTTTTGGTGAAAATTGGGTTGTTTAGTTTTTGTTGTTGAGTAGTAGGAGTTCCTAATATACTCTGGATATTAACTCCTCATCAGATATGCAATTTGCAGGTGTTTTCTATTTCATGAGTTGTTTTTTAATTTTGTTGATAGAGTCCTTTGATGCACTAAAGTTTTTAATTTTTGGTGAA	.	PASS	END=86866022;HOMLEN=0;SVLEN=167;SVTYPE=DUP:TANDEM;NTLEN=0	GT:AD	0/0:91,16
11	89668479	.	TAATATACAAATATTTATATTTCATATAAAATATAAATATACAAATATTTATATTTCATAAAAAATATAAATATACAAATATTTATATTTCATATAAAATATAA	TAATATACAAATATTTATATTTCATATAAAATATAAATATACAAATATTTATATTTCATAAAAAATATAAATATACAAATATTTATATTTCATATAAAATATAAAATATACAAATATTTATATTTCATATAAAATATAAATATACAAATATTTATATTTCATAAAAAATATAAATATACAAATATTTATATTTCATATAAAATATAA	.	PASS	END=89668582;HOMLEN=0;SVLEN=68;SVTYPE=DUP:TANDEM;NTLEN=0	GT:AD	0/0:87,11
11	90880317	.	ATATATACATACATATATGTATATACACACATATACATACATATATGTATATATACACATATACATACATATATGTATATAT	ATATATACATACATATATGTATATACACACATATACATACATATATGTATATATACACATATACATACATATATGTATATATTATATACATACATATATGTATATACACACATATACATACATATATGTATATATACACATATACATACATATATGTATATAT	.	PASS	END=90880398;HOMLEN=0;SVLEN=58;SVTYPE=DUP:TANDEM;NTLEN=0	GT:AD	0/0:42,5
11	98294144	.	CTGCCCAAGAACCTGCAACAGTCCCTGGACCCTGCTGATCAGAATAGTTGCACTCATCAGTGCAGCAGCAGATCCCCCTCT	CTGCCCAAGAACCTGCAACAGTCCCTGGACCCTGCTGATCAGAATAGTTGCACTCATCAGTGCAGCAGCAGATCCCCCTCTTGCCCAAGAACCTGCAACAGTCCCTGGACCCTGCTGATCAGAATAGTTGCACTCATCAGTGCAGCAGCAGATCCCCCTCT	.	PASS	END=98294224;HOMLEN=0;SVLEN=80;SVTYPE=DUP:TANDEM;NTLEN=0	GT:AD	0/0:64,5
11	99685968	.	TCTGCATTTGTTAATTTAATTTAGTCTCACAAAGTTGAGCGTTAGATAAAGTC	TCTGCATTTGTTAATTTAATTTAGTCTCACAAAGTTGAGCGTTAGATAAAGTCCTGCATTTGTTAATTTAATTTAGTCTCACAAAGTTGAGCGTTAGATAAAGTC	.	PASS	END=99686020;HOMLEN=0;SVLEN=52;SVTYPE=DUP:TANDEM;NTLEN=0	GT:AD	0/1:69,22
11	100619411	.	AATAGATTGAATGCATTTGGGCCATCTATGGGTTACTGGGTTAAGGATTTTTGATTAGGAAGGCTACGG	AATAGATTGAATGCATTTGGGCCATCTATGGGTTACTGGGTTAAGGATTTTTGATTAGGAAGGCTACGGATAGATTGAATGCATTTGGGCCATCTATGGGTTACTGGGTTAAGGATTTTTGATTAGGAAGGCTACGG	.	PASS	END=100619479;HOMLEN=0;SVLEN=68;SVTYPE=DUP:TANDEM;NTLEN=0	GT:AD	0/1:69,24
11	100650282	.	CATATACATACGTATATATACGTATATATACATATATACGTGTATATATATGTAC	CATATACATACGTATATATACGTATATATACATATATACGTGTATATATATGTACATATACATACGTATATATACGTATATATACATATATACGTGTATATATATGTAC	.	PASS	END=100650336;HOMLEN=0;SVLEN=52;SVTYPE=DUP:TANDEM;NTLEN=0	GT:AD	0/0:47,3
11	102896185	.	TATATGTATACATATATACACGTATATATACGTATATGTATACATATATACACGTATATATACGTG	TATATGTATACATATATACACGTATATATACGTATATGTATACATATATACACGTATATATACGTGATATGTATACATATATACACGTATATATACGTATATGTATACATATATACACGTATATATACGTG	.	PASS	END=102896250;HOMLEN=0;SVLEN=64;SVTYPE=DUP:TANDEM;NTLEN=0	GT:AD	0/0:35,6
11	106533910	.	CTGAGGTGGTGGGTGGATTAGGTGAGGTGGTGGGTGGATTAGGTGAGGTGGTGGGTGGATTAGGT	CTGAGGTGGTGGGTGGATTAGGTGAGGTGGTGGGTGGATTAGGTGAGGTGGTGGGTGGATTAGGTTGAGGTGGTGGGTGGATTAGGTGAGGTGGTGGGTGGATTAGGTGAGGTGGTGGGTGGATTAGGT	.	PASS	END=106533974;HOMLEN=0;SVLEN=63;SVTYPE=DUP:TANDEM;NTLEN=0	GT:AD	0/0:56,4
11	109056951	.	TGAGTGTGTACGTATTTGTGTATGATCAAAAATGTTGAATTTTTTTCCTTTTAATAATAATACCAATTTTTTAAAAAATTATAC	TGAGTGTGTACGTATTTGTGTATGATCAAAAATGTTGAATTTTTTTCCTTTTAATAATAATACCAATTTTTTAAAAAATTATACGAGTGTGTACGTATTTGTGTATGATCAAAAATGTTGAATTTTTTTCCTTTTAATAATAATACCAATTTTTTAAAAAATTATAC	.	PASS	END=109057034;HOMLEN=0;SVLEN=82;SVTYPE=DUP:TANDEM;NTLEN=0	GT:AD	0/1:79,21
11	112202500	.	CCTCCTGGGTTCAAGTGATTCTCCTGCTTCAGCCTCCTGGATAGCTGGGATTACAGGTATGCACCACCACACCTAGCTAATTTTTTTGTATTTTTAGTAGAGACAGTGTTTCACCATGTTGGCCCAGGCTGGTCTCGAA	CCTCCTGGGTTCAAGTGATTCTCCTGCTTCAGCCTCCTGGATAGCTGGGATTACAGGTATGCACCACCACACCTAGCTAATTTTTTTGTATTTTTAGTAGAGACAGTGTTTCACCATGTTGGCCCAGGCTGGTCTCGAACTCCTGGGTTCAAGTGATTCTCCTGCTTCAGCCTCCTGGATAGCTGGGATTACAGGTATGCACCACCACACCTAGCTAATTTTTTTGTATTTTTAGTAGAGACAGTGTTTCACCATGTTGGCCCAGGCTGGTCTCGAA	.	PASS	END=112202638;HOMLEN=0;SVLEN=138;SVTYPE=DUP:TANDEM;NTLEN=0	GT:AD	0/0:75,13
11	116817837	.	ATATATAATATATAAATTATTATTTATATATAATATATTATATATAAATTATTATTTATATATAATATATTATATACAAATTATTATTTATATACAATATAT	ATATATAATATATAAATTATTATTTATATATAATATATTATATATAAATTATTATTTATATATAATATATTATATACAAATTATTATTTATATACAATATATTATATAATATATAAATTATTATTTATATATAATATATTATATATAAATTATTATTTATATATAATATATTATATACAAATTATTATTTATATACAATATAT	.	PASS	END=116817938;HOMLEN=0;SVLEN=96;SVTYPE=DUP:TANDEM;NTLEN=0	GT:AD	0/0:90,17
11	122707244	.	ATCTCAGCTGATCCTGATCCCTTGGGGAGCTTCAGAGTTGCTCCACCTCAAGGCAAGGGAAAAGGACCTTGAGACCCCC	ATCTCAGCTGATCCTGATCCCTTGGGGAGCTTCAGAGTTGCTCCACCTCAAGGCAAGGGAAAAGGACCTTGAGACCCCCTCTCAGCTGATCCTGATCCCTTGGGGAGCTTCAGAGTTGCTCCACCTCAAGGCAAGGGAAAAGGACCTTGAGACCCCC	.	PASS	END=122707322;HOMLEN=0;SVLEN=77;SVTYPE=DUP:TANDEM;NTLEN=0	GT:AD	0/1:59,15
11	126291474	.	CGCCCGGCCTGCCCCAGAGCGCATGCTAGCAGATGGCCTTTACCATCAGCCACTTCCAGCGACATTCT	CGCCCGGCCTGCCCCAGAGCGCATGCTAGCAGATGGCCTTTACCATCAGCCACTTCCAGCGACATTCTGCCCGGCCTGCCCCAGAGCGCATGCTAGCAGATGGCCTTTACCATCAGCCACTTCCAGCGACATTCT	.	PASS	END=126291541;HOMLEN=0;SVLEN=66;SVTYPE=DUP:TANDEM;NTLEN=0	GT:AD	0/0:49,3
11	129455180	.	GATTCTCCTGCCTCAGCCTCCCGAGTAACTGGGATTACAGGCACCTGCCACTATGCCCAGCTATTTTTTGGGTTTTTTTTTAGTAGAGACAGGGTTTCACCATGTTGGCCAGGCTGGTCTCGAACTCCTGACCTCATGATTCGCCCGCCTCGGCCTCCCAAAGTGCTGGGATTACAGGCAGTGGCACGATCTTGGCTCACTGCAACCTCTGCCTCCCAGGTTCAAGCA	GATTCTCCTGCCTCAGCCTCCCGAGTAACTGGGATTACAGGCACCTGCCACTATGCCCAGCTATTTTTTGGGTTTTTTTTTAGTAGAGACAGGGTTTCACCATGTTGGCCAGGCTGGTCTCGAACTCCTGACCTCATGATTCGCCCGCCTCGGCCTCCCAAAGTGCTGGGATTACAGGCAGTGGCACGATCTTGGCTCACTGCAACCTCTGCCTCCCAGGTTCAAGCAATTCTCCTGCCTCAGCCTCCCGAGTAACTGGGATTACAGGCACCTGCCACTATGCCCAGCTATTTTTTGGGTTTTTTTTTAGTAGAGACAGGGTTTCACCATGTTGGCCAGGCTGGTCTCGAACTCCTGACCTCATGATTCGCCCGCCTCGGCCTCCCAAAGTGCTGGGAT…	.	PASS	END=129455407;HOMLEN=0;SVLEN=227;SVTYPE=DUP:TANDEM;NTLEN=0	GT:AD	0/0:68,2
11	131469167	.	AGCAGATGCCCTGTCTACCCAGTCTCCGGCAGATGCCCTGTCTACCCAGTCTCCG	AGCAGATGCCCTGTCTACCCAGTCTCCGGCAGATGCCCTGTCTACCCAGTCTCCGGCAGATGCCCTGTCTACCCAGTCTCCGGCAGATGCCCTGTCTACCCAGTCTCCG	.	PASS	END=131469221;HOMLEN=0;SVLEN=54;SVTYPE=DUP:TANDEM;NTLEN=0	GT:AD	0/0:56,3
11	132428286	.	TCCCCCTCCTCCTCTTCCCCTTCTCCCCTCCTCCTCCTCCCCTCCTCCCCTCCTCTTCCCCTACTCGTCCTCCCCA	TCCCCCTCCTCCTCTTCCCCTTCTCCCCTCCTCCTCCTCCCCTCCTCCCCTCCTCTTCCCCTACTCGTCCTCCCCACCCCCTCCTCCTCTTCCCCTTCTCCCCTCCTCCTCCTCCCCTCCTCCCCTCCTCTTCCCCTACTCGTCCTCCCCA	.	PASS	END=132428361;HOMLEN=0;SVLEN=71;SVTYPE=DUP:TANDEM;NTLEN=0	GT:AD	0/0:15,2
11	132891569	.	CCAGCATTCCAGCTCACCCATCCTGTGATCCTTATCAGTCATTAGAGAAGGTAATTAAGCCAGTGTCTTGCTC	CCAGCATTCCAGCTCACCCATCCTGTGATCCTTATCAGTCATTAGAGAAGGTAATTAAGCCAGTGTCTTGCTCCAGCATTCCAGCTCACCCATCCTGTGATCCTTATCAGTCATTAGAGAAGGTAATTAAGCCAGTGTCTTGCTC	.	PASS	END=132891641;HOMLEN=0;SVLEN=72;SVTYPE=DUP:TANDEM;NTLEN=0	GT:AD	0/0:50,8
11	133915956	.	TGTGCGCCGCCCTGCCCCAGGCTCCTGAGCAGGGGAAGGTGCTGTCGTGCGCCGCCCTGCCCCAGGCTCCTGAGCAGGGGAAGGTGCTGTC	TGTGCGCCGCCCTGCCCCAGGCTCCTGAGCAGGGGAAGGTGCTGTCGTGCGCCGCCCTGCCCCAGGCTCCTGAGCAGGGGAAGGTGCTGTCGTGCGCCGCCCTGCCCCAGGCTCCTGAGCAGGGGAAGGTGCTGTCGTGCGCCGCCCTGCCCCAGGCTCCTGAGCAGGGGAAGGTGCTGTC	.	PASS	END=133916046;HOMLEN=0;SVLEN=90;SVTYPE=DUP:TANDEM;NTLEN=0	GT:AD	0/0:48,2
11	134509146	.	CGCAAGAGTAGAGGGGAAGGAGGACTTGGAGGGAAATAGAAACTGCCTGACACGAGACCCACT	CGCAAGAGTAGAGGGGAAGGAGGACTTGGAGGGAAATAGAAACTGCCTGACACGAGACCCACTGCAAGAGTAGAGGGGAAGGAGGACTTGGAGGGAAATAGAAACTGCCTGACACGAGACCCACT	.	PASS	END=134509208;HOMLEN=0;SVLEN=62;SVTYPE=DUP:TANDEM;NTLEN=0	GT:AD	0/0:50,7
11	134777556	.	TGAGCACAGCAGCAGGTCTAGATCCACAGAGAAACTGGGACTCAGCACTAAGCACCAGT	TGAGCACAGCAGCAGGTCTAGATCCACAGAGAAACTGGGACTCAGCACTAAGCACCAGTGAGCACAGCAGCAGGTCTAGATCCACAGAGAAACTGGGACTCAGCACTAAGCACCAGT	.	PASS	END=134777614;HOMLEN=0;SVLEN=56;SVTYPE=DUP:TANDEM;NTLEN=0	GT:AD	0/0:53,9
12	3427785	.	TGTGTTAGCCCAAGAAAGTTTCTGCAGCCGTCTTTTTGGTTTAAACAATCAAATACTCA	TGTGTTAGCCCAAGAAAGTTTCTGCAGCCGTCTTTTTGGTTTAAACAATCAAATACTCAGTGTTAGCCCAAGAAAGTTTCTGCAGCCGTCTTTTTGGTTTAAACAATCAAATACTCA	.	PASS	END=3427843;HOMLEN=0;SVLEN=58;SVTYPE=DUP:TANDEM;NTLEN=0	GT:AD	0/1:80,21
12	5590649	.	GCACACCACAGATACACAGAATACCACACACACATGCACACACACAGACACATTCACAG	GCACACCACAGATACACAGAATACCACACACACATGCACACACACAGACACATTCACAGCACACCACAGATACACAGAATACCACACACACATGCACACACACAGACACATTCACAG	.	PASS	END=5590707;HOMLEN=0;SVLEN=58;SVTYPE=DUP:TANDEM;NTLEN=0	GT:AD	0/0:67,3
12	7743731	.	AAAGAGAGGGAGAGGGAGACCGTGGGGAGAGGGAGAGGGAGAGATGCTGACCGTGGAA	AAAGAGAGGGAGAGGGAGACCGTGGGGAGAGGGAGAGGGAGAGATGCTGACCGTGGAAAAGAGAGGGAGAGGGAGACCGTGGGGAGAGGGAGAGGGAGAGATGCTGACCGTGGAA	.	PASS	END=7743788;HOMLEN=0;SVLEN=56;SVTYPE=DUP:TANDEM;NTLEN=0	GT:AD	0/1:78,20
12	8451921	.	AAAAAGAAAGAAAGAAAGAAAGAAAGAAAGAAAGAAAGAAAGAAAGAAAGAGGGTTAT	AAAAAGAAAGAAAGAAAGAAAGAAAGAAAGAAAGAAAGAAAGAAAGAAAGAGGGTTATAAAAGAAAGAAAGAAAGAAAGAAAGAAAGAAAGAAAGAAAGAAAGAAAGAGGGTTAT	.	PASS	END=8451978;HOMLEN=0;SVLEN=56;SVTYPE=DUP:TANDEM;NTLEN=0	GT:AD	0/0:41,3
12	9501713	.	GCCAGGGAGAGACGCTTCTCACTTCCCAGACGGTGGGGCGGCCAGGTAGAGGCGCTCTTCACTTCCCAGACGGTGGGGCGG	GCCAGGGAGAGACGCTTCTCACTTCCCAGACGGTGGGGCGGCCAGGTAGAGGCGCTCTTCACTTCCCAGACGGTGGGGCGGCCAGGGAGAGACGCTTCTCACTTCCCAGACGGTGGGGCGGCCAGGTAGAGGCGCTCTTCACTTCCCAGACGGTGGGGCGG	.	PASS	END=9501793;HOMLEN=0;SVLEN=80;SVTYPE=DUP:TANDEM;NTLEN=0	GT:AD	0/0:75,3
12	10973724	.	ATATCTTATACATATATATCTTATACATATATATACACACACAATCTTTTTTAAAAG	ATATCTTATACATATATATCTTATACATATATATACACACACAATCTTTTTTAAAAGTATCTTATACATATATATCTTATACATATATATACACACACAATCTTTTTTAAAAG	.	PASS	END=10973780;HOMLEN=0;SVLEN=55;SVTYPE=DUP:TANDEM;NTLEN=0	GT:AD	0/0:75,3
12	11321002	.	AGAAAGAAAGAAAGAAAGGAAAAGAAAAGAAAAGAAAAAAGAAAGAAAGAAAGAGAAAAGAAAAAT	AGAAAGAAAGAAAGAAAGGAAAAGAAAAGAAAAGAAAAAAGAAAGAAAGAAAGAGAAAAGAAAAATGAAAGAAAGAAAGAAAGGAAAAGAAAAGAAAAGAAAAAAGAAAGAAAGAAAGAGAAAAGAAAAAT	.	PASS	END=11321067;HOMLEN=0;SVLEN=64;SVTYPE=DUP:TANDEM;NTLEN=0	GT:AD	0/0:42,5
12	13081176	.	CACATACATGTGTATATATATACATATATACATATATACACACATACATGTGT	CACATACATGTGTATATATATACATATATACATATATACACACATACATGTGTACATACATGTGTATATATATACATATATACATATATACACACATACATGTGT	.	PASS	END=13081228;HOMLEN=0;SVLEN=52;SVTYPE=DUP:TANDEM;NTLEN=0	GT:AD	0/0:42,3
12	18249932	.	TGTATGCATGTATGCATGTATACGTGTATGTATGCATGTATGCATGTATACGTGTATG	TGTATGCATGTATGCATGTATACGTGTATGTATGCATGTATGCATGTATACGTGTATGGTATGCATGTATGCATGTATACGTGTATGTATGCATGTATGCATGTATACGTGTATG	.	PASS	END=18249989;HOMLEN=0;SVLEN=56;SVTYPE=DUP:TANDEM;NTLEN=0	GT:AD	0/0:49,2
12	19384538	.	ATATATATAAATACTCATAAAGCTTGAGTTATTTTATATTCATCATATTTATGATTTCATATTCATCAAC	ATATATATAAATACTCATAAAGCTTGAGTTATTTTATATTCATCATATTTATGATTTCATATTCATCAACTATATATAAATACTCATAAAGCTTGAGTTATTTTATATTCATCATATTTATGATTTCATATTCATCAAC	.	PASS	END=19384607;HOMLEN=0;SVLEN=68;SVTYPE=DUP:TANDEM;NTLEN=0	GT:AD	0/0:67,5
12	20765536	.	TTATATAAGTAACTATATATAAGTAATATAGTTACTTATATAAGTAACTATATATAAGTAATATAG	TTATATAAGTAACTATATATAAGTAATATAGTTACTTATATAAGTAACTATATATAAGTAATATAGTATATAAGTAACTATATATAAGTAATATAGTTACTTATATAAGTAACTATATATAAGTAATATAG	.	PASS	END=20765601;HOMLEN=0;SVLEN=95;SVTYPE=DUP:TANDEM;NTLEN=0	GT:AD	0/0:55,11
12	20765620	.	ATATATAAGTAATATAGTTACTTATATAAGTAATAAACTATATGTAAGTAATATAGTTACTTATATAAGTAAATATAT	ATATATAAGTAATATAGTTACTTATATAAGTAATAAACTATATGTAAGTAATATAGTTACTTATATAAGTAAATATATTATATAAGTAATATAGTTACTTATATAAGTAATAAACTATATGTAAGTAATATAGTTACTTATATAAGTAAATATAT	.	PASS	END=20765697;HOMLEN=0;SVLEN=77;SVTYPE=DUP:TANDEM;NTLEN=0	GT:AD	0/0:54,5
12	20776695	.	ATATATGATGGATGTATTCTAGAAAGAATTTATGATGGATGTATTCTAGAAAGAATT	ATATATGATGGATGTATTCTAGAAAGAATTTATGATGGATGTATTCTAGAAAGAATTTATATGATGGATGTATTCTAGAAAGAATTTATGATGGATGTATTCTAGAAAGAATT	.	PASS	END=20776751;HOMLEN=0;SVLEN=54;SVTYPE=DUP:TANDEM;NTLEN=0	GT:AD	0/0:60,4
12	25743078	.	GCCACTGAAAAGGTAGGATAAACAGTCTTTAGTCACTGACACCAACCGTCCCCCACTTCCTGGCAGCAGCAGTGTGGTGAGGAGAGTGTTTCAGTGTGCGTGGGAGAAGGAGATCACAGCAATTGTGAGGCACTGAACTCACTGCTGCCTTATTATAACAGAAAAAAAAGGACCATCTCTATTGATGCCCACCATGGAGAGAGCAATTAAAGTAGCCTAGCCAGAGAGGAATTTCCCATCTCAGCAGTCCGAACTTGAGTTTCCCAAAGCCTTGCCACTGCAGGCTAAAGTGCTCTGGGGCCCTTAATAAACTTGAAAGACAGTCTAGGCCACAAGGACTGCAACTCCTAGGTGAGTCCTAGTGCTGGACTGGTCCCAGAGCCAGTGGACTAGGGGGTC…	GCCACTGAAAAGGTAGGATAAACAGTCTTTAGTCACTGACACCAACCGTCCCCCACTTCCTGGCAGCAGCAGTGTGGTGAGGAGAGTGTTTCAGTGTGCGTGGGAGAAGGAGATCACAGCAATTGTGAGGCACTGAACTCACTGCTGCCTTATTATAACAGAAAAAAAAGGACCATCTCTATTGATGCCCACCATGGAGAGAGCAATTAAAGTAGCCTAGCCAGAGAGGAATTTCCCATCTCAGCAGTCCGAACTTGAGTTTCCCAAAGCCTTGCCACTGCAGGCTAAAGTGCTCTGGGGCCCTTAATAAACTTGAAAGACAGTCTAGGCCACAAGGACTGCAACTCCTAGGTGAGTCCTAGTGCTGGACTGGTCCCAGAGCCAGTGGACTAGGGGGTC…	.	PASS	END=25744072;HOMLEN=0;SVLEN=994;SVTYPE=DUP:TANDEM;NTLEN=0	GT:AD	0/0:91,17
12	26574522	.	AAAACAGTCTCCCTTTTCATGTCATAAAAAAGTTGACATCGTCTAACCAGTCCTTC	AAAACAGTCTCCCTTTTCATGTCATAAAAAAGTTGACATCGTCTAACCAGTCCTTCAAACAGTCTCCCTTTTCATGTCATAAAAAAGTTGACATCGTCTAACCAGTCCTTC	.	PASS	END=26574577;HOMLEN=0;SVLEN=55;SVTYPE=DUP:TANDEM;NTLEN=0	GT:AD	0/1:70,23
12	34313172	.	ATATATATATATATCATTTATAATATAAATGATATATATATATCATTTATAATATAAA	ATATATATATATATCATTTATAATATAAATGATATATATATATCATTTATAATATAAATATATATATATATCATTTATAATATAAATGATATATATATATCATTTATAATATAAA	.	PASS	END=34313229;HOMLEN=0;SVLEN=56;SVTYPE=DUP:TANDEM;NTLEN=0	GT:AD	0/0:34,2
12	38816809	.	TATATATAATATATAAATATATATAATATATATGAATATATATAATATATAAATATATATAATATATATGA	TATATATAATATATAAATATATATAATATATATGAATATATATAATATATAAATATATATAATATATATGAATATATAATATATAAATATATATAATATATATGAATATATATAATATATAAATATATATAATATATATGA	.	PASS	END=38816879;HOMLEN=0;SVLEN=70;SVTYPE=DUP:TANDEM;NTLEN=0	GT:AD	0/0:51,3
12	39810516	.	TGTATATATGTACATATATATGTGTATATATATATGTACATATATATGTGTATATATATATGTACATATATATGTGTATATATATG	TGTATATATGTACATATATATGTGTATATATATATGTACATATATATGTGTATATATATATGTACATATATATGTGTATATATATGGTATATATGTACATATATATGTGTATATATATATGTACATATATATGTGTATATATATATGTACATATATATGTGTATATATATG	.	PASS	END=39810601;HOMLEN=0;SVLEN=54;SVTYPE=DUP:TANDEM;NTLEN=0	GT:AD	0/0:57,3
12	40107021	.	ATTACACATATACGTGTATATATGTGTACACACACATACGTGTATATATGTGTACACAC	ATTACACATATACGTGTATATATGTGTACACACACATACGTGTATATATGTGTACACACTTACACATATACGTGTATATATGTGTACACACACATACGTGTATATATGTGTACACAC	.	PASS	END=40107079;HOMLEN=0;SVLEN=52;SVTYPE=DUP:TANDEM;NTLEN=0	GT:AD	0/1:15,4
12	40107123	.	TGTATACACATATACGTGTATATATGTGTATACACATATACGTGTATACACATATACAT	TGTATACACATATACGTGTATATATGTGTATACACATATACGTGTATACACATATACATGTATACACATATACGTGTATATATGTGTATACACATATACGTGTATACACATATACAT	.	PASS	END=40107181;HOMLEN=0;SVLEN=52;SVTYPE=DUP:TANDEM;NTLEN=0	GT:AD	0/0:20,2
12	46471056	.	ATATATGAATATACATGTACATGTGTATACATATATGTATATGAATATACATGTATACATATACAAATAACTTTTAAAAAATATT	ATATATGAATATACATGTACATGTGTATACATATATGTATATGAATATACATGTATACATATACAAATAACTTTTAAAAAATATTTATATGAATATACATGTACATGTGTATACATATATGTATATGAATATACATGTATACATATACAAATAACTTTTAAAAAATATT	.	PASS	END=46471140;HOMLEN=0;SVLEN=80;SVTYPE=DUP:TANDEM;NTLEN=0	GT:AD	0/0:72,3
12	46549586	.	CAATTATTAAGATTTAACTTAATAATTGTTAAATTATTAAGATTTAACTTAATAATTGTTAAATTATTAAGATTTAACTTAATAATTGTTAA	CAATTATTAAGATTTAACTTAATAATTGTTAAATTATTAAGATTTAACTTAATAATTGTTAAATTATTAAGATTTAACTTAATAATTGTTAAAATTATTAAGATTTAACTTAATAATTGTTAAATTATTAAGATTTAACTTAATAATTGTTAAATTATTAAGATTTAACTTAATAATTGTTAA	.	PASS	END=46549677;HOMLEN=0;SVLEN=90;SVTYPE=DUP:TANDEM;NTLEN=0	GT:AD	0/0:67,2
12	48153705	.	CGCATCCTCCACCATGATTATTTTCTTGAAAGTGAGGAGAAGACTGGGAAGAGGTAGCTCTAAGAAGCCTATACTCCCAATTTTGGGATGCCAAGCCCC	CGCATCCTCCACCATGATTATTTTCTTGAAAGTGAGGAGAAGACTGGGAAGAGGTAGCTCTAAGAAGCCTATACTCCCAATTTTGGGATGCCAAGCCCCGCATCCTCCACCATGATTATTTTCTTGAAAGTGAGGAGAAGACTGGGAAGAGGTAGCTCTAAGAAGCCTATACTCCCAATTTTGGGATGCCAAGCCCC	.	PASS	END=48153803;HOMLEN=0;SVLEN=97;SVTYPE=DUP:TANDEM;NTLEN=0	GT:AD	0/0:50,11
12	50271291	.	ATAAGTCTAAAAGTCATGCCTCAGCCTTGGATTTGTGTGGCCATTTTTACTTTTCGAAGTGTTTTTCTAATTGTGAGGAAGGTAGGGCATATATCGCCATCCCCACTAGAAA	ATAAGTCTAAAAGTCATGCCTCAGCCTTGGATTTGTGTGGCCATTTTTACTTTTCGAAGTGTTTTTCTAATTGTGAGGAAGGTAGGGCATATATCGCCATCCCCACTAGAAATAAGTCTAAAAGTCATGCCTCAGCCTTGGATTTGTGTGGCCATTTTTACTTTTCGAAGTGTTTTTCTAATTGTGAGGAAGGTAGGGCATATATCGCCATCCCCACTAGAAA	.	PASS	END=50271402;HOMLEN=0;SVLEN=109;SVTYPE=DUP:TANDEM;NTLEN=0	GT:AD	0/1:92,37
12	50292022	.	GCCCGGCTCCACCCCAATCCCCAGATCTCTCTCCCTGGTCAATTCTCACTTTTCCTGCTCTGAGTCCTGGGAAGAAGCTGTCATCCCCTACCTCTCCCTCCACCC	GCCCGGCTCCACCCCAATCCCCAGATCTCTCTCCCTGGTCAATTCTCACTTTTCCTGCTCTGAGTCCTGGGAAGAAGCTGTCATCCCCTACCTCTCCCTCCACCCCCCGGCTCCACCCCAATCCCCAGATCTCTCTCCCTGGTCAATTCTCACTTTTCCTGCTCTGAGTCCTGGGAAGAAGCTGTCATCCCCTACCTCTCCCTCCACCC	.	PASS	END=50292126;HOMLEN=0;SVLEN=102;SVTYPE=DUP:TANDEM;NTLEN=0	GT:AD	0/1:90,32
12	52227866	.	CAGACAGACGGATGGGTGGATGGATGGTTGGATGGATGGATGGATGGATGGATGGATGGATGATCCTAGAGGC	CAGACAGACGGATGGGTGGATGGATGGTTGGATGGATGGATGGATGGATGGATGGATGGATGATCCTAGAGGCAGACAGACGGATGGGTGGATGGATGGTTGGATGGATGGATGGATGGATGGATGGATGGATGATCCTAGAGGC	.	PASS	END=52227938;HOMLEN=0;SVLEN=72;SVTYPE=DUP:TANDEM;NTLEN=0	GT:AD	0/0:41,5
12	53540955	.	CCTACACACATATATATGTGTATATATACATATACACACACATATATGTGTATATATACATAT	CCTACACACATATATATGTGTATATATACATATACACACACATATATGTGTATATATACATATCTACACACATATATATGTGTATATATACATATACACACACATATATGTGTATATATACATAT	.	PASS	END=53541017;HOMLEN=0;SVLEN=80;SVTYPE=DUP:TANDEM;NTLEN=0	GT:AD	0/0:78,7
12	54147587	.	GCCTGGGCTGAGATGTTCTTGAAGACACCTGGGATAGGATAGCAGTGGTGGTAGAGGTATAGGACAGCAATGTAAAATGTCCTGCTGTTGTAGCTCTACCGTGACC	GCCTGGGCTGAGATGTTCTTGAAGACACCTGGGATAGGATAGCAGTGGTGGTAGAGGTATAGGACAGCAATGTAAAATGTCCTGCTGTTGTAGCTCTACCGTGACCCCTGGGCTGAGATGTTCTTGAAGACACCTGGGATAGGATAGCAGTGGTGGTAGAGGTATAGGACAGCAATGTAAAATGTCCTGCTGTTGTAGCTCTACCGTGACC	.	PASS	END=54147692;HOMLEN=0;SVLEN=104;SVTYPE=DUP:TANDEM;NTLEN=0	GT:AD	0/0:53,11
12	64597827	.	CGCTTTGCAGGGACATGGACGAAGCTGTAAGCCATTATCCTCAGCAAACTAACGTAGGAACAGAAAACTAAACACTGCATGTTCTCA	CGCTTTGCAGGGACATGGACGAAGCTGTAAGCCATTATCCTCAGCAAACTAACGTAGGAACAGAAAACTAAACACTGCATGTTCTCAGCTTTGCAGGGACATGGACGAAGCTGTAAGCCATTATCCTCAGCAAACTAACGTAGGAACAGAAAACTAAACACTGCATGTTCTCA	.	PASS	END=64597913;HOMLEN=0;SVLEN=85;SVTYPE=DUP:TANDEM;NTLEN=0	GT:AD	0/0:71,2
12	67632876	.	TAAACTAAAGTTTATTAACTAAACTTTATAACTAAACTGTAGTTTATTTATATATAT	TAAACTAAAGTTTATTAACTAAACTTTATAACTAAACTGTAGTTTATTTATATATATAAACTAAAGTTTATTAACTAAACTTTATAACTAAACTGTAGTTTATTTATATATAT	.	PASS	END=67632932;HOMLEN=0;SVLEN=55;SVTYPE=DUP:TANDEM;NTLEN=0	GT:AD	0/0:38,3
12	70905431	.	CTTTTTTTTTTGAGATGGAGTCTCACTCTGTTACCTAGGCTGGAGTGCAGTGGCGTGATCTCGGCTCACTGCAACCTCTGCCTCCCAGGTTCAAGTGATTCTCCTGCCTCAGCCTCCCGAGTAGCTGGGATTACAAGTGCATGCCACCACGTCCAGCTACTTTTTTGTATTTTTAGTAGAGACAGGGTTTCACCGTGTTCGCCAGGATGGTCTCGATCTCCTGACCTCATGATCCACCTGCCTCAGCCTCCCAAAGTGCTGGGATTACAGGCATGAGCCACCGCACCAGGCCTACCTTGTCTTTTTAAGCTTCAATTTCTTTGTCTCCAAATAGGTATAACAACAAGAGTTGTATAAAGAGTTGAATTAGATGAGACATATAGAACATTTGGCACACAA…	CTTTTTTTTTTGAGATGGAGTCTCACTCTGTTACCTAGGCTGGAGTGCAGTGGCGTGATCTCGGCTCACTGCAACCTCTGCCTCCCAGGTTCAAGTGATTCTCCTGCCTCAGCCTCCCGAGTAGCTGGGATTACAAGTGCATGCCACCACGTCCAGCTACTTTTTTGTATTTTTAGTAGAGACAGGGTTTCACCGTGTTCGCCAGGATGGTCTCGATCTCCTGACCTCATGATCCACCTGCCTCAGCCTCCCAAAGTGCTGGGATTACAGGCATGAGCCACCGCACCAGGCCTACCTTGTCTTTTTAAGCTTCAATTTCTTTGTCTCCAAATAGGTATAACAACAAGAGTTGTATAAAGAGTTGAATTAGATGAGACATATAGAACATTTGGCACACAA…	.	PASS	END=70906026;HOMLEN=0;SVLEN=590;SVTYPE=DUP:TANDEM;NTLEN=0	GT:AD	0/0:55,2
12	83052961	.	TTTAGCTAGACACAGAGTGCTGATTGGTGCATTTACAATCCTTTAGACACAAAAGTTCACCAAGTCCCCACCTGA	TTTAGCTAGACACAGAGTGCTGATTGGTGCATTTACAATCCTTTAGACACAAAAGTTCACCAAGTCCCCACCTGATTAGCTAGACACAGAGTGCTGATTGGTGCATTTACAATCCTTTAGACACAAAAGTTCACCAAGTCCCCACCTGA	.	PASS	END=83053035;HOMLEN=0;SVLEN=74;SVTYPE=DUP:TANDEM;NTLEN=0	GT:AD	0/0:72,8
12	86034071	.	GCAGAGCCAAAAAAGTGACTAAAAAGAATGAATTAAGAGGTCAGCGAAAAAC	GCAGAGCCAAAAAAGTGACTAAAAAGAATGAATTAAGAGGTCAGCGAAAAACCAGAGCCAAAAAAGTGACTAAAAAGAATGAATTAAGAGGTCAGCGAAAAAC	.	PASS	END=86034122;HOMLEN=0;SVLEN=50;SVTYPE=DUP:TANDEM;NTLEN=0	GT:AD	0/0:51,5
12	86874313	.	AAATACATATGTATGTATACATATATAGATATGTACACATATACATATGTATGTATACATATATAGATATGTACACATAT	AAATACATATGTATGTATACATATATAGATATGTACACATATACATATGTATGTATACATATATAGATATGTACACATATAATACATATGTATGTATACATATATAGATATGTACACATATACATATGTATGTATACATATATAGATATGTACACATAT	.	PASS	END=86874392;HOMLEN=0;SVLEN=76;SVTYPE=DUP:TANDEM;NTLEN=0	GT:AD	0/0:77,7
12	88278277	.	TCTGATATATTTCCTATATTCATTAAGTGAATAATAATCATAGAATTTTGATATATTTCCTATATTCATTAAGTGAATAATAATCATAGAATTT	TCTGATATATTTCCTATATTCATTAAGTGAATAATAATCATAGAATTTTGATATATTTCCTATATTCATTAAGTGAATAATAATCATAGAATTTCTGATATATTTCCTATATTCATTAAGTGAATAATAATCATAGAATTTTGATATATTTCCTATATTCATTAAGTGAATAATAATCATAGAATTT	.	PASS	END=88278370;HOMLEN=0;SVLEN=92;SVTYPE=DUP:TANDEM;NTLEN=0	GT:AD	0/0:69,3
12	89109155	.	GATATATACAGTATATATTACCTGTAATATATACTGTATATATTACCTGTAATATATACTGTATATATTACCTGTA	GATATATACAGTATATATTACCTGTAATATATACTGTATATATTACCTGTAATATATACTGTATATATTACCTGTAATATATACAGTATATATTACCTGTAATATATACTGTATATATTACCTGTAATATATACTGTATATATTACCTGTA	.	PASS	END=89109230;HOMLEN=0;SVLEN=75;SVTYPE=DUP:TANDEM;NTLEN=0	GT:AD	0/0:52,8
12	93685266	.	GGCTAATTTTTTGTATTTTTAGTAGGGACGGGGTTTCACTGTGTTAGCCAGGATGGTCTCAATCTCCTGACCTTGTGATCCGCCTGCCTCGGCCTCCCAAAGTGCTGGGACTACAGATGCCTGCCACCACGCCCA	GGCTAATTTTTTGTATTTTTAGTAGGGACGGGGTTTCACTGTGTTAGCCAGGATGGTCTCAATCTCCTGACCTTGTGATCCGCCTGCCTCGGCCTCCCAAAGTGCTGGGACTACAGATGCCTGCCACCACGCCCAGCTAATTTTTTGTATTTTTAGTAGGGACGGGGTTTCACTGTGTTAGCCAGGATGGTCTCAATCTCCTGACCTTGTGATCCGCCTGCCTCGGCCTCCCAAAGTGCTGGGACTACAGATGCCTGCCACCACGCCCA	.	PASS	END=93685400;HOMLEN=0;SVLEN=134;SVTYPE=DUP:TANDEM;NTLEN=0	GT:AD	0/1:71,25
12	96030953	.	AACGTAGCGTAGCGTAGCGTAGCGTAACGTAACGTAACGTAACGTAACGTCA	AACGTAGCGTAGCGTAGCGTAGCGTAACGTAACGTAACGTAACGTAACGTCAACGTAGCGTAGCGTAGCGTAGCGTAACGTAACGTAACGTAACGTAACGTCA	.	PASS	END=96031004;HOMLEN=0;SVLEN=50;SVTYPE=DUP:TANDEM;NTLEN=0	GT:AD	0/0:71,3
12	97876455	.	TAATTTATTTATTATTTATTTAATAAATAAATTTATATTATTTATTTATTAAATAAATTTATATTATTTATTTATTA	TAATTTATTTATTATTTATTTAATAAATAAATTTATATTATTTATTTATTAAATAAATTTATATTATTTATTTATTAAATTTATTTATTATTTATTTAATAAATAAATTTATATTATTTATTTATTAAATAAATTTATATTATTTATTTATTA	.	PASS	END=97876531;HOMLEN=0;SVLEN=69;SVTYPE=DUP:TANDEM;NTLEN=0	GT:AD	0/0:64,3
12	98008401	.	TTCTTTCTTTCTTTCTTTCTTTCGTTCTTTCTTTCTCTTTCTTTCTTTCTTTTCCTC	TTCTTTCTTTCTTTCTTTCTTTCGTTCTTTCTTTCTCTTTCTTTCTTTCTTTTCCTCTCTTTCTTTCTTTCTTTCTTTCGTTCTTTCTTTCTCTTTCTTTCTTTCTTTTCCTC	.	PASS	END=98008457;HOMLEN=0;SVLEN=54;SVTYPE=DUP:TANDEM;NTLEN=0	GT:AD	0/0:53,6
12	102141630	.	CCTGCCTCTCTAGTTCCCTATTCTCTACTGGTATAGATAGACTGGTATAGATAGAGGAAAGA	CCTGCCTCTCTAGTTCCCTATTCTCTACTGGTATAGATAGACTGGTATAGATAGAGGAAAGACTGCCTCTCTAGTTCCCTATTCTCTACTGGTATAGATAGACTGGTATAGATAGAGGAAAGA	.	PASS	END=102141691;HOMLEN=0;SVLEN=61;SVTYPE=DUP:TANDEM;NTLEN=0	GT:AD	0/0:65,9
12	103953105	.	AATGAAGTGTGCCCATGTGACGCCACTGGAGGAGGACACCTGGAAACTTGGGCCTGTTT	AATGAAGTGTGCCCATGTGACGCCACTGGAGGAGGACACCTGGAAACTTGGGCCTGTTTATGAAGTGTGCCCATGTGACGCCACTGGAGGAGGACACCTGGAAACTTGGGCCTGTTT	.	PASS	END=103953163;HOMLEN=0;SVLEN=57;SVTYPE=DUP:TANDEM;NTLEN=0	GT:AD	0/1:72,29
12	104278727	.	CACATATGATGTGAGGAATGGTTTGACCCCAGCATCATCTTTATACACATTGCCGCACTCAATGATAGACTAAATGGCCAATGTTTATGTAGTGCTAGATTGGTGGGCTAGATTATGCTGTACTGAAAGACAACCCCCAA	CACATATGATGTGAGGAATGGTTTGACCCCAGCATCATCTTTATACACATTGCCGCACTCAATGATAGACTAAATGGCCAATGTTTATGTAGTGCTAGATTGGTGGGCTAGATTATGCTGTACTGAAAGACAACCCCCAAACATATGATGTGAGGAATGGTTTGACCCCAGCATCATCTTTATACACATTGCCGCACTCAATGATAGACTAAATGGCCAATGTTTATGTAGTGCTAGATTGGTGGGCTAGATTATGCTGTACTGAAAGACAACCCCCAA	.	PASS	END=104278866;HOMLEN=0;SVLEN=137;SVTYPE=DUP:TANDEM;NTLEN=0	GT:AD	0/1:67,23
12	105774722	.	CGTGCCACCTTCACGTCTCTAGATTTCAATCTCTTCTCACCATCCCCATCACGTCTATTCCATTGCCACCA	CGTGCCACCTTCACGTCTCTAGATTTCAATCTCTTCTCACCATCCCCATCACGTCTATTCCATTGCCACCAGTGCCACCTTCACGTCTCTAGATTTCAATCTCTTCTCACCATCCCCATCACGTCTATTCCATTGCCACCA	.	PASS	END=105774792;HOMLEN=0;SVLEN=63;SVTYPE=DUP:TANDEM;NTLEN=0	GT:AD	0/0:53,8
12	107419925	.	TATATATATAAAATATATATATATATATTACATATATATATAAAATAAAACCTCCTCCTAATGGATTTCA	TATATATATAAAATATATATATATATATTACATATATATATAAAATAAAACCTCCTCCTAATGGATTTCAATATATATAAAATATATATATATATATTACATATATATATAAAATAAAACCTCCTCCTAATGGATTTCA	.	PASS	END=107419994;HOMLEN=0;SVLEN=69;SVTYPE=DUP:TANDEM;NTLEN=0	GT:AD	0/0:65,9
12	110072122	.	CCACCACCACCATCACCACCACCACCACTACCACCACCACCACCATCACCATCACCGTCACCATCACCACCACTAC	CCACCACCACCATCACCACCACCACCACTACCACCACCACCACCATCACCATCACCGTCACCATCACCACCACTACCACCACCACCATCACCACCACCACCACTACCACCACCACCACCATCACCATCACCGTCACCATCACCACCACTAC	.	PASS	END=110072197;HOMLEN=0;SVLEN=75;SVTYPE=DUP:TANDEM;NTLEN=0	GT:AD	0/0:48,3
12	110305796	.	ATGGTCGCGATCTCCTGACCTCGTGATCCACCCGCTTTGGCCTCCCAAAGTGCTGGGATTACAGGCGTGAGCCACCGCGCCTGGCCTCACTGCAGCTTTGACCTCCGAGGCTCAAGTGATCCTCCAGCCTCAGTCTCTGGAGTAGCTGAGACTACAGACACATGTCACTACGACCAGCTAATTTTTTGTTTTTAATTTTTTGTAGAGATGGGGACTCACTTTGTTGCCCAGGC	ATGGTCGCGATCTCCTGACCTCGTGATCCACCCGCTTTGGCCTCCCAAAGTGCTGGGATTACAGGCGTGAGCCACCGCGCCTGGCCTCACTGCAGCTTTGACCTCCGAGGCTCAAGTGATCCTCCAGCCTCAGTCTCTGGAGTAGCTGAGACTACAGACACATGTCACTACGACCAGCTAATTTTTTGTTTTTAATTTTTTGTAGAGATGGGGACTCACTTTGTTGCCCAGGCTGGTCGCGATCTCCTGACCTCGTGATCCACCCGCTTTGGCCTCCCAAAGTGCTGGGATTACAGGCGTGAGCCACCGCGCCTGGCCTCACTGCAGCTTTGACCTCCGAGGCTCAAGTGATCCTCCAGCCTCAGTCTCTGGAGTAGCTGAGACTACAGACACATGTCA…	.	PASS	END=110306028;HOMLEN=0;SVLEN=232;SVTYPE=DUP:TANDEM;NTLEN=0	GT:AD	0/0:67,6
12	112734920	.	GATGTAGGTGCAGAGGGTGTAGGTACAGTGGATGTAGATGCAGAAGGTGTAGGTGCAGAGGGTGTAGGTGCAGTGA	GATGTAGGTGCAGAGGGTGTAGGTACAGTGGATGTAGATGCAGAAGGTGTAGGTGCAGAGGGTGTAGGTGCAGTGAATGTAGGTGCAGAGGGTGTAGGTACAGTGGATGTAGATGCAGAAGGTGTAGGTGCAGAGGGTGTAGGTGCAGTGA	.	PASS	END=112734995;HOMLEN=0;SVLEN=75;SVTYPE=DUP:TANDEM;NTLEN=0	GT:AD	0/0:40,3
12	113529249	.	TGTGTGTGCATGTATCTGTGATGTACTCCCTGGGTTGTGTGTGTTTGTGTGTCTGTGTACTTAAACATGTGTGTGTAATGTGTCCCGGGGAGTATGATAAGTCTGTGTGGTCTTCTCCATGCATGTGTGTATATTTGGATCTGTGGATCTGTGTGGATG	TGTGTGTGCATGTATCTGTGATGTACTCCCTGGGTTGTGTGTGTTTGTGTGTCTGTGTACTTAAACATGTGTGTGTAATGTGTCCCGGGGAGTATGATAAGTCTGTGTGGTCTTCTCCATGCATGTGTGTATATTTGGATCTGTGGATCTGTGTGGATGGTGTGTGCATGTATCTGTGATGTACTCCCTGGGTTGTGTGTGTTTGTGTGTCTGTGTACTTAAACATGTGTGTGTAATGTGTCCCGGGGAGTATGATAAGTCTGTGTGGTCTTCTCCATGCATGTGTGTATATTTGGATCTGTGGATCTGTGTGGATG	.	PASS	END=113529407;HOMLEN=0;SVLEN=158;SVTYPE=DUP:TANDEM;NTLEN=0	GT:AD	0/0:88,11
12	124808100	.	TGAGTGTGAACACCTGACACATGGGTGTGAATACCCAACACCCTCACCCTGTGTATATTTGATACTCTTGCCATGAGTGTGAACACCTAACATCCTCAC	TGAGTGTGAACACCTGACACATGGGTGTGAATACCCAACACCCTCACCCTGTGTATATTTGATACTCTTGCCATGAGTGTGAACACCTAACATCCTCACGAGTGTGAACACCTGACACATGGGTGTGAATACCCAACACCCTCACCCTGTGTATATTTGATACTCTTGCCATGAGTGTGAACACCTAACATCCTCAC	.	PASS	END=124808198;HOMLEN=0;SVLEN=98;SVTYPE=DUP:TANDEM;NTLEN=0	GT:AD	0/0:63,2
12	124824277	.	TCCACTGACCCACCCACCCACCTAACCCGACCACCCCCCCATCCATCCATCCATCCACCCACGCAGCTAACCTAACTTCC	TCCACTGACCCACCCACCCACCTAACCCGACCACCCCCCCATCCATCCATCCATCCACCCACGCAGCTAACCTAACTTCCCCACTGACCCACCCACCCACCTAACCCGACCACCCCCCCATCCATCCATCCATCCACCCACGCAGCTAACCTAACTTCC	.	PASS	END=124824356;HOMLEN=0;SVLEN=78;SVTYPE=DUP:TANDEM;NTLEN=0	GT:AD	0/0:48,2
12	125945818	.	GTCAGGGTCAGACCCACACATGCTTACTGTGGCCAGGCTGATCACAGGTACTGAGACTGAAGGGCTGGTGCTGGCCTGGGAGGAGGAGTTCCTCTCAA	GTCAGGGTCAGACCCACACATGCTTACTGTGGCCAGGCTGATCACAGGTACTGAGACTGAAGGGCTGGTGCTGGCCTGGGAGGAGGAGTTCCTCTCAATCAGGGTCAGACCCACACATGCTTACTGTGGCCAGGCTGATCACAGGTACTGAGACTGAAGGGCTGGTGCTGGCCTGGGAGGAGGAGTTCCTCTCAA	.	PASS	END=125945915;HOMLEN=0;SVLEN=97;SVTYPE=DUP:TANDEM;NTLEN=0	GT:AD	0/0:70,10
12	126340809	.	ATGTCATCTTCAGATGACTGGCTGGCAGCCATGCTGGAGGATACACAATGGTG	ATGTCATCTTCAGATGACTGGCTGGCAGCCATGCTGGAGGATACACAATGGTGTGTCATCTTCAGATGACTGGCTGGCAGCCATGCTGGAGGATACACAATGGTG	.	PASS	END=126340861;HOMLEN=0;SVLEN=50;SVTYPE=DUP:TANDEM;NTLEN=0	GT:AD	0/0:101,20
12	127967015	.	CTGGAAAAACAATACCCCATCCCATCAACCCTTCACCTCTGCCGATCTCCTCAAT	CTGGAAAAACAATACCCCATCCCATCAACCCTTCACCTCTGCCGATCTCCTCAATTGGAAAAACAATACCCCATCCCATCAACCCTTCACCTCTGCCGATCTCCTCAAT	.	PASS	END=127967069;HOMLEN=0;SVLEN=54;SVTYPE=DUP:TANDEM;NTLEN=0	GT:AD	0/0:57,11
12	128055095	.	AGAAAGGAGGAAGGAAGGCAAGAAGAAGAAATAAAGGAAAGTGGAAGAAAGGAAAGAGAGGAAAG	AGAAAGGAGGAAGGAAGGCAAGAAGAAGAAATAAAGGAAAGTGGAAGAAAGGAAAGAGAGGAAAGGAAAGGAGGAAGGAAGGCAAGAAGAAGAAATAAAGGAAAGTGGAAGAAAGGAAAGAGAGGAAAG	.	PASS	END=128055159;HOMLEN=0;SVLEN=62;SVTYPE=DUP:TANDEM;NTLEN=0	GT:AD	0/0:63,7
12	129298759	.	CGTATGATGGACCTGACCGCCGTATGATGGACCTGACCGCTGTATGATGGACCTGACCGCC	CGTATGATGGACCTGACCGCCGTATGATGGACCTGACCGCTGTATGATGGACCTGACCGCCGTATGATGGACCTGACCGCCGTATGATGGACCTGACCGCTGTATGATGGACCTGACCGCC	.	PASS	END=129298819;HOMLEN=0;SVLEN=60;SVTYPE=DUP:TANDEM;NTLEN=0	GT:AD	0/0:59,3
12	129519425	.	TCCTCATCCCTAACTTCCAGCCCCTAGATCTCCCCCTAATTCCCCACCGTGCCCCACACATGTG	TCCTCATCCCTAACTTCCAGCCCCTAGATCTCCCCCTAATTCCCCACCGTGCCCCACACATGTGCCTCATCCCTAACTTCCAGCCCCTAGATCTCCCCCTAATTCCCCACCGTGCCCCACACATGTG	.	PASS	END=129519488;HOMLEN=0;SVLEN=63;SVTYPE=DUP:TANDEM;NTLEN=0	GT:AD	0/0:46,10
12	129650847	.	GCTCCGTCTAAAGGGCCACATATGTTTCGTCTCCGGCTACTGTTTGACAGGCATGAATGCGGGCGGAG	GCTCCGTCTAAAGGGCCACATATGTTTCGTCTCCGGCTACTGTTTGACAGGCATGAATGCGGGCGGAGCTCCGTCTAAAGGGCCACATATGTTTCGTCTCCGGCTACTGTTTGACAGGCATGAATGCGGGCGGAG	.	PASS	END=129650914;HOMLEN=0;SVLEN=67;SVTYPE=DUP:TANDEM;NTLEN=0	GT:AD	0/0:43,6
12	130109341	.	CCAGCCTCTCAGGCACAGGGCAGAGTGAACCAGACAGCAAGGCAGTCCATGCTGTGCTCCATGCAGGT	CCAGCCTCTCAGGCACAGGGCAGAGTGAACCAGACAGCAAGGCAGTCCATGCTGTGCTCCATGCAGGTCAGCCTCTCAGGCACAGGGCAGAGTGAACCAGACAGCAAGGCAGTCCATGCTGTGCTCCATGCAGGT	.	PASS	END=130109408;HOMLEN=0;SVLEN=67;SVTYPE=DUP:TANDEM;NTLEN=0	GT:AD	0/0:61,2
12	130965641	.	GCGGGGGGCACCCAGGCTCAGGGGGAGGGGTGTGGCCCCTCGGGAGGAGGCAGGTGGTGAGGGC	GCGGGGGGCACCCAGGCTCAGGGGGAGGGGTGTGGCCCCTCGGGAGGAGGCAGGTGGTGAGGGCCGGGGGGCACCCAGGCTCAGGGGGAGGGGTGTGGCCCCTCGGGAGGAGGCAGGTGGTGAGGGC	.	PASS	END=130965704;HOMLEN=0;SVLEN=61;SVTYPE=DUP:TANDEM;NTLEN=0	GT:AD	0/0:69,3
12	131328985	.	TGTATGTATATACTATAATACAGTATATACATGCTATTTATCATATGTATATACTATATTTGTGTATAGTATGTATATACTATATGTG	TGTATGTATATACTATAATACAGTATATACATGCTATTTATCATATGTATATACTATATTTGTGTATAGTATGTATATACTATATGTGGTATGTATATACTATAATACAGTATATACATGCTATTTATCATATGTATATACTATATTTGTGTATAGTATGTATATACTATATGTG	.	PASS	END=131329072;HOMLEN=0;SVLEN=82;SVTYPE=DUP:TANDEM;NTLEN=0	GT:AD	0/0:46,2
12	131797376	.	TCATCATCCTGCCCACTGTGCAGATGGAAAACCCAAGACTCAGAGGTGCTTTCATG	TCATCATCCTGCCCACTGTGCAGATGGAAAACCCAAGACTCAGAGGTGCTTTCATGCATCATCCTGCCCACTGTGCAGATGGAAAACCCAAGACTCAGAGGTGCTTTCATG	.	PASS	END=131797431;HOMLEN=0;SVLEN=55;SVTYPE=DUP:TANDEM;NTLEN=0	GT:AD	0/0:69,17
12	132263748	.	ATGAGTGTGTGTGAAGAGGGCGGCGCGGGTGAGCGTGTGTGAAGAGGGCGGCGCGGGT	ATGAGTGTGTGTGAAGAGGGCGGCGCGGGTGAGCGTGTGTGAAGAGGGCGGCGCGGGTTGAGTGTGTGTGAAGAGGGCGGCGCGGGTGAGCGTGTGTGAAGAGGGCGGCGCGGGT	.	PASS	END=132263805;HOMLEN=0;SVLEN=56;SVTYPE=DUP:TANDEM;NTLEN=0	GT:AD	0/0:36,5
12	132871214	.	TAAGAGGGCAGGGCAGGAGCAAGGAGAGGCTGGGGTCAGGACTTCCAGCCAGG	TAAGAGGGCAGGGCAGGAGCAAGGAGAGGCTGGGGTCAGGACTTCCAGCCAGGAAGAGGGCAGGGCAGGAGCAAGGAGAGGCTGGGGTCAGGACTTCCAGCCAGG	.	PASS	END=132871266;HOMLEN=0;SVLEN=50;SVTYPE=DUP:TANDEM;NTLEN=0	GT:AD	0/1:40,12
12	132922107	.	GAGACAATGGCCGCAGCACCCACCGCCCTCCCCAGGTCTCAGTCGGTCCCAGACAAGGG	GAGACAATGGCCGCAGCACCCACCGCCCTCCCCAGGTCTCAGTCGGTCCCAGACAAGGGAGACAATGGCCGCAGCACCCACCGCCCTCCCCAGGTCTCAGTCGGTCCCAGACAAGGG	.	PASS	END=132922165;HOMLEN=0;SVLEN=57;SVTYPE=DUP:TANDEM;NTLEN=0	GT:AD	0/0:66,6
12	132970707	.	GTGGGCGCCGAGTCACCCGGGGACAGTGGGCGCCGAGTCACCCCGGGGACACTGGGCGCCGAGTCACCCGGGGACAGT	GTGGGCGCCGAGTCACCCGGGGACAGTGGGCGCCGAGTCACCCCGGGGACACTGGGCGCCGAGTCACCCGGGGACAGTTGGGCGCCGAGTCACCCGGGGACAGTGGGCGCCGAGTCACCCCGGGGACACTGGGCGCCGAGTCACCCGGGGACAGT	.	PASS	END=132970784;HOMLEN=0;SVLEN=76;SVTYPE=DUP:TANDEM;NTLEN=0	GT:AD	0/0:57,2
12	132971164	.	ACACACTTCTACACACATGCACACACAGACACACAGACATTCCAGCAAACCCATATGCATATGTACACACACATATATGCACACATACACATATATG	ACACACTTCTACACACATGCACACACAGACACACAGACATTCCAGCAAACCCATATGCATATGTACACACACATATATGCACACATACACATATATGCACACTTCTACACACATGCACACACAGACACACAGACATTCCAGCAAACCCATATGCATATGTACACACACATATATGCACACATACACATATATG	.	PASS	END=132971260;HOMLEN=0;SVLEN=96;SVTYPE=DUP:TANDEM;NTLEN=0	GT:AD	0/0:85,8
12	133366258	.	TGCTCAGAAATAAAATACAGCAGGCCGGGCGCGGTGGCTCACACTTGTAATCCCAGCACTCT	TGCTCAGAAATAAAATACAGCAGGCCGGGCGCGGTGGCTCACACTTGTAATCCCAGCACTCTGCTCAGAAATAAAATACAGCAGGCCGGGCGCGGTGGCTCACACTTGTAATCCCAGCACTCT	.	PASS	END=133366319;HOMLEN=0;SVLEN=58;SVTYPE=DUP:TANDEM;NTLEN=0	GT:AD	0/0:58,3
12	133808837	.	GATGACGGAGGATGCCTGGTGCTGGTCTCCCGTGACTCCTGTGTGGCTCCCACCATTTCCTTA	GATGACGGAGGATGCCTGGTGCTGGTCTCCCGTGACTCCTGTGTGGCTCCCACCATTTCCTTAATGACGGAGGATGCCTGGTGCTGGTCTCCCGTGACTCCTGTGTGGCTCCCACCATTTCCTTA	.	PASS	END=133808899;HOMLEN=0;SVLEN=62;SVTYPE=DUP:TANDEM;NTLEN=0	GT:AD	0/1:68,35
13	22593910	.	TGTAATTATAATTATATATAATTATAATTATATATACTTATAATTATATAAATATG	TGTAATTATAATTATATATAATTATAATTATATATACTTATAATTATATAAATATGGTAATTATAATTATATATAATTATAATTATATATACTTATAATTATATAAATATG	.	PASS	END=22593965;HOMLEN=0;SVLEN=54;SVTYPE=DUP:TANDEM;NTLEN=0	GT:AD	0/0:18,3
13	22596107	.	TATATATATTATATATTATATAATATGATATATATTATATAATATATAACATG	TATATATATTATATATTATATAATATGATATATATTATATAATATATAACATGATATATATTATATATTATATAATATGATATATATTATATAATATATAACATG	.	PASS	END=22596159;HOMLEN=0;SVLEN=52;SVTYPE=DUP:TANDEM;NTLEN=0	GT:AD	0/0:16,2
13	24812024	.	TAATATATAAACATACATGTTTAAATATGCAATATATAAACATACATGTTTAAATATGC	TAATATATAAACATACATGTTTAAATATGCAATATATAAACATACATGTTTAAATATGCAATATATAAACATACATGTTTAAATATGCAATATATAAACATACATGTTTAAATATGC	.	PASS	END=24812082;HOMLEN=0;SVLEN=58;SVTYPE=DUP:TANDEM;NTLEN=0	GT:AD	0/0:72,2
13	30270936	.	AAAAGAAATATATTATTAATATATTTCTTTTTAAATAAATATATTATTAATATATTTCTTTTT	AAAAGAAATATATTATTAATATATTTCTTTTTAAATAAATATATTATTAATATATTTCTTTTTAAAGAAATATATTATTAATATATTTCTTTTTAAATAAATATATTATTAATATATTTCTTTTT	.	PASS	END=30270998;HOMLEN=0;SVLEN=62;SVTYPE=DUP:TANDEM;NTLEN=0	GT:AD	0/0:51,7
13	31286652	.	TATACATACATATATATATACACACACACACATATATATATATATAAAATATA	TATACATACATATATATATACACACACACACATATATATATATATAAAATATAATACATACATATATATATACACACACACACATATATATATATATAAAATATA	.	PASS	END=31286704;HOMLEN=0;SVLEN=52;SVTYPE=DUP:TANDEM;NTLEN=0	GT:AD	0/0:48,2
13	32746032	.	TGTGGGTGTGGATGTGGATGTAGGTGTGGATGTAGATGCAGATGTAGATGTGGATGTGGATA	TGTGGGTGTGGATGTGGATGTAGGTGTGGATGTAGATGCAGATGTAGATGTGGATGTGGATAGTGGGTGTGGATGTGGATGTAGGTGTGGATGTAGATGCAGATGTAGATGTGGATGTGGATA	.	PASS	END=32746093;HOMLEN=0;SVLEN=60;SVTYPE=DUP:TANDEM;NTLEN=0	GT:AD	0/1:64,28
13	33138850	.	ATATATATATAAAATATATATATTTAAATATATATATAAAATATATATAATATATAATATAATAATATAATATAA	ATATATATATAAAATATATATATTTAAATATATATATAAAATATATATAATATATAATATAATAATATAATATAATATATATATAAAATATATATATTTAAATATATATATAAAATATATATAATATATAATATAATAATATAATATAA	.	PASS	END=33138924;HOMLEN=0;SVLEN=69;SVTYPE=DUP:TANDEM;NTLEN=0	GT:AD	0/0:26,2
13	33737794	.	ACATATATATATAACATATATATAAAACATATATATATATAACATATATATAAAACATATATATAA	ACATATATATATAACATATATATAAAACATATATATATATAACATATATATAAAACATATATATAACATATATATATAACATATATATAAAACATATATATATATAACATATATATAAAACATATATATAA	.	PASS	END=33737859;HOMLEN=0;SVLEN=58;SVTYPE=DUP:TANDEM;NTLEN=0	GT:AD	0/0:68,10
13	35482726	.	CTCCCTCCCTCTCTCCCTCCTTCCCTTCCTTCCTTCCCTCCTTCTTTCCTTTTTTTTGTAGAT	CTCCCTCCCTCTCTCCCTCCTTCCCTTCCTTCCTTCCCTCCTTCTTTCCTTTTTTTTGTAGATTCCCTCCCTCTCTCCCTCCTTCCCTTCCTTCCTTCCCTCCTTCTTTCCTTTTTTTTGTAGAT	.	PASS	END=35482788;HOMLEN=0;SVLEN=62;SVTYPE=DUP:TANDEM;NTLEN=0	GT:AD	0/0:31,3
13	37368801	.	TACACACCTATTTTTAATGAATATATTTCTTTGGCAGGAAAGTATATAGAAGAACAGTATATAGAAGAAAGTATATAGAAGA	TACACACCTATTTTTAATGAATATATTTCTTTGGCAGGAAAGTATATAGAAGAACAGTATATAGAAGAAAGTATATAGAAGAACACACCTATTTTTAATGAATATATTTCTTTGGCAGGAAAGTATATAGAAGAACAGTATATAGAAGAAAGTATATAGAAGA	.	PASS	END=37368882;HOMLEN=0;SVLEN=81;SVTYPE=DUP:TANDEM;NTLEN=0	GT:AD	0/0:72,11
13	37854905	.	GGGTCAGCCCCCCGCCCGGCCAGCCGCCTCATCCTGGAGGTGAGGGGCGCCTC	GGGTCAGCCCCCCGCCCGGCCAGCCGCCTCATCCTGGAGGTGAGGGGCGCCTCGGTCAGCCCCCCGCCCGGCCAGCCGCCTCATCCTGGAGGTGAGGGGCGCCTC	.	PASS	END=37854957;HOMLEN=0;SVLEN=52;SVTYPE=DUP:TANDEM;NTLEN=0	GT:AD	0/0:44,8
13	38226811	.	GGTGAAGAGAATTGTACATATTGTTTCCTGCAGGCATGGAGAATGGGACTCAGCAGATT	GGTGAAGAGAATTGTACATATTGTTTCCTGCAGGCATGGAGAATGGGACTCAGCAGATTGTGAAGAGAATTGTACATATTGTTTCCTGCAGGCATGGAGAATGGGACTCAGCAGATT	.	PASS	END=38226869;HOMLEN=0;SVLEN=57;SVTYPE=DUP:TANDEM;NTLEN=0	GT:AD	0/1:67,44
13	42000314	.	CGCCCCCCTGCGATGTGAATCCTCATATCCAGGGGGGGAGAGGGGGGTGATATGGCTCCCCGCATCGCGGGGACCTCACCCCCT	CGCCCCCCTGCGATGTGAATCCTCATATCCAGGGGGGGAGAGGGGGGTGATATGGCTCCCCGCATCGCGGGGACCTCACCCCCTGCCCCCCTGCGATGTGAATCCTCATATCCAGGGGGGGAGAGGGGGGTGATATGGCTCCCCGCATCGCGGGGACCTCACCCCCT	.	PASS	END=42000397;HOMLEN=0;SVLEN=78;SVTYPE=DUP:TANDEM;NTLEN=0	GT:AD	0/0:66,2
13	42145419	.	GTCTCCCTCTCCCGTCTCCCTCTCCCTCCTCCCTCTCCCTCTCCCGTCTCCCTCT	GTCTCCCTCTCCCGTCTCCCTCTCCCTCCTCCCTCTCCCTCTCCCGTCTCCCTCTTCTCCCTCTCCCGTCTCCCTCTCCCTCCTCCCTCTCCCTCTCCCGTCTCCCTCT	.	PASS	END=42145473;HOMLEN=0;SVLEN=51;SVTYPE=DUP:TANDEM;NTLEN=0	GT:AD	0/0:49,2
13	42947268	.	CCTAGTATTCACTCAATAAATATAAACAGAATTGATGTGAATATCTTCATCAAGTTTATAAGCTTCATCACTGTGGTTGTGGCTTTTTTGGCAACAATGGACCCTGCGTATATAGGCGTTGCTCGCCAATTCTAGATGTGACTTGGAAACTGTGTGACTTAAAATGTGAAGCAGCTACCTATTTACCTCAGGATTTATCACTTTAAATCATCTTCAGTTTGCATATCAACTGATGTGATGACTGACAGGTTCACTTTGGTCCCTGTTTCTTTTCATCAAAGTTAATGATCACTCATCAAACCTAGAGAAGAAACTTCATAGTCACTAAGGAAAAAAGGATACAAAATCCTTCCCCTTAAGGAATTTACAAATTAAGGTGATTATTC	CCTAGTATTCACTCAATAAATATAAACAGAATTGATGTGAATATCTTCATCAAGTTTATAAGCTTCATCACTGTGGTTGTGGCTTTTTTGGCAACAATGGACCCTGCGTATATAGGCGTTGCTCGCCAATTCTAGATGTGACTTGGAAACTGTGTGACTTAAAATGTGAAGCAGCTACCTATTTACCTCAGGATTTATCACTTTAAATCATCTTCAGTTTGCATATCAACTGATGTGATGACTGACAGGTTCACTTTGGTCCCTGTTTCTTTTCATCAAAGTTAATGATCACTCATCAAACCTAGAGAAGAAACTTCATAGTCACTAAGGAAAAAAGGATACAAAATCCTTCCCCTTAAGGAATTTACAAATTAAGGTGATTATTCCTAGTATTCACTC…	.	PASS	END=42947653;HOMLEN=0;SVLEN=384;SVTYPE=DUP:TANDEM;NTLEN=0	GT:AD	0/1:100,30
13	47293128	.	AAAGATGTTCTCACAACAAGTACATAAATGGTTTCTTGTACACATCCTTAAATATCTGCTGAGTGCCTATT	AAAGATGTTCTCACAACAAGTACATAAATGGTTTCTTGTACACATCCTTAAATATCTGCTGAGTGCCTATTAAGATGTTCTCACAACAAGTACATAAATGGTTTCTTGTACACATCCTTAAATATCTGCTGAGTGCCTATT	.	PASS	END=47293198;HOMLEN=0;SVLEN=70;SVTYPE=DUP:TANDEM;NTLEN=0	GT:AD	0/1:67,34
13	48286064	.	CGCTCCTTAACTCATTTATTTCACACATTCATTATTCACAATTAGTGGATTGCCAGGCACTGTTCT	CGCTCCTTAACTCATTTATTTCACACATTCATTATTCACAATTAGTGGATTGCCAGGCACTGTTCTGCTCCTTAACTCATTTATTTCACACATTCATTATTCACAATTAGTGGATTGCCAGGCACTGTTCT	.	PASS	END=48286129;HOMLEN=0;SVLEN=65;SVTYPE=DUP:TANDEM;NTLEN=0	GT:AD	0/0:57,6
13	51036153	.	TATATATGTGTATATGTGCATATATACACAATATATGTATTTATATAGTTATATTTATTC	TATATATGTGTATATGTGCATATATACACAATATATGTATTTATATAGTTATATTTATTCATATATGTGTATATGTGCATATATACACAATATATGTATTTATATAGTTATATTTATTC	.	PASS	END=51036212;HOMLEN=0;SVLEN=58;SVTYPE=DUP:TANDEM;NTLEN=0	GT:AD	0/0:70,2
13	56364070	.	TTTCTTTCTTTCTTTCTTTCTTTCTCTTTCTTTCTTTCTCTCTCTCTCTCC	TTTCTTTCTTTCTTTCTTTCTTTCTCTTTCTTTCTTTCTCTCTCTCTCTCCTTCTTTCTTTCTTTCTTTCTTTCTCTTTCTTTCTTTCTCTCTCTCTCTCC	.	PASS	END=56364120;HOMLEN=0;SVLEN=50;SVTYPE=DUP:TANDEM;NTLEN=0	GT:AD	0/0:42,2
13	64904744	.	AAAGAATCAAATATATGAAAATGAAGACATGATATTAAAAGAATATGTATTAATTAATTTCCACCTC	AAAGAATCAAATATATGAAAATGAAGACATGATATTAAAAGAATATGTATTAATTAATTTCCACCTCAAGAATCAAATATATGAAAATGAAGACATGATATTAAAAGAATATGTATTAATTAATTTCCACCTC	.	PASS	END=64904810;HOMLEN=0;SVLEN=66;SVTYPE=DUP:TANDEM;NTLEN=0	GT:AD	0/1:67,20
13	68182542	.	GAGATATATATCTCATATATATGATATATAAGATATATATCTCATATATATGATATATAAGATATATATCTCATATATATGATATATA	GAGATATATATCTCATATATATGATATATAAGATATATATCTCATATATATGATATATAAGATATATATCTCATATATATGATATATAAGATATATATCTCATATATATGATATATAAGATATATATCTCATATATATGATATATAAGATATATATCTCATATATATGATATATA	.	PASS	END=68182629;HOMLEN=0;SVLEN=87;SVTYPE=DUP:TANDEM;NTLEN=0	GT:AD	0/0:50,2
13	73736283	.	TAGCCTGGCCAATATGGTGAAACCCCGTCTCTACAAAAAATACAAAAAAATGAGCTAGGCTTGGTGGCTGACGCCTGTAATCCCAGCTACTCGGAAGCCTGAGGCAAGAGAATCGCTTGAACCCGGGAGGCAGAGGTTGCAGTGAGCCAAGATGGTGCCACTGCACTCCAGCCTGGGTGACATAACAAGACTCCATCTCAAAAAAAAAAAAAAAAAAAAAAAAAAAAAAAAAAAAAAAAAAAAAAAGCCGGGCATGGTGGCTCATGTACAAAACATACAAAAATTAGCCAGGCGGTAGTGGCGCATGCCTGTAATCCCAGCTGCTCCTGAGGCTGAGGCACGAGAATCACTTGAATCCAGGAGACGGAGGATGTGGTGAGGGGGATGGTGCCACTGCAC…	TAGCCTGGCCAATATGGTGAAACCCCGTCTCTACAAAAAATACAAAAAAATGAGCTAGGCTTGGTGGCTGACGCCTGTAATCCCAGCTACTCGGAAGCCTGAGGCAAGAGAATCGCTTGAACCCGGGAGGCAGAGGTTGCAGTGAGCCAAGATGGTGCCACTGCACTCCAGCCTGGGTGACATAACAAGACTCCATCTCAAAAAAAAAAAAAAAAAAAAAAAAAAAAAAAAAAAAAAAAAAAAAAAGCCGGGCATGGTGGCTCATGTACAAAACATACAAAAATTAGCCAGGCGGTAGTGGCGCATGCCTGTAATCCCAGCTGCTCCTGAGGCTGAGGCACGAGAATCACTTGAATCCAGGAGACGGAGGATGTGGTGAGGGGGATGGTGCCACTGCAC…	.	PASS	END=73736942;HOMLEN=0;SVLEN=658;SVTYPE=DUP:TANDEM;NTLEN=0	GT:AD	0/0:84,16
13	73761053	.	CATGTGTGTATATACATGTGTATACGTGTGTATATACATGTGTATACATGTATATACATGTGTATGTGTGTGTA	CATGTGTGTATATACATGTGTATACGTGTGTATATACATGTGTATACATGTATATACATGTGTATGTGTGTGTAATGTGTGTATATACATGTGTATACGTGTGTATATACATGTGTATACATGTATATACATGTGTATGTGTGTGTA	.	PASS	END=73761126;HOMLEN=0;SVLEN=70;SVTYPE=DUP:TANDEM;NTLEN=0	GT:AD	0/0:52,2
13	75384338	.	GCTTATATATTATATATAATATAGATAATATACTTATGTATAAATATAGATAATATACTTATATATTATACATAATATATAATATACTTATAC	GCTTATATATTATATATAATATAGATAATATACTTATGTATAAATATAGATAATATACTTATATATTATACATAATATATAATATACTTATACCTTATATATTATATATAATATAGATAATATACTTATGTATAAATATAGATAATATACTTATATATTATACATAATATATAATATACTTATAC	.	PASS	END=75384430;HOMLEN=0;SVLEN=92;SVTYPE=DUP:TANDEM;NTLEN=0	GT:AD	0/0:63,7
13	77890838	.	TACTAGCCATTCTAGATTCCTTTAATCTATGGCTAGTATTTCTGTTGGTCCAGGTGGCTG	TACTAGCCATTCTAGATTCCTTTAATCTATGGCTAGTATTTCTGTTGGTCCAGGTGGCTGACTAGCCATTCTAGATTCCTTTAATCTATGGCTAGTATTTCTGTTGGTCCAGGTGGCTG	.	PASS	END=77890897;HOMLEN=0;SVLEN=59;SVTYPE=DUP:TANDEM;NTLEN=0	GT:AD	0/0:72,14
13	82500701	.	TGTATATATGCATACATACATATATGTGTGTATATGCATACATATATGTGTATATATG	TGTATATATGCATACATACATATATGTGTGTATATGCATACATATATGTGTATATATGGTATATATGCATACATACATATATGTGTGTATATGCATACATATATGTGTATATATG	.	PASS	END=82500758;HOMLEN=0;SVLEN=52;SVTYPE=DUP:TANDEM;NTLEN=0	GT:AD	0/0:60,5
13	83121024	.	ATTATATATAATAAATATATATAATGTAACATTATATATATAATAAATATATATAATGTAACATTATATATATAATAAATATATATAATGTAACT	ATTATATATAATAAATATATATAATGTAACATTATATATATAATAAATATATATAATGTAACATTATATATATAATAAATATATATAATGTAACTTTATATATAATAAATATATATAATGTAACATTATATATATAATAAATATATATAATGTAACATTATATATATAATAAATATATATAATGTAACT	.	PASS	END=83121118;HOMLEN=0;SVLEN=66;SVTYPE=DUP:TANDEM;NTLEN=0	GT:AD	0/0:27,2
13	87727061	.	TCTACTATATTAATATATAGTAGATACTAGTATCTACTATATTAATATATAGTATGTACTAGTATCTACTATATTAATATATAATATGTACTAGTATCTACTATAT	TCTACTATATTAATATATAGTAGATACTAGTATCTACTATATTAATATATAGTATGTACTAGTATCTACTATATTAATATATAATATGTACTAGTATCTACTATATCTACTATATTAATATATAGTAGATACTAGTATCTACTATATTAATATATAGTATGTACTAGTATCTACTATATTAATATATAATATGTACTAGTATCTACTATAT	.	PASS	END=87727166;HOMLEN=0;SVLEN=103;SVTYPE=DUP:TANDEM;NTLEN=0	GT:AD	0/0:43,6
13	92892086	.	TGCATTTTACATTATCACCATTTTAGCTATATTATATTTAATAGATCACCTAAGATAA	TGCATTTTACATTATCACCATTTTAGCTATATTATATTTAATAGATCACCTAAGATAAGCATTTTACATTATCACCATTTTAGCTATATTATATTTAATAGATCACCTAAGATAA	.	PASS	END=92892143;HOMLEN=0;SVLEN=57;SVTYPE=DUP:TANDEM;NTLEN=0	GT:AD	0/1:80,24
13	94417477	.	AAGATAAATTGTCTGGAAAGACAACTTTCCAGATAAGCTGTCTGGAAAGACAACTTTCC	AAGATAAATTGTCTGGAAAGACAACTTTCCAGATAAGCTGTCTGGAAAGACAACTTTCCAGATAAATTGTCTGGAAAGACAACTTTCCAGATAAGCTGTCTGGAAAGACAACTTTCC	.	PASS	END=94417535;HOMLEN=0;SVLEN=58;SVTYPE=DUP:TANDEM;NTLEN=0	GT:AD	0/0:57,7
13	101001125	.	CCTTTCTTTCTTTTCTTTCTTTCCTTCCTTCCTTCCTTCCTTTCTTTTCTTTTC	CCTTTCTTTCTTTTCTTTCTTTCCTTCCTTCCTTCCTTCCTTTCTTTTCTTTTCCTTTCTTTCTTTTCTTTCTTTCCTTCCTTCCTTCCTTCCTTTCTTTTCTTTTC	.	PASS	END=101001178;HOMLEN=0;SVLEN=52;SVTYPE=DUP:TANDEM;NTLEN=0	GT:AD	0/0:72,4
13	105433395	.	GTGGGTGGAATGGCTGGGTGGCTGGAATGGCTGGGTTGCTGGAATGGCTGGGTTGGTGGCTGGAATGGCTGAGTGGGT	GTGGGTGGAATGGCTGGGTGGCTGGAATGGCTGGGTTGCTGGAATGGCTGGGTTGGTGGCTGGAATGGCTGAGTGGGTTGGGTGGAATGGCTGGGTGGCTGGAATGGCTGGGTTGCTGGAATGGCTGGGTTGGTGGCTGGAATGGCTGAGTGGGT	.	PASS	END=105433472;HOMLEN=0;SVLEN=76;SVTYPE=DUP:TANDEM;NTLEN=0	GT:AD	0/0:55,2
13	107046907	.	TCAGGTCCTCGAATCATGGTGATAGTGGTTGAAGGAGCTAATGCATGAGGGTCCACAAAAGAACATCCAGTG	TCAGGTCCTCGAATCATGGTGATAGTGGTTGAAGGAGCTAATGCATGAGGGTCCACAAAAGAACATCCAGTGCAGGTCCTCGAATCATGGTGATAGTGGTTGAAGGAGCTAATGCATGAGGGTCCACAAAAGAACATCCAGTG	.	PASS	END=107046978;HOMLEN=0;SVLEN=71;SVTYPE=DUP:TANDEM;NTLEN=0	GT:AD	0/1:84,44
13	109887538	.	CATATCTGTTGGCTTTATCAGGGGTTTCCGATACTGTTCTCGTCGTACTGAATAAGTCTCACA	CATATCTGTTGGCTTTATCAGGGGTTTCCGATACTGTTCTCGTCGTACTGAATAAGTCTCACAATATCTGTTGGCTTTATCAGGGGTTTCCGATACTGTTCTCGTCGTACTGAATAAGTCTCACA	.	PASS	END=109887600;HOMLEN=0;SVLEN=62;SVTYPE=DUP:TANDEM;NTLEN=0	GT:AD	0/0:50,5
13	111131743	.	CGGGGAGAAGGCTGGGACTGGAATGTGGGGTGCTCTCTAGGAAAGGGGGACCACCCCAGCAGAGGCAGAATTGCC	CGGGGAGAAGGCTGGGACTGGAATGTGGGGTGCTCTCTAGGAAAGGGGGACCACCCCAGCAGAGGCAGAATTGCCGGGGAGAAGGCTGGGACTGGAATGTGGGGTGCTCTCTAGGAAAGGGGGACCACCCCAGCAGAGGCAGAATTGCC	.	PASS	END=111131817;HOMLEN=0;SVLEN=74;SVTYPE=DUP:TANDEM;NTLEN=0	GT:AD	0/0:61,9
13	111300031	.	CAGCCCAAAGAGGGAGGGAGGAGCAGTCCCCAGACCTGGCTTTAGAGTCTGTGGGTGTTTCTTAGGCCACCTGGATGAGGG	CAGCCCAAAGAGGGAGGGAGGAGCAGTCCCCAGACCTGGCTTTAGAGTCTGTGGGTGTTTCTTAGGCCACCTGGATGAGGGAGCCCAAAGAGGGAGGGAGGAGCAGTCCCCAGACCTGGCTTTAGAGTCTGTGGGTGTTTCTTAGGCCACCTGGATGAGGG	.	PASS	END=111300111;HOMLEN=0;SVLEN=79;SVTYPE=DUP:TANDEM;NTLEN=0	GT:AD	0/0:73,16
13	111580888	.	AATTTTGGCTAATTTATACTTGCACCAACAATGTTTGAGAGTACCTGTTTCCCCACACCCTGGCTAATATTGGGTATTACCCATAGTTTTATGCAAAAATAATTCATTCAACAAGTATTTATTAAGCACCCACCATATGCCACTGTTAATTTGCACTTTAAAAATTGTCAATGAGGCTGCTACCAATGTA	AATTTTGGCTAATTTATACTTGCACCAACAATGTTTGAGAGTACCTGTTTCCCCACACCCTGGCTAATATTGGGTATTACCCATAGTTTTATGCAAAAATAATTCATTCAACAAGTATTTATTAAGCACCCACCATATGCCACTGTTAATTTGCACTTTAAAAATTGTCAATGAGGCTGCTACCAATGTAATTTTGGCTAATTTATACTTGCACCAACAATGTTTGAGAGTACCTGTTTCCCCACACCCTGGCTAATATTGGGTATTACCCATAGTTTTATGCAAAAATAATTCATTCAACAAGTATTTATTAAGCACCCACCATATGCCACTGTTAATTTGCACTTTAAAAATTGTCAATGAGGCTGCTACCAATGTA	.	PASS	END=111581077;HOMLEN=0;SVLEN=188;SVTYPE=DUP:TANDEM;NTLEN=0	GT:AD	0/1:68,19
13	111590550	.	AGTGAAGGCAGAGCCTGTTGAAGTCGTAGCCCCAAGAGGGAAGTCAGGAGCTGTGCTCTCCAAAAAAAGCAAGGGCCAGGTCAAGGAGGAAGGTATCAACAAATCTGAAAAGAGAATGAAATTAACTCTTAAAGGAGGAGCAGCTGTGGATCCTGACTCTGGTCTGGAACACTCTGCACATGTTCTGGAGAAAG	AGTGAAGGCAGAGCCTGTTGAAGTCGTAGCCCCAAGAGGGAAGTCAGGAGCTGTGCTCTCCAAAAAAAGCAAGGGCCAGGTCAAGGAGGAAGGTATCAACAAATCTGAAAAGAGAATGAAATTAACTCTTAAAGGAGGAGCAGCTGTGGATCCTGACTCTGGTCTGGAACACTCTGCACATGTTCTGGAGAAAGGTGAAGGCAGAGCCTGTTGAAGTCGTAGCCCCAAGAGGGAAGTCAGGAGCTGTGCTCTCCAAAAAAAGCAAGGGCCAGGTCAAGGAGGAAGGTATCAACAAATCTGAAAAGAGAATGAAATTAACTCTTAAAGGAGGAGCAGCTGTGGATCCTGACTCTGGTCTGGAACACTCTGCACATGTTCTGGAGAAAG	.	PASS	END=111590743;HOMLEN=0;SVLEN=193;SVTYPE=DUP:TANDEM;NTLEN=0	GT:AD	0/0:87,21
13	112263393	.	GGTCCTGTCTACACTGGACGATGGGACTCTGGGCCTCCGGAAGGCGGTGACTGCA	GGTCCTGTCTACACTGGACGATGGGACTCTGGGCCTCCGGAAGGCGGTGACTGCAGTCCTGTCTACACTGGACGATGGGACTCTGGGCCTCCGGAAGGCGGTGACTGCA	.	PASS	END=112263447;HOMLEN=0;SVLEN=54;SVTYPE=DUP:TANDEM;NTLEN=0	GT:AD	0/0:66,15
13	112733065	.	GTTGTGCTGTATTGTGCTGTGCTGTGCTGTGTTGTGTGCTGTGTATTGTGCTGTGCTGTGTGTTGTGCTGTGCTGATGTGCTGTGTGCTGTGCTGTG	GTTGTGCTGTATTGTGCTGTGCTGTGCTGTGTTGTGTGCTGTGTATTGTGCTGTGCTGTGTGTTGTGCTGTGCTGATGTGCTGTGTGCTGTGCTGTGTTGTGCTGTATTGTGCTGTGCTGTGCTGTGTTGTGTGCTGTGTATTGTGCTGTGCTGTGTGTTGTGCTGTGCTGATGTGCTGTGTGCTGTGCTGTG	.	PASS	END=112733161;HOMLEN=0;SVLEN=88;SVTYPE=DUP:TANDEM;NTLEN=0	GT:AD	0/0:57,2
13	113369761	.	CTCCCCACACCTGGCCCATCCCCCACACCTGGCCCATCCCCGTACCTGGCCCATCCCCT	CTCCCCACACCTGGCCCATCCCCCACACCTGGCCCATCCCCGTACCTGGCCCATCCCCTTCCCCACACCTGGCCCATCCCCCACACCTGGCCCATCCCCGTACCTGGCCCATCCCCT	.	PASS	END=113369819;HOMLEN=0;SVLEN=57;SVTYPE=DUP:TANDEM;NTLEN=0	GT:AD	0/0:35,2
13	113986696	.	CGCACACGCACGCCACACACAGGTACACACGTGCACACGCACACCACACAG	CGCACACGCACGCCACACACAGGTACACACGTGCACACGCACACCACACAGGCACACGCACGCCACACACAGGTACACACGTGCACACGCACACCACACAG	.	PASS	END=113986746;HOMLEN=0;SVLEN=50;SVTYPE=DUP:TANDEM;NTLEN=0	GT:AD	0/0:84,9
13	114072079	.	AAGCTTCTGTGTGTTAACTGGAAATGCGTTTACACACGAGGGATTTTTACCAGGGGA	AAGCTTCTGTGTGTTAACTGGAAATGCGTTTACACACGAGGGATTTTTACCAGGGGAAGCTTCTGTGTGTTAACTGGAAATGCGTTTACACACGAGGGATTTTTACCAGGGGA	.	PASS	END=114072135;HOMLEN=0;SVLEN=55;SVTYPE=DUP:TANDEM;NTLEN=0	GT:AD	0/0:73,16
13	114545074	.	CGCCCCAGTTTCCTCCATACGCCTCAATTTCCTCTGTATGCTTCAGTTTCCTCCATACA	CGCCCCAGTTTCCTCCATACGCCTCAATTTCCTCTGTATGCTTCAGTTTCCTCCATACAGCCCCAGTTTCCTCCATACGCCTCAATTTCCTCTGTATGCTTCAGTTTCCTCCATACA	.	PASS	END=114545132;HOMLEN=0;SVLEN=57;SVTYPE=DUP:TANDEM;NTLEN=0	GT:AD	0/0:52,8
13	114753527	.	GACTCACCCATCTGTCGATCCACCCATCATCACTCACTCCTCGGTCCATCCACCCATCA	GACTCACCCATCTGTCGATCCACCCATCATCACTCACTCCTCGGTCCATCCACCCATCAACTCACCCATCTGTCGATCCACCCATCATCACTCACTCCTCGGTCCATCCACCCATCA	.	PASS	END=114753585;HOMLEN=0;SVLEN=57;SVTYPE=DUP:TANDEM;NTLEN=0	GT:AD	0/0:46,3
13	115060847	.	GTGCTCCCCAGCTCGTCTCCAGCGGCTCTGGCGTGCTCCCCAGCTCGTCTCCAGCGGCTCTGGCC	GTGCTCCCCAGCTCGTCTCCAGCGGCTCTGGCGTGCTCCCCAGCTCGTCTCCAGCGGCTCTGGCCTGCTCCCCAGCTCGTCTCCAGCGGCTCTGGCGTGCTCCCCAGCTCGTCTCCAGCGGCTCTGGCC	.	PASS	END=115060911;HOMLEN=0;SVLEN=64;SVTYPE=DUP:TANDEM;NTLEN=0	GT:AD	0/0:95,4
14	24236375	.	TAGGGGGAGCAGAAGGTAGATACAATTGGGCAATTCTTGGAACCAATTTGATATTGAGGGTGAGGGA	TAGGGGGAGCAGAAGGTAGATACAATTGGGCAATTCTTGGAACCAATTTGATATTGAGGGTGAGGGAAGGGGGAGCAGAAGGTAGATACAATTGGGCAATTCTTGGAACCAATTTGATATTGAGGGTGAGGGA	.	PASS	END=24236441;HOMLEN=0;SVLEN=65;SVTYPE=DUP:TANDEM;NTLEN=0	GT:AD	0/1:64,18
14	37280082	.	AAAGAAAAGAGTGGGGGAAATAATTCAGCATATGATAGAGAAAAGAGTGGGGGAAATAATTCAGCATATGATAGAG	AAAGAAAAGAGTGGGGGAAATAATTCAGCATATGATAGAGAAAAGAGTGGGGGAAATAATTCAGCATATGATAGAGAAGAAAAGAGTGGGGGAAATAATTCAGCATATGATAGAGAAAAGAGTGGGGGAAATAATTCAGCATATGATAGAG	.	PASS	END=37280157;HOMLEN=0;SVLEN=72;SVTYPE=DUP:TANDEM;NTLEN=0	GT:AD	0/0:57,3
14	39502716	.	GATAATAGGAGTGTCTTTATTCATAGGCTGATGGGATCACATAGGAGTTTATGCTATGAGATGAGATGAATCAGGATGGCGGCTAGTCACCACGAAGACTAACAATGGAATTAGAGGCTTGGTGCTTT	GATAATAGGAGTGTCTTTATTCATAGGCTGATGGGATCACATAGGAGTTTATGCTATGAGATGAGATGAATCAGGATGGCGGCTAGTCACCACGAAGACTAACAATGGAATTAGAGGCTTGGTGCTTTATAATAGGAGTGTCTTTATTCATAGGCTGATGGGATCACATAGGAGTTTATGCTATGAGATGAGATGAATCAGGATGGCGGCTAGTCACCACGAAGACTAACAATGGAATTAGAGGCTTGGTGCTTT	.	PASS	END=39502843;HOMLEN=0;SVLEN=126;SVTYPE=DUP:TANDEM;NTLEN=0	GT:AD	0/1:52,13
14	43241809	.	TGGATTTATGGCTGAATTCTATTAGAGGTACAAAGAGTAGCTGGTAACATTTCTTCTAAAACTATTCC	TGGATTTATGGCTGAATTCTATTAGAGGTACAAAGAGTAGCTGGTAACATTTCTTCTAAAACTATTCCGGATTTATGGCTGAATTCTATTAGAGGTACAAAGAGTAGCTGGTAACATTTCTTCTAAAACTATTCC	.	PASS	END=43241876;HOMLEN=0;SVLEN=67;SVTYPE=DUP:TANDEM;NTLEN=0	GT:AD	0/1:70,39
14	53304080	.	GAGGTACACCAACTAAATAACTTTGTAACCTCACTTCAGCCTCTTCATTTACATAGGGC	GAGGTACACCAACTAAATAACTTTGTAACCTCACTTCAGCCTCTTCATTTACATAGGGCAGGTACACCAACTAAATAACTTTGTAACCTCACTTCAGCCTCTTCATTTACATAGGGC	.	PASS	END=53304138;HOMLEN=0;SVLEN=56;SVTYPE=DUP:TANDEM;NTLEN=0	GT:AD	0/1:68,29
14	54812815	.	ATATATACACATATATATATATACATATATATACACATATATATATAAAACATATCATGTATTAGTTATATTTCTCCAGAGAACTCTGACTAATAC	ATATATACACATATATATATATACATATATATACACATATATATATAAAACATATCATGTATTAGTTATATTTCTCCAGAGAACTCTGACTAATACTATATACACATATATATATATACATATATATACACATATATATATAAAACATATCATGTATTAGTTATATTTCTCCAGAGAACTCTGACTAATAC	.	PASS	END=54812910;HOMLEN=0;SVLEN=92;SVTYPE=DUP:TANDEM;NTLEN=0	GT:AD	0/0:67,2
14	56666860	.	AATATTTGTAGTTGTTATTGTAACAGAAGGTATTTCTTCTTTCTTTTACTGCTACTACACCACCTTGCCCTAACAATAATGAGAGTTCAAATACAGAGTGCTTATTCTGTGTCATACAGGTAATATCTATGGCCACCAGATTCTGTGCTAATAAGCACTTTGCATATTTTTT	AATATTTGTAGTTGTTATTGTAACAGAAGGTATTTCTTCTTTCTTTTACTGCTACTACACCACCTTGCCCTAACAATAATGAGAGTTCAAATACAGAGTGCTTATTCTGTGTCATACAGGTAATATCTATGGCCACCAGATTCTGTGCTAATAAGCACTTTGCATATTTTTTATATTTGTAGTTGTTATTGTAACAGAAGGTATTTCTTCTTTCTTTTACTGCTACTACACCACCTTGCCCTAACAATAATGAGAGTTCAAATACAGAGTGCTTATTCTGTGTCATACAGGTAATATCTATGGCCACCAGATTCTGTGCTAATAAGCACTTTGCATATTTTTT	.	PASS	END=56667031;HOMLEN=0;SVLEN=170;SVTYPE=DUP:TANDEM;NTLEN=0	GT:AD	0/1:100,42
14	61639500	.	TATAAAACCCAGGCAGCCTGGCAGCAAAGCTCACTCTTACATATAGGACCCCACTACTTTTCCAAGCAAGAACATCACTAGGTGATATGTTTTAGCTGTGTCCCCACCCAAATCTCATGTTAAAT	TATAAAACCCAGGCAGCCTGGCAGCAAAGCTCACTCTTACATATAGGACCCCACTACTTTTCCAAGCAAGAACATCACTAGGTGATATGTTTTAGCTGTGTCCCCACCCAAATCTCATGTTAAATATAAAACCCAGGCAGCCTGGCAGCAAAGCTCACTCTTACATATAGGACCCCACTACTTTTCCAAGCAAGAACATCACTAGGTGATATGTTTTAGCTGTGTCCCCACCCAAATCTCATGTTAAAT	.	PASS	END=61639624;HOMLEN=0;SVLEN=120;SVTYPE=DUP:TANDEM;NTLEN=0	GT:AD	0/1:72,36
14	69780312	.	CCAGTAGTGTTGGAAAGCTGTGCAGTCATCAGTACCCCTGGAGGAGTCATATTAGGATGTGTTGGGAAATCTAACTGGAGGCCTTAGGTGGGTTTCCCCAGGCAGCTCCTATCTCGTGTTCTGGATATGTAATTAAACTAGGGCCTCCCAGGCCTGTGGGAC	CCAGTAGTGTTGGAAAGCTGTGCAGTCATCAGTACCCCTGGAGGAGTCATATTAGGATGTGTTGGGAAATCTAACTGGAGGCCTTAGGTGGGTTTCCCCAGGCAGCTCCTATCTCGTGTTCTGGATATGTAATTAAACTAGGGCCTCCCAGGCCTGTGGGACCAGTAGTGTTGGAAAGCTGTGCAGTCATCAGTACCCCTGGAGGAGTCATATTAGGATGTGTTGGGAAATCTAACTGGAGGCCTTAGGTGGGTTTCCCCAGGCAGCTCCTATCTCGTGTTCTGGATATGTAATTAAACTAGGGCCTCCCAGGCCTGTGGGAC	.	PASS	END=69780473;HOMLEN=0;SVLEN=160;SVTYPE=DUP:TANDEM;NTLEN=0	GT:AD	0/0:95,13
14	70864683	.	GATGAGTGTTCGGCTCCTAGCAGAGACAGTAGCTCTTCTCTGCTAGGGAGGTCATCCCA	GATGAGTGTTCGGCTCCTAGCAGAGACAGTAGCTCTTCTCTGCTAGGGAGGTCATCCCAATGAGTGTTCGGCTCCTAGCAGAGACAGTAGCTCTTCTCTGCTAGGGAGGTCATCCCA	.	PASS	END=70864741;HOMLEN=0;SVLEN=58;SVTYPE=DUP:TANDEM;NTLEN=0	GT:AD	0/0:66,11
14	70879252	.	TATAGTATATATACAGTATATATATGTATGTATAGTATATATACAGTATATATATGTATGTAT	TATAGTATATATACAGTATATATATGTATGTATAGTATATATACAGTATATATATGTATGTATATAGTATATATACAGTATATATATGTATGTATAGTATATATACAGTATATATATGTATGTAT	.	PASS	END=70879314;HOMLEN=0;SVLEN=60;SVTYPE=DUP:TANDEM;NTLEN=0	GT:AD	0/0:62,13
14	71280218	.	CGAGATGGGTGGACCACTTGAGCTGAGGAGTTCAAGACCAGCCTGGGCAACATGGTGAAACCCCATCTCTACAAAATAGAAAAATTAGCCAGGCATGGTGGTGCCTGTGGTCCTAGCTTTTGGGAGGCT	CGAGATGGGTGGACCACTTGAGCTGAGGAGTTCAAGACCAGCCTGGGCAACATGGTGAAACCCCATCTCTACAAAATAGAAAAATTAGCCAGGCATGGTGGTGCCTGTGGTCCTAGCTTTTGGGAGGCTGAGATGGGTGGACCACTTGAGCTGAGGAGTTCAAGACCAGCCTGGGCAACATGGTGAAACCCCATCTCTACAAAATAGAAAAATTAGCCAGGCATGGTGGTGCCTGTGGTCCTAGCTTTTGGGAGGCT	.	PASS	END=71280346;HOMLEN=0;SVLEN=128;SVTYPE=DUP:TANDEM;NTLEN=0	GT:AD	0/0:79,16
14	72466390	.	CTCATGAGCTCTGGTTGTTTAAAAGTGTGTAGCACTTCCCCTCTCTCTTTCTCGTGCTCTGGACATGTGAATTGCC	CTCATGAGCTCTGGTTGTTTAAAAGTGTGTAGCACTTCCCCTCTCTCTTTCTCGTGCTCTGGACATGTGAATTGCCTCATGAGCTCTGGTTGTTTAAAAGTGTGTAGCACTTCCCCTCTCTCTTTCTCGTGCTCTGGACATGTGAATTGCC	.	PASS	END=72466465;HOMLEN=0;SVLEN=74;SVTYPE=DUP:TANDEM;NTLEN=0	GT:AD	0/0:62,13
14	76698316	.	GCCTCACTGCAGCCTCACTGCAGCCTCACTGCAGGCTCAAGCAATCTTCCTGCTTCA	GCCTCACTGCAGCCTCACTGCAGCCTCACTGCAGGCTCAAGCAATCTTCCTGCTTCACCTCACTGCAGCCTCACTGCAGCCTCACTGCAGGCTCAAGCAATCTTCCTGCTTCA	.	PASS	END=76698372;HOMLEN=0;SVLEN=55;SVTYPE=DUP:TANDEM;NTLEN=0	GT:AD	0/0:96,2
14	94986010	.	CTGGAGGTGGGGATGATGGAGATGATGGTGGTGATGGAGATGGTGGTGGTGA	CTGGAGGTGGGGATGATGGAGATGATGGTGGTGATGGAGATGGTGGTGGTGATGGAGGTGGGGATGATGGAGATGATGGTGGTGATGGAGATGGTGGTGGTGA	.	PASS	END=94986061;HOMLEN=0;SVLEN=51;SVTYPE=DUP:TANDEM;NTLEN=0	GT:AD	0/0:55,10
14	95363384	.	ACACACAGAGACACACAAACATACACACAGACACACACATACAGAGATGCAGAGACACACACAGACATACAGAGACACAC	ACACACAGAGACACACAAACATACACACAGACACACACATACAGAGATGCAGAGACACACACAGACATACAGAGACACACCACACAGAGACACACAAACATACACACAGACACACACATACAGAGATGCAGAGACACACACAGACATACAGAGACACAC	.	PASS	END=95363463;HOMLEN=0;SVLEN=74;SVTYPE=DUP:TANDEM;NTLEN=0	GT:AD	0/1:83,23
14	97441932	.	GGCAACTGAGGTTCCAAAGATTTAAGTGATGTGCCAAGGGCTTAATAAATCTCTGCTGAATGAAGGGGTGATGTGCAGCCATTTATCTT	GGCAACTGAGGTTCCAAAGATTTAAGTGATGTGCCAAGGGCTTAATAAATCTCTGCTGAATGAAGGGGTGATGTGCAGCCATTTATCTTGCAACTGAGGTTCCAAAGATTTAAGTGATGTGCCAAGGGCTTAATAAATCTCTGCTGAATGAAGGGGTGATGTGCAGCCATTTATCTT	.	PASS	END=97442020;HOMLEN=0;SVLEN=88;SVTYPE=DUP:TANDEM;NTLEN=0	GT:AD	0/1:72,19
14	103687642	.	TTCCCTTCTAACCATGGCCGGGGCCCTGGGTGACGTCCCTTCTAACCATGGCCGGGGCCCTGGGTGACG	TTCCCTTCTAACCATGGCCGGGGCCCTGGGTGACGTCCCTTCTAACCATGGCCGGGGCCCTGGGTGACGTCCCTTCTAACCATGGCCGGGGCCCTGGGTGACGTCCCTTCTAACCATGGCCGGGGCCCTGGGTGACG	.	PASS	END=103687710;HOMLEN=0;SVLEN=68;SVTYPE=DUP:TANDEM;NTLEN=0	GT:AD	0/0:68,7
14	103829607	.	TAATTAGTTAGTTAATCTATAAGATTAGTTAGTTAATCTATAAGATTAATTAGTTAATTAATTAATTAC	TAATTAGTTAGTTAATCTATAAGATTAGTTAGTTAATCTATAAGATTAATTAGTTAATTAATTAATTACAATTAGTTAGTTAATCTATAAGATTAGTTAGTTAATCTATAAGATTAATTAGTTAATTAATTAATTAC	.	PASS	END=103829675;HOMLEN=0;SVLEN=67;SVTYPE=DUP:TANDEM;NTLEN=0	GT:AD	0/0:59,6
14	104755796	.	CTGTGAGTGTGTGTGGGCATGCCTGTGAATGTGCGTGTGCATGCATATATGAGTGCA	CTGTGAGTGTGTGTGGGCATGCCTGTGAATGTGCGTGTGCATGCATATATGAGTGCATGTGAGTGTGTGTGGGCATGCCTGTGAATGTGCGTGTGCATGCATATATGAGTGCA	.	PASS	END=104755852;HOMLEN=0;SVLEN=56;SVTYPE=DUP:TANDEM;NTLEN=0	GT:AD	0/0:49,4
14	104775095	.	CGGCTCTATATCCCAAAGAAGGATGGCTCTAGATCCCAAAGAAGGATGGCTCTAGATCCCAAAGAAGGAC	CGGCTCTATATCCCAAAGAAGGATGGCTCTAGATCCCAAAGAAGGATGGCTCTAGATCCCAAAGAAGGACGGCTCTATATCCCAAAGAAGGATGGCTCTAGATCCCAAAGAAGGATGGCTCTAGATCCCAAAGAAGGAC	.	PASS	END=104775164;HOMLEN=0;SVLEN=69;SVTYPE=DUP:TANDEM;NTLEN=0	GT:AD	0/0:32,2
14	105481734	.	AACAGAACTCTCAGCCATTATCTGCCGCCATCAGTCGGAAACCAGCCCTTTACCTTCAGTAACGGGCCAGGAAGCCAGGTTGCCCT	AACAGAACTCTCAGCCATTATCTGCCGCCATCAGTCGGAAACCAGCCCTTTACCTTCAGTAACGGGCCAGGAAGCCAGGTTGCCCTACAGAACTCTCAGCCATTATCTGCCGCCATCAGTCGGAAACCAGCCCTTTACCTTCAGTAACGGGCCAGGAAGCCAGGTTGCCCT	.	PASS	END=105481819;HOMLEN=0;SVLEN=84;SVTYPE=DUP:TANDEM;NTLEN=0	GT:AD	0/0:59,4
14	105628135	.	TCCCTGTCCTTCCAGGACTCAGTTGCCTCCTCTGCGAATAGCAACCTCTCACCC	TCCCTGTCCTTCCAGGACTCAGTTGCCTCCTCTGCGAATAGCAACCTCTCACCCCCCTGTCCTTCCAGGACTCAGTTGCCTCCTCTGCGAATAGCAACCTCTCACCC	.	PASS	END=105628188;HOMLEN=0;SVLEN=51;SVTYPE=DUP:TANDEM;NTLEN=0	GT:AD	0/0:59,3
14	105628811	.	CAAAGCCCAGGGTACCCCAGGTCCAGGGCACCCCAAAGCCCAGAGTATCCCACAGCCCAGGGCACTGCATGGCCCAGCATACTCCAAGACCCAGGGCACCCCAGTTCCAGGGCACCCCAAAGCCCAGGGTACCCCAGAGCCCCAAAGCACTGCATGGCCCAGCACACCCCAAGGTCCAGGGCACCTT	CAAAGCCCAGGGTACCCCAGGTCCAGGGCACCCCAAAGCCCAGAGTATCCCACAGCCCAGGGCACTGCATGGCCCAGCATACTCCAAGACCCAGGGCACCCCAGTTCCAGGGCACCCCAAAGCCCAGGGTACCCCAGAGCCCCAAAGCACTGCATGGCCCAGCACACCCCAAGGTCCAGGGCACCTTAAAGCCCAGGGTACCCCAGGTCCAGGGCACCCCAAAGCCCAGAGTATCCCACAGCCCAGGGCACTGCATGGCCCAGCATACTCCAAGACCCAGGGCACCCCAGTTCCAGGGCACCCCAAAGCCCAGGGTACCCCAGAGCCCCAAAGCACTGCATGGCCCAGCACACCCCAAGGTCCAGGGCACCTT	.	PASS	END=105628997;HOMLEN=0;SVLEN=186;SVTYPE=DUP:TANDEM;NTLEN=0	GT:AD	0/0:93,5
14	105905489	.	GCCCCCACCCCTGAGGTGTCTGCATGGCTGGAAGCACCCTCCCTGGTCACTCAGGCAGCCCTGCAGGGCTGTGAGCTCTGCCCCC	GCCCCCACCCCTGAGGTGTCTGCATGGCTGGAAGCACCCTCCCTGGTCACTCAGGCAGCCCTGCAGGGCTGTGAGCTCTGCCCCCCCCCCACCCCTGAGGTGTCTGCATGGCTGGAAGCACCCTCCCTGGTCACTCAGGCAGCCCTGCAGGGCTGTGAGCTCTGCCCCC	.	PASS	END=105905573;HOMLEN=0;SVLEN=80;SVTYPE=DUP:TANDEM;NTLEN=0	GT:AD	0/0:68,13
14	105909168	.	ACTGTGTGCAGGAACACAGCAGAACAGACCTTGAGCGTCATGGAATGCACACAG	ACTGTGTGCAGGAACACAGCAGAACAGACCTTGAGCGTCATGGAATGCACACAGCTGTGTGCAGGAACACAGCAGAACAGACCTTGAGCGTCATGGAATGCACACAG	.	PASS	END=105909221;HOMLEN=0;SVLEN=53;SVTYPE=DUP:TANDEM;NTLEN=0	GT:AD	0/0:81,7
14	105968585	.	AATCCTCCCATCTCAGCCTCCTGAGTGGCTGAGACTACAGGCGCGTGCCACCATGCCCAGCTA	AATCCTCCCATCTCAGCCTCCTGAGTGGCTGAGACTACAGGCGCGTGCCACCATGCCCAGCTAATCCTCCCATCTCAGCCTCCTGAGTGGCTGAGACTACAGGCGCGTGCCACCATGCCCAGCTA	.	PASS	END=105968647;HOMLEN=0;SVLEN=62;SVTYPE=DUP:TANDEM;NTLEN=0	GT:AD	0/0:69,2
14	106484365	.	CTTGGAAAGCAGTCTGGAGAGAGGCTGCGGAGAACAGGAAACACTTGTACAGTGTTGGGTGGAATGTGAATTAGTCCAAGCACTGT	CTTGGAAAGCAGTCTGGAGAGAGGCTGCGGAGAACAGGAAACACTTGTACAGTGTTGGGTGGAATGTGAATTAGTCCAAGCACTGTTTGGAAAGCAGTCTGGAGAGAGGCTGCGGAGAACAGGAAACACTTGTACAGTGTTGGGTGGAATGTGAATTAGTCCAAGCACTGT	.	PASS	END=106484450;HOMLEN=0;SVLEN=83;SVTYPE=DUP:TANDEM;NTLEN=0	GT:AD	0/1:23,9
15	20452550	.	GGCCAGGAGTTCAAAACCAGCCTGGGCAACATAGTGAGACGGCATCTCTACAAAAACCTTTTTACAATATTAGCCGGGCATGGTGGTGCATGCCTATAGTCCCATCTACTCAGCAGGCTGAGGCAGGAGGATCACTTGAA	GGCCAGGAGTTCAAAACCAGCCTGGGCAACATAGTGAGACGGCATCTCTACAAAAACCTTTTTACAATATTAGCCGGGCATGGTGGTGCATGCCTATAGTCCCATCTACTCAGCAGGCTGAGGCAGGAGGATCACTTGAAGCCAGGAGTTCAAAACCAGCCTGGGCAACATAGTGAGACGGCATCTCTACAAAAACCTTTTTACAATATTAGCCGGGCATGGTGGTGCATGCCTATAGTCCCATCTACTCAGCAGGCTGAGGCAGGAGGATCACTTGAA	.	PASS	END=20452689;HOMLEN=0;SVLEN=139;SVTYPE=DUP:TANDEM;NTLEN=0	GT:AD	0/0:81,20
15	24040048	.	TCTAAATAATATCCTCCAATAAAAGGAGACGGTTGGGAGGCTGAAGCTAAATAATATCCTCCAATAAAAGGAGACGGTTGGGAGGCTGAAG	TCTAAATAATATCCTCCAATAAAAGGAGACGGTTGGGAGGCTGAAGCTAAATAATATCCTCCAATAAAAGGAGACGGTTGGGAGGCTGAAGCTAAATAATATCCTCCAATAAAAGGAGACGGTTGGGAGGCTGAAGCTAAATAATATCCTCCAATAAAAGGAGACGGTTGGGAGGCTGAAG	.	PASS	END=24040138;HOMLEN=0;SVLEN=90;SVTYPE=DUP:TANDEM;NTLEN=0	GT:AD	0/0:61,10
15	25137649	.	CGGGTGTGGTGGATCACTTGAGGTCAGGAGTTTGAGACCAGCCTGGCCAACATGGTGAAACCCTATCTCTACTAAAAATACAAAAATTAGTT	CGGGTGTGGTGGATCACTTGAGGTCAGGAGTTTGAGACCAGCCTGGCCAACATGGTGAAACCCTATCTCTACTAAAAATACAAAAATTAGTTGGGTGTGGTGGATCACTTGAGGTCAGGAGTTTGAGACCAGCCTGGCCAACATGGTGAAACCCTATCTCTACTAAAAATACAAAAATTAGTT	.	PASS	END=25137740;HOMLEN=0;SVLEN=91;SVTYPE=DUP:TANDEM;NTLEN=0	GT:AD	0/1:53,15
15	25612344	.	ACATATTTGTAAATATGTAAATATTTACATATTTGTAAATATGTAAATATTTG	ACATATTTGTAAATATGTAAATATTTACATATTTGTAAATATGTAAATATTTGCATATTTGTAAATATGTAAATATTTACATATTTGTAAATATGTAAATATTTG	.	PASS	END=25612396;HOMLEN=0;SVLEN=52;SVTYPE=DUP:TANDEM;NTLEN=0	GT:AD	0/0:47,7
15	33350186	.	ATGGGGCTGGTGGTGGAAAGGCGTGGCGGGGCTGGTAGTGGAAAGGCGTGGCGGGCTGGTGGTGGAAAGGTGTGGT	ATGGGGCTGGTGGTGGAAAGGCGTGGCGGGGCTGGTAGTGGAAAGGCGTGGCGGGCTGGTGGTGGAAAGGTGTGGTTGGGGCTGGTGGTGGAAAGGCGTGGCGGGGCTGGTAGTGGAAAGGCGTGGCGGGCTGGTGGTGGAAAGGTGTGGT	.	PASS	END=33350261;HOMLEN=0;SVLEN=74;SVTYPE=DUP:TANDEM;NTLEN=0	GT:AD	0/0:58,5
15	41491898	.	CATATATCATATATATGATATATTATATATGATATATATGTCATATATTATATATGATACATATATGATATATATGTCATATATTATA	CATATATCATATATATGATATATTATATATGATATATATGTCATATATTATATATGATACATATATGATATATATGTCATATATTATAATATATCATATATATGATATATTATATATGATATATATGTCATATATTATATATGATACATATATGATATATATGTCATATATTATA	.	PASS	END=41491985;HOMLEN=0;SVLEN=87;SVTYPE=DUP:TANDEM;NTLEN=0	GT:AD	0/0:56,2
15	68701815	.	AGTAGGTACTGATAGGTAGTACTGATACTCTACCTATCAGTACTACCTGATTAG	AGTAGGTACTGATAGGTAGTACTGATACTCTACCTATCAGTACTACCTGATTAGGTAGGTACTGATAGGTAGTACTGATACTCTACCTATCAGTACTACCTGATTAG	.	PASS	END=68701868;HOMLEN=0;SVLEN=53;SVTYPE=DUP:TANDEM;NTLEN=0	GT:AD	0/0:57,3
15	69578358	.	TGACGCGGTCTTTAGGTAGAGAGTGTCAGAACTGAATCGGAGGACACCCAGAGCCCTCAACCTCTGGGATCG	TGACGCGGTCTTTAGGTAGAGAGTGTCAGAACTGAATCGGAGGACACCCAGAGCCCTCAACCTCTGGGATCGGACGCGGTCTTTAGGTAGAGAGTGTCAGAACTGAATCGGAGGACACCCAGAGCCCTCAACCTCTGGGATCG	.	PASS	END=69578429;HOMLEN=0;SVLEN=71;SVTYPE=DUP:TANDEM;NTLEN=0	GT:AD	0/0:68,8
15	69578460	.	CTGAATCGGAGGACACCCAGCTGGTGTCCACTGCAGAACTGATTGCTTGTTTGCTGGTGAGAGAAATCCTCA	CTGAATCGGAGGACACCCAGCTGGTGTCCACTGCAGAACTGATTGCTTGTTTGCTGGTGAGAGAAATCCTCATGAATCGGAGGACACCCAGCTGGTGTCCACTGCAGAACTGATTGCTTGTTTGCTGGTGAGAGAAATCCTCA	.	PASS	END=69578531;HOMLEN=0;SVLEN=71;SVTYPE=DUP:TANDEM;NTLEN=0	GT:AD	0/0:66,2
15	70929889	.	CATGCCACTCACAGCCACCTTCGTGTACCATGTTCGGGCTCAGGACCAATAGGGAAGGCACAGGAAGGCAGATTTCTGGTCAAAATTAAGA	CATGCCACTCACAGCCACCTTCGTGTACCATGTTCGGGCTCAGGACCAATAGGGAAGGCACAGGAAGGCAGATTTCTGGTCAAAATTAAGAATGCCACTCACAGCCACCTTCGTGTACCATGTTCGGGCTCAGGACCAATAGGGAAGGCACAGGAAGGCAGATTTCTGGTCAAAATTAAGA	.	PASS	END=70929979;HOMLEN=0;SVLEN=90;SVTYPE=DUP:TANDEM;NTLEN=0	GT:AD	0/0:81,2
15	75415601	.	TATAAAAATATATAATATATAATATATATTTATAATATATAATATATATTTTTCC	TATAAAAATATATAATATATAATATATATTTATAATATATAATATATATTTTTCCATAAAAATATATAATATATAATATATATTTATAATATATAATATATATTTTTCC	.	PASS	END=75415655;HOMLEN=0;SVLEN=54;SVTYPE=DUP:TANDEM;NTLEN=0	GT:AD	0/0:43,4
15	83897945	.	CGCTACTATATATACTATATATGGTATATAGTATATATACACACTACTATATATACTATATATGGCATATAGTATATATACACA	CGCTACTATATATACTATATATGGTATATAGTATATATACACACTACTATATATACTATATATGGCATATAGTATATATACACAGCTACTATATATACTATATATGGTATATAGTATATATACACACTACTATATATACTATATATGGCATATAGTATATATACACA	.	PASS	END=83898028;HOMLEN=0;SVLEN=82;SVTYPE=DUP:TANDEM;NTLEN=0	GT:AD	0/0:55,2
15	89440773	.	GCCCCACCTCCTGCTGCTCAGAGGCGGCCCCACCTCCTGCTGCTCAGATGCACCCC	GCCCCACCTCCTGCTGCTCAGAGGCGGCCCCACCTCCTGCTGCTCAGATGCACCCCCCCCACCTCCTGCTGCTCAGAGGCGGCCCCACCTCCTGCTGCTCAGATGCACCCC	.	PASS	END=89440828;HOMLEN=0;SVLEN=52;SVTYPE=DUP:TANDEM;NTLEN=0	GT:AD	0/0:75,6
15	89857286	.	ACAGACACACACACACACACACAAATGTAGGACCTACAAATTACAATTCACGTTAGGAGGAAAGACACACACACAA	ACAGACACACACACACACACACAAATGTAGGACCTACAAATTACAATTCACGTTAGGAGGAAAGACACACACACAACAGACACACACACACACACACAAATGTAGGACCTACAAATTACAATTCACGTTAGGAGGAAAGACACACACACAA	.	PASS	END=89857361;HOMLEN=0;SVLEN=62;SVTYPE=DUP:TANDEM;NTLEN=0	GT:AD	0/0:68,5
15	97366586	.	AATTTAAATATAAATACTTATTAAATAAGTATTTAAATATAAATACTTATTTAATAAGTA	AATTTAAATATAAATACTTATTAAATAAGTATTTAAATATAAATACTTATTTAATAAGTAATTTAAATATAAATACTTATTAAATAAGTATTTAAATATAAATACTTATTTAATAAGTA	.	PASS	END=97366645;HOMLEN=0;SVLEN=58;SVTYPE=DUP:TANDEM;NTLEN=0	GT:AD	0/0:46,2
15	98184421	.	ATAATTATATAATATATAATATGTAATTATATAATATATATAATTATATAATATATAATATGTAAT	ATAATTATATAATATATAATATGTAATTATATAATATATATAATTATATAATATATAATATGTAATTAATTATATAATATATAATATGTAATTATATAATATATATAATTATATAATATATAATATGTAAT	.	PASS	END=98184486;HOMLEN=0;SVLEN=65;SVTYPE=DUP:TANDEM;NTLEN=0	GT:AD	0/0:47,3
15	99787936	.	TTTTTTTAGGATGATGAAAATTTTCTAAATTTTCTAGGATGATGAAAATTTTCTAAA	TTTTTTTAGGATGATGAAAATTTTCTAAATTTTCTAGGATGATGAAAATTTTCTAAATTTTTTAGGATGATGAAAATTTTCTAAATTTTCTAGGATGATGAAAATTTTCTAAA	.	PASS	END=99787992;HOMLEN=0;SVLEN=56;SVTYPE=DUP:TANDEM;NTLEN=0	GT:AD	0/0:67,5
15	101481630	.	TGTCTGTGTGTGTGTGTGTGTCTGTGTGTGTCTATGTCTCTGTGTGTGTGTGTGTGTGTGTGTGTGTGTGTGTGTGTGTAAGGTGGGATGTCTCTT	TGTCTGTGTGTGTGTGTGTGTCTGTGTGTGTCTATGTCTCTGTGTGTGTGTGTGTGTGTGTGTGTGTGTGTGTGTGTGTAAGGTGGGATGTCTCTTGTCTGTGTGTGTGTGTGTGTCTGTGTGTGTCTATGTCTCTGTGTGTGTGTGTGTGTGTGTGTGTGTGTGTGTGTGTGTAAGGTGGGATGTCTCTT	.	PASS	END=101481725;HOMLEN=0;SVLEN=92;SVTYPE=DUP:TANDEM;NTLEN=0	GT:AD	0/0:67,2
15	101927902	.	TCTGGGGGCCCTCCCCAGACTCTCAGGGAGCATCTCCACCCAGAACCATCTGG	TCTGGGGGCCCTCCCCAGACTCTCAGGGAGCATCTCCACCCAGAACCATCTGGCTGGGGGCCCTCCCCAGACTCTCAGGGAGCATCTCCACCCAGAACCATCTGG	.	PASS	END=101927954;HOMLEN=0;SVLEN=52;SVTYPE=DUP:TANDEM;NTLEN=0	GT:AD	0/1:88,43
16	368897	.	AGCCGGGGCCTTGGTGAGAGTGGCTCTGACCCCTGGCTGTGTGTGGAGAGAATG	AGCCGGGGCCTTGGTGAGAGTGGCTCTGACCCCTGGCTGTGTGTGGAGAGAATGGCCGGGGCCTTGGTGAGAGTGGCTCTGACCCCTGGCTGTGTGTGGAGAGAATG	.	PASS	END=368950;HOMLEN=0;SVLEN=53;SVTYPE=DUP:TANDEM;NTLEN=0	GT:AD	0/0:62,7
16	371640	.	TAGGTGGATTCCAACCCACGAAGGGTTAAACCCTCTCATAGCTGGGAATATGAGGTAGAAGGCGGATGCCAACCCACGAAGGGTTAAACCCTCTCATAGCTGGGAATATGAGGTAGA	TAGGTGGATTCCAACCCACGAAGGGTTAAACCCTCTCATAGCTGGGAATATGAGGTAGAAGGCGGATGCCAACCCACGAAGGGTTAAACCCTCTCATAGCTGGGAATATGAGGTAGAAGGTGGATTCCAACCCACGAAGGGTTAAACCCTCTCATAGCTGGGAATATGAGGTAGAAGGCGGATGCCAACCCACGAAGGGTTAAACCCTCTCATAGCTGGGAATATGAGGTAGA	.	PASS	END=371756;HOMLEN=0;SVLEN=116;SVTYPE=DUP:TANDEM;NTLEN=0	GT:AD	0/0:100,6
16	584181	.	GCCGTGGTCCTGTCGTGGGAGGCGACGGTGAGGGCGGCCCGGGGTCCCGACAGGG	GCCGTGGTCCTGTCGTGGGAGGCGACGGTGAGGGCGGCCCGGGGTCCCGACAGGGCCGTGGTCCTGTCGTGGGAGGCGACGGTGAGGGCGGCCCGGGGTCCCGACAGGG	.	PASS	END=584235;HOMLEN=0;SVLEN=54;SVTYPE=DUP:TANDEM;NTLEN=0	GT:AD	0/0:88,17
16	878051	.	CGGGCAGCCAGGCAGGGGTCTGGCCCAGTCCTAGCCAGGGGAAATGAACTCTCGGCCTCCA	CGGGCAGCCAGGCAGGGGTCTGGCCCAGTCCTAGCCAGGGGAAATGAACTCTCGGCCTCCAGGGCAGCCAGGCAGGGGTCTGGCCCAGTCCTAGCCAGGGGAAATGAACTCTCGGCCTCCA	.	PASS	END=878111;HOMLEN=0;SVLEN=60;SVTYPE=DUP:TANDEM;NTLEN=0	GT:AD	0/1:82,27
16	9667590	.	GTTGAGATGACTGCAAGCTGGGAAGAGAGCCTTCACCAGGAGCTGAATTTGCTGGTAGTTTGATCTTGAACCACA	GTTGAGATGACTGCAAGCTGGGAAGAGAGCCTTCACCAGGAGCTGAATTTGCTGGTAGTTTGATCTTGAACCACATTGAGATGACTGCAAGCTGGGAAGAGAGCCTTCACCAGGAGCTGAATTTGCTGGTAGTTTGATCTTGAACCACA	.	PASS	END=9667664;HOMLEN=0;SVLEN=74;SVTYPE=DUP:TANDEM;NTLEN=0	GT:AD	0/0:56,3
16	12956370	.	TGCTCACCTCCCGCTCCCGCTTGCCCACCGCTCACCTCCCGCTCCCGCTTG	TGCTCACCTCCCGCTCCCGCTTGCCCACCGCTCACCTCCCGCTCCCGCTTGGCTCACCTCCCGCTCCCGCTTGCCCACCGCTCACCTCCCGCTCCCGCTTG	.	PASS	END=12956420;HOMLEN=0;SVLEN=50;SVTYPE=DUP:TANDEM;NTLEN=0	GT:AD	0/0:60,3
16	14084637	.	AATAATAATATATATAATAATATATAAAATATATAATATATATTTTATATATAGATATATCTATATTC	AATAATAATATATATAATAATATATAAAATATATAATATATATTTTATATATAGATATATCTATATTCATAATAATATATATAATAATATATAAAATATATAATATATATTTTATATATAGATATATCTATATTC	.	PASS	END=14084704;HOMLEN=0;SVLEN=67;SVTYPE=DUP:TANDEM;NTLEN=0	GT:AD	0/0:41,5
16	16262063	.	GCCAGGCCGGGCGTGGTGGCTCATGCCTGTGATCCCAACACTTTGGGAGGTTGAGGCGGAGGATTGCCTGAGCCCAGGAGTTTGAGA	GCCAGGCCGGGCGTGGTGGCTCATGCCTGTGATCCCAACACTTTGGGAGGTTGAGGCGGAGGATTGCCTGAGCCCAGGAGTTTGAGACCAGGCCGGGCGTGGTGGCTCATGCCTGTGATCCCAACACTTTGGGAGGTTGAGGCGGAGGATTGCCTGAGCCCAGGAGTTTGAGA	.	PASS	END=16262149;HOMLEN=0;SVLEN=86;SVTYPE=DUP:TANDEM;NTLEN=0	GT:AD	0/0:88,21
16	33406668	.	TCAGTCCCCTGCTCACACCCCAGTGGGCTCCCATCTCACGCAGAACAGGAGTGAGAGCCCTCATCTCGCACGCATGAGATCCACCATGATCTGGC	TCAGTCCCCTGCTCACACCCCAGTGGGCTCCCATCTCACGCAGAACAGGAGTGAGAGCCCTCATCTCGCACGCATGAGATCCACCATGATCTGGCCAGTCCCCTGCTCACACCCCAGTGGGCTCCCATCTCACGCAGAACAGGAGTGAGAGCCCTCATCTCGCACGCATGAGATCCACCATGATCTGGC	.	PASS	END=33406762;HOMLEN=0;SVLEN=94;SVTYPE=DUP:TANDEM;NTLEN=0	GT:AD	0/0:130,24
16	59346468	.	TTTTCTTTCTTTCTTTCTTTCTTTCTTTTTTTCTTTAAGTTCTGGAATACATG	TTTTCTTTCTTTCTTTCTTTCTTTCTTTTTTTCTTTAAGTTCTGGAATACATGTTTCTTTCTTTCTTTCTTTCTTTCTTTTTTTCTTTAAGTTCTGGAATACATG	.	PASS	END=59346520;HOMLEN=0;SVLEN=51;SVTYPE=DUP:TANDEM;NTLEN=0	GT:AD	0/0:43,2
16	67185945	.	GGGCTATATCTGCTCCTGACGGCTTCTTCCCACCAATGTTCAATCTTAAAAAGCCACCTCTCT	GGGCTATATCTGCTCCTGACGGCTTCTTCCCACCAATGTTCAATCTTAAAAAGCCACCTCTCTGGCTATATCTGCTCCTGACGGCTTCTTCCCACCAATGTTCAATCTTAAAAAGCCACCTCTCT	.	PASS	END=67186007;HOMLEN=0;SVLEN=62;SVTYPE=DUP:TANDEM;NTLEN=0	GT:AD	0/1:81,30
16	67816655	.	CAAAAATCACTTTTAAGAGCCATCTCTTAAAAGCCACTTTTAAGAGCCATCTCTT	CAAAAATCACTTTTAAGAGCCATCTCTTAAAAGCCACTTTTAAGAGCCATCTCTTAAAAATCACTTTTAAGAGCCATCTCTTAAAAGCCACTTTTAAGAGCCATCTCTT	.	PASS	END=67816709;HOMLEN=0;SVLEN=54;SVTYPE=DUP:TANDEM;NTLEN=0	GT:AD	0/0:38,2
16	76004401	.	ATTATATATAAATATATATATAAATCTATATATATAAATATTATATATAAATCTATATTTATATATAATATATATTTTATAGATATATAAATCTCTATATAA	ATTATATATAAATATATATATAAATCTATATATATAAATATTATATATAAATCTATATTTATATATAATATATATTTTATAGATATATAAATCTCTATATAATTATATATAAATATATATATAAATCTATATATATAAATATTATATATAAATCTATATTTATATATAATATATATTTTATAGATATATAAATCTCTATATAA	.	PASS	END=76004502;HOMLEN=0;SVLEN=97;SVTYPE=DUP:TANDEM;NTLEN=0	GT:AD	0/0:61,3
16	76454093	.	TATGTATATTCTGTAGAATATATATTAGAATAATGTATATTCTGTAGAATATATATTAGAATAATGTATATTCTATAGGAGATAAATATTAATTT	TATGTATATTCTGTAGAATATATATTAGAATAATGTATATTCTGTAGAATATATATTAGAATAATGTATATTCTATAGGAGATAAATATTAATTTATGTATATTCTGTAGAATATATATTAGAATAATGTATATTCTGTAGAATATATATTAGAATAATGTATATTCTATAGGAGATAAATATTAATTT	.	PASS	END=76454187;HOMLEN=0;SVLEN=93;SVTYPE=DUP:TANDEM;NTLEN=0	GT:AD	0/0:63,4
16	77564424	.	TTGTGGAAGTCAGTGTGGCGATTCCTCAAGAATCTAGAACTAGAAATACCATTTGACCC	TTGTGGAAGTCAGTGTGGCGATTCCTCAAGAATCTAGAACTAGAAATACCATTTGACCCTGTGGAAGTCAGTGTGGCGATTCCTCAAGAATCTAGAACTAGAAATACCATTTGACCC	.	PASS	END=77564482;HOMLEN=0;SVLEN=58;SVTYPE=DUP:TANDEM;NTLEN=0	GT:AD	0/1:58,33
16	81798657	.	CACTCCAGCCTGGGTGACAGAGTGAGATGAGACACTGTCCCCCCACAAAAAAAATAAATCAATGACTGGTGTGTCATAAGAAGAGGGACATTTGGACACAGAGACATGCACAGAGGGAAGATGATATGAAGGCAACACAGCGACACACAGGGAGAGCACCATGTGACAACTGAGGCAGAGGATGGGGAGAGGCATCTGCAAACCAGAACACACAAAAGATTCCCAGCAACCACCCAAAGCTTGGAGAGAGGCATGGGACAATCTCCCGCAGAGCCTCCGGAAGAAAGCAACCATGCCGGCCAGGTGTGGAGGCTCATGCCTGTAATTCCAGCACTTTGGGAGGCCCAGGAGGGCAGATCACTTGAGGTCAGGAGTTCAAGACCAGCCTGGGCTACATGA…	CACTCCAGCCTGGGTGACAGAGTGAGATGAGACACTGTCCCCCCACAAAAAAAATAAATCAATGACTGGTGTGTCATAAGAAGAGGGACATTTGGACACAGAGACATGCACAGAGGGAAGATGATATGAAGGCAACACAGCGACACACAGGGAGAGCACCATGTGACAACTGAGGCAGAGGATGGGGAGAGGCATCTGCAAACCAGAACACACAAAAGATTCCCAGCAACCACCCAAAGCTTGGAGAGAGGCATGGGACAATCTCCCGCAGAGCCTCCGGAAGAAAGCAACCATGCCGGCCAGGTGTGGAGGCTCATGCCTGTAATTCCAGCACTTTGGGAGGCCCAGGAGGGCAGATCACTTGAGGTCAGGAGTTCAAGACCAGCCTGGGCTACATGA…	.	PASS	END=81799201;HOMLEN=0;SVLEN=543;SVTYPE=DUP:TANDEM;NTLEN=0	GT:AD	0/1:125,36
16	82791081	.	AATTATGTCAACATTTAATTGCAAGAGATAGCTGCTCTGCCCAGAGGGCTTCCGGAACACCTTAGCTTTTGGTTTAAAGCTCAATTTTAGGTAACTGATCAGGTAGAAGCTAGTTTGACTACCGCAGCTTGCAAATGC	AATTATGTCAACATTTAATTGCAAGAGATAGCTGCTCTGCCCAGAGGGCTTCCGGAACACCTTAGCTTTTGGTTTAAAGCTCAATTTTAGGTAACTGATCAGGTAGAAGCTAGTTTGACTACCGCAGCTTGCAAATGCATTATGTCAACATTTAATTGCAAGAGATAGCTGCTCTGCCCAGAGGGCTTCCGGAACACCTTAGCTTTTGGTTTAAAGCTCAATTTTAGGTAACTGATCAGGTAGAAGCTAGTTTGACTACCGCAGCTTGCAAATGC	.	PASS	END=82791218;HOMLEN=0;SVLEN=137;SVTYPE=DUP:TANDEM;NTLEN=0	GT:AD	0/0:81,20
16	84964454	.	GCGGGTGTGGGTGTGAGTGGGTAGGGGTGTGGGTGTGGGTGAGTGGGTGTGGGTGA	GCGGGTGTGGGTGTGAGTGGGTAGGGGTGTGGGTGTGGGTGAGTGGGTGTGGGTGACGGGTGTGGGTGTGAGTGGGTAGGGGTGTGGGTGTGGGTGAGTGGGTGTGGGTGA	.	PASS	END=84964509;HOMLEN=0;SVLEN=54;SVTYPE=DUP:TANDEM;NTLEN=0	GT:AD	0/0:39,2
16	85877881	.	ATCCTCCTTCCTTCCTTCCTTCCCCTTCCTTCCTTCCTACCTCCCTCCCTCCCTTCTTCCCTCCTTCCTTCCTTCT	ATCCTCCTTCCTTCCTTCCTTCCCCTTCCTTCCTTCCTACCTCCCTCCCTCCCTTCTTCCCTCCTTCCTTCCTTCTTCCTCCTTCCTTCCTTCCTTCCCCTTCCTTCCTTCCTACCTCCCTCCCTCCCTTCTTCCCTCCTTCCTTCCTTCT	.	PASS	END=85877956;HOMLEN=0;SVLEN=59;SVTYPE=DUP:TANDEM;NTLEN=0	GT:AD	0/0:44,2
16	86142171	.	CACCATTACTACTGCTGCTACTATTATCATTACTACTACTACTATGACTACTACTACCACTATTACCACTACTGCTACGACTACCATTACTACTACTGCCACCATTACTACT	CACCATTACTACTGCTGCTACTATTATCATTACTACTACTACTATGACTACTACTACCACTATTACCACTACTGCTACGACTACCATTACTACTACTGCCACCATTACTACTACCATTACTACTGCTGCTACTATTATCATTACTACTACTACTATGACTACTACTACCACTATTACCACTACTGCTACGACTACCATTACTACTACTGCCACCATTACTACT	.	PASS	END=86142282;HOMLEN=0;SVLEN=111;SVTYPE=DUP:TANDEM;NTLEN=0	GT:AD	0/0:82,12
16	86464733	.	GAGCCTTTAATGAAGGGACCAGTTACAGAGGCTCACACAGGTGAAGACAGCCAGAGACA	GAGCCTTTAATGAAGGGACCAGTTACAGAGGCTCACACAGGTGAAGACAGCCAGAGACAAGCCTTTAATGAAGGGACCAGTTACAGAGGCTCACACAGGTGAAGACAGCCAGAGACA	.	PASS	END=86464791;HOMLEN=0;SVLEN=58;SVTYPE=DUP:TANDEM;NTLEN=0	GT:AD	0/0:64,3
16	86927408	.	AGGGGAGTTCAGCGACAGGAGTAATGCCAGCGACAGGTGAGATCAGCCAAAGGAATATAGCAGGCCAT	AGGGGAGTTCAGCGACAGGAGTAATGCCAGCGACAGGTGAGATCAGCCAAAGGAATATAGCAGGCCATGGGGAGTTCAGCGACAGGAGTAATGCCAGCGACAGGTGAGATCAGCCAAAGGAATATAGCAGGCCAT	.	PASS	END=86927475;HOMLEN=0;SVLEN=67;SVTYPE=DUP:TANDEM;NTLEN=0	GT:AD	0/0:68,6
16	88493018	.	AGCAGGATCTGGAGGTTACCCTGTAAGGCCTGGTGGCAGGGAGACCCTGGCTGACG	AGCAGGATCTGGAGGTTACCCTGTAAGGCCTGGTGGCAGGGAGACCCTGGCTGACGGCAGGATCTGGAGGTTACCCTGTAAGGCCTGGTGGCAGGGAGACCCTGGCTGACG	.	PASS	END=88493073;HOMLEN=0;SVLEN=55;SVTYPE=DUP:TANDEM;NTLEN=0	GT:AD	0/0:86,13
16	88960967	.	CACACACATGCACACACACATGCATACATATACACATGCACACAATGTACACACATGCACACAC	CACACACATGCACACACACATGCATACATATACACATGCACACAATGTACACACATGCACACACACACACATGCACACACACATGCATACATATACACATGCACACAATGTACACACATGCACACAC	.	PASS	END=88961030;HOMLEN=0;SVLEN=57;SVTYPE=DUP:TANDEM;NTLEN=0	GT:AD	0/0:47,3
16	89232227	.	ACACCCACGCAGCGGGGGAGAGGACAGACGTCCGGAACTGGGTAGAGATGGGCCGTGGGTGGGATTTGCTGGGGACAGAG	ACACCCACGCAGCGGGGGAGAGGACAGACGTCCGGAACTGGGTAGAGATGGGCCGTGGGTGGGATTTGCTGGGGACAGAGCACCCACGCAGCGGGGGAGAGGACAGACGTCCGGAACTGGGTAGAGATGGGCCGTGGGTGGGATTTGCTGGGGACAGAG	.	PASS	END=89232306;HOMLEN=0;SVLEN=78;SVTYPE=DUP:TANDEM;NTLEN=0	GT:AD	0/0:42,3
16	89395011	.	AGAGGCCCCTGCTGAGTGAGTGGACACACCCAGGAGCACGGGCGAAATCAGCG	AGAGGCCCCTGCTGAGTGAGTGGACACACCCAGGAGCACGGGCGAAATCAGCGGAGGCCCCTGCTGAGTGAGTGGACACACCCAGGAGCACGGGCGAAATCAGCG	.	PASS	END=89395063;HOMLEN=0;SVLEN=52;SVTYPE=DUP:TANDEM;NTLEN=0	GT:AD	0/0:63,2
16	89700025	.	AGCACCAAGACACCCTCATGTTACAGATGGGGAAACTGAGACACAGAGGGAGCTGTCCTCAAGGAGAGCACCAAAACACCCTCATGTTACAGATGGGGAAACTGAGACACAGAGGGAGCTGTCCTCCAAGGAAG	AGCACCAAGACACCCTCATGTTACAGATGGGGAAACTGAGACACAGAGGGAGCTGTCCTCAAGGAGAGCACCAAAACACCCTCATGTTACAGATGGGGAAACTGAGACACAGAGGGAGCTGTCCTCCAAGGAAGGCACCAAGACACCCTCATGTTACAGATGGGGAAACTGAGACACAGAGGGAGCTGTCCTCAAGGAGAGCACCAAAACACCCTCATGTTACAGATGGGGAAACTGAGACACAGAGGGAGCTGTCCTCCAAGGAAG	.	PASS	END=89700158;HOMLEN=0;SVLEN=133;SVTYPE=DUP:TANDEM;NTLEN=0	GT:AD	0/0:82,13
16	90160831	.	GTCAACGTGCACCACCGCGAGGCCAGCGGTGCGACCCCCGTCCTTCCCCCACC	GTCAACGTGCACCACCGCGAGGCCAGCGGTGCGACCCCCGTCCTTCCCCCACCTCAACGTGCACCACCGCGAGGCCAGCGGTGCGACCCCCGTCCTTCCCCCACC	.	PASS	END=90160883;HOMLEN=0;SVLEN=51;SVTYPE=DUP:TANDEM;NTLEN=0	GT:AD	0/0:80,5
17	451732	.	AACTACACTCCACTTTGGCCAGCCAACAGTCCTTCTGGAATCATCCAACGACTACACTCCACTTTGGCCAGCCAACAGTCCTTCTGGAAATATCCAACG	AACTACACTCCACTTTGGCCAGCCAACAGTCCTTCTGGAATCATCCAACGACTACACTCCACTTTGGCCAGCCAACAGTCCTTCTGGAAATATCCAACGACTACACTCCACTTTGGCCAGCCAACAGTCCTTCTGGAATCATCCAACGACTACACTCCACTTTGGCCAGCCAACAGTCCTTCTGGAAATATCCAACG	.	PASS	END=451830;HOMLEN=0;SVLEN=98;SVTYPE=DUP:TANDEM;NTLEN=0	GT:AD	0/0:67,4
17	460166	.	CAGGAGGGGCTCTCTGAGGAGGTGATACTGAAGCGGGGACCTGAGGCTTGGGGAATGAGACTGC	CAGGAGGGGCTCTCTGAGGAGGTGATACTGAAGCGGGGACCTGAGGCTTGGGGAATGAGACTGCAGGAGGGGCTCTCTGAGGAGGTGATACTGAAGCGGGGACCTGAGGCTTGGGGAATGAGACTGC	.	PASS	END=460229;HOMLEN=0;SVLEN=63;SVTYPE=DUP:TANDEM;NTLEN=0	GT:AD	0/0:73,4
17	501653	.	TGGCCGCCCATCATCTGGGATGTGAGGAGCCCCTCTGCCTGGCTGCCCAGTCTGGAAAGTGAGGAGCGTCTCCGCCCGGCCGCCATCCCACCTAGGAAGTGAGGAGCACCTCTTCCCGGCCGCCATCACATCTAGGAAGTGAGGAGCGTCTCTGCCC	TGGCCGCCCATCATCTGGGATGTGAGGAGCCCCTCTGCCTGGCTGCCCAGTCTGGAAAGTGAGGAGCGTCTCCGCCCGGCCGCCATCCCACCTAGGAAGTGAGGAGCACCTCTTCCCGGCCGCCATCACATCTAGGAAGTGAGGAGCGTCTCTGCCCGGCCGCCCATCATCTGGGATGTGAGGAGCCCCTCTGCCTGGCTGCCCAGTCTGGAAAGTGAGGAGCGTCTCCGCCCGGCCGCCATCCCACCTAGGAAGTGAGGAGCACCTCTTCCCGGCCGCCATCACATCTAGGAAGTGAGGAGCGTCTCTGCCC	.	PASS	END=501809;HOMLEN=0;SVLEN=156;SVTYPE=DUP:TANDEM;NTLEN=0	GT:AD	0/0:48,5
17	665705	.	AATTTCATCACCATCCAGGCCCCGGCCGGCACCTACTCAGTGCGTGATCTTCAGGGATGAAGGGGAATAATTTC	AATTTCATCACCATCCAGGCCCCGGCCGGCACCTACTCAGTGCGTGATCTTCAGGGATGAAGGGGAATAATTTCATTTCATCACCATCCAGGCCCCGGCCGGCACCTACTCAGTGCGTGATCTTCAGGGATGAAGGGGAATAATTTC	.	PASS	END=665778;HOMLEN=0;SVLEN=71;SVTYPE=DUP:TANDEM;NTLEN=0	GT:AD	0/0:31,4
17	767377	.	GCACGTTCACCGTTGCTCGGTTCCGGTGAAGGGACGCGTCTGCCGTTGCTCGGTTCCGGTGAAGGGCACAGGATGGGCATTCATGGTAC	GCACGTTCACCGTTGCTCGGTTCCGGTGAAGGGACGCGTCTGCCGTTGCTCGGTTCCGGTGAAGGGCACAGGATGGGCATTCATGGTACCACGTTCACCGTTGCTCGGTTCCGGTGAAGGGACGCGTCTGCCGTTGCTCGGTTCCGGTGAAGGGCACAGGATGGGCATTCATGGTAC	.	PASS	END=767465;HOMLEN=0;SVLEN=88;SVTYPE=DUP:TANDEM;NTLEN=0	GT:AD	0/0:76,8
17	819035	.	CTTCCCCTAAAATGGGCGGCCACTTATGGTGTCAGAGCCGAAACTTCCCCTAAAATGGGCGGCCACTTATGGTGTCAGAGCTGGAAC	CTTCCCCTAAAATGGGCGGCCACTTATGGTGTCAGAGCCGAAACTTCCCCTAAAATGGGCGGCCACTTATGGTGTCAGAGCTGGAACTTCCCCTAAAATGGGCGGCCACTTATGGTGTCAGAGCCGAAACTTCCCCTAAAATGGGCGGCCACTTATGGTGTCAGAGCTGGAAC	.	PASS	END=819121;HOMLEN=0;SVLEN=86;SVTYPE=DUP:TANDEM;NTLEN=0	GT:AD	0/0:86,10
17	896580	.	CCTCACATAATCCACCTCACATAATCCACCTCACATAATCCACCCTCACATAATCCACCCCTC	CCTCACATAATCCACCTCACATAATCCACCTCACATAATCCACCCTCACATAATCCACCCCTCCTCACATAATCCACCTCACATAATCCACCTCACATAATCCACCCTCACATAATCCACCCCTC	.	PASS	END=896642;HOMLEN=0;SVLEN=62;SVTYPE=DUP:TANDEM;NTLEN=0	GT:AD	0/0:48,4
17	933166	.	GCGCTGACCCCTGCGTCCACGACACGGACACACTGTGGCACACAGCACACGTTAGGGGATGGA	GCGCTGACCCCTGCGTCCACGACACGGACACACTGTGGCACACAGCACACGTTAGGGGATGGACGCTGACCCCTGCGTCCACGACACGGACACACTGTGGCACACAGCACACGTTAGGGGATGGA	.	PASS	END=933228;HOMLEN=0;SVLEN=61;SVTYPE=DUP:TANDEM;NTLEN=0	GT:AD	0/0:56,4
17	1016225	.	ACGCCTGACCCAATCAGCAAGCAGTTGTTAACCGCCTGACCCAATCAGCAAGCATTTGTTAGCCG	ACGCCTGACCCAATCAGCAAGCAGTTGTTAACCGCCTGACCCAATCAGCAAGCATTTGTTAGCCGCGCCTGACCCAATCAGCAAGCAGTTGTTAACCGCCTGACCCAATCAGCAAGCATTTGTTAGCCG	.	PASS	END=1016289;HOMLEN=0;SVLEN=61;SVTYPE=DUP:TANDEM;NTLEN=0	GT:AD	0/0:47,3
17	1141595	.	TACGTACCACCACGCTCAGCTAATTTCTGTATTTTTTGTAGAGACCAGGTTTCACCATGTTGTTAGGCTGGTCTCAAACTGCTAGACTCAAGTGATCCACCTGCCTCAGCCTCCCAAAGTGCTAGGATTACAGGCC	TACGTACCACCACGCTCAGCTAATTTCTGTATTTTTTGTAGAGACCAGGTTTCACCATGTTGTTAGGCTGGTCTCAAACTGCTAGACTCAAGTGATCCACCTGCCTCAGCCTCCCAAAGTGCTAGGATTACAGGCCACGTACCACCACGCTCAGCTAATTTCTGTATTTTTTGTAGAGACCAGGTTTCACCATGTTGTTAGGCTGGTCTCAAACTGCTAGACTCAAGTGATCCACCTGCCTCAGCCTCCCAAAGTGCTAGGATTACAGGCC	.	PASS	END=1141730;HOMLEN=0;SVLEN=134;SVTYPE=DUP:TANDEM;NTLEN=0	GT:AD	0/0:78,14
17	1143317	.	CACCTCAGCCTCCCAAAGTGCTGGGATTACCAGTGTGAGCCACCGCACCCAGTCCTCTCAGCCCTCT	CACCTCAGCCTCCCAAAGTGCTGGGATTACCAGTGTGAGCCACCGCACCCAGTCCTCTCAGCCCTCTACCTCAGCCTCCCAAAGTGCTGGGATTACCAGTGTGAGCCACCGCACCCAGTCCTCTCAGCCCTCT	.	PASS	END=1143383;HOMLEN=0;SVLEN=62;SVTYPE=DUP:TANDEM;NTLEN=0	GT:AD	0/0:85,18
17	3447430	.	GTAGCTGGGATTACAGGCATGCGCCACCACGCCCGGCTAAGTTTTGTATTTTTAGTAGAGACGGGGTTTCACCATGTTGGTCAGGCTTGTCTTGAACTCCTGACCTCGTGATCCTCCTGCCGCAGCCTCCCAAAGT	GTAGCTGGGATTACAGGCATGCGCCACCACGCCCGGCTAAGTTTTGTATTTTTAGTAGAGACGGGGTTTCACCATGTTGGTCAGGCTTGTCTTGAACTCCTGACCTCGTGATCCTCCTGCCGCAGCCTCCCAAAGTTAGCTGGGATTACAGGCATGCGCCACCACGCCCGGCTAAGTTTTGTATTTTTAGTAGAGACGGGGTTTCACCATGTTGGTCAGGCTTGTCTTGAACTCCTGACCTCGTGATCCTCCTGCCGCAGCCTCCCAAAGT	.	PASS	END=3447565;HOMLEN=0;SVLEN=133;SVTYPE=DUP:TANDEM;NTLEN=0	GT:AD	0/1:92,35
17	3692096	.	AATAATTATTTAAAAATAATAATTATTAAAATAATTATTTAAAAATAATAATTATAATTAAA	AATAATTATTTAAAAATAATAATTATTAAAATAATTATTTAAAAATAATAATTATAATTAAAATAATTATTTAAAAATAATAATTATTAAAATAATTATTTAAAAATAATAATTATAATTAAA	.	PASS	END=3692157;HOMLEN=0;SVLEN=58;SVTYPE=DUP:TANDEM;NTLEN=0	GT:AD	0/0:77,5
17	6931755	.	CCTGGAGGCTGTGGGTGTGGGGGATTCTGTATCTGGATTCCGTATCACTCCAA	CCTGGAGGCTGTGGGTGTGGGGGATTCTGTATCTGGATTCCGTATCACTCCAACTGGAGGCTGTGGGTGTGGGGGATTCTGTATCTGGATTCCGTATCACTCCAA	.	PASS	END=6931807;HOMLEN=0;SVLEN=52;SVTYPE=DUP:TANDEM;NTLEN=0	GT:AD	0/1:68,35
17	7281595	.	AGAGAAAGAAAGAAAGAAAGAAAGAAAGAAAGAAAGAAAGAGAAAGAAAGAAA	AGAGAAAGAAAGAAAGAAAGAAAGAAAGAAAGAAAGAAAGAGAAAGAAAGAAAGAGAAAGAAAGAAAGAAAGAAAGAAAGAAAGAAAGAAAGAGAAAGAAAGAAA	.	PASS	END=7281647;HOMLEN=0;SVLEN=51;SVTYPE=DUP:TANDEM;NTLEN=0	GT:AD	0/0:70,2
17	10010721	.	GGTCCAGTGGTGGCAGGCTGGGAAGGAGAAGTAGCTTATATACAGTCCAGTGGTGGCGGGCTGGGCAGGAGAACTGCCTTACACACA	GGTCCAGTGGTGGCAGGCTGGGAAGGAGAAGTAGCTTATATACAGTCCAGTGGTGGCGGGCTGGGCAGGAGAACTGCCTTACACACAGTCCAGTGGTGGCAGGCTGGGAAGGAGAAGTAGCTTATATACAGTCCAGTGGTGGCGGGCTGGGCAGGAGAACTGCCTTACACACA	.	PASS	END=10010807;HOMLEN=0;SVLEN=86;SVTYPE=DUP:TANDEM;NTLEN=0	GT:AD	0/0:53,3
17	10509614	.	TTAATTATTAATAATTAATTATTATTAATTAATAATTATTAATAATTAAATATTTAACATCCAAC	TTAATTATTAATAATTAATTATTATTAATTAATAATTATTAATAATTAAATATTTAACATCCAACTAATTATTAATAATTAATTATTATTAATTAATAATTATTAATAATTAAATATTTAACATCCAAC	.	PASS	END=10509678;HOMLEN=0;SVLEN=62;SVTYPE=DUP:TANDEM;NTLEN=0	GT:AD	0/0:78,12
17	10658942	.	TCCCTCCCTCCCTCTCTCCCTTTTTCTCTCTCCCTCTCTACTCCCTCCTCCTCTGTCTCTTTCTCTTCCTTCTTCTCTTTTTCCCCCTCTTCCTT	TCCCTCCCTCCCTCTCTCCCTTTTTCTCTCTCCCTCTCTACTCCCTCCTCCTCTGTCTCTTTCTCTTCCTTCTTCTCTTTTTCCCCCTCTTCCTTCCCTCCCTCCCTCTCTCCCTTTTTCTCTCTCCCTCTCTACTCCCTCCTCCTCTGTCTCTTTCTCTTCCTTCTTCTCTTTTTCCCCCTCTTCCTT	.	PASS	END=10659036;HOMLEN=0;SVLEN=91;SVTYPE=DUP:TANDEM;NTLEN=0	GT:AD	0/0:49,3
17	12254662	.	GTGTGTGTGTATATATACGTATATATACGTATGTGTGTGTATATATACGTATATATACGTA	GTGTGTGTGTATATATACGTATATATACGTATGTGTGTGTATATATACGTATATATACGTATGTGTGTGTATATATACGTATATATACGTATGTGTGTGTATATATACGTATATATACGTA	.	PASS	END=12254722;HOMLEN=0;SVLEN=58;SVTYPE=DUP:TANDEM;NTLEN=0	GT:AD	0/0:42,3
17	12816961	.	TGGCTCACGCCTGTAATCCTAACACTTTGGGAGGCCGAGGCAGGTGGATTACCTGG	TGGCTCACGCCTGTAATCCTAACACTTTGGGAGGCCGAGGCAGGTGGATTACCTGGGGCTCACGCCTGTAATCCTAACACTTTGGGAGGCCGAGGCAGGTGGATTACCTGG	.	PASS	END=12817016;HOMLEN=0;SVLEN=54;SVTYPE=DUP:TANDEM;NTLEN=0	GT:AD	0/0:57,7
17	14216417	.	GTGTGTGTGTATATATATATATATGTGTGTGTGTGTATATATATATTTTTAGTAGAGAC	GTGTGTGTGTATATATATATATATGTGTGTGTGTGTATATATATATTTTTAGTAGAGACTGTGTGTGTATATATATATATATGTGTGTGTGTGTATATATATATTTTTAGTAGAGAC	.	PASS	END=14216475;HOMLEN=0;SVLEN=58;SVTYPE=DUP:TANDEM;NTLEN=0	GT:AD	0/0:48,2
17	14335022	.	CTAATATATACTACATACATTTATATACTACATACATTTATATACTACATATATACATTTATATACATTTATATATACATTTACATACATTCATATATACATTTATATACTACTACATTTATATACTACATACATACATACATATAATTATACACTACATACATTTATTACAT	CTAATATATACTACATACATTTATATACTACATACATTTATATACTACATATATACATTTATATACATTTATATATACATTTACATACATTCATATATACATTTATATACTACTACATTTATATACTACATACATACATACATATAATTATACACTACATACATTTATTACATTAATATATACTACATACATTTATATACTACATACATTTATATACTACATATATACATTTATATACATTTATATATACATTTACATACATTCATATATACATTTATATACTACTACATTTATATACTACATACATACATACATATAATTATACACTACATACATTTATTACAT	.	PASS	END=14335194;HOMLEN=0;SVLEN=171;SVTYPE=DUP:TANDEM;NTLEN=0	GT:AD	0/0:81,2
17	17155646	.	GCAGATAACGCTTTGGTGTGTGGGCTGTCCAGGGTACAGATAACGCTTTGGTGTGTGGGCTGTCCTGGGTAC	GCAGATAACGCTTTGGTGTGTGGGCTGTCCAGGGTACAGATAACGCTTTGGTGTGTGGGCTGTCCTGGGTACCAGATAACGCTTTGGTGTGTGGGCTGTCCAGGGTACAGATAACGCTTTGGTGTGTGGGCTGTCCTGGGTAC	.	PASS	END=17155717;HOMLEN=0;SVLEN=70;SVTYPE=DUP:TANDEM;NTLEN=0	GT:AD	0/0:69,4
17	19519880	.	TGTATGTATATATAATATATAATATGTATATATTATGTATGTATATATAATATATAATATGTATATATTATATA	TGTATGTATATATAATATATAATATGTATATATTATGTATGTATATATAATATATAATATGTATATATTATATAGTATGTATATATAATATATAATATGTATATATTATGTATGTATATATAATATATAATATGTATATATTATATA	.	PASS	END=19519953;HOMLEN=0;SVLEN=70;SVTYPE=DUP:TANDEM;NTLEN=0	GT:AD	0/0:72,7
17	19869960	.	TATAAGCACAGAATTTTTTAGCCCAGTAGAGATTTAGAAATTAGCTAGGCCAATCCCCCCATTCAACAAATGAAGA	TATAAGCACAGAATTTTTTAGCCCAGTAGAGATTTAGAAATTAGCTAGGCCAATCCCCCCATTCAACAAATGAAGAATAAGCACAGAATTTTTTAGCCCAGTAGAGATTTAGAAATTAGCTAGGCCAATCCCCCCATTCAACAAATGAAGA	.	PASS	END=19870035;HOMLEN=0;SVLEN=75;SVTYPE=DUP:TANDEM;NTLEN=0	GT:AD	0/0:76,16
17	21195924	.	ACCTTGGCCTCCCAAAGTGCTGGGATTACAGGCATGTGCTAATTTTTGTATTTTTAGTAGAGACAGGGTTTCACCATGTTGGCCAGGCTGGTCTCAAACTCCTGACCTCAAGTAATCCTTCTG	ACCTTGGCCTCCCAAAGTGCTGGGATTACAGGCATGTGCTAATTTTTGTATTTTTAGTAGAGACAGGGTTTCACCATGTTGGCCAGGCTGGTCTCAAACTCCTGACCTCAAGTAATCCTTCTGCCTTGGCCTCCCAAAGTGCTGGGATTACAGGCATGTGCTAATTTTTGTATTTTTAGTAGAGACAGGGTTTCACCATGTTGGCCAGGCTGGTCTCAAACTCCTGACCTCAAGTAATCCTTCTG	.	PASS	END=21196046;HOMLEN=0;SVLEN=122;SVTYPE=DUP:TANDEM;NTLEN=0	GT:AD	0/0:120,13
17	30002961	.	CCTTTAGCTAGACACAGAGCACTGATTGGTGAGTTTTTACAGAGTGCTGATTGGTGCGTTTACAAAC	CCTTTAGCTAGACACAGAGCACTGATTGGTGAGTTTTTACAGAGTGCTGATTGGTGCGTTTACAAACCTTTAGCTAGACACAGAGCACTGATTGGTGAGTTTTTACAGAGTGCTGATTGGTGCGTTTACAAAC	.	PASS	END=30003027;HOMLEN=0;SVLEN=66;SVTYPE=DUP:TANDEM;NTLEN=0	GT:AD	0/0:60,11
17	37086982	.	CACCTCCCGGACGGGGCGGCTGGCCGGGTGGGGGGCTGACCCCCCCACCTCCC	CACCTCCCGGACGGGGCGGCTGGCCGGGTGGGGGGCTGACCCCCCCACCTCCCACCTCCCGGACGGGGCGGCTGGCCGGGTGGGGGGCTGACCCCCCCACCTCCC	.	PASS	END=37087034;HOMLEN=0;SVLEN=50;SVTYPE=DUP:TANDEM;NTLEN=0	GT:AD	0/0:44,2
17	41119534	.	TATATAAAATTAATATATATAATATATATTTTATATATAAAATTAATATATAATATATATATATTTTATAG	TATATAAAATTAATATATATAATATATATTTTATATATAAAATTAATATATAATATATATATATTTTATAGATATAAAATTAATATATATAATATATATTTTATATATAAAATTAATATATAATATATATATATTTTATAG	.	PASS	END=41119604;HOMLEN=0;SVLEN=66;SVTYPE=DUP:TANDEM;NTLEN=0	GT:AD	0/0:57,3
17	42053656	.	TGTATACATGTATACATATACGTATATACACATATACATGTATACATATACGTATATACACATATACATGTATACATATACGTATATACACATACATG	TGTATACATGTATACATATACGTATATACACATATACATGTATACATATACGTATATACACATATACATGTATACATATACGTATATACACATACATGGTATACATGTATACATATACGTATATACACATATACATGTATACATATACGTATATACACATATACATGTATACATATACGTATATACACATACATG	.	PASS	END=42053753;HOMLEN=0;SVLEN=96;SVTYPE=DUP:TANDEM;NTLEN=0	GT:AD	0/0:62,3
17	48163399	.	GTTATATTATAGATTTATAATATATATTAGATTATGTATATTATAGATTTATAATATATATAGAATATG	GTTATATTATAGATTTATAATATATATTAGATTATGTATATTATAGATTTATAATATATATAGAATATGTTATATTATAGATTTATAATATATATTAGATTATGTATATTATAGATTTATAATATATATAGAATATG	.	PASS	END=48163467;HOMLEN=0;SVLEN=67;SVTYPE=DUP:TANDEM;NTLEN=0	GT:AD	0/0:119,3
17	48163575	.	TATATATATTAGATTATATATATTATACATGTATAATATATATATTAGATTATATATATTATACATG	TATATATATTAGATTATATATATTATACATGTATAATATATATATTAGATTATATATATTATACATGATATATATTAGATTATATATATTATACATGTATAATATATATATTAGATTATATATATTATACATG	.	PASS	END=48163641;HOMLEN=0;SVLEN=66;SVTYPE=DUP:TANDEM;NTLEN=0	GT:AD	0/0:60,2
17	49519785	.	CTTGGCTCTTTCCTGGATCTGTCACATTCTCTTTGCTAAGCACCAAGAGGCAATT	CTTGGCTCTTTCCTGGATCTGTCACATTCTCTTTGCTAAGCACCAAGAGGCAATTTTGGCTCTTTCCTGGATCTGTCACATTCTCTTTGCTAAGCACCAAGAGGCAATT	.	PASS	END=49519839;HOMLEN=0;SVLEN=53;SVTYPE=DUP:TANDEM;NTLEN=0	GT:AD	0/1:68,23
17	52563480	.	ATGTAAATTTATATTTATAAGTATAAATGTAATTTATACTTATAAATATAAATATATTTATAAGTAT	ATGTAAATTTATATTTATAAGTATAAATGTAATTTATACTTATAAATATAAATATATTTATAAGTATTGTAAATTTATATTTATAAGTATAAATGTAATTTATACTTATAAATATAAATATATTTATAAGTAT	.	PASS	END=52563546;HOMLEN=0;SVLEN=90;SVTYPE=DUP:TANDEM;NTLEN=0	GT:AD	0/0:70,17
17	54820954	.	ACACTGACACAGACTGTATACCGATAGGACACTGACACAGACTGTATACAGATGAGACC	ACACTGACACAGACTGTATACCGATAGGACACTGACACAGACTGTATACAGATGAGACCCACTGACACAGACTGTATACCGATAGGACACTGACACAGACTGTATACAGATGAGACC	.	PASS	END=54821012;HOMLEN=0;SVLEN=56;SVTYPE=DUP:TANDEM;NTLEN=0	GT:AD	0/0:47,10
17	56803941	.	ACATATAGATGTATATATGTATATACGTGTATGTATATATGTGTATACGTATAGATGTATATACGTATACGTATAG	ACATATAGATGTATATATGTATATACGTGTATGTATATATGTGTATACGTATAGATGTATATACGTATACGTATAGCATATAGATGTATATATGTATATACGTGTATGTATATATGTGTATACGTATAGATGTATATACGTATACGTATAG	.	PASS	END=56804016;HOMLEN=0;SVLEN=72;SVTYPE=DUP:TANDEM;NTLEN=0	GT:AD	0/0:95,5
17	60807286	.	TGTAATCCCAGCACTTTGGGAGGCCAAGGTGGGCAGATCATGAAGTCAGGGGTTCGAGACCAGCCTGACCAACATGGTGAAGCCCCGTCTCTACTAAAAATGCAAAAATTAGCCGGGTGAGGTGGCGCCTGCCTG	TGTAATCCCAGCACTTTGGGAGGCCAAGGTGGGCAGATCATGAAGTCAGGGGTTCGAGACCAGCCTGACCAACATGGTGAAGCCCCGTCTCTACTAAAAATGCAAAAATTAGCCGGGTGAGGTGGCGCCTGCCTGGTAATCCCAGCACTTTGGGAGGCCAAGGTGGGCAGATCATGAAGTCAGGGGTTCGAGACCAGCCTGACCAACATGGTGAAGCCCCGTCTCTACTAAAAATGCAAAAATTAGCCGGGTGAGGTGGCGCCTGCCTG	.	PASS	END=60807420;HOMLEN=0;SVLEN=133;SVTYPE=DUP:TANDEM;NTLEN=0	GT:AD	0/1:87,29
17	70681460	.	CTTTGAAAAGGTGCAACTGCAACTGAAATTGAGATCTGAAGAATTAAAGGGGGAGGGGCGGTTGAGGGCAAAATAACTTTCTGTGCAGAGGAAAGAACAAGAACGAGGCCCAGCGATGGGCAGGATCTTT	CTTTGAAAAGGTGCAACTGCAACTGAAATTGAGATCTGAAGAATTAAAGGGGGAGGGGCGGTTGAGGGCAAAATAACTTTCTGTGCAGAGGAAAGAACAAGAACGAGGCCCAGCGATGGGCAGGATCTTTTTTGAAAAGGTGCAACTGCAACTGAAATTGAGATCTGAAGAATTAAAGGGGGAGGGGCGGTTGAGGGCAAAATAACTTTCTGTGCAGAGGAAAGAACAAGAACGAGGCCCAGCGATGGGCAGGATCTTT	.	PASS	END=70681589;HOMLEN=0;SVLEN=127;SVTYPE=DUP:TANDEM;NTLEN=0	GT:AD	0/0:79,10
17	70698002	.	AGCTGAGGTGGAAGGACTGTTTGAGCCCAGAAGTTAAGTTTGAGACCAGCCTGGGTGATATAAAGAGACCCCATCTCTATAGAATGTTTAAAAATTAGCCAGCTGTGGTGGTGCCTGCCTGTAGTCCTGGCTACTCAGGAG	AGCTGAGGTGGAAGGACTGTTTGAGCCCAGAAGTTAAGTTTGAGACCAGCCTGGGTGATATAAAGAGACCCCATCTCTATAGAATGTTTAAAAATTAGCCAGCTGTGGTGGTGCCTGCCTGTAGTCCTGGCTACTCAGGAGGCTGAGGTGGAAGGACTGTTTGAGCCCAGAAGTTAAGTTTGAGACCAGCCTGGGTGATATAAAGAGACCCCATCTCTATAGAATGTTTAAAAATTAGCCAGCTGTGGTGGTGCCTGCCTGTAGTCCTGGCTACTCAGGAG	.	PASS	END=70698142;HOMLEN=0;SVLEN=140;SVTYPE=DUP:TANDEM;NTLEN=0	GT:AD	0/1:65,23
17	71077874	.	ATATATATATACATATATGTGTGTGGGTATATACATATATATATCATGGACTACTACTCACCCAT	ATATATATATACATATATGTGTGTGGGTATATACATATATATATCATGGACTACTACTCACCCATTATATATATACATATATGTGTGTGGGTATATACATATATATATCATGGACTACTACTCACCCAT	.	PASS	END=71077938;HOMLEN=0;SVLEN=64;SVTYPE=DUP:TANDEM;NTLEN=0	GT:AD	0/0:68,3
17	71285853	.	ACAGGAAGGGAGGAAGGGAGGGAGGGAGGAAGGGAGGGAGGAAGGGAGGGGAAGGAAA	ACAGGAAGGGAGGAAGGGAGGGAGGGAGGAAGGGAGGGAGGAAGGGAGGGGAAGGAAACAGGAAGGGAGGAAGGGAGGGAGGGAGGAAGGGAGGGAGGAAGGGAGGGGAAGGAAA	.	PASS	END=71285910;HOMLEN=0;SVLEN=56;SVTYPE=DUP:TANDEM;NTLEN=0	GT:AD	0/0:41,3
17	72596438	.	TAGATGATAGATAGATAGATAGATAGATAGATAGATAGATAGATAGATAGATAGATAGATGAGAGAGAAGTAAATGGATGGATGATAGAC	TAGATGATAGATAGATAGATAGATAGATAGATAGATAGATAGATAGATAGATAGATAGATGAGAGAGAAGTAAATGGATGGATGATAGACAGATGATAGATAGATAGATAGATAGATAGATAGATAGATAGATAGATAGATAGATAGATGAGAGAGAAGTAAATGGATGGATGATAGAC	.	PASS	END=72596527;HOMLEN=0;SVLEN=80;SVTYPE=DUP:TANDEM;NTLEN=0	GT:AD	0/0:61,6
17	75772548	.	GGCAGCCGCCCCGTCCGGGAGGGAGGTGGGGGGTCAGCCCCCCGCCCGGCCAGCCGCCCCGTCCGGGAGGT	GGCAGCCGCCCCGTCCGGGAGGGAGGTGGGGGGTCAGCCCCCCGCCCGGCCAGCCGCCCCGTCCGGGAGGTGCAGCCGCCCCGTCCGGGAGGGAGGTGGGGGGTCAGCCCCCCGCCCGGCCAGCCGCCCCGTCCGGGAGGT	.	PASS	END=75772618;HOMLEN=0;SVLEN=50;SVTYPE=DUP:TANDEM;NTLEN=0	GT:AD	0/0:15,2
17	76418567	.	AATGGGTGTGTTTGCCTTTTTTCCCCCTTTTGAGACAGGGTCTCACTCTGTC	AATGGGTGTGTTTGCCTTTTTTCCCCCTTTTGAGACAGGGTCTCACTCTGTCATGGGTGTGTTTGCCTTTTTTCCCCCTTTTGAGACAGGGTCTCACTCTGTC	.	PASS	END=76418618;HOMLEN=0;SVLEN=50;SVTYPE=DUP:TANDEM;NTLEN=0	GT:AD	0/0:58,9
17	76546424	.	CTGCCCAGCACTGAAACTGAGGCAGGGCTGGTAGGGGCTGAACTGTGCCCCCCAAATCCGTGTGTAGGG	CTGCCCAGCACTGAAACTGAGGCAGGGCTGGTAGGGGCTGAACTGTGCCCCCCAAATCCGTGTGTAGGGTGCCCAGCACTGAAACTGAGGCAGGGCTGGTAGGGGCTGAACTGTGCCCCCCAAATCCGTGTGTAGGG	.	PASS	END=76546492;HOMLEN=0;SVLEN=67;SVTYPE=DUP:TANDEM;NTLEN=0	GT:AD	0/1:77,48
17	77998383	.	ACCACACACCACACACCATAGACACACACACCACACACCATAAGCACACACACC	ACCACACACCACACACCATAGACACACACACCACACACCATAAGCACACACACCCCACACACCACACACCATAGACACACACACCACACACCATAAGCACACACACC	.	PASS	END=77998436;HOMLEN=0;SVLEN=52;SVTYPE=DUP:TANDEM;NTLEN=0	GT:AD	0/0:74,2
17	78539424	.	GCGGAGGGAGGCGTGCACTGCTGTGGAGGGGTTAGAGCCCCAGGGCTGGGAGGC	GCGGAGGGAGGCGTGCACTGCTGTGGAGGGGTTAGAGCCCCAGGGCTGGGAGGCCGGAGGGAGGCGTGCACTGCTGTGGAGGGGTTAGAGCCCCAGGGCTGGGAGGC	.	PASS	END=78539477;HOMLEN=0;SVLEN=52;SVTYPE=DUP:TANDEM;NTLEN=0	GT:AD	0/0:71,5
17	78653734	.	CGGAGGGAGCCCCATGGTCCCTGTCCTGGAGAGGAAGACCTCCCCCAGAGTCCAGAGAGAGG	CGGAGGGAGCCCCATGGTCCCTGTCCTGGAGAGGAAGACCTCCCCCAGAGTCCAGAGAGAGGGGAGGGAGCCCCATGGTCCCTGTCCTGGAGAGGAAGACCTCCCCCAGAGTCCAGAGAGAGG	.	PASS	END=78653795;HOMLEN=0;SVLEN=60;SVTYPE=DUP:TANDEM;NTLEN=0	GT:AD	0/1:80,20
17	78674584	.	ATGGTGGTGGTGGTGATGATGATGGTGGTGATGGTGATGGTGGTGGTGGTGGTGATGGTAGAGATGATGGT	ATGGTGGTGGTGGTGATGATGATGGTGGTGATGGTGATGGTGGTGGTGGTGGTGATGGTAGAGATGATGGTTGGTGGTGGTGGTGATGATGATGGTGGTGATGGTGATGGTGGTGGTGGTGGTGATGGTAGAGATGATGGT	.	PASS	END=78674654;HOMLEN=0;SVLEN=69;SVTYPE=DUP:TANDEM;NTLEN=0	GT:AD	0/0:67,4
17	78838091	.	TACAGATTTCCTACAGATGGAAAAGGTGAGAGTGACGGCAGGTTTCTTCTTACAGATTTCCTACAGATGGAAAAGGTGAGAATGATGGCAAGTTTCTT	TACAGATTTCCTACAGATGGAAAAGGTGAGAGTGACGGCAGGTTTCTTCTTACAGATTTCCTACAGATGGAAAAGGTGAGAATGATGGCAAGTTTCTTACAGATTTCCTACAGATGGAAAAGGTGAGAGTGACGGCAGGTTTCTTCTTACAGATTTCCTACAGATGGAAAAGGTGAGAATGATGGCAAGTTTCTT	.	PASS	END=78838188;HOMLEN=0;SVLEN=97;SVTYPE=DUP:TANDEM;NTLEN=0	GT:AD	0/0:77,2
17	79113307	.	ACCACACAAGCTGCATGGTGTCCCCCAGGCTCTTCCAAGCCCGGCCCTCTGCTG	ACCACACAAGCTGCATGGTGTCCCCCAGGCTCTTCCAAGCCCGGCCCTCTGCTGCCACACAAGCTGCATGGTGTCCCCCAGGCTCTTCCAAGCCCGGCCCTCTGCTG	.	PASS	END=79113360;HOMLEN=0;SVLEN=53;SVTYPE=DUP:TANDEM;NTLEN=0	GT:AD	0/0:71,16
17	79251873	.	GACCAGCACAGCGGCCAGCGGAGCCAAATCCCAAACCGCCTTGAAGAAAGTGAAAGAAAACACAGGACATCA	GACCAGCACAGCGGCCAGCGGAGCCAAATCCCAAACCGCCTTGAAGAAAGTGAAAGAAAACACAGGACATCAACCAGCACAGCGGCCAGCGGAGCCAAATCCCAAACCGCCTTGAAGAAAGTGAAAGAAAACACAGGACATCA	.	PASS	END=79251944;HOMLEN=0;SVLEN=70;SVTYPE=DUP:TANDEM;NTLEN=0	GT:AD	0/0:60,6
17	80291479	.	CTCAGCACCGAGTCCCCAGCACCGAGTCCCCAGCACCGAGTCCCCAGCACCGAGCCCG	CTCAGCACCGAGTCCCCAGCACCGAGTCCCCAGCACCGAGTCCCCAGCACCGAGCCCGTCAGCACCGAGTCCCCAGCACCGAGTCCCCAGCACCGAGTCCCCAGCACCGAGCCCG	.	PASS	END=80291536;HOMLEN=0;SVLEN=56;SVTYPE=DUP:TANDEM;NTLEN=0	GT:AD	0/0:71,5
17	80554353	.	GGTTGCCCTGGTGCCCTCGTCACGCCCCGGGACCGCGCACACGTGGGGACTGTTTCCAGACGCACTTTC	GGTTGCCCTGGTGCCCTCGTCACGCCCCGGGACCGCGCACACGTGGGGACTGTTTCCAGACGCACTTTCGTTGCCCTGGTGCCCTCGTCACGCCCCGGGACCGCGCACACGTGGGGACTGTTTCCAGACGCACTTTC	.	PASS	END=80554421;HOMLEN=0;SVLEN=66;SVTYPE=DUP:TANDEM;NTLEN=0	GT:AD	0/1:71,37
17	80597794	.	GTGGGCTGCTGGGCTGTGTGTGTGTCGGGTCAGGTGGGCTGCTGGGCTGTGTGTGGGTCGGGA	GTGGGCTGCTGGGCTGTGTGTGTGTCGGGTCAGGTGGGCTGCTGGGCTGTGTGTGGGTCGGGATGGGCTGCTGGGCTGTGTGTGTGTCGGGTCAGGTGGGCTGCTGGGCTGTGTGTGGGTCGGGA	.	PASS	END=80597856;HOMLEN=0;SVLEN=59;SVTYPE=DUP:TANDEM;NTLEN=0	GT:AD	0/0:45,3
17	80804095	.	CCCCTCGTCCAGCCCTCTGCTGCCCCCTCCACGCGCTGCGTCCTCTGTGCTGTGTCCTCT	CCCCTCGTCCAGCCCTCTGCTGCCCCCTCCACGCGCTGCGTCCTCTGTGCTGTGTCCTCTCCCTCGTCCAGCCCTCTGCTGCCCCCTCCACGCGCTGCGTCCTCTGTGCTGTGTCCTCT	.	PASS	END=80804154;HOMLEN=0;SVLEN=55;SVTYPE=DUP:TANDEM;NTLEN=0	GT:AD	0/0:50,5
17	80807109	.	AATGTCCCCCGCTCTGCTGCGTCTTCTCCACCTCGATGTCCCCCTCTGCCTGCTGCGTCTTCTCCACCTCG	AATGTCCCCCGCTCTGCTGCGTCTTCTCCACCTCGATGTCCCCCTCTGCCTGCTGCGTCTTCTCCACCTCGATGTCCCCCGCTCTGCTGCGTCTTCTCCACCTCGATGTCCCCCTCTGCCTGCTGCGTCTTCTCCACCTCG	.	PASS	END=80807179;HOMLEN=0;SVLEN=70;SVTYPE=DUP:TANDEM;NTLEN=0	GT:AD	0/0:56,4
17	80927210	.	ATTTTAGTAGGGACAGGGTTTCGCTACATTGCCCAGGGCTGATTTTTGTATTTT	ATTTTAGTAGGGACAGGGTTTCGCTACATTGCCCAGGGCTGATTTTTGTATTTTTTTTAGTAGGGACAGGGTTTCGCTACATTGCCCAGGGCTGATTTTTGTATTTT	.	PASS	END=80927263;HOMLEN=0;SVLEN=50;SVTYPE=DUP:TANDEM;NTLEN=0	GT:AD	0/0:56,6
18	312695	.	CGGATTCAGGAGGGCAGCTGTGAATGGTGCAAATGCCATTTATGCTCCTCTCCACCCATATCCATTCTTCCTTCCTTGCATAGGCATGGAATTTTTA	CGGATTCAGGAGGGCAGCTGTGAATGGTGCAAATGCCATTTATGCTCCTCTCCACCCATATCCATTCTTCCTTCCTTGCATAGGCATGGAATTTTTAGGATTCAGGAGGGCAGCTGTGAATGGTGCAAATGCCATTTATGCTCCTCTCCACCCATATCCATTCTTCCTTCCTTGCATAGGCATGGAATTTTTA	.	PASS	END=312791;HOMLEN=0;SVLEN=96;SVTYPE=DUP:TANDEM;NTLEN=0	GT:AD	0/0:48,4
18	3103000	.	CACATGCAATCAGTCATCAGGGAAGGATAGAGATGAAGAACCCAAAAGGAAATTGAATGGGAGAAAGTCCG	CACATGCAATCAGTCATCAGGGAAGGATAGAGATGAAGAACCCAAAAGGAAATTGAATGGGAGAAAGTCCGACATGCAATCAGTCATCAGGGAAGGATAGAGATGAAGAACCCAAAAGGAAATTGAATGGGAGAAAGTCCG	.	PASS	END=3103070;HOMLEN=0;SVLEN=69;SVTYPE=DUP:TANDEM;NTLEN=0	GT:AD	0/0:80,5
18	3272249	.	AATTGAGGCTCAGAGAGGTTATGTTATACTGGTAGTAAAATGGGAATAAGAGTA	AATTGAGGCTCAGAGAGGTTATGTTATACTGGTAGTAAAATGGGAATAAGAGTAATTGAGGCTCAGAGAGGTTATGTTATACTGGTAGTAAAATGGGAATAAGAGTA	.	PASS	END=3272302;HOMLEN=0;SVLEN=52;SVTYPE=DUP:TANDEM;NTLEN=0	GT:AD	0/1:38,16
18	3421219	.	TTACTATACTATATATATACATTTATATATAGTATATAAAATATATATATATTTGAGATGGAGTTTGCGTCT	TTACTATACTATATATATACATTTATATATAGTATATAAAATATATATATATTTGAGATGGAGTTTGCGTCTTACTATACTATATATATACATTTATATATAGTATATAAAATATATATATATTTGAGATGGAGTTTGCGTCT	.	PASS	END=3421290;HOMLEN=0;SVLEN=71;SVTYPE=DUP:TANDEM;NTLEN=0	GT:AD	0/0:62,5
18	4002385	.	GCCTCTCCCCGGCTGCTGCCACCCCGAGACAGCAAGACCAGACCCATCTCTTCTCC	GCCTCTCCCCGGCTGCTGCCACCCCGAGACAGCAAGACCAGACCCATCTCTTCTCCCCTCTCCCCGGCTGCTGCCACCCCGAGACAGCAAGACCAGACCCATCTCTTCTCC	.	PASS	END=4002440;HOMLEN=0;SVLEN=54;SVTYPE=DUP:TANDEM;NTLEN=0	GT:AD	0/1:70,44
18	4578637	.	ATCTACAGCTGGGGCCCATGTCATACTTGTCTCACGCATCTACAGCTGGGGCCCATGTCATACTTGTCTCACAGT	ATCTACAGCTGGGGCCCATGTCATACTTGTCTCACGCATCTACAGCTGGGGCCCATGTCATACTTGTCTCACAGTTCTACAGCTGGGGCCCATGTCATACTTGTCTCACGCATCTACAGCTGGGGCCCATGTCATACTTGTCTCACAGT	.	PASS	END=4578711;HOMLEN=0;SVLEN=74;SVTYPE=DUP:TANDEM;NTLEN=0	GT:AD	0/0:55,3
18	7913133	.	CGATTGTTCATTTCTCGCTTGTAGAAATGCAGTTGATTTTGTTTATTGATCTTGTATC	CGATTGTTCATTTCTCGCTTGTAGAAATGCAGTTGATTTTGTTTATTGATCTTGTATCGATTGTTCATTTCTCGCTTGTAGAAATGCAGTTGATTTTGTTTATTGATCTTGTATC	.	PASS	END=7913190;HOMLEN=0;SVLEN=57;SVTYPE=DUP:TANDEM;NTLEN=0	GT:AD	0/0:46,8
18	9057945	.	CACATGGCAGGATCCAGGATCCAATCAGATCTAGCTGTGGCGTCACCCCATGGCAGGATCCAGGATCCAATCAAATCTAGCTGTGGCGTTACCC	CACATGGCAGGATCCAGGATCCAATCAGATCTAGCTGTGGCGTCACCCCATGGCAGGATCCAGGATCCAATCAAATCTAGCTGTGGCGTTACCCACATGGCAGGATCCAGGATCCAATCAGATCTAGCTGTGGCGTCACCCCATGGCAGGATCCAGGATCCAATCAAATCTAGCTGTGGCGTTACCC	.	PASS	END=9058038;HOMLEN=0;SVLEN=92;SVTYPE=DUP:TANDEM;NTLEN=0	GT:AD	0/0:81,3
18	9196187	.	TACACACACACACACACACACACACACACACACACTGAGGCTAACTGCCTCAGTGCTTTTCATAGAATTTTT	TACACACACACACACACACACACACACACACACACTGAGGCTAACTGCCTCAGTGCTTTTCATAGAATTTTTACACACACACACACACACACACACACACACACACTGAGGCTAACTGCCTCAGTGCTTTTCATAGAATTTTT	.	PASS	END=9196258;HOMLEN=0;SVLEN=71;SVTYPE=DUP:TANDEM;NTLEN=0	GT:AD	0/0:70,3
18	10414489	.	GGCGGCTTCTGCTGGTACTCGCCCACCACGCCCACCAGAGCCACCGCACTTCCGGTTGCTGTCCAG	GGCGGCTTCTGCTGGTACTCGCCCACCACGCCCACCAGAGCCACCGCACTTCCGGTTGCTGTCCAGGCGGCTTCTGCTGGTACTCGCCCACCACGCCCACCAGAGCCACCGCACTTCCGGTTGCTGTCCAG	.	PASS	END=10414554;HOMLEN=0;SVLEN=65;SVTYPE=DUP:TANDEM;NTLEN=0	GT:AD	0/0:62,2
18	11572178	.	TCTGCTCACAGAGAAGGTGAAGAGCGGTTTAATGAATGAAGCCATCGCTGAG	TCTGCTCACAGAGAAGGTGAAGAGCGGTTTAATGAATGAAGCCATCGCTGAGCTGCTCACAGAGAAGGTGAAGAGCGGTTTAATGAATGAAGCCATCGCTGAG	.	PASS	END=11572229;HOMLEN=0;SVLEN=51;SVTYPE=DUP:TANDEM;NTLEN=0	GT:AD	0/1:72,35
18	26379397	.	ATCATATATATATATATATATATATATGTATATATATATATGTATATATATATATATACATATATATATATATATATATG	ATCATATATATATATATATATATATATGTATATATATATATGTATATATATATATATACATATATATATATATATATATGTCATATATATATATATATATATATATGTATATATATATATGTATATATATATATATACATATATATATATATATATATG	.	PASS	END=26379476;HOMLEN=0;SVLEN=58;SVTYPE=DUP:TANDEM;NTLEN=0	GT:AD	0/0:46,3
18	27176609	.	GAATATAATATATAATATATTATAATATATATAATATATAATAGTATTTTATATATT	GAATATAATATATAATATATTATAATATATATAATATATAATAGTATTTTATATATTAATATAATATATAATATATTATAATATATATAATATATAATAGTATTTTATATATT	.	PASS	END=27176665;HOMLEN=0;SVLEN=52;SVTYPE=DUP:TANDEM;NTLEN=0	GT:AD	0/0:25,2
18	29520547	.	TGCCTCCCGGGTTCAAGTGATTCTCCTGCCTCAGCTTCTCGAGTAGCTGGGACTACAGGCGCCCACCACCACGCCCAGCTAATTTTTGTATTTTTAGTAGAAACGGGGTTTCACCATGTTGGCCAGGATGGTCTCGAACTCCTGACCTCGTGATCCACCCGCCTCGGCCTCCCAAAGAGCTGGGATTACAAGCGTGAGCCACCGCGCCCGGCCGAAAATTTTTTAATTATACCTGTGACTCACATTATATTTCAATTAGACAGCACTGCTCTATGGTGTAAATACATAATTCTAAATACTGTCAGGAGATAAGATGATTAAGAACACA	TGCCTCCCGGGTTCAAGTGATTCTCCTGCCTCAGCTTCTCGAGTAGCTGGGACTACAGGCGCCCACCACCACGCCCAGCTAATTTTTGTATTTTTAGTAGAAACGGGGTTTCACCATGTTGGCCAGGATGGTCTCGAACTCCTGACCTCGTGATCCACCCGCCTCGGCCTCCCAAAGAGCTGGGATTACAAGCGTGAGCCACCGCGCCCGGCCGAAAATTTTTTAATTATACCTGTGACTCACATTATATTTCAATTAGACAGCACTGCTCTATGGTGTAAATACATAATTCTAAATACTGTCAGGAGATAAGATGATTAAGAACACAGCCTCCCGGGTTCAAGTGATTCTCCTGCCTCAGCTTCTCGAGTAGCTGGGACTACAGGCGCCCACCACCAC…	.	PASS	END=29520874;HOMLEN=0;SVLEN=327;SVTYPE=DUP:TANDEM;NTLEN=0	GT:AD	0/0:67,4
18	37057210	.	TTAATATATATAAATATATATAAATATATATAAATATATAAATATATATAAATATATAAATATATATAAATATATAA	TTAATATATATAAATATATATAAATATATATAAATATATAAATATATATAAATATATAAATATATATAAATATATAATAATATATATAAATATATATAAATATATATAAATATATAAATATATATAAATATATAAATATATATAAATATATAA	.	PASS	END=37057286;HOMLEN=0;SVLEN=68;SVTYPE=DUP:TANDEM;NTLEN=0	GT:AD	0/0:27,2
18	38563849	.	CTCCTCCTCCTCCACCTTCTCCTCCTCCTCCTTCTCCACCTTCTCCTCCTCTTCCA	CTCCTCCTCCTCCACCTTCTCCTCCTCCTCCTTCTCCACCTTCTCCTCCTCTTCCATCCTCCTCCTCCACCTTCTCCTCCTCCTCCTTCTCCACCTTCTCCTCCTCTTCCA	.	PASS	END=38563904;HOMLEN=0;SVLEN=54;SVTYPE=DUP:TANDEM;NTLEN=0	GT:AD	0/0:46,3
18	38638660	.	TTTTTTTTCCTCAAATCTTTGCATCTCATTCCACTGTTACTCTCTTCTTTGCCTTTTACTGGGATTCTTGTCATAGCTTTATTA	TTTTTTTTCCTCAAATCTTTGCATCTCATTCCACTGTTACTCTCTTCTTTGCCTTTTACTGGGATTCTTGTCATAGCTTTATTATTTTTTTCCTCAAATCTTTGCATCTCATTCCACTGTTACTCTCTTCTTTGCCTTTTACTGGGATTCTTGTCATAGCTTTATTA	.	PASS	END=38638743;HOMLEN=0;SVLEN=81;SVTYPE=DUP:TANDEM;NTLEN=0	GT:AD	0/0:62,10
18	39919808	.	TTTGGACAGTGATTTTGAGGCTAAGTTAGGATTCTTTTCTTTTTTCTTTTTTTAAGGCAGTGTC	TTTGGACAGTGATTTTGAGGCTAAGTTAGGATTCTTTTCTTTTTTCTTTTTTTAAGGCAGTGTCTTGGACAGTGATTTTGAGGCTAAGTTAGGATTCTTTTCTTTTTTCTTTTTTTAAGGCAGTGTC	.	PASS	END=39919871;HOMLEN=0;SVLEN=62;SVTYPE=DUP:TANDEM;NTLEN=0	GT:AD	0/0:48,2
18	45706198	.	CCCTTCAAGGAAGATATTTCTCCTTCCTTCCTTCCTTCCCTCCCTCCCTTCCTTCCTGCAAG	CCCTTCAAGGAAGATATTTCTCCTTCCTTCCTTCCTTCCCTCCCTCCCTTCCTTCCTGCAAGCCTTCAAGGAAGATATTTCTCCTTCCTTCCTTCCTTCCCTCCCTCCCTTCCTTCCTGCAAG	.	PASS	END=45706259;HOMLEN=0;SVLEN=61;SVTYPE=DUP:TANDEM;NTLEN=0	GT:AD	0/0:46,2
18	46293246	.	TCTTCTCTCCCGCTGCCTCCATTTCTCTCTGTCCTCAGCTCCTTTTCCCATTTTC	TCTTCTCTCCCGCTGCCTCCATTTCTCTCTGTCCTCAGCTCCTTTTCCCATTTTCCTTCTCTCCCGCTGCCTCCATTTCTCTCTGTCCTCAGCTCCTTTTCCCATTTTC	.	PASS	END=46293300;HOMLEN=0;SVLEN=54;SVTYPE=DUP:TANDEM;NTLEN=0	GT:AD	0/0:63,11
18	54493287	.	TGGGGGAGGGCAGGTGGGTGGTAGAGGGAAGCCATCCTTGTGAGTGAATAACCTTCAGGATGAACTTAAAGTCTGGCCTTTTGTGAGCTGTGTAATAATAACTCATGGATAAGGGTGAATTACATTAGATTGTGGCACACTATTATATATCTATATATTACATGAATTGCCCTTATAATTGATATCAAACTCATATGACCAAAAGTTGTAATTCACAAAA	TGGGGGAGGGCAGGTGGGTGGTAGAGGGAAGCCATCCTTGTGAGTGAATAACCTTCAGGATGAACTTAAAGTCTGGCCTTTTGTGAGCTGTGTAATAATAACTCATGGATAAGGGTGAATTACATTAGATTGTGGCACACTATTATATATCTATATATTACATGAATTGCCCTTATAATTGATATCAAACTCATATGACCAAAAGTTGTAATTCACAAAAGGGGGAGGGCAGGTGGGTGGTAGAGGGAAGCCATCCTTGTGAGTGAATAACCTTCAGGATGAACTTAAAGTCTGGCCTTTTGTGAGCTGTGTAATAATAACTCATGGATAAGGGTGAATTACATTAGATTGTGGCACACTATTATATATCTATATATTACATGAATTGCCCTTATAATT…	.	PASS	END=54493506;HOMLEN=0;SVLEN=219;SVTYPE=DUP:TANDEM;NTLEN=0	GT:AD	0/0:83,6
18	56422877	.	TTACTCAGCTCGCAGACTTGCCTTGGAGCCATTCTAGCTGTGTAAGCTGACTTCACACC	TTACTCAGCTCGCAGACTTGCCTTGGAGCCATTCTAGCTGTGTAAGCTGACTTCACACCTACTCAGCTCGCAGACTTGCCTTGGAGCCATTCTAGCTGTGTAAGCTGACTTCACACC	.	PASS	END=56422935;HOMLEN=0;SVLEN=56;SVTYPE=DUP:TANDEM;NTLEN=0	GT:AD	0/0:75,8
18	60758982	.	GTGTGGTGTGTGTGGTGTGTGTAGTGTGTGTATTTGTGTGTGGTATGTAGTGTGTGAGTGGATGTTGTGTGTGTGGTGTGCGTGGTGTGTGTGAGAGCGTGGTGTGGTGTGTAGTGTGTGCATTTGTGAGTGTGGTGTGTGAGTCTGGTGTGTGTAGTGTATTTGTGGGTGTGGTATGTAGTATGTGAGTGGGTGTAGTGTGTGTGGTGTGTGTAGTGTGTGTGAATGGGTGTGGTGTGTGTGAGTGTGGTGTGGTATGTAGTGTGTGAGTGGGTGTGGTGTGTGGTGTGTGTAGTGTGTGTGAGTGTGGC	GTGTGGTGTGTGTGGTGTGTGTAGTGTGTGTATTTGTGTGTGGTATGTAGTGTGTGAGTGGATGTTGTGTGTGTGGTGTGCGTGGTGTGTGTGAGAGCGTGGTGTGGTGTGTAGTGTGTGCATTTGTGAGTGTGGTGTGTGAGTCTGGTGTGTGTAGTGTATTTGTGGGTGTGGTATGTAGTATGTGAGTGGGTGTAGTGTGTGTGGTGTGTGTAGTGTGTGTGAATGGGTGTGGTGTGTGTGAGTGTGGTGTGGTATGTAGTGTGTGAGTGGGTGTGGTGTGTGGTGTGTGTAGTGTGTGTGAGTGTGGCTGTGGTGTGTGTGGTGTGTGTAGTGTGTGTATTTGTGTGTGGTATGTAGTGTGTGAGTGGATGTTGTGTGTGTGGTGTGCGTGGTGTG…	.	PASS	END=60759292;HOMLEN=0;SVLEN=309;SVTYPE=DUP:TANDEM;NTLEN=0	GT:AD	0/0:51,5
18	61453333	.	GTATATATATGTATATATGTATATATATACGTATATACATATATACACACAC	GTATATATATGTATATATGTATATATATACGTATATACATATATACACACACTATATATATGTATATATGTATATATATACGTATATACATATATACACACAC	.	PASS	END=61453384;HOMLEN=0;SVLEN=51;SVTYPE=DUP:TANDEM;NTLEN=0	GT:AD	0/0:75,4
18	62629440	.	GTATATATACACACACACATACATGCATATATATACACATATATATACACAAACATATATAT	GTATATATACACACACACATACATGCATATATATACACATATATATACACAAACATATATATTATATATACACACACACATACATGCATATATATACACATATATATACACAAACATATATAT	.	PASS	END=62629501;HOMLEN=0;SVLEN=54;SVTYPE=DUP:TANDEM;NTLEN=0	GT:AD	0/1:56,24
18	68123600	.	ACGTATACATATACATATATACATATGTATATATGTATTACGTATACATATACATATATACATATGTATTAAATCCTGG	ACGTATACATATACATATATACATATGTATATATGTATTACGTATACATATACATATATACATATGTATTAAATCCTGGCGTATACATATACATATATACATATGTATATATGTATTACGTATACATATACATATATACATATGTATTAAATCCTGG	.	PASS	END=68123678;HOMLEN=0;SVLEN=77;SVTYPE=DUP:TANDEM;NTLEN=0	GT:AD	0/0:52,2
18	71807821	.	GAAGGAAGAAAGGCAGGGAGAAGGGAGGAAGAGACAGTGAGACCTTGATGGTAAGG	GAAGGAAGAAAGGCAGGGAGAAGGGAGGAAGAGACAGTGAGACCTTGATGGTAAGGAAGGAAGAAAGGCAGGGAGAAGGGAGGAAGAGACAGTGAGACCTTGATGGTAAGG	.	PASS	END=71807876;HOMLEN=0;SVLEN=55;SVTYPE=DUP:TANDEM;NTLEN=0	GT:AD	0/0:58,3
18	71936587	.	ACGTGTCTAAACACAGGAGCACCCTGGGGCTCAGTCCCTGGTCCTCACCCCTCCTCCATCTGCGT	ACGTGTCTAAACACAGGAGCACCCTGGGGCTCAGTCCCTGGTCCTCACCCCTCCTCCATCTGCGTCGTGTCTAAACACAGGAGCACCCTGGGGCTCAGTCCCTGGTCCTCACCCCTCCTCCATCTGCGT	.	PASS	END=71936651;HOMLEN=0;SVLEN=64;SVTYPE=DUP:TANDEM;NTLEN=0	GT:AD	0/1:56,21
18	74488645	.	TGGCATCAATCAACATATCCATTAGGAAAGGCAGGGCAACTTGAAGTAAAAGGGGGAC	TGGCATCAATCAACATATCCATTAGGAAAGGCAGGGCAACTTGAAGTAAAAGGGGGACGGCATCAATCAACATATCCATTAGGAAAGGCAGGGCAACTTGAAGTAAAAGGGGGAC	.	PASS	END=74488702;HOMLEN=0;SVLEN=57;SVTYPE=DUP:TANDEM;NTLEN=0	GT:AD	0/0:19,3
18	74757321	.	TTGACCCGCTGCAGCAGCACCTGCCTGCACCAGGTCAGGGCCTCTGGAGCCTGGCTGCCAGCAGAGACATTTGCATGCATCTCTGAAC	TTGACCCGCTGCAGCAGCACCTGCCTGCACCAGGTCAGGGCCTCTGGAGCCTGGCTGCCAGCAGAGACATTTGCATGCATCTCTGAACTGACCCGCTGCAGCAGCACCTGCCTGCACCAGGTCAGGGCCTCTGGAGCCTGGCTGCCAGCAGAGACATTTGCATGCATCTCTGAAC	.	PASS	END=74757408;HOMLEN=0;SVLEN=87;SVTYPE=DUP:TANDEM;NTLEN=0	GT:AD	0/0:69,4
18	75261515	.	CTTCCTGGCTGTGACCACACAACCCCAGTCTCTGCCTGTGTCTCACATGGAG	CTTCCTGGCTGTGACCACACAACCCCAGTCTCTGCCTGTGTCTCACATGGAGTTCCTGGCTGTGACCACACAACCCCAGTCTCTGCCTGTGTCTCACATGGAG	.	PASS	END=75261566;HOMLEN=0;SVLEN=51;SVTYPE=DUP:TANDEM;NTLEN=0	GT:AD	0/0:25,4
18	75883624	.	ATCAACTAAATATTTACCCCATGAATCCCTCCTTCTCTGGGGTGATCACCCCGGGACCAGATCCCCACCAAGGGGCAGGGCACTGACCCCACACAGAT	ATCAACTAAATATTTACCCCATGAATCCCTCCTTCTCTGGGGTGATCACCCCGGGACCAGATCCCCACCAAGGGGCAGGGCACTGACCCCACACAGATTCAACTAAATATTTACCCCATGAATCCCTCCTTCTCTGGGGTGATCACCCCGGGACCAGATCCCCACCAAGGGGCAGGGCACTGACCCCACACAGAT	.	PASS	END=75883721;HOMLEN=0;SVLEN=97;SVTYPE=DUP:TANDEM;NTLEN=0	GT:AD	0/0:71,3
18	76040909	.	GTTGTGAGAGATCTTCTTGGTGTTGATATCTATTTATACTACACTGTGTTCCAAGAGTGTGGTTGGTATGATTTAAATGTTTTTGGATGTATCGAGCCTTGCTTTATGGCTGAGCATGTGCTTGACCTTAGAGTA	GTTGTGAGAGATCTTCTTGGTGTTGATATCTATTTATACTACACTGTGTTCCAAGAGTGTGGTTGGTATGATTTAAATGTTTTTGGATGTATCGAGCCTTGCTTTATGGCTGAGCATGTGCTTGACCTTAGAGTATTGTGAGAGATCTTCTTGGTGTTGATATCTATTTATACTACACTGTGTTCCAAGAGTGTGGTTGGTATGATTTAAATGTTTTTGGATGTATCGAGCCTTGCTTTATGGCTGAGCATGTGCTTGACCTTAGAGTA	.	PASS	END=76041043;HOMLEN=0;SVLEN=133;SVTYPE=DUP:TANDEM;NTLEN=0	GT:AD	0/1:56,17
18	76181970	.	AGGCGGAGGCCTGCTGTAACACAGACACCTGCACCACGCAGGCATTGCACTCACATGCATCCTCTTTGCCAGCGC	AGGCGGAGGCCTGCTGTAACACAGACACCTGCACCACGCAGGCATTGCACTCACATGCATCCTCTTTGCCAGCGCGGCGGAGGCCTGCTGTAACACAGACACCTGCACCACGCAGGCATTGCACTCACATGCATCCTCTTTGCCAGCGC	.	PASS	END=76182044;HOMLEN=0;SVLEN=71;SVTYPE=DUP:TANDEM;NTLEN=0	GT:AD	0/0:73,16
18	76189528	.	GTGACATTCCCAGTCCCAAGGACAGCACTGGGGTCAGGGATGCTCGTGGGACCCA	GTGACATTCCCAGTCCCAAGGACAGCACTGGGGTCAGGGATGCTCGTGGGACCCATGACATTCCCAGTCCCAAGGACAGCACTGGGGTCAGGGATGCTCGTGGGACCCA	.	PASS	END=76189582;HOMLEN=0;SVLEN=54;SVTYPE=DUP:TANDEM;NTLEN=0	GT:AD	0/0:70,4
18	76308643	.	CATACACACTGTACACAACTGCACACATGCACACACACTGTACACACACACTACACACA	CATACACACTGTACACAACTGCACACATGCACACACACTGTACACACACACTACACACAATACACACTGTACACAACTGCACACATGCACACACACTGTACACACACACTACACACA	.	PASS	END=76308701;HOMLEN=0;SVLEN=51;SVTYPE=DUP:TANDEM;NTLEN=0	GT:AD	0/0:61,5
18	76405365	.	AGGCGGCGAGACCACACGTCCACACCAGGCCCAGACCTCAGCGCCTCGGGGGCGG	AGGCGGCGAGACCACACGTCCACACCAGGCCCAGACCTCAGCGCCTCGGGGGCGGGGCGGCGAGACCACACGTCCACACCAGGCCCAGACCTCAGCGCCTCGGGGGCGG	.	PASS	END=76405419;HOMLEN=0;SVLEN=53;SVTYPE=DUP:TANDEM;NTLEN=0	GT:AD	0/0:56,3
18	76960702	.	ATGTCAGAGCAGAGGTGGAGGTGGGGACTGTCGGGGTCAGAGCAGAGGTGGAGGTGGGAACGTTGGGG	ATGTCAGAGCAGAGGTGGAGGTGGGGACTGTCGGGGTCAGAGCAGAGGTGGAGGTGGGAACGTTGGGGTGTCAGAGCAGAGGTGGAGGTGGGGACTGTCGGGGTCAGAGCAGAGGTGGAGGTGGGAACGTTGGGG	.	PASS	END=76960769;HOMLEN=0;SVLEN=66;SVTYPE=DUP:TANDEM;NTLEN=0	GT:AD	0/0:105,7
18	77330059	.	GCCCTCACCTTCACCGTCTCAGTACAGCAGGACATACCCTCACCTTCACCGTCTCAGTACAGTGTGACAGT	GCCCTCACCTTCACCGTCTCAGTACAGCAGGACATACCCTCACCTTCACCGTCTCAGTACAGTGTGACAGTCCCTCACCTTCACCGTCTCAGTACAGCAGGACATACCCTCACCTTCACCGTCTCAGTACAGTGTGACAGT	.	PASS	END=77330129;HOMLEN=0;SVLEN=70;SVTYPE=DUP:TANDEM;NTLEN=0	GT:AD	0/0:49,6
18	77378429	.	CTCTTTACATGCTAACAGGATGACAGCAGACATTGTGTGAAATCAGTCAGTCTGAGCACACTG	CTCTTTACATGCTAACAGGATGACAGCAGACATTGTGTGAAATCAGTCAGTCTGAGCACACTGTCTTTACATGCTAACAGGATGACAGCAGACATTGTGTGAAATCAGTCAGTCTGAGCACACTG	.	PASS	END=77378491;HOMLEN=0;SVLEN=60;SVTYPE=DUP:TANDEM;NTLEN=0	GT:AD	0/0:70,2
18	77524403	.	GGGTGACCAGGGTCACCAGCAGCGTAGTCCCAACCCCATGTGTGAGTGACCAGGGTCACCAGCAGCGTAGCCCCAACCCCATGTGTGA	GGGTGACCAGGGTCACCAGCAGCGTAGTCCCAACCCCATGTGTGAGTGACCAGGGTCACCAGCAGCGTAGCCCCAACCCCATGTGTGAGGTGACCAGGGTCACCAGCAGCGTAGTCCCAACCCCATGTGTGAGTGACCAGGGTCACCAGCAGCGTAGCCCCAACCCCATGTGTGA	.	PASS	END=77524490;HOMLEN=0;SVLEN=86;SVTYPE=DUP:TANDEM;NTLEN=0	GT:AD	0/0:53,2
18	77532465	.	AAGGAGAGGAGGGTCGGGTGCAGGGCCGGGTCCTGTCCTGCTGCGTCCGTGAGGGAGGT	AAGGAGAGGAGGGTCGGGTGCAGGGCCGGGTCCTGTCCTGCTGCGTCCGTGAGGGAGGTAGGAGAGGAGGGTCGGGTGCAGGGCCGGGTCCTGTCCTGCTGCGTCCGTGAGGGAGGT	.	PASS	END=77532523;HOMLEN=0;SVLEN=58;SVTYPE=DUP:TANDEM;NTLEN=0	GT:AD	0/0:77,5
18	77655751	.	TATATAGTTGGATCTGTGTCTGCTTTTCATTGGGTTGTTCACTCCATTCACATCTACTGTTTTGATTG	TATATAGTTGGATCTGTGTCTGCTTTTCATTGGGTTGTTCACTCCATTCACATCTACTGTTTTGATTGATATAGTTGGATCTGTGTCTGCTTTTCATTGGGTTGTTCACTCCATTCACATCTACTGTTTTGATTG	.	PASS	END=77655818;HOMLEN=0;SVLEN=67;SVTYPE=DUP:TANDEM;NTLEN=0	GT:AD	0/0:68,5
19	1278174	.	ACTGACTGCAGGATGCTTCTGAGCGGGCGGGGTCAGGGAGGGCCTCTCCCTGGTGTAATGGGGC	ACTGACTGCAGGATGCTTCTGAGCGGGCGGGGTCAGGGAGGGCCTCTCCCTGGTGTAATGGGGCCTGACTGCAGGATGCTTCTGAGCGGGCGGGGTCAGGGAGGGCCTCTCCCTGGTGTAATGGGGC	.	PASS	END=1278237;HOMLEN=0;SVLEN=63;SVTYPE=DUP:TANDEM;NTLEN=0	GT:AD	0/0:76,18
19	1744599	.	CCCCCTCCCCTTCCTCCCCTTTCTCACCCTCCTCCCATCTCCCCTCTGCTTCCTCCCC	CCCCCTCCCCTTCCTCCCCTTTCTCACCCTCCTCCCATCTCCCCTCTGCTTCCTCCCCCCCCTCCCCTTCCTCCCCTTTCTCACCCTCCTCCCATCTCCCCTCTGCTTCCTCCCC	.	PASS	END=1744656;HOMLEN=0;SVLEN=54;SVTYPE=DUP:TANDEM;NTLEN=0	GT:AD	0/1:24,7
19	5131573	.	GAGGCAGGGAGGAGGGGGGCAGGTGGGGTGGGGCAGGGGAGGAGGGGGCAGGTGGGGCACAGGGGAGCTGGTGGCGGGGGAGGGGG	GAGGCAGGGAGGAGGGGGGCAGGTGGGGTGGGGCAGGGGAGGAGGGGGCAGGTGGGGCACAGGGGAGCTGGTGGCGGGGGAGGGGGAGGCAGGGAGGAGGGGGGCAGGTGGGGTGGGGCAGGGGAGGAGGGGGCAGGTGGGGCACAGGGGAGCTGGTGGCGGGGGAGGGGG	.	PASS	END=5131658;HOMLEN=0;SVLEN=83;SVTYPE=DUP:TANDEM;NTLEN=0	GT:AD	0/0:36,3
19	5144391	.	TACAGCGACAACCTGTACCCTGAGAGCATCACGGTGAGCTGTGGGGTGGGGCAGGGGGCGGGGGGAGGCTGGGAGCAC	TACAGCGACAACCTGTACCCTGAGAGCATCACGGTGAGCTGTGGGGTGGGGCAGGGGGCGGGGGGAGGCTGGGAGCACACAGCGACAACCTGTACCCTGAGAGCATCACGGTGAGCTGTGGGGTGGGGCAGGGGGCGGGGGGAGGCTGGGAGCAC	.	PASS	END=5144468;HOMLEN=0;SVLEN=75;SVTYPE=DUP:TANDEM;NTLEN=0	GT:AD	0/0:61,6
19	5761472	.	CTGGCTGGATGGTGTATTAGTCTGTTTTCACAGTTTTCAGAACTATCTGAGATTGGGTAATTTATAAAGAAAAGAGGTTTAATTGACTCACAGTTCCTCAGGCTTAACAGGAAGCACGACTTGGGGGTCTTAGGAAACTTACAATCATGGCGGAAGGCG	CTGGCTGGATGGTGTATTAGTCTGTTTTCACAGTTTTCAGAACTATCTGAGATTGGGTAATTTATAAAGAAAAGAGGTTTAATTGACTCACAGTTCCTCAGGCTTAACAGGAAGCACGACTTGGGGGTCTTAGGAAACTTACAATCATGGCGGAAGGCGTGGCTGGATGGTGTATTAGTCTGTTTTCACAGTTTTCAGAACTATCTGAGATTGGGTAATTTATAAAGAAAAGAGGTTTAATTGACTCACAGTTCCTCAGGCTTAACAGGAAGCACGACTTGGGGGTCTTAGGAAACTTACAATCATGGCGGAAGGCG	.	PASS	END=5761630;HOMLEN=0;SVLEN=155;SVTYPE=DUP:TANDEM;NTLEN=0	GT:AD	0/1:90,42
19	5996262	.	CACACAAACACCCGCCCACACACGCCCACGCAGCCCCGTTCACGACGGCCACAGAGAGGGAGCGACCG	CACACAAACACCCGCCCACACACGCCCACGCAGCCCCGTTCACGACGGCCACAGAGAGGGAGCGACCGACACAAACACCCGCCCACACACGCCCACGCAGCCCCGTTCACGACGGCCACAGAGAGGGAGCGACCG	.	PASS	END=5996329;HOMLEN=0;SVLEN=66;SVTYPE=DUP:TANDEM;NTLEN=0	GT:AD	0/0:63,7
19	6700570	.	TGTAATATATGATATATTATATATGTAATATATAATATATGATATATTATATATGTAATATAT	TGTAATATATGATATATTATATATGTAATATATAATATATGATATATTATATATGTAATATATGTAATATATGATATATTATATATGTAATATATAATATATGATATATTATATATGTAATATAT	.	PASS	END=6700632;HOMLEN=0;SVLEN=60;SVTYPE=DUP:TANDEM;NTLEN=0	GT:AD	0/0:43,4
19	7153196	.	ACCACACACACACCACACACACCACACACCACACACACGCACCACACACACACCATACACGCACCACACACACACTACAT	ACCACACACACACCACACACACCACACACCACACACACGCACCACACACACACCATACACGCACCACACACACACTACATCCACACACACACCACACACACCACACACCACACACACGCACCACACACACACCATACACGCACCACACACACACTACAT	.	PASS	END=7153275;HOMLEN=0;SVLEN=77;SVTYPE=DUP:TANDEM;NTLEN=0	GT:AD	0/0:76,2
19	14488462	.	AATAATTATTATACATAATAATTCTATTATATAATTATTATCATACTATAATAATTATATAATATAATTATTTTATACTATAATAATTAT	AATAATTATTATACATAATAATTCTATTATATAATTATTATCATACTATAATAATTATATAATATAATTATTTTATACTATAATAATTATATAATTATTATACATAATAATTCTATTATATAATTATTATCATACTATAATAATTATATAATATAATTATTTTATACTATAATAATTAT	.	PASS	END=14488551;HOMLEN=0;SVLEN=87;SVTYPE=DUP:TANDEM;NTLEN=0	GT:AD	0/0:69,4
19	17833080	.	GTGAAACCCTGTCCCTACTGAAAATGCAAAAATGAGCTGGACCTGGTGGTGCACACCTGTAGTCCCAGCTACTCAGGAGCCCGAGGAGGGAGGATCGCTTTTACCCAGGAGGCAGAGGCTGCAGTGAGCTAAGATTGTGCCACTGCACTTCAGCCTGGGCAACAGAGC	GTGAAACCCTGTCCCTACTGAAAATGCAAAAATGAGCTGGACCTGGTGGTGCACACCTGTAGTCCCAGCTACTCAGGAGCCCGAGGAGGGAGGATCGCTTTTACCCAGGAGGCAGAGGCTGCAGTGAGCTAAGATTGTGCCACTGCACTTCAGCCTGGGCAACAGAGCTGAAACCCTGTCCCTACTGAAAATGCAAAAATGAGCTGGACCTGGTGGTGCACACCTGTAGTCCCAGCTACTCAGGAGCCCGAGGAGGGAGGATCGCTTTTACCCAGGAGGCAGAGGCTGCAGTGAGCTAAGATTGTGCCACTGCACTTCAGCCTGGGCAACAGAGC	.	PASS	END=17833247;HOMLEN=0;SVLEN=166;SVTYPE=DUP:TANDEM;NTLEN=0	GT:AD	0/0:58,6
19	21088324	.	GAACCTGTTCACTGTCACCGATACATTCATTACATGAGGAACCTGTTTACTGTCACCCACTCATTCATCATAGAGGGAAACTGTTCACTGTCAATCACTCACTCACCACAGTGGGAACCTGTTCACTATCACCCACTCATTAATCACAGTGGAA	GAACCTGTTCACTGTCACCGATACATTCATTACATGAGGAACCTGTTTACTGTCACCCACTCATTCATCATAGAGGGAAACTGTTCACTGTCAATCACTCACTCACCACAGTGGGAACCTGTTCACTATCACCCACTCATTAATCACAGTGGAAAACCTGTTCACTGTCACCGATACATTCATTACATGAGGAACCTGTTTACTGTCACCCACTCATTCATCATAGAGGGAAACTGTTCACTGTCAATCACTCACTCACCACAGTGGGAACCTGTTCACTATCACCCACTCATTAATCACAGTGGAA	.	PASS	END=21088477;HOMLEN=0;SVLEN=152;SVTYPE=DUP:TANDEM;NTLEN=0	GT:AD	0/0:65,10
19	23935938	.	TGCCTGTAATCCCAGCACTTTGGGAGGCTGAGGCAGGTGGATCATCTGAGGTCAAAAGTTCAAGACCAGCCTGGCCAACATACTGAAACCCCATCTATACTAAAAATACAAAAATTAGCCAGGCATGGTGGCATGTGCCTATAGTCCCAGCTACTTGGGAGGCTGAGGCAGGATAATTGCTTGAACCCGGGAGGCAGAGGTTGCAGTGAGCTGAGATCGCACCAGTGCACTCCAGCCTGGGCAACAGAGCAAGACTCTGTCTCAAAAAAAAATCTTATTTACAATAGCATTAAAATAAATTTCTGAGAAGAAATTTAATCAAAGAGGTAGAAAATCTTTACAATGAAAGATATATCAATGAGAGAAATTAGAAAAGACACAAATAAATTTAAAAATATT…	TGCCTGTAATCCCAGCACTTTGGGAGGCTGAGGCAGGTGGATCATCTGAGGTCAAAAGTTCAAGACCAGCCTGGCCAACATACTGAAACCCCATCTATACTAAAAATACAAAAATTAGCCAGGCATGGTGGCATGTGCCTATAGTCCCAGCTACTTGGGAGGCTGAGGCAGGATAATTGCTTGAACCCGGGAGGCAGAGGTTGCAGTGAGCTGAGATCGCACCAGTGCACTCCAGCCTGGGCAACAGAGCAAGACTCTGTCTCAAAAAAAAATCTTATTTACAATAGCATTAAAATAAATTTCTGAGAAGAAATTTAATCAAAGAGGTAGAAAATCTTTACAATGAAAGATATATCAATGAGAGAAATTAGAAAAGACACAAATAAATTTAAAAATATT…	.	PASS	END=23936403;HOMLEN=0;SVLEN=464;SVTYPE=DUP:TANDEM;NTLEN=0	GT:AD	0/0:77,16
19	33086996	.	AGAGGCTGCAGTGAGCCGAGATGGTGCCACTGCACTCCAGCCTGGGTGACAGAGCGAGACTCCATCATCTCAAGAAAATGTTTTCAAAATTATATTGCACTACCCCAACATATTAGGTGGTGTCAAATGTGTGTATTTGTATCTTGAGAATACCTGTGCTGATAAACTGTATAGGATGTATTAATTAGGATGGTATAGAACCACAGCAGCTTCAGTCTATAAGGTGGTTTTGTTTAAAAGTAGGGAAGGCTGGGCATGGTGGCTCACACCTGTAATCCCAGCACTTTGGGAGGCCGAGGCGGGCGGATCACGAGGTCAGGAGATTGAGACCATCCTGGCTAACACGGTGAAAAACCCTGTCTCTACTAAAAATACAAAAACAAAAAAACAAAAACAAAA…	AGAGGCTGCAGTGAGCCGAGATGGTGCCACTGCACTCCAGCCTGGGTGACAGAGCGAGACTCCATCATCTCAAGAAAATGTTTTCAAAATTATATTGCACTACCCCAACATATTAGGTGGTGTCAAATGTGTGTATTTGTATCTTGAGAATACCTGTGCTGATAAACTGTATAGGATGTATTAATTAGGATGGTATAGAACCACAGCAGCTTCAGTCTATAAGGTGGTTTTGTTTAAAAGTAGGGAAGGCTGGGCATGGTGGCTCACACCTGTAATCCCAGCACTTTGGGAGGCCGAGGCGGGCGGATCACGAGGTCAGGAGATTGAGACCATCCTGGCTAACACGGTGAAAAACCCTGTCTCTACTAAAAATACAAAAACAAAAAAACAAAAACAAAA…	.	PASS	END=33087482;HOMLEN=0;SVLEN=486;SVTYPE=DUP:TANDEM;NTLEN=0	GT:AD	0/0:66,5
19	35607683	.	CAGACATTGAGGGATCTGGGTGGATAAGGAGTGCTGGGTGGACTCGGGGTGTCC	CAGACATTGAGGGATCTGGGTGGATAAGGAGTGCTGGGTGGACTCGGGGTGTCCAGACATTGAGGGATCTGGGTGGATAAGGAGTGCTGGGTGGACTCGGGGTGTCC	.	PASS	END=35607736;HOMLEN=0;SVLEN=53;SVTYPE=DUP:TANDEM;NTLEN=0	GT:AD	0/0:61,14
19	38760463	.	ATGGTCTTGATCTCCTGACCTTGTGATCTGCCCGCCTCGGCCTCCCAAAGTGCTGGGATTACAGGCGTGAGCCACCGCGCCCGGCCTGAGATGGGATTTCAACATGTGGGCCAGGC	ATGGTCTTGATCTCCTGACCTTGTGATCTGCCCGCCTCGGCCTCCCAAAGTGCTGGGATTACAGGCGTGAGCCACCGCGCCCGGCCTGAGATGGGATTTCAACATGTGGGCCAGGCTGGTCTTGATCTCCTGACCTTGTGATCTGCCCGCCTCGGCCTCCCAAAGTGCTGGGATTACAGGCGTGAGCCACCGCGCCCGGCCTGAGATGGGATTTCAACATGTGGGCCAGGC	.	PASS	END=38760578;HOMLEN=0;SVLEN=115;SVTYPE=DUP:TANDEM;NTLEN=0	GT:AD	0/1:87,24
19	39032080	.	GTGTGGTGGCTTACACCTGTAATCCCAGCACTTTGGGAGGCCGAGGCAGGTGGATCACAAGGTCAGGAGTTGGAGACCAGCCTGTCCAATATGGTGAAACCCTGTCTCTACTAAAAATGCAAAAAAATTAGCCGGGC	GTGTGGTGGCTTACACCTGTAATCCCAGCACTTTGGGAGGCCGAGGCAGGTGGATCACAAGGTCAGGAGTTGGAGACCAGCCTGTCCAATATGGTGAAACCCTGTCTCTACTAAAAATGCAAAAAAATTAGCCGGGCTGTGGTGGCTTACACCTGTAATCCCAGCACTTTGGGAGGCCGAGGCAGGTGGATCACAAGGTCAGGAGTTGGAGACCAGCCTGTCCAATATGGTGAAACCCTGTCTCTACTAAAAATGCAAAAAAATTAGCCGGGC	.	PASS	END=39032216;HOMLEN=0;SVLEN=135;SVTYPE=DUP:TANDEM;NTLEN=0	GT:AD	0/1:76,22
19	39643917	.	GAGACAGAGTCCCACTCCATCACCCAGGCTGAAGTGCAGTGGCACAATCTCAGCTTACTGCAACCTCCACCTTCTGGGTTCAAGCAATTCTCGTACCTCAGCCTCCCGAGTAGCTGGAATTACAGGCATGTGCCACCACACCCGGCTAATTTTTGTGTTTTGTTGTTGTTGTTTTATTTTTTTGAA	GAGACAGAGTCCCACTCCATCACCCAGGCTGAAGTGCAGTGGCACAATCTCAGCTTACTGCAACCTCCACCTTCTGGGTTCAAGCAATTCTCGTACCTCAGCCTCCCGAGTAGCTGGAATTACAGGCATGTGCCACCACACCCGGCTAATTTTTGTGTTTTGTTGTTGTTGTTTTATTTTTTTGAAAGACAGAGTCCCACTCCATCACCCAGGCTGAAGTGCAGTGGCACAATCTCAGCTTACTGCAACCTCCACCTTCTGGGTTCAAGCAATTCTCGTACCTCAGCCTCCCGAGTAGCTGGAATTACAGGCATGTGCCACCACACCCGGCTAATTTTTGTGTTTTGTTGTTGTTGTTTTATTTTTTTGAA	.	PASS	END=39644102;HOMLEN=0;SVLEN=183;SVTYPE=DUP:TANDEM;NTLEN=0	GT:AD	0/0:72,9
19	41425923	.	ACCCTTATCAGTGGTTCTGCTTTTTGCTCTTTGAAGCATGTGATCTTTGTACCTACTCTCTGTTCTT	ACCCTTATCAGTGGTTCTGCTTTTTGCTCTTTGAAGCATGTGATCTTTGTACCTACTCTCTGTTCTTCCCTTATCAGTGGTTCTGCTTTTTGCTCTTTGAAGCATGTGATCTTTGTACCTACTCTCTGTTCTT	.	PASS	END=41425989;HOMLEN=0;SVLEN=66;SVTYPE=DUP:TANDEM;NTLEN=0	GT:AD	0/0:45,10
19	46691186	.	TACCTGAGATCGTGTTGCTGGTGTGTGCTACTTGATCAGAGACGGTGAGCATTAACCCATTTGT	TACCTGAGATCGTGTTGCTGGTGTGTGCTACTTGATCAGAGACGGTGAGCATTAACCCATTTGTACCTGAGATCGTGTTGCTGGTGTGTGCTACTTGATCAGAGACGGTGAGCATTAACCCATTTGT	.	PASS	END=46691249;HOMLEN=0;SVLEN=63;SVTYPE=DUP:TANDEM;NTLEN=0	GT:AD	0/0:65,2
19	48546790	.	CCACCATCATCACCACCATTATCACAATGAGCATCCATAGAAAAGAATGAT	CCACCATCATCACCACCATTATCACAATGAGCATCCATAGAAAAGAATGATCACCATCATCACCACCATTATCACAATGAGCATCCATAGAAAAGAATGAT	.	PASS	END=48546840;HOMLEN=0;SVLEN=50;SVTYPE=DUP:TANDEM;NTLEN=0	GT:AD	0/0:83,2
19	49917929	.	CACCCCCCAGGCCCGTCCGTGCTGCCTGGCCTCCCCCAGGCCCGTCCGTGCTGCCTGGCCT	CACCCCCCAGGCCCGTCCGTGCTGCCTGGCCTCCCCCAGGCCCGTCCGTGCTGCCTGGCCTACCCCCCAGGCCCGTCCGTGCTGCCTGGCCTCCCCCAGGCCCGTCCGTGCTGCCTGGCCT	.	PASS	END=49917989;HOMLEN=0;SVLEN=58;SVTYPE=DUP:TANDEM;NTLEN=0	GT:AD	0/0:50,2
19	50204211	.	CTCTCTCTCTGGGTCTCTTCCCCCTCTCTTTCTGGGTCTCTGTCCTCCTCTGTCCCTGGGTCTCTGTCCCCCTCTCTCTGGGTCTCTGTCCCC	CTCTCTCTCTGGGTCTCTTCCCCCTCTCTTTCTGGGTCTCTGTCCTCCTCTGTCCCTGGGTCTCTGTCCCCCTCTCTCTGGGTCTCTGTCCCCTCTCTCTCTGGGTCTCTTCCCCCTCTCTTTCTGGGTCTCTGTCCTCCTCTGTCCCTGGGTCTCTGTCCCCCTCTCTCTGGGTCTCTGTCCCC	.	PASS	END=50204303;HOMLEN=0;SVLEN=91;SVTYPE=DUP:TANDEM;NTLEN=0	GT:AD	0/0:55,2
19	50205264	.	AATATATTTATTTATAAATTATAAATATATATTTATTTATAAATTATAAATA	AATATATTTATTTATAAATTATAAATATATATTTATTTATAAATTATAAATAATATATTTATTTATAAATTATAAATATATATTTATTTATAAATTATAAATA	.	PASS	END=50205315;HOMLEN=0;SVLEN=51;SVTYPE=DUP:TANDEM;NTLEN=0	GT:AD	0/0:29,2
19	50370889	.	GCCCCTTCCCCGACTCCCGGCCCCCAGGGTCTCTCGGCAGCCCTGACCTTCATCTCTCTTGCTGCAACGCG	GCCCCTTCCCCGACTCCCGGCCCCCAGGGTCTCTCGGCAGCCCTGACCTTCATCTCTCTTGCTGCAACGCGCCCCTTCCCCGACTCCCGGCCCCCAGGGTCTCTCGGCAGCCCTGACCTTCATCTCTCTTGCTGCAACGCG	.	PASS	END=50370959;HOMLEN=0;SVLEN=69;SVTYPE=DUP:TANDEM;NTLEN=0	GT:AD	0/0:78,6
19	51417332	.	ACCTGTCTGTCCATCTTTCTCTGTGTCTCTCTCCTCCCATCTCTGTCTCTGTCTCTCTGTCTGTCTCTGCACCTGTGTCTGTCC	ACCTGTCTGTCCATCTTTCTCTGTGTCTCTCTCCTCCCATCTCTGTCTCTGTCTCTCTGTCTGTCTCTGCACCTGTGTCTGTCCCCTGTCTGTCCATCTTTCTCTGTGTCTCTCTCCTCCCATCTCTGTCTCTGTCTCTCTGTCTGTCTCTGCACCTGTGTCTGTCC	.	PASS	END=51417415;HOMLEN=0;SVLEN=78;SVTYPE=DUP:TANDEM;NTLEN=0	GT:AD	0/0:18,2
19	51849525	.	CCCTCCCTATAGGCTGAGATGATGTAGTGAACACTCTGTAATGGCTGAAATGACTCATTGAACC	CCCTCCCTATAGGCTGAGATGATGTAGTGAACACTCTGTAATGGCTGAAATGACTCATTGAACCCCTCCCTATAGGCTGAGATGATGTAGTGAACACTCTGTAATGGCTGAAATGACTCATTGAACC	.	PASS	END=51849588;HOMLEN=0;SVLEN=62;SVTYPE=DUP:TANDEM;NTLEN=0	GT:AD	0/0:47,4
19	52045019	.	CTCTCAGACTGGGGCTCTGGCTGTGTCTGCAATGCCCAGGCCTGCTGCTGCCTCTGAGCAATGCACTCACTGCTCC	CTCTCAGACTGGGGCTCTGGCTGTGTCTGCAATGCCCAGGCCTGCTGCTGCCTCTGAGCAATGCACTCACTGCTCCTCTCAGACTGGGGCTCTGGCTGTGTCTGCAATGCCCAGGCCTGCTGCTGCCTCTGAGCAATGCACTCACTGCTCC	.	PASS	END=52045094;HOMLEN=0;SVLEN=72;SVTYPE=DUP:TANDEM;NTLEN=0	GT:AD	0/1:52,18
19	54860964	.	AATGGATGGAGGACACAGATCCTGAGGGTGGATGGATGGAGGGAGGACACAGATCCTGAGGATGG	AATGGATGGAGGACACAGATCCTGAGGGTGGATGGATGGAGGGAGGACACAGATCCTGAGGATGGATGGATGGAGGACACAGATCCTGAGGGTGGATGGATGGAGGGAGGACACAGATCCTGAGGATGG	.	PASS	END=54861028;HOMLEN=0;SVLEN=64;SVTYPE=DUP:TANDEM;NTLEN=0	GT:AD	0/0:41,3
19	55697930	.	AGCCAGGCAGAGAGACCCAGAGAGGCACAGAGACAAGACCACAGGCAGAGAGACCCAGAGAGGCACAGAGACAAGACCAA	AGCCAGGCAGAGAGACCCAGAGAGGCACAGAGACAAGACCACAGGCAGAGAGACCCAGAGAGGCACAGAGACAAGACCAAGCCAGGCAGAGAGACCCAGAGAGGCACAGAGACAAGACCACAGGCAGAGAGACCCAGAGAGGCACAGAGACAAGACCAA	.	PASS	END=55698009;HOMLEN=0;SVLEN=76;SVTYPE=DUP:TANDEM;NTLEN=0	GT:AD	0/0:83,8
19	56618157	.	GGCGGCATCCAGCACCTCATTCCAGGCGGAAGTCTGCAGACCAGCACGCGGAACAG	GGCGGCATCCAGCACCTCATTCCAGGCGGAAGTCTGCAGACCAGCACGCGGAACAGGCGGCATCCAGCACCTCATTCCAGGCGGAAGTCTGCAGACCAGCACGCGGAACAG	.	PASS	END=56618212;HOMLEN=0;SVLEN=55;SVTYPE=DUP:TANDEM;NTLEN=0	GT:AD	0/0:77,15
19	56625657	.	CTCCTCCACTTGCCCCGGCCAGGCCTGGTCTTTCTCTCTGAGGGGCCGGGCTCAG	CTCCTCCACTTGCCCCGGCCAGGCCTGGTCTTTCTCTCTGAGGGGCCGGGCTCAGTCCTCCACTTGCCCCGGCCAGGCCTGGTCTTTCTCTCTGAGGGGCCGGGCTCAG	.	PASS	END=56625711;HOMLEN=0;SVLEN=54;SVTYPE=DUP:TANDEM;NTLEN=0	GT:AD	0/0:48,3
19	57621844	.	ATTTAAATTTAATTAATTTATTTAATTTAAATTAATTAATTAAATTAATTTATTTAATTTAATTAATTAATTAATTTAATTTAATTTAATTC	ATTTAAATTTAATTAATTTATTTAATTTAAATTAATTAATTAAATTAATTTATTTAATTTAATTAATTAATTAATTTAATTTAATTTAATTCTTTAAATTTAATTAATTTATTTAATTTAAATTAATTAATTAAATTAATTTATTTAATTTAATTAATTAATTAATTTAATTTAATTTAATTC	.	PASS	END=57621935;HOMLEN=0;SVLEN=89;SVTYPE=DUP:TANDEM;NTLEN=0	GT:AD	0/0:69,6
20	2639704	.	TGAGCAGGCAAAGATGATGGGAAACGCAGATCAGAGGCAGGATGTGGCTACC	TGAGCAGGCAAAGATGATGGGAAACGCAGATCAGAGGCAGGATGTGGCTACCGAGCAGGCAAAGATGATGGGAAACGCAGATCAGAGGCAGGATGTGGCTACC	.	PASS	END=2639755;HOMLEN=0;SVLEN=51;SVTYPE=DUP:TANDEM;NTLEN=0	GT:AD	0/0:65,10
20	5624957	.	CACCTCCATTACCACCCCACCTCCTTACCCTCTCCATTACCACCCCATCTCCTTGCCCTA	CACCTCCATTACCACCCCACCTCCTTACCCTCTCCATTACCACCCCATCTCCTTGCCCTAACCTCCATTACCACCCCACCTCCTTACCCTCTCCATTACCACCCCATCTCCTTGCCCTA	.	PASS	END=5625016;HOMLEN=0;SVLEN=56;SVTYPE=DUP:TANDEM;NTLEN=0	GT:AD	0/0:58,7
20	6443231	.	ACATATATATAAAACAGTTTTTTATATATATACATATATATAAAACAGTTTTTTATATATATATACATATATAAAACAGTTTTTTATATATATATAC	ACATATATATAAAACAGTTTTTTATATATATACATATATATAAAACAGTTTTTTATATATATATACATATATAAAACAGTTTTTTATATATATATACCATATATATAAAACAGTTTTTTATATATATACATATATATAAAACAGTTTTTTATATATATATACATATATAAAACAGTTTTTTATATATATATAC	.	PASS	END=6443327;HOMLEN=0;SVLEN=91;SVTYPE=DUP:TANDEM;NTLEN=0	GT:AD	0/0:27,2
20	10304569	.	CCCTGGCTGCAGTGTGGGGTAGGGCAGGAGAGGGCAAACCCTCCAGTGTGGAGAGGGCAGGACATTCGATCTTAAACTGGGACTTGTCTTTAGAAGACCACGAATAAAATACAGGTGTATGACCCCGGAGGGAGAGTGTCAAGGA	CCCTGGCTGCAGTGTGGGGTAGGGCAGGAGAGGGCAAACCCTCCAGTGTGGAGAGGGCAGGACATTCGATCTTAAACTGGGACTTGTCTTTAGAAGACCACGAATAAAATACAGGTGTATGACCCCGGAGGGAGAGTGTCAAGGACCTGGCTGCAGTGTGGGGTAGGGCAGGAGAGGGCAAACCCTCCAGTGTGGAGAGGGCAGGACATTCGATCTTAAACTGGGACTTGTCTTTAGAAGACCACGAATAAAATACAGGTGTATGACCCCGGAGGGAGAGTGTCAAGGA	.	PASS	END=10304713;HOMLEN=0;SVLEN=144;SVTYPE=DUP:TANDEM;NTLEN=0	GT:AD	0/0:54,7
20	12453700	.	CTTATTTTTTATTCAACAATTTATTTATATCAATATGGACTCCTCTATGTGATACTGTAAGCAGATCTTATACTTTTGGTT	CTTATTTTTTATTCAACAATTTATTTATATCAATATGGACTCCTCTATGTGATACTGTAAGCAGATCTTATACTTTTGGTTTTATTTTTTATTCAACAATTTATTTATATCAATATGGACTCCTCTATGTGATACTGTAAGCAGATCTTATACTTTTGGTT	.	PASS	END=12453780;HOMLEN=0;SVLEN=79;SVTYPE=DUP:TANDEM;NTLEN=0	GT:AD	0/0:71,3
20	15559229	.	GTACAGTATAACAACAAGAAAATGAATCTAAGCCATGAGAAGTCACAATGGAAGT	GTACAGTATAACAACAAGAAAATGAATCTAAGCCATGAGAAGTCACAATGGAAGTTACAGTATAACAACAAGAAAATGAATCTAAGCCATGAGAAGTCACAATGGAAGT	.	PASS	END=15559283;HOMLEN=0;SVLEN=54;SVTYPE=DUP:TANDEM;NTLEN=0	GT:AD	0/1:56,33
20	15626921	.	CCTTGTCACAACAAGAACTAAACCTTCTGATGAGCCCCAAGCCTGAATTTCTCACCATCATAAATAGTATGGGGACATATTTAACATTTATTGATAGAGAATGGCTAAAATGTATTAAGGTGGAAATTTGTGCTGAAAAGTCTTCGTATTTTAGTTCCTTTAATCCTTAAAACAATCTTGGGAGCTACGTGTTATTTTATGACTCCTATTTTACAAAAAGTCAACTGAGGCTTGGAGAAATTCTCTGGTTAAGGTTACATAGTGATATGGTTAGGCTTTGTGTCTCCACCCAAATCTCATCTTGAATTGTAATCCCCATAATCCATATAGTCCGCACGTATCGAGGGAGAGACCAGGTGGAGGTAATTGGATCATGGGGGCAGTTCCCCCATGCTTTTA…	CCTTGTCACAACAAGAACTAAACCTTCTGATGAGCCCCAAGCCTGAATTTCTCACCATCATAAATAGTATGGGGACATATTTAACATTTATTGATAGAGAATGGCTAAAATGTATTAAGGTGGAAATTTGTGCTGAAAAGTCTTCGTATTTTAGTTCCTTTAATCCTTAAAACAATCTTGGGAGCTACGTGTTATTTTATGACTCCTATTTTACAAAAAGTCAACTGAGGCTTGGAGAAATTCTCTGGTTAAGGTTACATAGTGATATGGTTAGGCTTTGTGTCTCCACCCAAATCTCATCTTGAATTGTAATCCCCATAATCCATATAGTCCGCACGTATCGAGGGAGAGACCAGGTGGAGGTAATTGGATCATGGGGGCAGTTCCCCCATGCTTTTA…	.	PASS	END=15627674;HOMLEN=0;SVLEN=752;SVTYPE=DUP:TANDEM;NTLEN=0	GT:AD	0/0:65,2
20	16792929	.	AAGAAGGTAGATCATTCTGTATCAATCTAGAAGACACCATAGATGAATGAGTAGAAATTACTCC	AAGAAGGTAGATCATTCTGTATCAATCTAGAAGACACCATAGATGAATGAGTAGAAATTACTCCAGAAGGTAGATCATTCTGTATCAATCTAGAAGACACCATAGATGAATGAGTAGAAATTACTCC	.	PASS	END=16792992;HOMLEN=0;SVLEN=63;SVTYPE=DUP:TANDEM;NTLEN=0	GT:AD	0/0:71,17
20	17759207	.	TCTCCCTCTCCCTCTCCCCACGGTCTCCCTCTCCCTCTCTCTCCATGGTCTCCCTCTGATGCCGAGCCCAAGCTG	TCTCCCTCTCCCTCTCCCCACGGTCTCCCTCTCCCTCTCTCTCCATGGTCTCCCTCTGATGCCGAGCCCAAGCTGCTCCCTCTCCCTCTCCCCACGGTCTCCCTCTCCCTCTCTCTCCATGGTCTCCCTCTGATGCCGAGCCCAAGCTG	.	PASS	END=17759281;HOMLEN=0;SVLEN=74;SVTYPE=DUP:TANDEM;NTLEN=0	GT:AD	0/1:52,18
20	18656429	.	TGTGTAAATATACCTATGTGTATATTTACACACATATATGTAAATATACCTATGTGTATATTTACACATATATATGTAAATATACCTATGTGTG	TGTGTAAATATACCTATGTGTATATTTACACACATATATGTAAATATACCTATGTGTATATTTACACATATATATGTAAATATACCTATGTGTGGTGTAAATATACCTATGTGTATATTTACACACATATATGTAAATATACCTATGTGTATATTTACACATATATATGTAAATATACCTATGTGTG	.	PASS	END=18656522;HOMLEN=0;SVLEN=74;SVTYPE=DUP:TANDEM;NTLEN=0	GT:AD	0/0:87,2
20	22063126	.	ACATGTAGGTATATATGACATATGCATATATCATATAGGTATATATGACATATGCATATATCATATAGGTATATAT	ACATGTAGGTATATATGACATATGCATATATCATATAGGTATATATGACATATGCATATATCATATAGGTATATATCATGTAGGTATATATGACATATGCATATATCATATAGGTATATATGACATATGCATATATCATATAGGTATATAT	.	PASS	END=22063201;HOMLEN=0;SVLEN=75;SVTYPE=DUP:TANDEM;NTLEN=0	GT:AD	0/0:56,3
20	23295298	.	TCTTCCCACAGGCTGCACCATACTTCCACCTATCATGGAGGTCTCAGGCTCCAAGAGAGTGAGAATGGGAGTTCTCGAGACCAGAACTAGAATGTCATTCCTCCAGTCTG	TCTTCCCACAGGCTGCACCATACTTCCACCTATCATGGAGGTCTCAGGCTCCAAGAGAGTGAGAATGGGAGTTCTCGAGACCAGAACTAGAATGTCATTCCTCCAGTCTGCTTCCCACAGGCTGCACCATACTTCCACCTATCATGGAGGTCTCAGGCTCCAAGAGAGTGAGAATGGGAGTTCTCGAGACCAGAACTAGAATGTCATTCCTCCAGTCTG	.	PASS	END=23295407;HOMLEN=0;SVLEN=109;SVTYPE=DUP:TANDEM;NTLEN=0	GT:AD	0/0:51,11
20	24662676	.	GCCTGGCCTTTGTGAATTACCACAGTGCGGGGTCCACCCAGGAAACTGTGAAGTACCTCTGT	GCCTGGCCTTTGTGAATTACCACAGTGCGGGGTCCACCCAGGAAACTGTGAAGTACCTCTGTCCTGGCCTTTGTGAATTACCACAGTGCGGGGTCCACCCAGGAAACTGTGAAGTACCTCTGT	.	PASS	END=24662737;HOMLEN=0;SVLEN=58;SVTYPE=DUP:TANDEM;NTLEN=0	GT:AD	0/0:54,2
20	24662735	.	TGTGGCCTTTGTGAATTACCACAGTCAGGGGTCCACCCAGGAAACTGTGAAGTACCTCTC	TGTGGCCTTTGTGAATTACCACAGTCAGGGGTCCACCCAGGAAACTGTGAAGTACCTCTCGTGGCCTTTGTGAATTACCACAGTCAGGGGTCCACCCAGGAAACTGTGAAGTACCTCTC	.	PASS	END=24662794;HOMLEN=0;SVLEN=58;SVTYPE=DUP:TANDEM;NTLEN=0	GT:AD	0/0:52,2
20	33628861	.	CAGGAAGAAAGGCCTCAACCAGGAACCAATCCTGACAGCACCTTGATCTTGGACTTCTAGCCTCCAGAACTGTGAGAAAAATAAATGTCTGTTAGTT	CAGGAAGAAAGGCCTCAACCAGGAACCAATCCTGACAGCACCTTGATCTTGGACTTCTAGCCTCCAGAACTGTGAGAAAAATAAATGTCTGTTAGTTAGGAAGAAAGGCCTCAACCAGGAACCAATCCTGACAGCACCTTGATCTTGGACTTCTAGCCTCCAGAACTGTGAGAAAAATAAATGTCTGTTAGTT	.	PASS	END=33628957;HOMLEN=0;SVLEN=96;SVTYPE=DUP:TANDEM;NTLEN=0	GT:AD	0/1:74,21
20	37954728	.	AGAGAGAATTAGTTAAGGGGCATGTGGCTATCTGGGTTTCCTGTAATTTGAAATCTATG	AGAGAGAATTAGTTAAGGGGCATGTGGCTATCTGGGTTTCCTGTAATTTGAAATCTATGGAGAGAATTAGTTAAGGGGCATGTGGCTATCTGGGTTTCCTGTAATTTGAAATCTATG	.	PASS	END=37954786;HOMLEN=0;SVLEN=58;SVTYPE=DUP:TANDEM;NTLEN=0	GT:AD	0/1:51,17
20	38215701	.	TGTATATATATGTATATATATATATACATATATATGTGTATATATGTGTGTATATATATATA	TGTATATATATGTATATATATATATACATATATATGTGTATATATGTGTGTATATATATATAGTATATATATGTATATATATATATACATATATATGTGTATATATGTGTGTATATATATATA	.	PASS	END=38215762;HOMLEN=0;SVLEN=50;SVTYPE=DUP:TANDEM;NTLEN=0	GT:AD	0/0:72,5
20	40323403	.	AAGAATAAAATGTCAAATTGCGATAAATAGAACACCCCCACCCCCAGGATGCTACAAGAGAGAATAATGGAGGAAAATTGATACATTAGATT	AAGAATAAAATGTCAAATTGCGATAAATAGAACACCCCCACCCCCAGGATGCTACAAGAGAGAATAATGGAGGAAAATTGATACATTAGATTAGAATAAAATGTCAAATTGCGATAAATAGAACACCCCCACCCCCAGGATGCTACAAGAGAGAATAATGGAGGAAAATTGATACATTAGATT	.	PASS	END=40323494;HOMLEN=0;SVLEN=91;SVTYPE=DUP:TANDEM;NTLEN=0	GT:AD	0/0:62,9
20	42325126	.	ACTGGGATTACAGGCGTGAGCCACCACACCAGGCTTAAAATTAGACGATGTCTTACTCTTTTACAACTTTCTTTTTCTATTTAACATATCGTTCCATGTTGTTATGTGTATTCAGATCTCCAACATTCCTGAATTTGCCGTATCTTATTTAACCATTATATTGTCAAACATCTGTTACTATTTCCATCAATGCTATAATGATCATCATTGTTCAGTTTCTTTGTACATTTGCTGAACTGTGTGGTTGATTTTTTTGTTTTTAGATGGGGTCTCACTCTGTTGCCAGGCTGGAGTGCAGTGGTGTGACCTTGGCTCACTGCAACCTCCGCCTCCCGGGTTGAAGTGATTCTCCTGCCTCAGCCTCCTGAGTAGCTGGGATTACAGGCATGCAGCACCATG…	ACTGGGATTACAGGCGTGAGCCACCACACCAGGCTTAAAATTAGACGATGTCTTACTCTTTTACAACTTTCTTTTTCTATTTAACATATCGTTCCATGTTGTTATGTGTATTCAGATCTCCAACATTCCTGAATTTGCCGTATCTTATTTAACCATTATATTGTCAAACATCTGTTACTATTTCCATCAATGCTATAATGATCATCATTGTTCAGTTTCTTTGTACATTTGCTGAACTGTGTGGTTGATTTTTTTGTTTTTAGATGGGGTCTCACTCTGTTGCCAGGCTGGAGTGCAGTGGTGTGACCTTGGCTCACTGCAACCTCCGCCTCCCGGGTTGAAGTGATTCTCCTGCCTCAGCCTCCTGAGTAGCTGGGATTACAGGCATGCAGCACCATG…	.	PASS	END=42325630;HOMLEN=0;SVLEN=504;SVTYPE=DUP:TANDEM;NTLEN=0	GT:AD	0/0:101,25
20	47041448	.	TTCTTTCTTCTTAAGGTGTTACAGAAGGGCAAAGTCCATCTTCTGTTCCTTCCTTCCTTCCT	TTCTTTCTTCTTAAGGTGTTACAGAAGGGCAAAGTCCATCTTCTGTTCCTTCCTTCCTTCCTTCTTTCTTCTTAAGGTGTTACAGAAGGGCAAAGTCCATCTTCTGTTCCTTCCTTCCTTCCT	.	PASS	END=47041509;HOMLEN=0;SVLEN=61;SVTYPE=DUP:TANDEM;NTLEN=0	GT:AD	0/0:65,4
20	47942174	.	CTGTTGTGAGGATTAAATGAAGTCATGTATGGGACTTGCTTGGTTTAGCATCCAAAGCACAATGAACGGGGTTATTAGATGGA	CTGTTGTGAGGATTAAATGAAGTCATGTATGGGACTTGCTTGGTTTAGCATCCAAAGCACAATGAACGGGGTTATTAGATGGATGTTGTGAGGATTAAATGAAGTCATGTATGGGACTTGCTTGGTTTAGCATCCAAAGCACAATGAACGGGGTTATTAGATGGA	.	PASS	END=47942256;HOMLEN=0;SVLEN=82;SVTYPE=DUP:TANDEM;NTLEN=0	GT:AD	0/0:70,14
20	49677659	.	TCCACCCACCCACCCACTCATCCATCCATCCATCCACTCACCCACCCATCCAG	TCCACCCACCCACCCACTCATCCATCCATCCATCCACTCACCCACCCATCCAGCCACCCACCCACCCACTCATCCATCCATCCATCCACTCACCCACCCATCCAG	.	PASS	END=49677711;HOMLEN=0;SVLEN=52;SVTYPE=DUP:TANDEM;NTLEN=0	GT:AD	0/0:51,4
20	50267775	.	ACATAATATATATTTACATAATATATTATATAATATATATTTACATAATATATTATAT	ACATAATATATATTTACATAATATATTATATAATATATATTTACATAATATATTATATCATAATATATATTTACATAATATATTATATAATATATATTTACATAATATATTATAT	.	PASS	END=50267832;HOMLEN=0;SVLEN=54;SVTYPE=DUP:TANDEM;NTLEN=0	GT:AD	0/0:87,3
20	50267905	.	ATATATTTCTTTACATATTTATAATATGTAAATATTTACATATTATAAATATGCATATC	ATATATTTCTTTACATATTTATAATATGTAAATATTTACATATTATAAATATGCATATCTATATTTCTTTACATATTTATAATATGTAAATATTTACATATTATAAATATGCATATC	.	PASS	END=50267963;HOMLEN=0;SVLEN=54;SVTYPE=DUP:TANDEM;NTLEN=0	GT:AD	0/0:91,2
20	51142700	.	TTATGTGCATTCATTTATGCATTGTCTGGCTTATGGGCTAGCCACTTGTTTTTGTAAATAAAGCTTTATTAGAACAGT	TTATGTGCATTCATTTATGCATTGTCTGGCTTATGGGCTAGCCACTTGTTTTTGTAAATAAAGCTTTATTAGAACAGTTATGTGCATTCATTTATGCATTGTCTGGCTTATGGGCTAGCCACTTGTTTTTGTAAATAAAGCTTTATTAGAACAGT	.	PASS	END=51142777;HOMLEN=0;SVLEN=77;SVTYPE=DUP:TANDEM;NTLEN=0	GT:AD	0/0:67,5
20	52485518	.	ATAATATATTATATATAATATATTTTATATATAATATATATTTTATATATAAAACTAAAATAA	ATAATATATTATATATAATATATTTTATATATAATATATATTTTATATATAAAACTAAAATAATAATATATTATATATAATATATTTTATATATAATATATATTTTATATATAAAACTAAAATAA	.	PASS	END=52485580;HOMLEN=0;SVLEN=58;SVTYPE=DUP:TANDEM;NTLEN=0	GT:AD	0/0:39,2
20	54963149	.	CGACAAGACCAACCTCCATGTGGGTTTATAAATGTGAATGAGATTACAGATTATTCAATTTACC	CGACAAGACCAACCTCCATGTGGGTTTATAAATGTGAATGAGATTACAGATTATTCAATTTACCGACAAGACCAACCTCCATGTGGGTTTATAAATGTGAATGAGATTACAGATTATTCAATTTACC	.	PASS	END=54963212;HOMLEN=0;SVLEN=61;SVTYPE=DUP:TANDEM;NTLEN=0	GT:AD	0/1:75,39
20	59014066	.	TTAATCCAAATTATTGCAAGTATCATTCGTTCATTCCTTTTTTTATTTCGAGTAGTATCCCCACAGCAGGAATGTGC	TTAATCCAAATTATTGCAAGTATCATTCGTTCATTCCTTTTTTTATTTCGAGTAGTATCCCCACAGCAGGAATGTGCTAATCCAAATTATTGCAAGTATCATTCGTTCATTCCTTTTTTTATTTCGAGTAGTATCCCCACAGCAGGAATGTGC	.	PASS	END=59014142;HOMLEN=0;SVLEN=76;SVTYPE=DUP:TANDEM;NTLEN=0	GT:AD	0/1:53,16
20	59904402	.	TCCCTCGTGGGTCTGGGACGCGGGTCGAGGTGGCTTTAAGCCCAGTGTGCTGCAGTGGATTGCAGCGTGCGTGGAGGGCACCCAGGTCCTCATGGTCCC	TCCCTCGTGGGTCTGGGACGCGGGTCGAGGTGGCTTTAAGCCCAGTGTGCTGCAGTGGATTGCAGCGTGCGTGGAGGGCACCCAGGTCCTCATGGTCCCCCCTCGTGGGTCTGGGACGCGGGTCGAGGTGGCTTTAAGCCCAGTGTGCTGCAGTGGATTGCAGCGTGCGTGGAGGGCACCCAGGTCCTCATGGTCCC	.	PASS	END=59904500;HOMLEN=0;SVLEN=96;SVTYPE=DUP:TANDEM;NTLEN=0	GT:AD	0/0:151,3
20	60359606	.	TTGTGCCCCCAAGAGAAATGTAATCCCAGTTCCTCGGGACAGTTCTCCAGGCCCTCCGATATCC	TTGTGCCCCCAAGAGAAATGTAATCCCAGTTCCTCGGGACAGTTCTCCAGGCCCTCCGATATCCTGTGCCCCCAAGAGAAATGTAATCCCAGTTCCTCGGGACAGTTCTCCAGGCCCTCCGATATCC	.	PASS	END=60359669;HOMLEN=0;SVLEN=63;SVTYPE=DUP:TANDEM;NTLEN=0	GT:AD	0/0:24,2
20	60359715	.	GAGGCCCTCAGATGTCCTGTGCCCCCAAGAGAAATGTAATCCCAGTTCCTCGGGACAGTTCTCA	GAGGCCCTCAGATGTCCTGTGCCCCCAAGAGAAATGTAATCCCAGTTCCTCGGGACAGTTCTCAAGGCCCTCAGATGTCCTGTGCCCCCAAGAGAAATGTAATCCCAGTTCCTCGGGACAGTTCTCA	.	PASS	END=60359778;HOMLEN=0;SVLEN=63;SVTYPE=DUP:TANDEM;NTLEN=0	GT:AD	0/0:50,2
20	61347868	.	CGCCTCCGTGAGTCTGTGTTGGTTGTGGTTCAAAGCTCGTGGGGCTGTAGACTGAGGGGTGGATTTCAGCGCGTGTTAGTCCT	CGCCTCCGTGAGTCTGTGTTGGTTGTGGTTCAAAGCTCGTGGGGCTGTAGACTGAGGGGTGGATTTCAGCGCGTGTTAGTCCTGCCTCCGTGAGTCTGTGTTGGTTGTGGTTCAAAGCTCGTGGGGCTGTAGACTGAGGGGTGGATTTCAGCGCGTGTTAGTCCT	.	PASS	END=61347950;HOMLEN=0;SVLEN=82;SVTYPE=DUP:TANDEM;NTLEN=0	GT:AD	0/0:70,12
20	61347957	.	GTGAGTCTGTGAAAAACAACAGCAGCAGAGAGTGACCGAGCTGCCGTCCGCTCAAGGCTGTTTCGGGTGGCCAGGTCCTCCCT	GTGAGTCTGTGAAAAACAACAGCAGCAGAGAGTGACCGAGCTGCCGTCCGCTCAAGGCTGTTTCGGGTGGCCAGGTCCTCCCTTGAGTCTGTGAAAAACAACAGCAGCAGAGAGTGACCGAGCTGCCGTCCGCTCAAGGCTGTTTCGGGTGGCCAGGTCCTCCCT	.	PASS	END=61348039;HOMLEN=0;SVLEN=82;SVTYPE=DUP:TANDEM;NTLEN=0	GT:AD	0/0:66,10
20	62197971	.	AGCGCAGGACGCAGTGAGGACTGGGCCACCCCCGACAAGGAGACGGCACCCCCACCAAGCTCCAGACACCT	AGCGCAGGACGCAGTGAGGACTGGGCCACCCCCGACAAGGAGACGGCACCCCCACCAAGCTCCAGACACCTGCGCAGGACGCAGTGAGGACTGGGCCACCCCCGACAAGGAGACGGCACCCCCACCAAGCTCCAGACACCT	.	PASS	END=62198041;HOMLEN=0;SVLEN=69;SVTYPE=DUP:TANDEM;NTLEN=0	GT:AD	0/0:87,3
20	62402289	.	ATGGTCGCAAGTCAGCACCGGCCACGCCCGGCACAGCAGCCACGCCGCTCGAACCACAGCAGGGGCCACGTCAGCAGGA	ATGGTCGCAAGTCAGCACCGGCCACGCCCGGCACAGCAGCCACGCCGCTCGAACCACAGCAGGGGCCACGTCAGCAGGATGGTCGCAAGTCAGCACCGGCCACGCCCGGCACAGCAGCCACGCCGCTCGAACCACAGCAGGGGCCACGTCAGCAGGA	.	PASS	END=62402367;HOMLEN=0;SVLEN=77;SVTYPE=DUP:TANDEM;NTLEN=0	GT:AD	0/0:64,11
20	62425015	.	TATAGAAGCAGCGGCTACCTCACAACGGTCCACACCTCCACGTAAGATTTTAT	TATAGAAGCAGCGGCTACCTCACAACGGTCCACACCTCCACGTAAGATTTTATATAGAAGCAGCGGCTACCTCACAACGGTCCACACCTCCACGTAAGATTTTAT	.	PASS	END=62425067;HOMLEN=0;SVLEN=50;SVTYPE=DUP:TANDEM;NTLEN=0	GT:AD	0/0:72,14
20	62697235	.	AAAGTTTGGCCTCAGCTCGGGACACTGATGTTCCCGGGTTGGCCCTTCATGAGA	AAAGTTTGGCCTCAGCTCGGGACACTGATGTTCCCGGGTTGGCCCTTCATGAGAAAGTTTGGCCTCAGCTCGGGACACTGATGTTCCCGGGTTGGCCCTTCATGAGA	.	PASS	END=62697288;HOMLEN=0;SVLEN=51;SVTYPE=DUP:TANDEM;NTLEN=0	GT:AD	0/0:76,5
20	62709530	.	CCCAATACCCCCGAGGCCTGGGCATGCAGAGGCCACTGCCCTGGCCCAAGTCTGGGGCAGGTGCAGCATCCCCTGGGACCTTGGCCCCTCACCACCGGCCCAGTT	CCCAATACCCCCGAGGCCTGGGCATGCAGAGGCCACTGCCCTGGCCCAAGTCTGGGGCAGGTGCAGCATCCCCTGGGACCTTGGCCCCTCACCACCGGCCCAGTTCCAATACCCCCGAGGCCTGGGCATGCAGAGGCCACTGCCCTGGCCCAAGTCTGGGGCAGGTGCAGCATCCCCTGGGACCTTGGCCCCTCACCACCGGCCCAGTT	.	PASS	END=62709634;HOMLEN=0;SVLEN=104;SVTYPE=DUP:TANDEM;NTLEN=0	GT:AD	0/0:73,14
20	62728342	.	CCACTATCACCACCACCACCATCATCACCATCACCATCATCACAGTCATCACCATCATCACCATCATCATCAT	CCACTATCACCACCACCACCATCATCACCATCACCATCATCACAGTCATCACCATCATCACCATCATCATCATCACTATCACCACCACCACCATCATCACCATCACCATCATCACAGTCATCACCATCATCACCATCATCATCAT	.	PASS	END=62728414;HOMLEN=0;SVLEN=72;SVTYPE=DUP:TANDEM;NTLEN=0	GT:AD	0/0:66,2
21	9652852	.	TTTCTGGTTTTAGCACGTCACTCCCATTGTTTTGGGTTTCTGGTTTAGCAGGTCACTCCCACTGTTTTGGG	TTTCTGGTTTTAGCACGTCACTCCCATTGTTTTGGGTTTCTGGTTTAGCAGGTCACTCCCACTGTTTTGGGTTCTGGTTTTAGCACGTCACTCCCATTGTTTTGGGTTTCTGGTTTAGCAGGTCACTCCCACTGTTTTGGG	.	PASS	END=9652922;HOMLEN=0;SVLEN=70;SVTYPE=DUP:TANDEM;NTLEN=0	GT:AD	0/0:247,3
21	10618652	.	ATATATACATATATTGTGTATATACACACATATGCATATATGGTGTATATACACAC	ATATATACATATATTGTGTATATACACACATATGCATATATGGTGTATATACACACTATATACATATATTGTGTATATACACACATATGCATATATGGTGTATATACACAC	.	PASS	END=10618707;HOMLEN=0;SVLEN=54;SVTYPE=DUP:TANDEM;NTLEN=0	GT:AD	0/0:133,6
21	10618720	.	GGTGTATATACACACATATGCATATATGGTGTATATACACACATATGCATATATTGTG	GGTGTATATACACACATATGCATATATGGTGTATATACACACATATGCATATATTGTGGTGTATATACACACATATGCATATATGGTGTATATACACACATATGCATATATTGTG	.	PASS	END=10618777;HOMLEN=0;SVLEN=54;SVTYPE=DUP:TANDEM;NTLEN=0	GT:AD	0/0:129,2
21	10618801	.	TGTGTATATACACAGATATGCATGTGTGTATATACACCATATATGCATATGTGTG	TGTGTATATACACAGATATGCATGTGTGTATATACACCATATATGCATATGTGTGGTGTATATACACAGATATGCATGTGTGTATATACACCATATATGCATATGTGTG	.	PASS	END=10618855;HOMLEN=0;SVLEN=54;SVTYPE=DUP:TANDEM;NTLEN=0	GT:AD	0/0:125,2
21	11063056	.	TATATATATATATATACATACATATATATTCATACATATGCACAATGCACA	TATATATATATATATACATACATATATATTCATACATATGCACAATGCACAATATATATATATATACATACATATATATTCATACATATGCACAATGCACA	.	PASS	END=11063106;HOMLEN=0;SVLEN=50;SVTYPE=DUP:TANDEM;NTLEN=0	GT:AD	0/0:303,2
21	11127021	.	AGCTGGAGCTTCTGGTGGGTGGACCATGCTGGAGCTTCTGGTGGGTGGGCGAT	AGCTGGAGCTTCTGGTGGGTGGACCATGCTGGAGCTTCTGGTGGGTGGGCGATGCTGGAGCTTCTGGTGGGTGGACCATGCTGGAGCTTCTGGTGGGTGGGCGAT	.	PASS	END=11127073;HOMLEN=0;SVLEN=52;SVTYPE=DUP:TANDEM;NTLEN=0	GT:AD	0/0:210,14
21	14422070	.	ACAAAATGTTTATTTGTTAAATAAACAAATAAATAATTTATTTGTTTGTTTCTTTATTGTAG	ACAAAATGTTTATTTGTTAAATAAACAAATAAATAATTTATTTGTTTGTTTCTTTATTGTAGCAAAATGTTTATTTGTTAAATAAACAAATAAATAATTTATTTGTTTGTTTCTTTATTGTAG	.	PASS	END=14422131;HOMLEN=0;SVLEN=60;SVTYPE=DUP:TANDEM;NTLEN=0	GT:AD	0/0:79,14
21	16403241	.	TGTGTGTACACTCTGGAAGGCACTCAGAGGATCACCACATTCCCTTTCTATGTGTG	TGTGTGTACACTCTGGAAGGCACTCAGAGGATCACCACATTCCCTTTCTATGTGTGGTGTGTACACTCTGGAAGGCACTCAGAGGATCACCACATTCCCTTTCTATGTGTG	.	PASS	END=16403296;HOMLEN=0;SVLEN=50;SVTYPE=DUP:TANDEM;NTLEN=0	GT:AD	0/0:46,2
21	18343445	.	ACATTACATAATACATATTTCATACATTACATAATATATATTTCACATATTACATAATATATATTTCACATATTACATAATATATTTCATACATTACATAATATAATATATTTCATG	ACATTACATAATACATATTTCATACATTACATAATATATATTTCACATATTACATAATATATATTTCACATATTACATAATATATTTCATACATTACATAATATAATATATTTCATGCATTACATAATACATATTTCATACATTACATAATATATATTTCACATATTACATAATATATATTTCACATATTACATAATATATTTCATACATTACATAATATAATATATTTCATG	.	PASS	END=18343561;HOMLEN=0;SVLEN=116;SVTYPE=DUP:TANDEM;NTLEN=0	GT:AD	0/0:95,11
21	18344092	.	ACATATCTTACATATTACATAACATAATATATCTTACATTTTACATAACATAATATA	ACATATCTTACATATTACATAACATAATATATCTTACATTTTACATAACATAATATACATATCTTACATATTACATAACATAATATATCTTACATTTTACATAACATAATATA	.	PASS	END=18344148;HOMLEN=0;SVLEN=52;SVTYPE=DUP:TANDEM;NTLEN=0	GT:AD	0/0:65,3
21	29953630	.	AAGGTACCCAGGGCAGAAGGAGTCTGGACTGAGCGTGGTACAATTGCACCACAGCTGA	AAGGTACCCAGGGCAGAAGGAGTCTGGACTGAGCGTGGTACAATTGCACCACAGCTGAAGGTACCCAGGGCAGAAGGAGTCTGGACTGAGCGTGGTACAATTGCACCACAGCTGA	.	PASS	END=29953687;HOMLEN=0;SVLEN=56;SVTYPE=DUP:TANDEM;NTLEN=0	GT:AD	0/0:41,2
21	31943238	.	GTATATATAAATTATATAGAAATATATAAAGTATATATAAATTATATAGAAATATATAAAT	GTATATATAAATTATATAGAAATATATAAAGTATATATAAATTATATAGAAATATATAAATTATATATAAATTATATAGAAATATATAAAGTATATATAAATTATATAGAAATATATAAAT	.	PASS	END=31943298;HOMLEN=0;SVLEN=60;SVTYPE=DUP:TANDEM;NTLEN=0	GT:AD	0/0:93,5
21	33672994	.	CGCGTCCTATGTCAGGGGCGTCATGCGTCCTATGTCGGGGCGTCATTCGTCCTATGTCAGTGTGTCGTGCGTCCTATGTCAG	CGCGTCCTATGTCAGGGGCGTCATGCGTCCTATGTCGGGGCGTCATTCGTCCTATGTCAGTGTGTCGTGCGTCCTATGTCAGGCGTCCTATGTCAGGGGCGTCATGCGTCCTATGTCGGGGCGTCATTCGTCCTATGTCAGTGTGTCGTGCGTCCTATGTCAG	.	PASS	END=33673075;HOMLEN=0;SVLEN=81;SVTYPE=DUP:TANDEM;NTLEN=0	GT:AD	0/0:67,2
21	33855241	.	ACTGCAGCCTCAATCTTCCAACTCAAGCGATCCTCCTGTCTCAGCCACCCAAGTAGCTGGGACTACAGG	ACTGCAGCCTCAATCTTCCAACTCAAGCGATCCTCCTGTCTCAGCCACCCAAGTAGCTGGGACTACAGGCTGCAGCCTCAATCTTCCAACTCAAGCGATCCTCCTGTCTCAGCCACCCAAGTAGCTGGGACTACAGG	.	PASS	END=33855309;HOMLEN=0;SVLEN=68;SVTYPE=DUP:TANDEM;NTLEN=0	GT:AD	0/0:57,8
21	34559441	.	AATATATATTATATATATGTGAATATATATAAATGTATATATTTATATATATGTGAATATATATAAATGTATATATTTATATA	AATATATATTATATATATGTGAATATATATAAATGTATATATTTATATATATGTGAATATATATAAATGTATATATTTATATAATATATATTATATATATGTGAATATATATAAATGTATATATTTATATATATGTGAATATATATAAATGTATATATTTATATA	.	PASS	END=34559523;HOMLEN=0;SVLEN=82;SVTYPE=DUP:TANDEM;NTLEN=0	GT:AD	0/0:63,3
21	36011346	.	TTGTTTTTGTGTTTTTGCAAATCCCAGGAGCTGGTGGATGGGGATGGTGTGACCC	TTGTTTTTGTGTTTTTGCAAATCCCAGGAGCTGGTGGATGGGGATGGTGTGACCCTGTTTTTGTGTTTTTGCAAATCCCAGGAGCTGGTGGATGGGGATGGTGTGACCC	.	PASS	END=36011400;HOMLEN=0;SVLEN=54;SVTYPE=DUP:TANDEM;NTLEN=0	GT:AD	0/1:61,18
21	37142143	.	ATATATATTTATATGTAGATATTTATATATTATATATTTATATGTAGATATTTAT	ATATATATTTATATGTAGATATTTATATATTATATATTTATATGTAGATATTTATTATATATTTATATGTAGATATTTATATATTATATATTTATATGTAGATATTTAT	.	PASS	END=37142197;HOMLEN=0;SVLEN=54;SVTYPE=DUP:TANDEM;NTLEN=0	GT:AD	0/0:43,2
21	41091358	.	GGTGCCTGTGTTGTAAATCATGTTCTGGAGGTGACCTCATTTCCTTGGAGGCTTCCTCTGGATCAGGTCAGGCATATGATGAATCCCTAGGCTC	GGTGCCTGTGTTGTAAATCATGTTCTGGAGGTGACCTCATTTCCTTGGAGGCTTCCTCTGGATCAGGTCAGGCATATGATGAATCCCTAGGCTCGTGCCTGTGTTGTAAATCATGTTCTGGAGGTGACCTCATTTCCTTGGAGGCTTCCTCTGGATCAGGTCAGGCATATGATGAATCCCTAGGCTC	.	PASS	END=41091451;HOMLEN=0;SVLEN=92;SVTYPE=DUP:TANDEM;NTLEN=0	GT:AD	0/1:77,24
21	41711676	.	AACAGACGGAAAATCCACACCCGCTCACTCCCACAAACAGTCACTTTATCTGTTAGGTTGGTGCAA	AACAGACGGAAAATCCACACCCGCTCACTCCCACAAACAGTCACTTTATCTGTTAGGTTGGTGCAAACAGACGGAAAATCCACACCCGCTCACTCCCACAAACAGTCACTTTATCTGTTAGGTTGGTGCAA	.	PASS	END=41711741;HOMLEN=0;SVLEN=63;SVTYPE=DUP:TANDEM;NTLEN=0	GT:AD	0/1:50,17
21	43255938	.	AGGACACCCACAGCCTTCACCCGCTCTCATCCCTCCTGGGACTCTCCCTTCTCAGGGACAC	AGGACACCCACAGCCTTCACCCGCTCTCATCCCTCCTGGGACTCTCCCTTCTCAGGGACACGGACACCCACAGCCTTCACCCGCTCTCATCCCTCCTGGGACTCTCCCTTCTCAGGGACAC	.	PASS	END=43255998;HOMLEN=0;SVLEN=60;SVTYPE=DUP:TANDEM;NTLEN=0	GT:AD	0/0:56,5
21	44261545	.	AACTGCCGCCACACCCAATCCCCCCTCTCCCGGATCTGGGAGCTGGGATTCTGCCCTGCTGTCC	AACTGCCGCCACACCCAATCCCCCCTCTCCCGGATCTGGGAGCTGGGATTCTGCCCTGCTGTCCACTGCCGCCACACCCAATCCCCCCTCTCCCGGATCTGGGAGCTGGGATTCTGCCCTGCTGTCC	.	PASS	END=44261608;HOMLEN=0;SVLEN=62;SVTYPE=DUP:TANDEM;NTLEN=0	GT:AD	0/0:69,3
21	44341802	.	GTGGGTGCTGTCTCTAAAACCTTGAGGTAGTAGGCACCAGTGAGCTGATGTGAAAGGC	GTGGGTGCTGTCTCTAAAACCTTGAGGTAGTAGGCACCAGTGAGCTGATGTGAAAGGCTGGGTGCTGTCTCTAAAACCTTGAGGTAGTAGGCACCAGTGAGCTGATGTGAAAGGC	.	PASS	END=44341859;HOMLEN=0;SVLEN=56;SVTYPE=DUP:TANDEM;NTLEN=0	GT:AD	0/0:67,11
21	44458143	.	GCTCACTGCAGCCTCGCCTGTGGCGGCAGGGGTTACAGAAGCGGCGTGGACACCCCTGTGGAGGGCAACGGG	GCTCACTGCAGCCTCGCCTGTGGCGGCAGGGGTTACAGAAGCGGCGTGGACACCCCTGTGGAGGGCAACGGGCTCACTGCAGCCTCGCCTGTGGCGGCAGGGGTTACAGAAGCGGCGTGGACACCCCTGTGGAGGGCAACGGG	.	PASS	END=44458214;HOMLEN=0;SVLEN=71;SVTYPE=DUP:TANDEM;NTLEN=0	GT:AD	0/0:103,13
21	44712388	.	GAGACAGCAAGGCCGAGGACAGCGCTCCGGGAATGAAAGCGAAGCTCCAGTGGTTGCTCCAAGACGTGGGTCTGG	GAGACAGCAAGGCCGAGGACAGCGCTCCGGGAATGAAAGCGAAGCTCCAGTGGTTGCTCCAAGACGTGGGTCTGGAGACAGCAAGGCCGAGGACAGCGCTCCGGGAATGAAAGCGAAGCTCCAGTGGTTGCTCCAAGACGTGGGTCTGG	.	PASS	END=44712462;HOMLEN=0;SVLEN=73;SVTYPE=DUP:TANDEM;NTLEN=0	GT:AD	0/0:77,8
21	45243025	.	AGCCTCCAGAAGGAACATAACCCTATTGACACCCTGATTTCAGCCCAGTAGTTGTGATTTTGGATTTCTCA	AGCCTCCAGAAGGAACATAACCCTATTGACACCCTGATTTCAGCCCAGTAGTTGTGATTTTGGATTTCTCAGCCTCCAGAAGGAACATAACCCTATTGACACCCTGATTTCAGCCCAGTAGTTGTGATTTTGGATTTCTCA	.	PASS	END=45243095;HOMLEN=0;SVLEN=69;SVTYPE=DUP:TANDEM;NTLEN=0	GT:AD	0/0:67,12
21	45649498	.	CGGACACCCCACAGGGGCTGGGCGCCGGTGCCTGGACCCGCCCTGGACACCCCACGGGGGCTGGGCGCCGGTGCCTGGACCCACTCCGGACACCCCATGGGGGCTGGGCGCCGGTGCCTGGACCCGCCCT	CGGACACCCCACAGGGGCTGGGCGCCGGTGCCTGGACCCGCCCTGGACACCCCACGGGGGCTGGGCGCCGGTGCCTGGACCCACTCCGGACACCCCATGGGGGCTGGGCGCCGGTGCCTGGACCCGCCCTGGACACCCCACAGGGGCTGGGCGCCGGTGCCTGGACCCGCCCTGGACACCCCACGGGGGCTGGGCGCCGGTGCCTGGACCCACTCCGGACACCCCATGGGGGCTGGGCGCCGGTGCCTGGACCCGCCCT	.	PASS	END=45649627;HOMLEN=0;SVLEN=129;SVTYPE=DUP:TANDEM;NTLEN=0	GT:AD	0/0:71,5
21	46147408	.	CCCTCCCCTCCGCCGCAGCCTCCCCTCCGCCGCAGCCTCCCCTCTGCCACAGCCTCCCCTCCGCCACAG	CCCTCCCCTCCGCCGCAGCCTCCCCTCCGCCGCAGCCTCCCCTCTGCCACAGCCTCCCCTCCGCCACAGCCTCCCCTCCGCCGCAGCCTCCCCTCCGCCGCAGCCTCCCCTCTGCCACAGCCTCCCCTCCGCCACAG	.	PASS	END=46147476;HOMLEN=0;SVLEN=68;SVTYPE=DUP:TANDEM;NTLEN=0	GT:AD	0/0:59,6
21	46170721	.	TCCTCCCTGTGAACGTGCTGTGCCCTAAAGCCACGCTTCCTCCAAAGGCTGCACTCCATCCGCCCAGGTGATAAGAGTCGCTCAGACACTGTTGCTTATACGGCCGCACACACATCTCTAGCTG	TCCTCCCTGTGAACGTGCTGTGCCCTAAAGCCACGCTTCCTCCAAAGGCTGCACTCCATCCGCCCAGGTGATAAGAGTCGCTCAGACACTGTTGCTTATACGGCCGCACACACATCTCTAGCTGCCTCCCTGTGAACGTGCTGTGCCCTAAAGCCACGCTTCCTCCAAAGGCTGCACTCCATCCGCCCAGGTGATAAGAGTCGCTCAGACACTGTTGCTTATACGGCCGCACACACATCTCTAGCTG	.	PASS	END=46170844;HOMLEN=0;SVLEN=123;SVTYPE=DUP:TANDEM;NTLEN=0	GT:AD	0/0:69,12
21	46391055	.	CGCCTCCTGTGTGCGCTTTGTGGGTGATTGTCGGGAGGGGAGTGGTGGTGACGCCGCTGCTCCTG	CGCCTCCTGTGTGCGCTTTGTGGGTGATTGTCGGGAGGGGAGTGGTGGTGACGCCGCTGCTCCTGGCCTCCTGTGTGCGCTTTGTGGGTGATTGTCGGGAGGGGAGTGGTGGTGACGCCGCTGCTCCTG	.	PASS	END=46391119;HOMLEN=0;SVLEN=61;SVTYPE=DUP:TANDEM;NTLEN=0	GT:AD	0/0:92,11
21	46825202	.	GCTGCGGGGGTCGCGGGGGTCGCGGGGCTCGGCCGGGTCCTGCGGGGGTCGCGGGGGTC	GCTGCGGGGGTCGCGGGGGTCGCGGGGCTCGGCCGGGTCCTGCGGGGGTCGCGGGGGTCCTGCGGGGGTCGCGGGGGTCGCGGGGCTCGGCCGGGTCCTGCGGGGGTCGCGGGGGTC	.	PASS	END=46825260;HOMLEN=0;SVLEN=57;SVTYPE=DUP:TANDEM;NTLEN=0	GT:AD	0/0:52,8
21	46838576	.	TCTCTTCCTGGGGTCTCAGGGAAGCGGCACCTCCTCAGGGGCCTCCCAGCCACCTCACGTCA	TCTCTTCCTGGGGTCTCAGGGAAGCGGCACCTCCTCAGGGGCCTCCCAGCCACCTCACGTCACTCTTCCTGGGGTCTCAGGGAAGCGGCACCTCCTCAGGGGCCTCCCAGCCACCTCACGTCA	.	PASS	END=46838637;HOMLEN=0;SVLEN=59;SVTYPE=DUP:TANDEM;NTLEN=0	GT:AD	0/0:79,6
21	46838657	.	AGCGGCACCTCCTCAGGGGCCTCCAAGGCTGTCTCTGCTTTAGCGTTGGGTTCCCGGGTCC	AGCGGCACCTCCTCAGGGGCCTCCAAGGCTGTCTCTGCTTTAGCGTTGGGTTCCCGGGTCCGCGGCACCTCCTCAGGGGCCTCCAAGGCTGTCTCTGCTTTAGCGTTGGGTTCCCGGGTCC	.	PASS	END=46838717;HOMLEN=0;SVLEN=59;SVTYPE=DUP:TANDEM;NTLEN=0	GT:AD	0/0:76,2
21	46853950	.	GTGTGTGAGCAGGTGCATGGGCCAGGTGTGTGAGCAGGTGCATGGGCCAGGTGTGT	GTGTGTGAGCAGGTGCATGGGCCAGGTGTGTGAGCAGGTGCATGGGCCAGGTGTGTTGTGTGAGCAGGTGCATGGGCCAGGTGTGTGAGCAGGTGCATGGGCCAGGTGTGT	.	PASS	END=46854005;HOMLEN=0;SVLEN=50;SVTYPE=DUP:TANDEM;NTLEN=0	GT:AD	0/0:58,8
21	46894620	.	ATGGACCCACAGCCTCGCTCCTGGGGGCGTGGGCAGGAGACGCCGTGGACGT	ATGGACCCACAGCCTCGCTCCTGGGGGCGTGGGCAGGAGACGCCGTGGACGTTGGACCCACAGCCTCGCTCCTGGGGGCGTGGGCAGGAGACGCCGTGGACGT	.	PASS	END=46894671;HOMLEN=0;SVLEN=50;SVTYPE=DUP:TANDEM;NTLEN=0	GT:AD	0/0:84,8
21	46894694	.	GGGCGTGGGCAGGAGACACCGTGGCTGGACTGTGGGCAGTGTGTGAACATC	GGGCGTGGGCAGGAGACACCGTGGCTGGACTGTGGGCAGTGTGTGAACATCGGCGTGGGCAGGAGACACCGTGGCTGGACTGTGGGCAGTGTGTGAACATC	.	PASS	END=46894744;HOMLEN=0;SVLEN=50;SVTYPE=DUP:TANDEM;NTLEN=0	GT:AD	0/0:83,4
21	47400911	.	TGTCTCTCTCTCTGTCTCTGTCTCTCCTCTGTCTGTGTCTCTGTCTGTCTCTCTGTCTCTGTCTCTCTGTCTCTCTCTCACTGTCTCTCTCTG	TGTCTCTCTCTCTGTCTCTGTCTCTCCTCTGTCTGTGTCTCTGTCTGTCTCTCTGTCTCTGTCTCTCTGTCTCTCTCTCACTGTCTCTCTCTGGTCTCTCTCTCTGTCTCTGTCTCTCCTCTGTCTGTGTCTCTGTCTGTCTCTCTGTCTCTGTCTCTCTGTCTCTCTCTCACTGTCTCTCTCTG	.	PASS	END=47401003;HOMLEN=0;SVLEN=85;SVTYPE=DUP:TANDEM;NTLEN=0	GT:AD	0/0:53,2
21	47511166	.	GGTGGTGATGGTGGTGATGGTGATGATGGTGGTGATGATGGTGAAGGTGGTGATGGTGGTGGTAGTA	GGTGGTGATGGTGGTGATGGTGATGATGGTGGTGATGATGGTGAAGGTGGTGATGGTGGTGGTAGTAGTGGTGATGGTGGTGATGGTGATGATGGTGGTGATGATGGTGAAGGTGGTGATGGTGGTGGTAGTA	.	PASS	END=47511232;HOMLEN=0;SVLEN=66;SVTYPE=DUP:TANDEM;NTLEN=0	GT:AD	0/0:81,6
21	47649059	.	GCCTGGTGGGTGCGGGTGGGGGCGGGGCTGGTGGGTGGGGCCGAAGGGCGGGGGCG	GCCTGGTGGGTGCGGGTGGGGGCGGGGCTGGTGGGTGGGGCCGAAGGGCGGGGGCGCCTGGTGGGTGCGGGTGGGGGCGGGGCTGGTGGGTGGGGCCGAAGGGCGGGGGCG	.	PASS	END=47649114;HOMLEN=0;SVLEN=54;SVTYPE=DUP:TANDEM;NTLEN=0	GT:AD	0/0:32,2
22	18466232	.	ATCTCTACCTATTATCCTCATGACAGAACCCTGTGCGCCCCAAGGATGGAGACCG	ATCTCTACCTATTATCCTCATGACAGAACCCTGTGCGCCCCAAGGATGGAGACCGTCTCTACCTATTATCCTCATGACAGAACCCTGTGCGCCCCAAGGATGGAGACCG	.	PASS	END=18466286;HOMLEN=0;SVLEN=54;SVTYPE=DUP:TANDEM;NTLEN=0	GT:AD	0/0:59,3
22	18684638	.	ATATTATATAAAATATATATAATATATTATATATTATATATATTATATATATATATATAAAATTT	ATATTATATAAAATATATATAATATATTATATATTATATATATTATATATATATATATAAAATTTTATTATATAAAATATATATAATATATTATATATTATATATATTATATATATATATATAAAATTT	.	PASS	END=18684702;HOMLEN=0;SVLEN=61;SVTYPE=DUP:TANDEM;NTLEN=0	GT:AD	0/0:38,2
22	19558272	.	GGCTGGGATAAGATAGAGCAAGGTTGGGGTAAAGTGGGGTAAGGTGGGATAAT	GGCTGGGATAAGATAGAGCAAGGTTGGGGTAAAGTGGGGTAAGGTGGGATAATGCTGGGATAAGATAGAGCAAGGTTGGGGTAAAGTGGGGTAAGGTGGGATAAT	.	PASS	END=19558324;HOMLEN=0;SVLEN=52;SVTYPE=DUP:TANDEM;NTLEN=0	GT:AD	0/0:24,2
22	29806587	.	TATATATAGATATATCTATCTATATATAGATAGATATATTGTAGATATATCTATCTATATAT	TATATATAGATATATCTATCTATATATAGATAGATATATTGTAGATATATCTATCTATATATATATATAGATATATCTATCTATATATAGATAGATATATTGTAGATATATCTATCTATATAT	.	PASS	END=29806648;HOMLEN=0;SVLEN=55;SVTYPE=DUP:TANDEM;NTLEN=0	GT:AD	0/0:36,5
22	29958336	.	TACCTCATGTGTTGAGGTGGCAAGGACATCCAGAGATGCTAATTTATGCATCA	TACCTCATGTGTTGAGGTGGCAAGGACATCCAGAGATGCTAATTTATGCATCAACCTCATGTGTTGAGGTGGCAAGGACATCCAGAGATGCTAATTTATGCATCA	.	PASS	END=29958388;HOMLEN=0;SVLEN=51;SVTYPE=DUP:TANDEM;NTLEN=0	GT:AD	0/0:71,17
22	30072936	.	CCCAGCACCCAGATCAGAAAACAGGACATCCCTGGCACCCAAGGAGCCTTCTCT	CCCAGCACCCAGATCAGAAAACAGGACATCCCTGGCACCCAAGGAGCCTTCTCTCCAGCACCCAGATCAGAAAACAGGACATCCCTGGCACCCAAGGAGCCTTCTCT	.	PASS	END=30072989;HOMLEN=0;SVLEN=52;SVTYPE=DUP:TANDEM;NTLEN=0	GT:AD	0/1:59,16
22	34758999	.	AGTAGAGATGGGGTTTCACCGTGTTAGCCAGGATGGTCTTGATCTCCTGACCTCGTGATCCACCC	AGTAGAGATGGGGTTTCACCGTGTTAGCCAGGATGGTCTTGATCTCCTGACCTCGTGATCCACCCGTAGAGATGGGGTTTCACCGTGTTAGCCAGGATGGTCTTGATCTCCTGACCTCGTGATCCACCC	.	PASS	END=34759063;HOMLEN=0;SVLEN=64;SVTYPE=DUP:TANDEM;NTLEN=0	GT:AD	0/0:69,7
22	36713098	.	AATCTCATCAAAATAAGGCAGCAGTCTACGGCCATACCACCCTAAACGCGCCCG	AATCTCATCAAAATAAGGCAGCAGTCTACGGCCATACCACCCTAAACGCGCCCGATCTCATCAAAATAAGGCAGCAGTCTACGGCCATACCACCCTAAACGCGCCCG	.	PASS	END=36713151;HOMLEN=0;SVLEN=53;SVTYPE=DUP:TANDEM;NTLEN=0	GT:AD	0/0:74,3
22	38182722	.	TGGCCGCCATCCCATCTGGGAAGTGAGGAGCGCCTCTTCCCGGCCGCCATCCCATCTAGGAAGTGAGGAGCGTCTCTGCCC	TGGCCGCCATCCCATCTGGGAAGTGAGGAGCGCCTCTTCCCGGCCGCCATCCCATCTAGGAAGTGAGGAGCGTCTCTGCCCGGCCGCCATCCCATCTGGGAAGTGAGGAGCGCCTCTTCCCGGCCGCCATCCCATCTAGGAAGTGAGGAGCGTCTCTGCCC	.	PASS	END=38182802;HOMLEN=0;SVLEN=80;SVTYPE=DUP:TANDEM;NTLEN=0	GT:AD	0/0:66,5
22	39040373	.	TGTGTGACACTACAATGGTAGATACATGTCATTAAAGAGGTGAACAGGTGGAGCACAGAGGACTGTTGGGACAGCGAAACTATGCTGTGT	TGTGTGACACTACAATGGTAGATACATGTCATTAAAGAGGTGAACAGGTGGAGCACAGAGGACTGTTGGGACAGCGAAACTATGCTGTGTGTGTGACACTACAATGGTAGATACATGTCATTAAAGAGGTGAACAGGTGGAGCACAGAGGACTGTTGGGACAGCGAAACTATGCTGTGT	.	PASS	END=39040462;HOMLEN=0;SVLEN=85;SVTYPE=DUP:TANDEM;NTLEN=0	GT:AD	0/0:388,2
22	39040491	.	AAAGAGGTGAACAGGTGGAGCACAGAGGACTGTTGGGACAGCGAAACTATGCTGTGTGACACTACAATGGTAGATACATGTCATCAT	AAAGAGGTGAACAGGTGGAGCACAGAGGACTGTTGGGACAGCGAAACTATGCTGTGTGACACTACAATGGTAGATACATGTCATCATAAGAGGTGAACAGGTGGAGCACAGAGGACTGTTGGGACAGCGAAACTATGCTGTGTGACACTACAATGGTAGATACATGTCATCAT	.	PASS	END=39040577;HOMLEN=0;SVLEN=85;SVTYPE=DUP:TANDEM;NTLEN=0	GT:AD	0/0:389,3
22	41966290	.	GAGGAGGGAGGATACTACTCCACCTCCACCCCTAGGCATGGCAGAGCCAGCTCAGCATCTTGGT	GAGGAGGGAGGATACTACTCCACCTCCACCCCTAGGCATGGCAGAGCCAGCTCAGCATCTTGGTAGGAGGGAGGATACTACTCCACCTCCACCCCTAGGCATGGCAGAGCCAGCTCAGCATCTTGGT	.	PASS	END=41966353;HOMLEN=0;SVLEN=61;SVTYPE=DUP:TANDEM;NTLEN=0	GT:AD	0/0:57,2
22	45002748	.	CCTCCAAGCCCACCACCAGGTGTGCCCGCCAGGGCTCTACCCTCCTACCGC	CCTCCAAGCCCACCACCAGGTGTGCCCGCCAGGGCTCTACCCTCCTACCGCCTCCAAGCCCACCACCAGGTGTGCCCGCCAGGGCTCTACCCTCCTACCGC	.	PASS	END=45002798;HOMLEN=0;SVLEN=100;SVTYPE=DUP:TANDEM;NTLEN=0	GT:AD	0/0:70,5
22	45279902	.	ACCACCATCACTGTGATCAGCACCACCACCACCATCACCACCACCATGATCACCATTA	ACCACCATCACTGTGATCAGCACCACCACCACCATCACCACCACCATGATCACCATTACCACCATCACTGTGATCAGCACCACCACCACCATCACCACCACCATGATCACCATTA	.	PASS	END=45279959;HOMLEN=0;SVLEN=57;SVTYPE=DUP:TANDEM;NTLEN=0	GT:AD	0/0:44,2
22	45340770	.	GGCAAGAGCTGGGCCTCGACGGTCACTCCTGCCTTCCTGCCGCAGTCCTGAGCCTTCGTTTCCT	GGCAAGAGCTGGGCCTCGACGGTCACTCCTGCCTTCCTGCCGCAGTCCTGAGCCTTCGTTTCCTGCAAGAGCTGGGCCTCGACGGTCACTCCTGCCTTCCTGCCGCAGTCCTGAGCCTTCGTTTCCT	.	PASS	END=45340833;HOMLEN=0;SVLEN=62;SVTYPE=DUP:TANDEM;NTLEN=0	GT:AD	0/1:72,33
22	46810391	.	TGCCCGCCTCTCGGCGAGTGTGGGTTTAACGCGCAGGCTAACCGTCCACTCT	TGCCCGCCTCTCGGCGAGTGTGGGTTTAACGCGCAGGCTAACCGTCCACTCTGCCCGCCTCTCGGCGAGTGTGGGTTTAACGCGCAGGCTAACCGTCCACTCT	.	PASS	END=46810442;HOMLEN=0;SVLEN=50;SVTYPE=DUP:TANDEM;NTLEN=0	GT:AD	0/0:64,7
22	48810599	.	AGCAGTGGGGCAGGCCACAGGCTGGCACCCAGCACCCAGCCCAGGTGAGGCTCCTCCACCCC	AGCAGTGGGGCAGGCCACAGGCTGGCACCCAGCACCCAGCCCAGGTGAGGCTCCTCCACCCCGCAGTGGGGCAGGCCACAGGCTGGCACCCAGCACCCAGCCCAGGTGAGGCTCCTCCACCCC	.	PASS	END=48810660;HOMLEN=0;SVLEN=60;SVTYPE=DUP:TANDEM;NTLEN=0	GT:AD	0/0:65,15
22	49560692	.	CACCCCACAGCCCCACTTACAGCCCCACCCACAGCCCCCACCCACAGCCCCACCCACGGCCCCCACCTACAGCCCCACCCACAGCCCCA	CACCCCACAGCCCCACTTACAGCCCCACCCACAGCCCCCACCCACAGCCCCACCCACGGCCCCCACCTACAGCCCCACCCACAGCCCCAACCCCACAGCCCCACTTACAGCCCCACCCACAGCCCCCACCCACAGCCCCACCCACGGCCCCCACCTACAGCCCCACCCACAGCCCCA	.	PASS	END=49560780;HOMLEN=0;SVLEN=86;SVTYPE=DUP:TANDEM;NTLEN=0	GT:AD	0/0:38,6
22	49601476	.	GACCTCCATACTGAGAGGGCAGAGTGCACGTGGCCTGACCTTCATGCTGGGAAGGCAGGGTAGAGGCAGTCCAACCTCCATGCTGGGAGGGCAAGGTGCATGTGGTCCA	GACCTCCATACTGAGAGGGCAGAGTGCACGTGGCCTGACCTTCATGCTGGGAAGGCAGGGTAGAGGCAGTCCAACCTCCATGCTGGGAGGGCAAGGTGCATGTGGTCCAACCTCCATACTGAGAGGGCAGAGTGCACGTGGCCTGACCTTCATGCTGGGAAGGCAGGGTAGAGGCAGTCCAACCTCCATGCTGGGAGGGCAAGGTGCATGTGGTCCA	.	PASS	END=49601584;HOMLEN=0;SVLEN=108;SVTYPE=DUP:TANDEM;NTLEN=0	GT:AD	0/0:63,8
22	49653173	.	ATTATTATATTAATAATATATTATCTAAAATATATTATATTAATAATATATTATCTAAAATATATTATATTAATAATATATTATCATAAATAC	ATTATTATATTAATAATATATTATCTAAAATATATTATATTAATAATATATTATCTAAAATATATTATATTAATAATATATTATCATAAATACTTATTATATTAATAATATATTATCTAAAATATATTATATTAATAATATATTATCTAAAATATATTATATTAATAATATATTATCATAAATAC	.	PASS	END=49653265;HOMLEN=0;SVLEN=60;SVTYPE=DUP:TANDEM;NTLEN=0	GT:AD	0/0:64,12
22	49670805	.	CTCTCTGCCATGTGCTGAAGTGCACTGGCCTGTGTGTAGGATTTGGAAGGTTGGCACGGACG	CTCTCTGCCATGTGCTGAAGTGCACTGGCCTGTGTGTAGGATTTGGAAGGTTGGCACGGACGTCTCTGCCATGTGCTGAAGTGCACTGGCCTGTGTGTAGGATTTGGAAGGTTGGCACGGACG	.	PASS	END=49670866;HOMLEN=0;SVLEN=60;SVTYPE=DUP:TANDEM;NTLEN=0	GT:AD	0/0:113,3
22	49760387	.	CCCCTTCCTGGCTCTCGGACCCTCCTGGCCACGTCATCAGACCCTCTCCTCCCTCCC	CCCCTTCCTGGCTCTCGGACCCTCCTGGCCACGTCATCAGACCCTCTCCTCCCTCCCCCCTTCCTGGCTCTCGGACCCTCCTGGCCACGTCATCAGACCCTCTCCTCCCTCCC	.	PASS	END=49760443;HOMLEN=0;SVLEN=54;SVTYPE=DUP:TANDEM;NTLEN=0	GT:AD	0/0:49,9
22	50084291	.	TAGGCCGGGAGCACCACTCAGCCACAGGAGGAGGGAGCCTGGGGAACGGACAGACAGACTCATCGCAGCAGGTCC	TAGGCCGGGAGCACCACTCAGCCACAGGAGGAGGGAGCCTGGGGAACGGACAGACAGACTCATCGCAGCAGGTCCAGGCCGGGAGCACCACTCAGCCACAGGAGGAGGGAGCCTGGGGAACGGACAGACAGACTCATCGCAGCAGGTCC	.	PASS	END=50084365;HOMLEN=0;SVLEN=74;SVTYPE=DUP:TANDEM;NTLEN=0	GT:AD	0/0:106,2
22	50513599	.	CGCAACCAGCACCGCCAGACTCAGGGAGGGGCCGCAACCAGCACCGCCAGACTCAGGGAGGGCTG	CGCAACCAGCACCGCCAGACTCAGGGAGGGGCCGCAACCAGCACCGCCAGACTCAGGGAGGGCTGGCAACCAGCACCGCCAGACTCAGGGAGGGGCCGCAACCAGCACCGCCAGACTCAGGGAGGGCTG	.	PASS	END=50513663;HOMLEN=0;SVLEN=64;SVTYPE=DUP:TANDEM;NTLEN=0	GT:AD	0/0:59,2
22	50576200	.	TATATATATACATATATAAATATACATATTTTATATATATACATATATAAATATACATATTTTATATATACATATATAAATATACATATTTTT	TATATATATACATATATAAATATACATATTTTATATATATACATATATAAATATACATATTTTATATATACATATATAAATATACATATTTTTATATATATACATATATAAATATACATATTTTATATATATACATATATAAATATACATATTTTATATATACATATATAAATATACATATTTTT	.	PASS	END=50576292;HOMLEN=0;SVLEN=62;SVTYPE=DUP:TANDEM;NTLEN=0	GT:AD	0/0:58,9
22	50643629	.	GTTTCACAAGACAGATTTCTGGACATGGATGGGGGTGATGGTTGTGCAACATTATGAACGTATTTAATAGC	GTTTCACAAGACAGATTTCTGGACATGGATGGGGGTGATGGTTGTGCAACATTATGAACGTATTTAATAGCTTTCACAAGACAGATTTCTGGACATGGATGGGGGTGATGGTTGTGCAACATTATGAACGTATTTAATAGC	.	PASS	END=50643699;HOMLEN=0;SVLEN=70;SVTYPE=DUP:TANDEM;NTLEN=0	GT:AD	0/0:77,3
22	50673674	.	CATCCACATCCCTGTCCACGGCAACATCCACATGCCTATCCACATGCCTGTCCACGGCAACATCCACATGCCTG	CATCCACATCCCTGTCCACGGCAACATCCACATGCCTATCCACATGCCTGTCCACGGCAACATCCACATGCCTGATCCACATCCCTGTCCACGGCAACATCCACATGCCTATCCACATGCCTGTCCACGGCAACATCCACATGCCTG	.	PASS	END=50673747;HOMLEN=0;SVLEN=72;SVTYPE=DUP:TANDEM;NTLEN=0	GT:AD	0/1:64,16
X	230618	.	CAGACGGAGCCCCCAGCCAGCCCCCACCCTGTTGGAATCTTCCAGGGCTGAGGGTCTCCTATGTCCTCAAATGCTACCAGGAG	CAGACGGAGCCCCCAGCCAGCCCCCACCCTGTTGGAATCTTCCAGGGCTGAGGGTCTCCTATGTCCTCAAATGCTACCAGGAGAGACGGAGCCCCCAGCCAGCCCCCACCCTGTTGGAATCTTCCAGGGCTGAGGGTCTCCTATGTCCTCAAATGCTACCAGGAG	.	PASS	END=230700;HOMLEN=0;SVLEN=80;SVTYPE=DUP:TANDEM;NTLEN=0	GT:AD	0/0:57,9
X	526125	.	GAGTGGATGGGTGGATGGAAGAGTGGACAGATGGATGGGTGAGTGGGTGGATTAATGGTTACATAGATGGCTGGATGGGCTGACGGATGCATGATGGATAAGCAGATGAGTGGATGGATGAATGAATGGGTGAATGGATGGATGG	GAGTGGATGGGTGGATGGAAGAGTGGACAGATGGATGGGTGAGTGGGTGGATTAATGGTTACATAGATGGCTGGATGGGCTGACGGATGCATGATGGATAAGCAGATGAGTGGATGGATGAATGAATGGGTGAATGGATGGATGGAGTGGATGGGTGGATGGAAGAGTGGACAGATGGATGGGTGAGTGGGTGGATTAATGGTTACATAGATGGCTGGATGGGCTGACGGATGCATGATGGATAAGCAGATGAGTGGATGGATGAATGAATGGGTGAATGGATGGATGG	.	PASS	END=526269;HOMLEN=0;SVLEN=143;SVTYPE=DUP:TANDEM;NTLEN=0	GT:AD	0/0:67,4
X	586946	.	TTTCTCTGTATCTCTATCTCTGTCTCTCTTTCTCTCTCTCCTCTCTCTCTGTCTCTTTTTCTCTGTCTCTCTCTGTGTCTCTACCTCTGTCTCTCTCTCTCCTCTCTTTTTCTCTGTCTCTGTCTGTATCTCTGTCTATCTCTGTCTCTCTCTCTCCTCTCTCTCTTTCTCTGTCTCTG	TTTCTCTGTATCTCTATCTCTGTCTCTCTTTCTCTCTCTCCTCTCTCTCTGTCTCTTTTTCTCTGTCTCTCTCTGTGTCTCTACCTCTGTCTCTCTCTCTCCTCTCTTTTTCTCTGTCTCTGTCTGTATCTCTGTCTATCTCTGTCTCTCTCTCTCCTCTCTCTCTTTCTCTGTCTCTGTTCTCTGTATCTCTATCTCTGTCTCTCTTTCTCTCTCTCCTCTCTCTCTGTCTCTTTTTCTCTGTCTCTCTCTGTGTCTCTACCTCTGTCTCTCTCTCTCCTCTCTTTTTCTCTGTCTCTGTCTGTATCTCTGTCTATCTCTGTCTCTCTCTCTCCTCTCTCTCTTTCTCTGTCTCTG	.	PASS	END=587124;HOMLEN=0;SVLEN=175;SVTYPE=DUP:TANDEM;NTLEN=0	GT:AD	0/0:38,2
X	1018297	.	TCTCAGCTCACTGCAACCTCTGCTTCCCCAATTCAAATGATTCTCCTGCCTCAGCCTCCCAAGTAGCTAGGATTAAAGGCAC	TCTCAGCTCACTGCAACCTCTGCTTCCCCAATTCAAATGATTCTCCTGCCTCAGCCTCCCAAGTAGCTAGGATTAAAGGCACCTCAGCTCACTGCAACCTCTGCTTCCCCAATTCAAATGATTCTCCTGCCTCAGCCTCCCAAGTAGCTAGGATTAAAGGCAC	.	PASS	END=1018378;HOMLEN=0;SVLEN=81;SVTYPE=DUP:TANDEM;NTLEN=0	GT:AD	0/0:67,8
X	23798300	.	ATGTGTGTGTATATATATATGGCTGAACGTGGTGGCTCACACCTGCAATCCCAGCACTTTGGGAGGCCAAA	ATGTGTGTGTATATATATATGGCTGAACGTGGTGGCTCACACCTGCAATCCCAGCACTTTGGGAGGCCAAATGTGTGTGTATATATATATGGCTGAACGTGGTGGCTCACACCTGCAATCCCAGCACTTTGGGAGGCCAAA	.	PASS	END=23798370;HOMLEN=0;SVLEN=70;SVTYPE=DUP:TANDEM;NTLEN=0	GT:AD	0/0:19,2
X	25842783	.	ATATATCATATATATTATATATGATATATTCTATATCATATATATAATATATATATCTTAC	ATATATCATATATATTATATATGATATATTCTATATCATATATATAATATATATATCTTACTATATCATATATATTATATATGATATATTCTATATCATATATATAATATATATATCTTAC	.	PASS	END=25842843;HOMLEN=0;SVLEN=60;SVTYPE=DUP:TANDEM;NTLEN=0	GT:AD	0/1:24,10
X	27546094	.	ATTTAATTTAATTAATTATTAAATTAAATTTTTAATTTAATTAATTATTAAATTAAATTTTTAATTTAATTAATTATTAAATTAAA	ATTTAATTTAATTAATTATTAAATTAAATTTTTAATTTAATTAATTATTAAATTAAATTTTTAATTTAATTAATTATTAAATTAAATTTAATTTAATTAATTATTAAATTAAATTTTTAATTTAATTAATTATTAAATTAAATTTTTAATTTAATTAATTATTAAATTAAA	.	PASS	END=27546179;HOMLEN=0;SVLEN=81;SVTYPE=DUP:TANDEM;NTLEN=0	GT:AD	0/0:30,4
X	45580426	.	ACGTATACATATACATATACATATATATGCATATGCATATATATACACATATATATGCATATGCATATATATACACATATATATGTG	ACGTATACATATACATATACATATATATGCATATGCATATATATACACATATATATGCATATGCATATATATACACATATATATGTGCGTATACATATACATATACATATATATGCATATGCATATATATACACATATATATGCATATGCATATATATACACATATATATGTG	.	PASS	END=45580512;HOMLEN=0;SVLEN=84;SVTYPE=DUP:TANDEM;NTLEN=0	GT:AD	0/0:25,2
X	71183872	.	TATGTGTATATATATATATATGTATATATATATATGTGTATATATATATTATTATTATTA	TATGTGTATATATATATATATGTATATATATATATGTGTATATATATATTATTATTATTAATGTGTATATATATATATATGTATATATATATATGTGTATATATATATTATTATTATTA	.	PASS	END=71183931;HOMLEN=0;SVLEN=58;SVTYPE=DUP:TANDEM;NTLEN=0	GT:AD	0/0:32,2
X	74101446	.	TCCTCTACCCATTAGAAGCCAGTAGCACCCCCCAACCCACTTGTGACTAAAAATGTCTCCAGGCATTGCCAAATG	TCCTCTACCCATTAGAAGCCAGTAGCACCCCCCAACCCACTTGTGACTAAAAATGTCTCCAGGCATTGCCAAATGCCTCTACCCATTAGAAGCCAGTAGCACCCCCCAACCCACTTGTGACTAAAAATGTCTCCAGGCATTGCCAAATG	.	PASS	END=74101520;HOMLEN=0;SVLEN=74;SVTYPE=DUP:TANDEM;NTLEN=0	GT:AD	0/1:30,11
X	81900786	.	GAAACTTATATAACTATAAGTTTATAGTTTATATAACTATAAACTATAGTTTATAGTTGAGCTTT	GAAACTTATATAACTATAAGTTTATAGTTTATATAACTATAAACTATAGTTTATAGTTGAGCTTTAAACTTATATAACTATAAGTTTATAGTTTATATAACTATAAACTATAGTTTATAGTTGAGCTTT	.	PASS	END=81900850;HOMLEN=0;SVLEN=64;SVTYPE=DUP:TANDEM;NTLEN=0	GT:AD	0/0:33,2
X	85009442	.	TTTAGTCTTGGGAGGGTGTATGTGTTGAGGAATTTATCCATTTCTTCTAGA	TTTAGTCTTGGGAGGGTGTATGTGTTGAGGAATTTATCCATTTCTTCTAGATTAGTCTTGGGAGGGTGTATGTGTTGAGGAATTTATCCATTTCTTCTAGA	.	PASS	END=85009492;HOMLEN=0;SVLEN=50;SVTYPE=DUP:TANDEM;NTLEN=0	GT:AD	0/1:24,7
X	85166167	.	TGTATATATATATGAATATATATATGAATATATATATATGAATATATATATATG	TGTATATATATATGAATATATATATGAATATATATATATGAATATATATATATGGTATATATATATGAATATATATATGAATATATATATATGAATATATATATATG	.	PASS	END=85166220;HOMLEN=0;SVLEN=50;SVTYPE=DUP:TANDEM;NTLEN=0	GT:AD	0/0:24,2
X	88739725	.	TGTTTATTTCAATATTAGAAGTAATATTCATCCATGGGATTCTGAATTCTTCTTTTATC	TGTTTATTTCAATATTAGAAGTAATATTCATCCATGGGATTCTGAATTCTTCTTTTATCGTTTATTTCAATATTAGAAGTAATATTCATCCATGGGATTCTGAATTCTTCTTTTATC	.	PASS	END=88739783;HOMLEN=0;SVLEN=53;SVTYPE=DUP:TANDEM;NTLEN=0	GT:AD	0/1:30,8
X	108017144	.	ATATATATTACATAACATAATATATATTATATATATTACATAACATAATATATAT	ATATATATTACATAACATAATATATATTATATATATTACATAACATAATATATATTATATATTACATAACATAATATATATTATATATATTACATAACATAATATATAT	.	PASS	END=108017198;HOMLEN=0;SVLEN=54;SVTYPE=DUP:TANDEM;NTLEN=0	GT:AD	0/0:29,3
X	109327576	.	ACTATATATATATAGTATAGTATATATATAGTGTATATATATATAGTATAGTATATATATATAGTGTATATATATATAG	ACTATATATATATAGTATAGTATATATATAGTGTATATATATATAGTATAGTATATATATATAGTGTATATATATATAGCTATATATATATAGTATAGTATATATATAGTGTATATATATATAGTATAGTATATATATATAGTGTATATATATATAG	.	PASS	END=109327654;HOMLEN=0;SVLEN=68;SVTYPE=DUP:TANDEM;NTLEN=0	GT:AD	0/0:23,2
X	110121987	.	TTTCACATAATTTCTATTATGGGAAATTCACATAATTTCTATTATGTGAATT	TTTCACATAATTTCTATTATGGGAAATTCACATAATTTCTATTATGTGAATTTTCACATAATTTCTATTATGGGAAATTCACATAATTTCTATTATGTGAATT	.	PASS	END=110122038;HOMLEN=0;SVLEN=50;SVTYPE=DUP:TANDEM;NTLEN=0	GT:AD	0/0:29,2
X	114744009	.	CCTGATTGGTGCATTTTTACAGAGTGCTGATTGGTGCATTTACAATCCTTGAGCTAGACACAGAGAA	CCTGATTGGTGCATTTTTACAGAGTGCTGATTGGTGCATTTACAATCCTTGAGCTAGACACAGAGAACTGATTGGTGCATTTTTACAGAGTGCTGATTGGTGCATTTACAATCCTTGAGCTAGACACAGAGAA	.	PASS	END=114744075;HOMLEN=0;SVLEN=66;SVTYPE=DUP:TANDEM;NTLEN=0	GT:AD	0/1:24,7
X	116228191	.	CTGGACAGCTAGTTAAAAACTAATTACTAGCTAGTTAACTTTTAGATGACCAGTTAAAATGCAATAAATAGT	CTGGACAGCTAGTTAAAAACTAATTACTAGCTAGTTAACTTTTAGATGACCAGTTAAAATGCAATAAATAGTTGGACAGCTAGTTAAAAACTAATTACTAGCTAGTTAACTTTTAGATGACCAGTTAAAATGCAATAAATAGT	.	PASS	END=116228262;HOMLEN=0;SVLEN=71;SVTYPE=DUP:TANDEM;NTLEN=0	GT:AD	0/1:40,13
X	131178835	.	CTATATATATATTTATATATATAGAGAGAGATCTATATATATATTTATATATATAGAGAGAAACG	CTATATATATATTTATATATATAGAGAGAGATCTATATATATATTTATATATATAGAGAGAAACGTATATATATATTTATATATATAGAGAGAGATCTATATATATATTTATATATATAGAGAGAAACG	.	PASS	END=131178899;HOMLEN=0;SVLEN=64;SVTYPE=DUP:TANDEM;NTLEN=0	GT:AD	0/0:26,2
X	137352047	.	CAATGTCATCAGTTAAGGCAGGAACAGGCCATTTTCACTTCTTTTGTGGTGG	CAATGTCATCAGTTAAGGCAGGAACAGGCCATTTTCACTTCTTTTGTGGTGGAATGTCATCAGTTAAGGCAGGAACAGGCCATTTTCACTTCTTTTGTGGTGG	.	PASS	END=137352098;HOMLEN=0;SVLEN=51;SVTYPE=DUP:TANDEM;NTLEN=0	GT:AD	0/0:17,2
X	138511041	.	TCCAAATGCCCAGTCATGAATACAGCCTCTTCTCTCCCTCAAGATGTAAATAGTATCCTGAACTTTATACTAATCATTTCACTGCACTCTTTATG	TCCAAATGCCCAGTCATGAATACAGCCTCTTCTCTCCCTCAAGATGTAAATAGTATCCTGAACTTTATACTAATCATTTCACTGCACTCTTTATGCCAAATGCCCAGTCATGAATACAGCCTCTTCTCTCCCTCAAGATGTAAATAGTATCCTGAACTTTATACTAATCATTTCACTGCACTCTTTATG	.	PASS	END=138511135;HOMLEN=0;SVLEN=94;SVTYPE=DUP:TANDEM;NTLEN=0	GT:AD	0/1:31,15
X	138618398	.	GTATATATATGTACACACATATATGTATATATATATGTACACACACACACATAG	GTATATATATGTACACACATATATGTATATATATATGTACACACACACACATAGTATATATATGTACACACATATATGTATATATATATGTACACACACACACATAG	.	PASS	END=138618451;HOMLEN=0;SVLEN=50;SVTYPE=DUP:TANDEM;NTLEN=0	GT:AD	0/0:27,2
X	144167704	.	CCTTAGAGAAGCATATATGGAGCTTTGAAACCATTATGGACCACTGCACTATCAGCTCATGTTTAATGTGAAAGTTTTAATTCTCTTCTAATTTATAGTGTC	CCTTAGAGAAGCATATATGGAGCTTTGAAACCATTATGGACCACTGCACTATCAGCTCATGTTTAATGTGAAAGTTTTAATTCTCTTCTAATTTATAGTGTCCTTAGAGAAGCATATATGGAGCTTTGAAACCATTATGGACCACTGCACTATCAGCTCATGTTTAATGTGAAAGTTTTAATTCTCTTCTAATTTATAGTGTC	.	PASS	END=144167805;HOMLEN=0;SVLEN=100;SVTYPE=DUP:TANDEM;NTLEN=0	GT:AD	0/1:45,19
X	151443823	.	ATATATATTTTAAATATAAAATATATATTTACATATTTATTTTAAATGTAAAATATATATTTACATATT	ATATATATTTTAAATATAAAATATATATTTACATATTTATTTTAAATGTAAAATATATATTTACATATTTATATATTTTAAATATAAAATATATATTTACATATTTATTTTAAATGTAAAATATATATTTACATATT	.	PASS	END=151443891;HOMLEN=0;SVLEN=64;SVTYPE=DUP:TANDEM;NTLEN=0	GT:AD	0/0:47,7
Note:	##fileformat=VCFv4.0
	##fileDate=2016
	##source=pindel
	##reference=hs37d5
	##INFO=<ID=END,Number=1,Type=Integer,Description="End position of the variant described in this record">
	##INFO=<ID=HOMLEN,Number=1,Type=Integer,Description="Length of base pair identical micro-homology at event breakpoints">
	##INFO=<ID=PF,Number=1,Type=Integer,Description="The number of samples carry the variant">
	##INFO=<ID=HOMSEQ,Number=.,Type=String,Description="Sequence of base pair identical micro-homology at event breakpoints">
	##INFO=<ID=SVLEN,Number=1,Type=Integer,Description="Difference in length between REF and ALT alleles">
	##INFO=<ID=SVTYPE,Number=1,Type=String,Description="Type of structural variant">
	##INFO=<ID=NTLEN,Number=.,Type=Integer,Description="Number of bases inserted in place of deleted code">
	##FORMAT=<ID=PL,Number=3,Type=Integer,Description="Normalized, Phred-scaled likelihoods for genotypes as defined in the VCF specification">
	##FORMAT=<ID=GT,Number=1,Type=String,Description="Genotype">
	##FORMAT=<ID=RD,Number=1,Type=Integer,Description="Reference depth, how many reads support the reference">
	##FORMAT=<ID=AD,Number=2,Type=Integer,Description="Allele depth, how many reads support this allele">
