# Supplementary material for: Pindel-TD: A Tandem Duplication Detector Based on A Pattern Growth Approach
Source: Genomics Proteomics Bioinformatics. 2024 Jan 22;22(1):qzae008. doi: 10.1093/gpbjnl/qzae008 (PMC11425056; doi:10.1093/gpbjnl/qzae008)
Supplement: qzae008_Supplementary_Data [file qzae008_supplementary_data.zip › Table S5-confirm.xlsx]

## Sheet: Sheet1
Table S5 The precision of detecting TDs on HG002 sequencing data
	#Detected TDs	Truvari overlap	Precision
Pindel-TD	1162	955	0.821859
Manta	799	632	0.790989
DELLY	1032	390	0.377907
LUMPY	227	109	0.480176
