# Supplementary material for: Pindel-TD: A Tandem Duplication Detector Based on A Pattern Growth Approach
Source: Genomics Proteomics Bioinformatics. 2024 Jan 22;22(1):qzae008. doi: 10.1093/gpbjnl/qzae008 (PMC11425056; doi:10.1093/gpbjnl/qzae008)
Supplement: qzae008_Supplementary_Data [file qzae008_supplementary_data.zip › Table S6-confirm.xlsx]

## Sheet: Sheet1
Table S6 The recall of different methods on HG002 benchmarked TDs for different TR content
Note: TR: tandem repeat.
TR content		<= 20%	<= 40%	<= 50%	<= 60%	<= 70%	<= 80%	<= 90%	All
#Benchmark TDs		221	265	318	351	484	519	556	600
Pindel-TD	#Detected TDs	201	228	255	279	364	382	408	423
	Recall	0.909502	0.860377	0.801887	0.794872	0.752066	0.736031	0.733813	0.705
Manta	#Detected TDs	141	157	166	174	195	199	207	210
	Recall	0.638009	0.592453	0.522013	0.495726	0.402893	0.38343	0.372302	0.35
DELLY	#Detected TDs	1	1	1	1	1	1	1	1
	Recall	0.00452489	0.00377358	0.00314465	0.002849	0.00206612	0.00192678	0.00179856	0.00166667
LUMPY	#Detected TDs	1	1	1	1	1	1	1	1
	Recall	0.00452489	0.00377358	0.00314465	0.002849	0.00206612	0.00192678	0.00179856	0.00166667
