# Supplementary material for: Pindel-TD: A Tandem Duplication Detector Based on A Pattern Growth Approach
Source: Genomics Proteomics Bioinformatics. 2024 Jan 22;22(1):qzae008. doi: 10.1093/gpbjnl/qzae008 (PMC11425056; doi:10.1093/gpbjnl/qzae008)
Supplement: qzae008_Supplementary_Data [file qzae008_supplementary_data.zip › Table S7-confirm.xlsx]

## Sheet: Pindel-TD
Table S7A The TDs detected from K562 cell line by Pindel-TD
#CHROM	POS	ID	REF	ALT	QUAL	FILTER	INFO	FORMAT	K562
chr1	1068747	.	CCCACGCGGGCTGTGCAGATGCAGGTGCGGCGGGGCGGGGCCACGCGGGCTGTGCAGGTGCAGGTGCGGCGGGGCGGGG	CCCACGCGGGCTGTGCAGATGCAGGTGCGGCGGGGCGGGGCCACGCGGGCTGTGCAGGTGCAGGTGCGGCGGGGCGGGGCCACGCGGGCTGTGCAGATGCAGGTGCGGCGGGGCGGGGCCACGCGGGCTGTGCAGGTGCAGGTGCGGCGGGGCGGGG	.	PASS	END=1068825;HOMLEN=0;SVLEN=78;SVTYPE=DUP:TANDEM;NTLEN=0	GT:AD	0/0:80,2
chr1	1477839	.	GGGATTACAGGCACGCGCCACCACGCCTGGCTAATGTTGTATTTTAGTAGAGACGGGGTTTCTCCATGTTGGTCAGGCTGGTCTCTAACTCCCGACCTCAGGTGATCCACCCGCCTCGGCCTCTCAAACTGCTGG	GGGATTACAGGCACGCGCCACCACGCCTGGCTAATGTTGTATTTTAGTAGAGACGGGGTTTCTCCATGTTGGTCAGGCTGGTCTCTAACTCCCGACCTCAGGTGATCCACCCGCCTCGGCCTCTCAAACTGCTGGGGATTACAGGCACGCGCCACCACGCCTGGCTAATGTTGTATTTTAGTAGAGACGGGGTTTCTCCATGTTGGTCAGGCTGGTCTCTAACTCCCGACCTCAGGTGATCCACCCGCCTCGGCCTCTCAAACTGCTGG	.	PASS	END=1477973;HOMLEN=0;SVLEN=133;SVTYPE=DUP:TANDEM;NTLEN=0	GT:AD	0/0:96,20
chr1	1934769	.	GTGTGTACGTGGGTGTTAGGTTGTAGGTACACACGTGTGTATGTGGGTGTTACGTTGTAGGTACGTGTG	GTGTGTACGTGGGTGTTAGGTTGTAGGTACACACGTGTGTATGTGGGTGTTACGTTGTAGGTACGTGTGTGTGTACGTGGGTGTTAGGTTGTAGGTACACACGTGTGTATGTGGGTGTTACGTTGTAGGTACGTGTG	.	PASS	END=1934837;HOMLEN=0;SVLEN=64;SVTYPE=DUP:TANDEM;NTLEN=0	GT:AD	0/0:65,3
chr1	2106837	.	ACGTGTCACCAGGCCAGGCGACTCTTCAGCAAGCCCCTCCACACGTGTCACCAGGCCAGGTGA	ACGTGTCACCAGGCCAGGCGACTCTTCAGCAAGCCCCTCCACACGTGTCACCAGGCCAGGTGACGTGTCACCAGGCCAGGCGACTCTTCAGCAAGCCCCTCCACACGTGTCACCAGGCCAGGTGA	.	PASS	END=2106899;HOMLEN=0;SVLEN=59;SVTYPE=DUP:TANDEM;NTLEN=0	GT:AD	0/0:52,2
chr1	3176062	.	ACCATCCATCCATCCATCCATCCACCCATTGATTCACCTACCCATCCATTCATCCATTCCTTCATTAACCCATCCATGCACTCATTCATCTATCCATCCATCCATCCATCCATCCATCTATCCATCCATCCATTTACCCATCTATCCCCTCATCTATCCACCAAGCCATTCATCCACCTATCTATGCATTCATCCACCATCTGTCCATCCATCCATCCATCCAT	ACCATCCATCCATCCATCCATCCACCCATTGATTCACCTACCCATCCATTCATCCATTCCTTCATTAACCCATCCATGCACTCATTCATCTATCCATCCATCCATCCATCCATCCATCTATCCATCCATCCATTTACCCATCTATCCCCTCATCTATCCACCAAGCCATTCATCCACCTATCTATGCATTCATCCACCATCTGTCCATCCATCCATCCATCCATCCATCCATCCATCCATCCATCCACCCATTGATTCACCTACCCATCCATTCATCCATTCCTTCATTAACCCATCCATGCACTCATTCATCTATCCATCCATCCATCCATCCATCCATCTATCCATCCATCCATTTACCCATCTATCCCCTCATCTATCCACCAAGCCATTCATCCA…	.	PASS	END=3176285;HOMLEN=0;SVLEN=219;SVTYPE=DUP:TANDEM;NTLEN=0	GT:AD	0/1:71,20
chr1	3269710	.	ACAGTCCCGGAGGAGGACAGTTGGGAGGACAGTCAGGAGGAGCATAGTCCTGGAGGAGGACAGTCCCAGAGGAGGAA	ACAGTCCCGGAGGAGGACAGTTGGGAGGACAGTCAGGAGGAGCATAGTCCTGGAGGAGGACAGTCCCAGAGGAGGAACAGTCCCGGAGGAGGACAGTTGGGAGGACAGTCAGGAGGAGCATAGTCCTGGAGGAGGACAGTCCCAGAGGAGGAA	.	PASS	END=3269786;HOMLEN=0;SVLEN=75;SVTYPE=DUP:TANDEM;NTLEN=0	GT:AD	0/0:55,6
chr1	3694741	.	CGCAATCCCAGCCATGCAGCCTCAGCCCCTCCTCCTGCAATCCCAGCCATGCAGCCTCAGACCCTTCCTCCCACAATCCCACCCATGCAGCCTCAGCCCCTCCTCCTGCAATCCCAGCCATGCAGCCTCAGCCCCTCCTCCTGCAATCCCACCCATGCATCTTCAGCCCCTCCTCCCGCAATCCCAGCCCTGCAGCCTCAGCCCCTCCTCCT	CGCAATCCCAGCCATGCAGCCTCAGCCCCTCCTCCTGCAATCCCAGCCATGCAGCCTCAGACCCTTCCTCCCACAATCCCACCCATGCAGCCTCAGCCCCTCCTCCTGCAATCCCAGCCATGCAGCCTCAGCCCCTCCTCCTGCAATCCCACCCATGCATCTTCAGCCCCTCCTCCCGCAATCCCAGCCCTGCAGCCTCAGCCCCTCCTCCTGCAATCCCAGCCATGCAGCCTCAGCCCCTCCTCCTGCAATCCCAGCCATGCAGCCTCAGACCCTTCCTCCCACAATCCCACCCATGCAGCCTCAGCCCCTCCTCCTGCAATCCCAGCCATGCAGCCTCAGCCCCTCCTCCTGCAATCCCACCCATGCATCTTCAGCCCCTCCTCCCGCAATCCCAGC…	.	PASS	END=3694952;HOMLEN=0;SVLEN=211;SVTYPE=DUP:TANDEM;NTLEN=0	GT:AD	0/0:60,2
chr1	3868678	.	CGCCACACCACACCAGGCCACACCACACCAGGCCACACCACGTCATTCCACA	CGCCACACCACACCAGGCCACACCACACCAGGCCACACCACGTCATTCCACAGCCACACCACACCAGGCCACACCACACCAGGCCACACCACGTCATTCCACA	.	PASS	END=3868729;HOMLEN=0;SVLEN=50;SVTYPE=DUP:TANDEM;NTLEN=0	GT:AD	0/0:97,2
chr1	4144481	.	CCATTATCATCACCACCATTCTTACTATCATCACTGTGATCACCATCATCATTACCACCATCACCATCACCATCATCATTACATCATCATCATCATCACCACCACCACTACCACACCACCACCATCACACCATTAT	CCATTATCATCACCACCATTCTTACTATCATCACTGTGATCACCATCATCATTACCACCATCACCATCACCATCATCATTACATCATCATCATCATCACCACCACCACTACCACACCACCACCATCACACCATTATCATTATCATCACCACCATTCTTACTATCATCACTGTGATCACCATCATCATTACCACCATCACCATCACCATCATCATTACATCATCATCATCATCACCACCACCACTACCACACCACCACCATCACACCATTAT	.	PASS	END=4144616;HOMLEN=0;SVLEN=135;SVTYPE=DUP:TANDEM;NTLEN=0	GT:AD	0/0:166,8
chr1	13239707	.	ACCTGGGAGACAGGGATCGCAGTAAGCCAAGAGCAAACCACCGCATTTCAG	ACCTGGGAGACAGGGATCGCAGTAAGCCAAGAGCAAACCACCGCATTTCAGCCTGGGAGACAGGGATCGCAGTAAGCCAAGAGCAAACCACCGCATTTCAG	.	PASS	END=13239757;HOMLEN=0;SVLEN=50;SVTYPE=DUP:TANDEM;NTLEN=0	GT:AD	0/0:0,5
chr1	18281123	.	ATGAATGAATGAATGAATGAACAGGCAAGTGAATGAATGAATGAACAGGTGAGTGAA	ATGAATGAATGAATGAATGAACAGGCAAGTGAATGAATGAATGAACAGGTGAGTGAATGAATGAATGAATGAATGAACAGGCAAGTGAATGAATGAATGAACAGGTGAGTGAA	.	PASS	END=18281179;HOMLEN=0;SVLEN=52;SVTYPE=DUP:TANDEM;NTLEN=0	GT:AD	0/1:63,16
chr1	18466045	.	CTTTGTTTTTGGAGATTTCAAGTCTTCAAATCACTCAGCTATCCTAAGAACAGTTTTTCTTT	CTTTGTTTTTGGAGATTTCAAGTCTTCAAATCACTCAGCTATCCTAAGAACAGTTTTTCTTTTTTGTTTTTGGAGATTTCAAGTCTTCAAATCACTCAGCTATCCTAAGAACAGTTTTTCTTT	.	PASS	END=18466106;HOMLEN=0;SVLEN=59;SVTYPE=DUP:TANDEM;NTLEN=0	GT:AD	0/1:64,21
chr1	20965634	.	CTGCCTCAATACCCCTTTCCCTTTCATTTTGTGAATACCCATGAAAATTAGATCA	CTGCCTCAATACCCCTTTCCCTTTCATTTTGTGAATACCCATGAAAATTAGATCATGCCTCAATACCCCTTTCCCTTTCATTTTGTGAATACCCATGAAAATTAGATCA	.	PASS	END=20965688;HOMLEN=0;SVLEN=54;SVTYPE=DUP:TANDEM;NTLEN=0	GT:AD	0/0:56,10
chr1	22570440	.	GCATACTTGAGTTCTTTCATGTCCACGTTCAGCTTCTATGGCTCTGAGGACAGAAGAATAATAATATTAATAATGATGATGATAACGACACCAAC	GCATACTTGAGTTCTTTCATGTCCACGTTCAGCTTCTATGGCTCTGAGGACAGAAGAATAATAATATTAATAATGATGATGATAACGACACCAACCATACTTGAGTTCTTTCATGTCCACGTTCAGCTTCTATGGCTCTGAGGACAGAAGAATAATAATATTAATAATGATGATGATAACGACACCAAC	.	PASS	END=22570534;HOMLEN=0;SVLEN=93;SVTYPE=DUP:TANDEM;NTLEN=0	GT:AD	0/1:60,20
chr1	28410087	.	TTCCCGAGTAGCTGGGACTACAGGCACGTGCCACCACACCCAGCTCATTTTTTGTATTTTTAGTAGAGACAGGGTTTCACCATCTTGGCCAGGATGATCTCGAGCTCCTGACCTCATGATCTGCCCA	TTCCCGAGTAGCTGGGACTACAGGCACGTGCCACCACACCCAGCTCATTTTTTGTATTTTTAGTAGAGACAGGGTTTCACCATCTTGGCCAGGATGATCTCGAGCTCCTGACCTCATGATCTGCCCATCCCGAGTAGCTGGGACTACAGGCACGTGCCACCACACCCAGCTCATTTTTTGTATTTTTAGTAGAGACAGGGTTTCACCATCTTGGCCAGGATGATCTCGAGCTCCTGACCTCATGATCTGCCCA	.	PASS	END=28410213;HOMLEN=0;SVLEN=125;SVTYPE=DUP:TANDEM;NTLEN=0	GT:AD	0/1:57,17
chr1	30488738	.	TTGATAGTAATGATGATGATGGTGATGGTAATGGTGGTAATGGTAATGTAATGTTAGTGATGATGATGATAACAATAGTGATGATGGTGATGGC	TTGATAGTAATGATGATGATGGTGATGGTAATGGTGGTAATGGTAATGTAATGTTAGTGATGATGATGATAACAATAGTGATGATGGTGATGGCTGATAGTAATGATGATGATGGTGATGGTAATGGTGGTAATGGTAATGTAATGTTAGTGATGATGATGATAACAATAGTGATGATGGTGATGGC	.	PASS	END=30488831;HOMLEN=0;SVLEN=92;SVTYPE=DUP:TANDEM;NTLEN=0	GT:AD	0/0:82,19
chr1	30597759	.	TCCCTTACTCCTTCCCTTTGGATCCTCCACTCTCTCTAGAGTTGGCCCTTGGCAGCTCCCCCACCC	TCCCTTACTCCTTCCCTTTGGATCCTCCACTCTCTCTAGAGTTGGCCCTTGGCAGCTCCCCCACCCCCCTTACTCCTTCCCTTTGGATCCTCCACTCTCTCTAGAGTTGGCCCTTGGCAGCTCCCCCACCC	.	PASS	END=30597824;HOMLEN=0;SVLEN=63;SVTYPE=DUP:TANDEM;NTLEN=0	GT:AD	0/1:80,32
chr1	31252032	.	CTATATATATAACATATATATACACAATATATATATAACATATATATACACAATATATATAT	CTATATATATAACATATATATACACAATATATATATAACATATATATACACAATATATATATTATATATATAACATATATATACACAATATATATATAACATATATATACACAATATATATAT	.	PASS	END=31252093;HOMLEN=0;SVLEN=52;SVTYPE=DUP:TANDEM;NTLEN=0	GT:AD	0/0:39,2
chr1	37128256	.	TGCTCCACAGGCTACAGTTCCCACTCCCCGCCACTCCGCGGGCTACAGTTCCCACTCCCCGCCA	TGCTCCACAGGCTACAGTTCCCACTCCCCGCCACTCCGCGGGCTACAGTTCCCACTCCCCGCCAGCTCCACAGGCTACAGTTCCCACTCCCCGCCACTCCGCGGGCTACAGTTCCCACTCCCCGCCA	.	PASS	END=37128319;HOMLEN=0;SVLEN=62;SVTYPE=DUP:TANDEM;NTLEN=0	GT:AD	0/0:62,5
chr1	42722651	.	CCCTGTAATCCCAGCACTTTGGGAGGCTGAGGCAGGCTGATCACCTGAGGTCAGGAGTTTGAGACCAGCCTGGGCAACATGGTAAAACCCCATCTCTACCAAAAATACAAAAATTAGCCAGGCATGGTGGTGGGTG	CCCTGTAATCCCAGCACTTTGGGAGGCTGAGGCAGGCTGATCACCTGAGGTCAGGAGTTTGAGACCAGCCTGGGCAACATGGTAAAACCCCATCTCTACCAAAAATACAAAAATTAGCCAGGCATGGTGGTGGGTGCCTGTAATCCCAGCACTTTGGGAGGCTGAGGCAGGCTGATCACCTGAGGTCAGGAGTTTGAGACCAGCCTGGGCAACATGGTAAAACCCCATCTCTACCAAAAATACAAAAATTAGCCAGGCATGGTGGTGGGTG	.	PASS	END=42722786;HOMLEN=0;SVLEN=135;SVTYPE=DUP:TANDEM;NTLEN=0	GT:AD	0/0:67,11
chr1	80703233	.	TGCTGGAGAGGATGTGGAGAAATAGGAACACTTTTACACTGTTGATGGGACTGTAAACTAGTTCAA	TGCTGGAGAGGATGTGGAGAAATAGGAACACTTTTACACTGTTGATGGGACTGTAAACTAGTTCAAGCTGGAGAGGATGTGGAGAAATAGGAACACTTTTACACTGTTGATGGGACTGTAAACTAGTTCAA	.	PASS	END=80703298;HOMLEN=0;SVLEN=65;SVTYPE=DUP:TANDEM;NTLEN=0	GT:AD	0/0:31,4
chr1	82414979	.	CTCCATGGATGTTTTTGGGTGTCATGTTATGTATTCTATATCGACTTCTATCGCAGTATTTACAATCCTGCTTTGCAATTTCCTAGTTACACTTTATAAGTCTGCTATTTTCATGGCCT	CTCCATGGATGTTTTTGGGTGTCATGTTATGTATTCTATATCGACTTCTATCGCAGTATTTACAATCCTGCTTTGCAATTTCCTAGTTACACTTTATAAGTCTGCTATTTTCATGGCCTTCCATGGATGTTTTTGGGTGTCATGTTATGTATTCTATATCGACTTCTATCGCAGTATTTACAATCCTGCTTTGCAATTTCCTAGTTACACTTTATAAGTCTGCTATTTTCATGGCCT	.	PASS	END=82415097;HOMLEN=0;SVLEN=116;SVTYPE=DUP:TANDEM;NTLEN=0	GT:AD	0/1:44,20
chr1	87037197	.	TAATTCTATAATACTGTGAATTCTGCATATCTTGTTCTGTTTTGCTAAAAAAGTGAAAAAATATTTCCCTGTG	TAATTCTATAATACTGTGAATTCTGCATATCTTGTTCTGTTTTGCTAAAAAAGTGAAAAAATATTTCCCTGTGAATTCTATAATACTGTGAATTCTGCATATCTTGTTCTGTTTTGCTAAAAAAGTGAAAAAATATTTCCCTGTG	.	PASS	END=87037269;HOMLEN=0;SVLEN=72;SVTYPE=DUP:TANDEM;NTLEN=0	GT:AD	0/1:61,32
chr1	92213447	.	TAATAGGTACTAGACACCATTCTGTAATAGGTGCTAAAGATTCATCAGCAAACCAAACAGACAA	TAATAGGTACTAGACACCATTCTGTAATAGGTGCTAAAGATTCATCAGCAAACCAAACAGACAAAATAGGTACTAGACACCATTCTGTAATAGGTGCTAAAGATTCATCAGCAAACCAAACAGACAA	.	PASS	END=92213510;HOMLEN=0;SVLEN=62;SVTYPE=DUP:TANDEM;NTLEN=0	GT:AD	0/1:35,14
chr1	143184966	.	GAATCATCATAAAATGGAATCGAATGGAATCAACATCAAGTGGAATCAAATGGAATCATTGAACGGAATTGAATGGAATTGTCATCGAATGAATTGTATGCAATCATCGAATGGTCTCGAATGGAATCATCTTCAAATGGAATGGAATGGAATCATCGCATAGAATCGAATGGAATTATCATCGAATGGAATCGAATGGTATCAACATCAAACGGAAAAAAACGGAATTATCGAATGGAATCGAAGAGAATCATCGAATGGACCCGAATGGAATCATCTAATGGAATGGAATGGAATAATCCATGGACTCGAATGC	GAATCATCATAAAATGGAATCGAATGGAATCAACATCAAGTGGAATCAAATGGAATCATTGAACGGAATTGAATGGAATTGTCATCGAATGAATTGTATGCAATCATCGAATGGTCTCGAATGGAATCATCTTCAAATGGAATGGAATGGAATCATCGCATAGAATCGAATGGAATTATCATCGAATGGAATCGAATGGTATCAACATCAAACGGAAAAAAACGGAATTATCGAATGGAATCGAAGAGAATCATCGAATGGACCCGAATGGAATCATCTAATGGAATGGAATGGAATAATCCATGGACTCGAATGCAATCATCATAAAATGGAATCGAATGGAATCAACATCAAGTGGAATCAAATGGAATCATTGAACGGAATTGAATGGAATTGTCA…	.	PASS	END=143185281;HOMLEN=0;SVLEN=250;SVTYPE=DUP:TANDEM;NTLEN=0	GT:AD	0/0:7988,115
chr1	143186739	.	GAATCATCATAAAATGGAATCGAATGGAATCAACATCAAATGGAATCAAATGGAATCATTGAACGGAATTGAATGGAATCGTCATCGAATGAATTGAATGCAATCATTGAATGGTCTCGAATGGAATCAACTTCAAATGGAATGGAATGGAACCATCGCATAGAATCGAATGGAATTATCATCGAATGGAATCGAATGGAATCAACATCAAACGGAAAAAAACGGAATTATCGAATGGAATCGAAGAGAATCATCGAATGGACCGGAATGGAATCATCTAATGGAATGGAATGGAATAATCCATGGACTCGAATGC	GAATCATCATAAAATGGAATCGAATGGAATCAACATCAAATGGAATCAAATGGAATCATTGAACGGAATTGAATGGAATCGTCATCGAATGAATTGAATGCAATCATTGAATGGTCTCGAATGGAATCAACTTCAAATGGAATGGAATGGAACCATCGCATAGAATCGAATGGAATTATCATCGAATGGAATCGAATGGAATCAACATCAAACGGAAAAAAACGGAATTATCGAATGGAATCGAAGAGAATCATCGAATGGACCGGAATGGAATCATCTAATGGAATGGAATGGAATAATCCATGGACTCGAATGCAATCATCATAAAATGGAATCGAATGGAATCAACATCAAATGGAATCAAATGGAATCATTGAACGGAATTGAATGGAATCGTCA…	.	PASS	END=143187054;HOMLEN=0;SVLEN=127;SVTYPE=DUP:TANDEM;NTLEN=0	GT:AD	0/0:668,34
chr1	143187688	.	AATGGAATCGAATGGAATTATCGAATGCAATCGAATGGAATTATCGAATGCAATCGAATAGAATCATCGAATGGACTCGAATGGAATCATCGAATGGAATGGAATGGAACAGTCAATGAACTCGAATGGAATCATCATTGA	AATGGAATCGAATGGAATTATCGAATGCAATCGAATGGAATTATCGAATGCAATCGAATAGAATCATCGAATGGACTCGAATGGAATCATCGAATGGAATGGAATGGAACAGTCAATGAACTCGAATGGAATCATCATTGAATGGAATCGAATGGAATTATCGAATGCAATCGAATGGAATTATCGAATGCAATCGAATAGAATCATCGAATGGACTCGAATGGAATCATCGAATGGAATGGAATGGAACAGTCAATGAACTCGAATGGAATCATCATTGA	.	PASS	END=143187828;HOMLEN=0;SVLEN=140;SVTYPE=DUP:TANDEM;NTLEN=0	GT:AD	0/0:130,4
chr1	143187747	.	AGAATCATCGAATGGACTCGAATGGAATCATCGAATGGAATGGAATGGAACAGTCAATGAACTCGAATGGAATCATCATTGAATGGAATCGAATGGAATCATCGAGTGGAATCGAATGGAATTATGATCAAATGGAATCGAATGTAATCATCATCAAATGGAATCAAAAATAACGATCATCAATTGGTATTGAATGGATTTGTCATCAAATGGAATTCAAAGGAATCATCATCAAATGGAACCGAATGGAATCCTCATTGAATGGAAATGAAAGGGGTCATCATCTAATGGAATCGCCATGGAATCATCATTAAATGGAATCGAATGGAATCATCATCAAATAGAATCTAATGGCATCACTGAACAGAATTGAATGGAATCGTCATCGAATGAATTGAA…	AGAATCATCGAATGGACTCGAATGGAATCATCGAATGGAATGGAATGGAACAGTCAATGAACTCGAATGGAATCATCATTGAATGGAATCGAATGGAATCATCGAGTGGAATCGAATGGAATTATGATCAAATGGAATCGAATGTAATCATCATCAAATGGAATCAAAAATAACGATCATCAATTGGTATTGAATGGATTTGTCATCAAATGGAATTCAAAGGAATCATCATCAAATGGAACCGAATGGAATCCTCATTGAATGGAAATGAAAGGGGTCATCATCTAATGGAATCGCCATGGAATCATCATTAAATGGAATCGAATGGAATCATCATCAAATAGAATCTAATGGCATCACTGAACAGAATTGAATGGAATCGTCATCGAATGAATTGAA…	.	PASS	END=143188388;HOMLEN=0;SVLEN=641;SVTYPE=DUP:TANDEM;NTLEN=0	GT:AD	0/0:116,4
chr1	143187763	.	CTCGAATGGAATCATCGAATGGAATGGAATGGAACAGTCAATGAACTCGAATGGAATCATCATTGAATGGAATCGAATGGAATCATCGAGTGGAATCGAATGGAATTATGATCAAATGGAA	CTCGAATGGAATCATCGAATGGAATGGAATGGAACAGTCAATGAACTCGAATGGAATCATCATTGAATGGAATCGAATGGAATCATCGAGTGGAATCGAATGGAATTATGATCAAATGGAATCGAATGGAATCATCGAATGGAATGGAATGGAACAGTCAATGAACTCGAATGGAATCATCATTGAATGGAATCGAATGGAATCATCGAGTGGAATCGAATGGAATTATGATCAAATGGAA	.	PASS	END=143187883;HOMLEN=0;SVLEN=120;SVTYPE=DUP:TANDEM;NTLEN=0	GT:AD	0/0:130,3
chr1	143190320	.	GAGTCATCATCTAATGGAATTGCATGGAATCATCATAAAATGGAATCGAATGGAATCAACATCAAATGGAATCAAATGGAATCATTGAACGGAATTGAATGGAATCGTCATCGAATGAATTGAATGCAATCATCGAATGGTCTCGAATGGAATCATCTTCTAATGGAAAGTAATGGAATCATCGCATAGAATCGAATGGAATTAAAATTGAATGGACTCGAATGGAATCAACACCAAACGGAAAAAAACGGAATTATCGAATGGAATCGAAGAGAATCATCGAATGGACCCGAATGGAATCATCTAATGGAATGGAATGGAATAATCCATGGACTCGAATGCAATCATCATCGAATGGAATCGAATGGAATCATCGAATGGACTCGAATGGAATAATCA…	GAGTCATCATCTAATGGAATTGCATGGAATCATCATAAAATGGAATCGAATGGAATCAACATCAAATGGAATCAAATGGAATCATTGAACGGAATTGAATGGAATCGTCATCGAATGAATTGAATGCAATCATCGAATGGTCTCGAATGGAATCATCTTCTAATGGAAAGTAATGGAATCATCGCATAGAATCGAATGGAATTAAAATTGAATGGACTCGAATGGAATCAACACCAAACGGAAAAAAACGGAATTATCGAATGGAATCGAAGAGAATCATCGAATGGACCCGAATGGAATCATCTAATGGAATGGAATGGAATAATCCATGGACTCGAATGCAATCATCATCGAATGGAATCGAATGGAATCATCGAATGGACTCGAATGGAATAATCA…	.	PASS	END=143190763;HOMLEN=0;SVLEN=127;SVTYPE=DUP:TANDEM;NTLEN=0	GT:AD	0/0:411,17
chr1	143191157	.	ATCATCGAATGGACTCGAATGGAATAATCATTGAACGGAATCGAATGGAATCATCATCGGATGGAAACGAATGGAATCATCATCGAATGGAAATGAAAGGAGTCATGTAACGGAATTACATGGAATCATCATAAAATGGAATTGAATGGAATCAACATCAAATGGAATCCAATGGAATCATTGAACGGAATTGAATGAATCGTCTTCGAATCAATTGAATGCAATCATCGAATGGTCTCGAATGGAATCATGTTCAAATGGAATGGAATGGAATCATCGCATAGAATCGAATGTAATTATCATCGAATGGAATCGAATGAAATCAACAACAAACGGAAAAAAAAAGGAATTATCGAATGGAATCAAAGAGAATCATCGAATGGACCCGAATGGAATCAT…	ATCATCGAATGGACTCGAATGGAATAATCATTGAACGGAATCGAATGGAATCATCATCGGATGGAAACGAATGGAATCATCATCGAATGGAAATGAAAGGAGTCATGTAACGGAATTACATGGAATCATCATAAAATGGAATTGAATGGAATCAACATCAAATGGAATCCAATGGAATCATTGAACGGAATTGAATGAATCGTCTTCGAATCAATTGAATGCAATCATCGAATGGTCTCGAATGGAATCATGTTCAAATGGAATGGAATGGAATCATCGCATAGAATCGAATGTAATTATCATCGAATGGAATCGAATGAAATCAACAACAAACGGAAAAAAAAAGGAATTATCGAATGGAATCAAAGAGAATCATCGAATGGACCCGAATGGAATCAT…	.	PASS	END=143192026;HOMLEN=0;SVLEN=869;SVTYPE=DUP:TANDEM;NTLEN=0	GT:AD	0/0:473,4
chr1	143192195	.	AATCATCGAATGGACTCCAATGGAATTATCCTCAAATGGAATCGAATGGAATTATCGAATGCAATCGAATGGAATTATCGAATGCAATCGAATAGAATCATCGAATGGACTCGAATGGAATCATCGAATGGAATGGAATGGAACAGTCAATGAACTCGAATGGAATCATCATTGAATGGAATCGAATGGAATCATCGAGTGGAATCGAATGGAATTATGATCAAATGGAATCGAATGTAATCATCATCAAATGGAATCAAAAATAACCATCATCAATTGGTATTGAATGGAATTGTCATCAAATGGAATTCAAAGGAAACATCATCATATGGAACCGAATGGAATCCTCATTGAATGGAAATGAAAGGGGTCATCATCTAATGGAATCGCATGGAATCA…	AATCATCGAATGGACTCCAATGGAATTATCCTCAAATGGAATCGAATGGAATTATCGAATGCAATCGAATGGAATTATCGAATGCAATCGAATAGAATCATCGAATGGACTCGAATGGAATCATCGAATGGAATGGAATGGAACAGTCAATGAACTCGAATGGAATCATCATTGAATGGAATCGAATGGAATCATCGAGTGGAATCGAATGGAATTATGATCAAATGGAATCGAATGTAATCATCATCAAATGGAATCAAAAATAACCATCATCAATTGGTATTGAATGGAATTGTCATCAAATGGAATTCAAAGGAAACATCATCATATGGAACCGAATGGAATCCTCATTGAATGGAAATGAAAGGGGTCATCATCTAATGGAATCGCATGGAATCA…	.	PASS	END=143193223;HOMLEN=0;SVLEN=1027;SVTYPE=DUP:TANDEM;NTLEN=0	GT:AD	0/0:7818,35
chr1	143192304	.	CTCGAATGGAATCATCGAATGGAATGGAATGGAACAGTCAATGAACTCGAATGGAATCATCATTGAATGGAATCGAATGGAATCATCGAGTGGAATCGAATGGAATTATGATCAAATGGAA	CTCGAATGGAATCATCGAATGGAATGGAATGGAACAGTCAATGAACTCGAATGGAATCATCATTGAATGGAATCGAATGGAATCATCGAGTGGAATCGAATGGAATTATGATCAAATGGAATCGAATGGAATCATCGAATGGAATGGAATGGAACAGTCAATGAACTCGAATGGAATCATCATTGAATGGAATCGAATGGAATCATCGAGTGGAATCGAATGGAATTATGATCAAATGGAA	.	PASS	END=143192424;HOMLEN=0;SVLEN=120;SVTYPE=DUP:TANDEM;NTLEN=0	GT:AD	0/0:1508,8
chr1	143192349	.	CTCGAATGGAATCATCATTGAATGGAATCGAATGGAATCATCGAGTGGAATCGAATGGAATTATGATCAAATGGAATCGAATGTAATCATCATCAAATGGAATCAAAAATAACCATCATCAATTGGTATTGAATGGAATTGTCATCAAATGGAATTCAAAGGAAACATCATCATATGGAACCGAATGGAATCCTCATTGAATGGAAATGAAAGGGGTCATCATCTAATGGAATCGCATGGAATCATCATCAAATGGAATCGAATGGAATCATCATCAAATGGAATCTGATGGAATCATTGAATGGAATCATCATCGAATGAATTGAATGCAATCATCGAATGGTCTCGAATGGAATCATCTTCTAATGGAAAGGAATGGAATCATCGCATAGAATCGAA…	CTCGAATGGAATCATCATTGAATGGAATCGAATGGAATCATCGAGTGGAATCGAATGGAATTATGATCAAATGGAATCGAATGTAATCATCATCAAATGGAATCAAAAATAACCATCATCAATTGGTATTGAATGGAATTGTCATCAAATGGAATTCAAAGGAAACATCATCATATGGAACCGAATGGAATCCTCATTGAATGGAAATGAAAGGGGTCATCATCTAATGGAATCGCATGGAATCATCATCAAATGGAATCGAATGGAATCATCATCAAATGGAATCTGATGGAATCATTGAATGGAATCATCATCGAATGAATTGAATGCAATCATCGAATGGTCTCGAATGGAATCATCTTCTAATGGAAAGGAATGGAATCATCGCATAGAATCGAA…	.	PASS	END=143193210;HOMLEN=0;SVLEN=536;SVTYPE=DUP:TANDEM;NTLEN=0	GT:AD	0/0:8959,29
chr1	143192436	.	CATCATCAAATGGAATCAAAAATAACCATCATCAATTGGTATTGAATGGAATTG	CATCATCAAATGGAATCAAAAATAACCATCATCAATTGGTATTGAATGGAATTGATCATCAAATGGAATCAAAAATAACCATCATCAATTGGTATTGAATGGAATTG	.	PASS	END=143192489;HOMLEN=0;SVLEN=52;SVTYPE=DUP:TANDEM;NTLEN=0	GT:AD	0/0:1473,13
chr1	143193009	.	GGAAATGAAAGGAGTCATCATCTAATGGAATTGCATGGAATCATCATAAAATGGAATCGAATGGAATCAACATCAAATGGAATCAAATGGAATCATTGAACGGAATTGAATGGAATCGTCATCGAATGAATTGAATGCAATCATCGAATGGTCTCGAATGGAATCATCTTCAAATGGAATGGAATGGAATCATCGCATAGAATCGAATGGAATTATCATCGAATGGAATCGAATGGAATCAACATCAAACGGAAAAAAAACGGAATTATCGTATGGAATCGAAGAGAATCATCGAATGGACCCGAATGGAATCATCTAATGGAATGGAATGGAATAATCCATGGACTCGAATGCAATCATCATCGAACGGAATCGAATGGAATCATCGAATGGACTCGA…	GGAAATGAAAGGAGTCATCATCTAATGGAATTGCATGGAATCATCATAAAATGGAATCGAATGGAATCAACATCAAATGGAATCAAATGGAATCATTGAACGGAATTGAATGGAATCGTCATCGAATGAATTGAATGCAATCATCGAATGGTCTCGAATGGAATCATCTTCAAATGGAATGGAATGGAATCATCGCATAGAATCGAATGGAATTATCATCGAATGGAATCGAATGGAATCAACATCAAACGGAAAAAAAACGGAATTATCGTATGGAATCGAAGAGAATCATCGAATGGACCCGAATGGAATCATCTAATGGAATGGAATGGAATAATCCATGGACTCGAATGCAATCATCATCGAACGGAATCGAATGGAATCATCGAATGGACTCGA…	.	PASS	END=143193452;HOMLEN=0;SVLEN=241;SVTYPE=DUP:TANDEM;NTLEN=0	GT:AD	0/0:9693,488
chr1	143194114	.	AACTCGAATGGAATCATCATTGAATGGAATCGAATGGAATCATCGAGTGGAATCGAATGGAATTATGATCAAATGAATCGAATGTAATCATCATCAAATGGAATCAAAAATAACCATCATCAATTGGTATTGAATGGAATTGTCATCAAATGGAATTCAAAGGAAACATCATCAAATGGAACCGAATGGAATCCTCATTGAATGGAAATGAAAGGGGTCATCATCTAATGGAATCGCATGGAATCATCATCAAATGGAATCGAATGGAATCATCATCAAATGGAATCTGATGGAATCATTGAATGGAATCGTCATCGAATGAATTGAATGCAATCATCGAATGGTCTCGAATGGAATCATCTTCAAATGGAATGGAATGGAATCATCGCATAGAATCGA…	AACTCGAATGGAATCATCATTGAATGGAATCGAATGGAATCATCGAGTGGAATCGAATGGAATTATGATCAAATGAATCGAATGTAATCATCATCAAATGGAATCAAAAATAACCATCATCAATTGGTATTGAATGGAATTGTCATCAAATGGAATTCAAAGGAAACATCATCAAATGGAACCGAATGGAATCCTCATTGAATGGAAATGAAAGGGGTCATCATCTAATGGAATCGCATGGAATCATCATCAAATGGAATCGAATGGAATCATCATCAAATGGAATCTGATGGAATCATTGAATGGAATCGTCATCGAATGAATTGAATGCAATCATCGAATGGTCTCGAATGGAATCATCTTCAAATGGAATGGAATGGAATCATCGCATAGAATCGA…	.	PASS	END=143195069;HOMLEN=0;SVLEN=535;SVTYPE=DUP:TANDEM;NTLEN=0	GT:AD	0/0:12391,9
chr1	143194202	.	CATCATCAAATGGAATCAAAAATAACCATCATCAATTGGTATTGAATGGAATTG	CATCATCAAATGGAATCAAAAATAACCATCATCAATTGGTATTGAATGGAATTGATCATCAAATGGAATCAAAAATAACCATCATCAATTGGTATTGAATGGAATTG	.	PASS	END=143194255;HOMLEN=0;SVLEN=52;SVTYPE=DUP:TANDEM;NTLEN=0	GT:AD	0/0:38,4
chr1	143194908	.	GCAATCATCGAATGGTCTCGAATGGAATCATCTTCTAATGGAAAGGAATGGAATCATCGCATAGAATCGAATGGAATTAACATTGAATGGACTCGAATGGAATCAACATCAAACGGAATCAAGCGGAATTATCGAATGGAATCGAAGAG	GCAATCATCGAATGGTCTCGAATGGAATCATCTTCTAATGGAAAGGAATGGAATCATCGCATAGAATCGAATGGAATTAACATTGAATGGACTCGAATGGAATCAACATCAAACGGAATCAAGCGGAATTATCGAATGGAATCGAAGAGCAATCATCGAATGGTCTCGAATGGAATCATCTTCTAATGGAAAGGAATGGAATCATCGCATAGAATCGAATGGAATTAACATTGAATGGACTCGAATGGAATCAACATCAAACGGAATCAAGCGGAATTATCGAATGGAATCGAAGAG	.	PASS	END=143195056;HOMLEN=0;SVLEN=468;SVTYPE=DUP:TANDEM;NTLEN=0	GT:AD	0/0:12657,111
chr1	143195055	.	AGAATCATCGAATGGACTCGAATGGAATCATCTAATGGAATGGAATGGAATAATCCATGGACTCGAATGCAATCATCATCGAATGGAATCGAATG	AGAATCATCGAATGGACTCGAATGGAATCATCTAATGGAATGGAATGGAATAATCCATGGACTCGAATGCAATCATCATCGAATGGAATCGAATGGAATCATCGAATGGACTCGAATGGAATCATCTAATGGAATGGAATGGAATAATCCATGGACTCGAATGCAATCATCATCGAATGGAATCGAATG	.	PASS	END=143195149;HOMLEN=0;SVLEN=94;SVTYPE=DUP:TANDEM;NTLEN=0	GT:AD	0/0:12897,5
chr1	143195188	.	GGAATCGAATGGAATCATCATCGGATGGAAACGAATGGAATCATCATCGAATGGAAATGAAAGGAGTCATCATCTAATGGAATTGCATGGAATCATCATAAAATGGAATCGAATGGAATCGACATCAAATGGAATCAAATGGAATCATTGAAAGAAATTGAATGGAATCGTCGTCGAATGAATTGAATGCAATCATCGAATGGTCTCGAATGGAATCATCTTCAAATGGAATGGAATGGAATCATCGCATAG	GGAATCGAATGGAATCATCATCGGATGGAAACGAATGGAATCATCATCGAATGGAAATGAAAGGAGTCATCATCTAATGGAATTGCATGGAATCATCATAAAATGGAATCGAATGGAATCGACATCAAATGGAATCAAATGGAATCATTGAAAGAAATTGAATGGAATCGTCGTCGAATGAATTGAATGCAATCATCGAATGGTCTCGAATGGAATCATCTTCAAATGGAATGGAATGGAATCATCGCATAGGAATCGAATGGAATCATCATCGGATGGAAACGAATGGAATCATCATCGAATGGAAATGAAAGGAGTCATCATCTAATGGAATTGCATGGAATCATCATAAAATGGAATCGAATGGAATCGACATCAAATGGAATCAAATGGAATCAT…	.	PASS	END=143195439;HOMLEN=0;SVLEN=468;SVTYPE=DUP:TANDEM;NTLEN=0	GT:AD	0/0:13245,36
chr1	143200245	.	GATCAAATGGAATCGAATGTAATCATCATCAAATGGAATCAAAAATAACCATCATCAATTGGTATTGAATGGAATTGTCATCAAATGGAATTCAAAGGAATCATCATCAAATGGAACCGAATGGAATCCTCATTGAATGGAAATGAAAGGGGTCATCATCTAATGGAATCGCATGGAATCATCATCAAATGGAATCGAGTGGAATCATCATCAAATTGAATCTAAAGGAATCATTGAGCAGAATTGAATGGAATCGTCATCGAATGAATTGAATGCAATCATCGAATGGTCTCGAATGGAATCATCTTCTAATGGAAAGGAATGGAATCATCGCATAGAATCGAATGGAATTAAAATTGAATGGACTCGAATGGAATCAACACCAAACGGAAAAAAACG…	GATCAAATGGAATCGAATGTAATCATCATCAAATGGAATCAAAAATAACCATCATCAATTGGTATTGAATGGAATTGTCATCAAATGGAATTCAAAGGAATCATCATCAAATGGAACCGAATGGAATCCTCATTGAATGGAAATGAAAGGGGTCATCATCTAATGGAATCGCATGGAATCATCATCAAATGGAATCGAGTGGAATCATCATCAAATTGAATCTAAAGGAATCATTGAGCAGAATTGAATGGAATCGTCATCGAATGAATTGAATGCAATCATCGAATGGTCTCGAATGGAATCATCTTCTAATGGAAAGGAATGGAATCATCGCATAGAATCGAATGGAATTAAAATTGAATGGACTCGAATGGAATCAACACCAAACGGAAAAAAACG…	.	PASS	END=143200895;HOMLEN=0;SVLEN=650;SVTYPE=DUP:TANDEM;NTLEN=0	GT:AD	0/0:640,6
chr1	143200264	.	TAATCATCATCAAATGGAATCAAAAATAACCATCATCAATTGGTATTGAATGGAATTGTCATCAAATGGAATTCAAAGGAATCATCATCAAATGGAACCGAATGGAATCCTCATTGAATGGAAATGAAAGGGGTCATCATCTAATGGAATCGCATGG	TAATCATCATCAAATGGAATCAAAAATAACCATCATCAATTGGTATTGAATGGAATTGTCATCAAATGGAATTCAAAGGAATCATCATCAAATGGAACCGAATGGAATCCTCATTGAATGGAAATGAAAGGGGTCATCATCTAATGGAATCGCATGGAATCATCATCAAATGGAATCAAAAATAACCATCATCAATTGGTATTGAATGGAATTGTCATCAAATGGAATTCAAAGGAATCATCATCAAATGGAACCGAATGGAATCCTCATTGAATGGAAATGAAAGGGGTCATCATCTAATGGAATCGCATGG	.	PASS	END=143200420;HOMLEN=0;SVLEN=156;SVTYPE=DUP:TANDEM;NTLEN=0	GT:AD	0/0:836,10
chr1	143200627	.	CCAAACGGAAAAAAACGGAATTATCGAATGGAATCGAAGAGAATCATCGAATGGACCCGAATGGAATCATCTAATGGAATGGAATGGAATAATCCATGGACTCGAATGCAATCATCATCGAATGGAATCGAATGGAATCATCGAATGGACTCGAATGGAATAATCATTGAACGGAATCGAATGGAATCATCATCGGATGGAAAAGAATGGAATCATCATCGAATGGAAATGAAAGGAGTCATCATCTAATGGAATTGCATGGAATCATCATAAAATGGAATCGAATGGAATCAACAT	CCAAACGGAAAAAAACGGAATTATCGAATGGAATCGAAGAGAATCATCGAATGGACCCGAATGGAATCATCTAATGGAATGGAATGGAATAATCCATGGACTCGAATGCAATCATCATCGAATGGAATCGAATGGAATCATCGAATGGACTCGAATGGAATAATCATTGAACGGAATCGAATGGAATCATCATCGGATGGAAAAGAATGGAATCATCATCGAATGGAAATGAAAGGAGTCATCATCTAATGGAATTGCATGGAATCATCATAAAATGGAATCGAATGGAATCAACATCAAACGGAAAAAAACGGAATTATCGAATGGAATCGAAGAGAATCATCGAATGGACCCGAATGGAATCATCTAATGGAATGGAATGGAATAATCCATGGACTC…	.	PASS	END=143200923;HOMLEN=0;SVLEN=296;SVTYPE=DUP:TANDEM;NTLEN=0	GT:AD	0/0:565,4
chr1	143200666	.	AGAATCATCGAATGGACCCGAATGGAATCATCTAATGGAATGGAATGGAATAATCC	AGAATCATCGAATGGACCCGAATGGAATCATCTAATGGAATGGAATGGAATAATCCGAATCATCGAATGGACCCGAATGGAATCATCTAATGGAATGGAATGGAATAATCC	.	PASS	END=143200721;HOMLEN=0;SVLEN=51;SVTYPE=DUP:TANDEM;NTLEN=0	GT:AD	0/0:484,5
chr1	143202431	.	AATGGAAATGAAAGGAGTCATCATCTAATGGAATTGCATGGAATCATCATAAAATGGAATCGAATGGAATCAACATCAAATGGAATCAAATGGAATCATTGAACGGAATTGAATGGAATCGTCATCGAATGAATTGAATGCAATCATCGAATGGTCTCGAATGGAATCATCTTCAAATGGAATGGAATGGAATCATCGCATAGAATCGAATGGAATTATCATCGAATGGAATCGAATGGAATCAACATCAAACGGAAAAAAACGGAATTATCGAATGGAATCGAAGAGAATCATCGAATGGACCCGAATGGAATCATCTAATGGAATGGAATGGAATAATCCATGGACTCGAATGCAATCATCATCGAATGGAATCGAATGGAATCATCGAATGGACTC…	AATGGAAATGAAAGGAGTCATCATCTAATGGAATTGCATGGAATCATCATAAAATGGAATCGAATGGAATCAACATCAAATGGAATCAAATGGAATCATTGAACGGAATTGAATGGAATCGTCATCGAATGAATTGAATGCAATCATCGAATGGTCTCGAATGGAATCATCTTCAAATGGAATGGAATGGAATCATCGCATAGAATCGAATGGAATTATCATCGAATGGAATCGAATGGAATCAACATCAAACGGAAAAAAACGGAATTATCGAATGGAATCGAAGAGAATCATCGAATGGACCCGAATGGAATCATCTAATGGAATGGAATGGAATAATCCATGGACTCGAATGCAATCATCATCGAATGGAATCGAATGGAATCATCGAATGGACTC…	.	PASS	END=143202873;HOMLEN=0;SVLEN=250;SVTYPE=DUP:TANDEM;NTLEN=0	GT:AD	0/0:18635,867
chr1	143202647	.	TATCATCGAATGGAATCGAATGGAATCAACATCAAACGGAAAAAAACGGAATTATCGAATGGAATCGAAGAGAATCATCGAATGGACCCGAATGGAATCATCTAATGGAATGGAATGGAATAATCCATGGACTCGAATGCAATCATCATCGAATGGAATCGAATGGA	TATCATCGAATGGAATCGAATGGAATCAACATCAAACGGAAAAAAACGGAATTATCGAATGGAATCGAAGAGAATCATCGAATGGACCCGAATGGAATCATCTAATGGAATGGAATGGAATAATCCATGGACTCGAATGCAATCATCATCGAATGGAATCGAATGGAATCATCGAATGGAATCGAATGGAATCAACATCAAACGGAAAAAAACGGAATTATCGAATGGAATCGAAGAGAATCATCGAATGGACCCGAATGGAATCATCTAATGGAATGGAATGGAATAATCCATGGACTCGAATGCAATCATCATCGAATGGAATCGAATGGA	.	PASS	END=143202813;HOMLEN=0;SVLEN=166;SVTYPE=DUP:TANDEM;NTLEN=0	GT:AD	0/0:19406,10
chr1	143202846	.	GAACGGAATCGAATGGAATCATCATCGGATGGAAATGAATGGAATCATCATCG	GAACGGAATCGAATGGAATCATCATCGGATGGAAATGAATGGAATCATCATCGAACGGAATCGAATGGAATCATCATCGGATGGAAATGAATGGAATCATCATCG	.	PASS	END=143202898;HOMLEN=0;SVLEN=52;SVTYPE=DUP:TANDEM;NTLEN=0	GT:AD	0/0:19359,2
chr1	143203148	.	TGAATGGAATCGAATGGAATCATCATCAGATGGAAATGAATGGAATCGTCATAGAATGGAATCGAATGGATTCATTGAATGGAATCAGATGGAATCATC	TGAATGGAATCGAATGGAATCATCATCAGATGGAAATGAATGGAATCGTCATAGAATGGAATCGAATGGATTCATTGAATGGAATCAGATGGAATCATCGAATGGAATCGAATGGAATCATCATCAGATGGAAATGAATGGAATCGTCATAGAATGGAATCGAATGGATTCATTGAATGGAATCAGATGGAATCATC	.	PASS	END=143203246;HOMLEN=0;SVLEN=98;SVTYPE=DUP:TANDEM;NTLEN=0	GT:AD	0/0:72,3
chr1	143206329	.	TATTGAATGGAATTGAATGGAATCATCAAATGGTCTCGATTGGAATCATTATCAAATGGAATCGAATGGAATCACCGAATAGAATCGAATGGAACAATCATCGAATGGACTCAAATGGAATTATCCTCCAATGGAATCGAATGGAATTATCGAATGCAATCGAATGGAATTATCGAATGCAATCGAATAGAATCATCGAATGGACTCGAATGGAATCATCGAGTGGAATGGAATGGAACAGTCAATGAACTCGAATGGAATCATCATTGAATGGAATCGAATGGAATCATCGAGTGGAATCGAATGGAATTATGATCAAATGGAATCGAATGTAATCATCATCAAATGGAATCAAAAATAACCATCATCAATTAGTA	TATTGAATGGAATTGAATGGAATCATCAAATGGTCTCGATTGGAATCATTATCAAATGGAATCGAATGGAATCACCGAATAGAATCGAATGGAACAATCATCGAATGGACTCAAATGGAATTATCCTCCAATGGAATCGAATGGAATTATCGAATGCAATCGAATGGAATTATCGAATGCAATCGAATAGAATCATCGAATGGACTCGAATGGAATCATCGAGTGGAATGGAATGGAACAGTCAATGAACTCGAATGGAATCATCATTGAATGGAATCGAATGGAATCATCGAGTGGAATCGAATGGAATTATGATCAAATGGAATCGAATGTAATCATCATCAAATGGAATCAAAAATAACCATCATCAATTAGTAATTGAATGGAATTGAATGGAAT…	.	PASS	END=143206705;HOMLEN=0;SVLEN=375;SVTYPE=DUP:TANDEM;NTLEN=0	GT:AD	0/0:496,5
chr1	143212912	.	AATCATCGAATGGACTCAAATGGAATTATCCTCCAATGGAATCGAATGGAATTATCGAATGCAATCGAATGGAATTATCGAATGCAATCGAATAGAATCATCGAATGGACTCGAATGGAATCATCGAATTGAATGGAATGGAACAGTCAATGAACTCGAATGGAATCATCATTGAATGGAATCGAATGGAATCATCGAGTGGAATCGAATGGAATTATGATCAAATGGAATCGAATGTAATCATCATCAAATGGAATCAAAAATAACCATCATCAATTGGTATTGAATGGAATTGTCATCAAATGGAATTCAAAGGAATCATCATCAAATGGAACCGAATGGAATCCTCATTGAATGGAAATGAAAGGGGTCATCATCTAATGGAATCGCATGGAATCA…	AATCATCGAATGGACTCAAATGGAATTATCCTCCAATGGAATCGAATGGAATTATCGAATGCAATCGAATGGAATTATCGAATGCAATCGAATAGAATCATCGAATGGACTCGAATGGAATCATCGAATTGAATGGAATGGAACAGTCAATGAACTCGAATGGAATCATCATTGAATGGAATCGAATGGAATCATCGAGTGGAATCGAATGGAATTATGATCAAATGGAATCGAATGTAATCATCATCAAATGGAATCAAAAATAACCATCATCAATTGGTATTGAATGGAATTGTCATCAAATGGAATTCAAAGGAATCATCATCAAATGGAACCGAATGGAATCCTCATTGAATGGAAATGAAAGGGGTCATCATCTAATGGAATCGCATGGAATCA…	.	PASS	END=143213950;HOMLEN=0;SVLEN=569;SVTYPE=DUP:TANDEM;NTLEN=0	GT:AD	0/0:10174,25
chr1	143213021	.	CTCGAATGGAATCATCGAATTGAATGGAATGGAACAGTCAATGAACTCGAATGGAATCATCATTGAATGGAATCGAATGGAATCATCGAGTGGAATCGAATGGAATTATGATCAAATGGAA	CTCGAATGGAATCATCGAATTGAATGGAATGGAACAGTCAATGAACTCGAATGGAATCATCATTGAATGGAATCGAATGGAATCATCGAGTGGAATCGAATGGAATTATGATCAAATGGAATCGAATGGAATCATCGAATTGAATGGAATGGAACAGTCAATGAACTCGAATGGAATCATCATTGAATGGAATCGAATGGAATCATCGAGTGGAATCGAATGGAATTATGATCAAATGGAA	.	PASS	END=143213141;HOMLEN=0;SVLEN=120;SVTYPE=DUP:TANDEM;NTLEN=0	GT:AD	0/0:29101,6
chr1	143213149	.	TAATCATCATCAAATGGAATCAAAAATAACCATCATCAATTGGTATTGAATGGAATTGTCATCAAATGGAATTCAAAGGAATCATCATCAAATGGAACCGAATGGAATCCTCATTGAATGGAAATGAAAGGGGTCATCATCTAATGGAATCGCATGGAATCATCATCAAATGGAATCGAATGG	TAATCATCATCAAATGGAATCAAAAATAACCATCATCAATTGGTATTGAATGGAATTGTCATCAAATGGAATTCAAAGGAATCATCATCAAATGGAACCGAATGGAATCCTCATTGAATGGAAATGAAAGGGGTCATCATCTAATGGAATCGCATGGAATCATCATCAAATGGAATCGAATGGAATCATCATCAAATGGAATCAAAAATAACCATCATCAATTGGTATTGAATGGAATTGTCATCAAATGGAATTCAAAGGAATCATCATCAAATGGAACCGAATGGAATCCTCATTGAATGGAAATGAAAGGGGTCATCATCTAATGGAATCGCATGGAATCATCATCAAATGGAATCGAATGG	.	PASS	END=143213331;HOMLEN=0;SVLEN=156;SVTYPE=DUP:TANDEM;NTLEN=0	GT:AD	0/0:30448,38
chr1	143214152	.	GGAATCGAATGGAATCATCATCGGATGGAAACGAATGGAATCATTATCGAATGGAAATGAAAGGAGTCATCATCTAATGGAATTGCATGGAATCATCATAAAATGGAATCGAATGGAATCAACATCAAATGGAATCAAATGGAATCATTGAACGGAATTGAATGGAATCGTCATCGAATGAATTGAATGCAATCATCGAATGGTCTCGAATGGAATCATCTTCAAATGGAATGGAATGGAATCATCGCATAG	GGAATCGAATGGAATCATCATCGGATGGAAACGAATGGAATCATTATCGAATGGAAATGAAAGGAGTCATCATCTAATGGAATTGCATGGAATCATCATAAAATGGAATCGAATGGAATCAACATCAAATGGAATCAAATGGAATCATTGAACGGAATTGAATGGAATCGTCATCGAATGAATTGAATGCAATCATCGAATGGTCTCGAATGGAATCATCTTCAAATGGAATGGAATGGAATCATCGCATAGGAATCGAATGGAATCATCATCGGATGGAAACGAATGGAATCATTATCGAATGGAAATGAAAGGAGTCATCATCTAATGGAATTGCATGGAATCATCATAAAATGGAATCGAATGGAATCAACATCAAATGGAATCAAATGGAATCAT…	.	PASS	END=143214403;HOMLEN=0;SVLEN=250;SVTYPE=DUP:TANDEM;NTLEN=0	GT:AD	0/0:11223,131
chr1	143215060	.	TTATTGAATGGAATTGAATGGAATCATCAAATGGTCTCGATTGGAATCATTATCAAATGGAATCGAATGGAATCACCGAATAGAATCGAATGGAACAATCATCGAATGGACTCAAATGGAATTATCCTCAAATGGAATCGAATGGAATTATCGAATGCAATCGAATGGAATTATCGAATGCAATCGAATAGAATCATCGAATGGACTCGAATGGAATCATCGAATGGAATGGAATGGAACAGTCAATGAACTCGAATGGAATCATCATTGAATGGAATCGAATGGAATCATCGAGTGGAATCGAATGGAATTATGATCAAATGGAATCGAATGTAATCATCATCAAATGGAATCAAAAATAACCATCATCAATTGG	TTATTGAATGGAATTGAATGGAATCATCAAATGGTCTCGATTGGAATCATTATCAAATGGAATCGAATGGAATCACCGAATAGAATCGAATGGAACAATCATCGAATGGACTCAAATGGAATTATCCTCAAATGGAATCGAATGGAATTATCGAATGCAATCGAATGGAATTATCGAATGCAATCGAATAGAATCATCGAATGGACTCGAATGGAATCATCGAATGGAATGGAATGGAACAGTCAATGAACTCGAATGGAATCATCATTGAATGGAATCGAATGGAATCATCGAGTGGAATCGAATGGAATTATGATCAAATGGAATCGAATGTAATCATCATCAAATGGAATCAAAAATAACCATCATCAATTGGTATTGAATGGAATTGAATGGAAT…	.	PASS	END=143215435;HOMLEN=0;SVLEN=375;SVTYPE=DUP:TANDEM;NTLEN=0	GT:AD	0/0:5099,17
chr1	143215662	.	TCTCGAATGGAATCATCTTCTAATGGAAAGGAATGGAATCATCGCATAGAATCGAATGGAATTATCATCGAATGGAATCGAATGGTATCAACATCAAACGGAAAAAAACGGAATTATCGAATGGAATCGAAGAGAATCTTCGAACGGACCCGAATGGAATCATCTAATGGAATGGAATGGAATAATCCATGGACTGGAAGGCAATCATCATCGAATGGAATCGAATGGAATCATCGAATGGA	TCTCGAATGGAATCATCTTCTAATGGAAAGGAATGGAATCATCGCATAGAATCGAATGGAATTATCATCGAATGGAATCGAATGGTATCAACATCAAACGGAAAAAAACGGAATTATCGAATGGAATCGAAGAGAATCTTCGAACGGACCCGAATGGAATCATCTAATGGAATGGAATGGAATAATCCATGGACTGGAAGGCAATCATCATCGAATGGAATCGAATGGAATCATCGAATGGACTCGAATGGAATCATCTTCTAATGGAAAGGAATGGAATCATCGCATAGAATCGAATGGAATTATCATCGAATGGAATCGAATGGTATCAACATCAAACGGAAAAAAACGGAATTATCGAATGGAATCGAAGAGAATCTTCGAACGGACCCGAATGGA…	.	PASS	END=143215903;HOMLEN=0;SVLEN=315;SVTYPE=DUP:TANDEM;NTLEN=0	GT:AD	0/0:4411,43
chr1	143216043	.	GATCAACATCAAATGGAATCAAATGGAATCATTGAACGGATTTGAATGGAATCGTCATCGAATGAATTGAATGCAATCATCGAATGGTCTCGAATGGAATCATCTTCAAATGGAATAGCATGGAATCATCGCATAGAATCGAATGGAATTATCATCGAATGGAATCGAATGGAATCAACATCAAACGGATAAAAACGGAATTATCGAATGGAATCGAAGAGAATCATCGAACGGACACGAATGGAATCATCTAATGGAATGGAATGGAATAATCCATGGACTCGAATGCAATCATCATCGAATGGAATCGAATGGAATCATCGAATGGACTCGAATGGAATAATCATTGAACGGAATCGAATGGAATCATCATCGGATGGAAATGAATGGAATCATCAT…	GATCAACATCAAATGGAATCAAATGGAATCATTGAACGGATTTGAATGGAATCGTCATCGAATGAATTGAATGCAATCATCGAATGGTCTCGAATGGAATCATCTTCAAATGGAATAGCATGGAATCATCGCATAGAATCGAATGGAATTATCATCGAATGGAATCGAATGGAATCAACATCAAACGGATAAAAACGGAATTATCGAATGGAATCGAAGAGAATCATCGAACGGACACGAATGGAATCATCTAATGGAATGGAATGGAATAATCCATGGACTCGAATGCAATCATCATCGAATGGAATCGAATGGAATCATCGAATGGACTCGAATGGAATAATCATTGAACGGAATCGAATGGAATCATCATCGGATGGAAATGAATGGAATCATCAT…	.	PASS	END=143216709;HOMLEN=0;SVLEN=666;SVTYPE=DUP:TANDEM;NTLEN=0	GT:AD	0/0:3055,5
chr1	143217083	.	AACTCGAATGGAATCATCATTGAATGGAATCGAATGGAATCATCGAGTGGAATCGAATGGAATTATGATCAAATGGAATCGAATGTATTCATCATCAAATGGAATCAAAAATAACCATCATCAATTGGTATTGAATGGAATTGTCATCAAATGGAATTCAAAGGAAACATCATCAAATGGAACCGAATGGAATCCTCATTGAATGGAAATGAAAGGGGTCATCATCTAATGGAATCGCATGGAATCATCATCAAATGGAATCGAATGGAATCATCATCAAATGGAATCTGATGGAATCATTGAACAGAATTGAATGGAATCGTCATCGAATGAATTGAATGCAATCATCGAATGGTCTCGAATGGAATCATCTTCTAATGGAAAGGAATGGAATCATCG…	AACTCGAATGGAATCATCATTGAATGGAATCGAATGGAATCATCGAGTGGAATCGAATGGAATTATGATCAAATGGAATCGAATGTATTCATCATCAAATGGAATCAAAAATAACCATCATCAATTGGTATTGAATGGAATTGTCATCAAATGGAATTCAAAGGAAACATCATCAAATGGAACCGAATGGAATCCTCATTGAATGGAAATGAAAGGGGTCATCATCTAATGGAATCGCATGGAATCATCATCAAATGGAATCGAATGGAATCATCATCAAATGGAATCTGATGGAATCATTGAACAGAATTGAATGGAATCGTCATCGAATGAATTGAATGCAATCATCGAATGGTCTCGAATGGAATCATCTTCTAATGGAAAGGAATGGAATCATCG…	.	PASS	END=143217584;HOMLEN=0;SVLEN=569;SVTYPE=DUP:TANDEM;NTLEN=0	GT:AD	0/0:18275,50
chr1	143217172	.	CATCATCAAATGGAATCAAAAATAACCATCATCAATTGGTATTGAATGGAATTG	CATCATCAAATGGAATCAAAAATAACCATCATCAATTGGTATTGAATGGAATTGATCATCAAATGGAATCAAAAATAACCATCATCAATTGGTATTGAATGGAATTG	.	PASS	END=143217225;HOMLEN=0;SVLEN=52;SVTYPE=DUP:TANDEM;NTLEN=0	GT:AD	0/0:14507,17
chr1	143217423	.	GCAATCATCGAATGGTCTCGAATGGAATCATCTTCTAATGGAAAGGAATGGAATCATCGCATAGAATCGAATGGAATTAACATTGAATGGACTCGAATGGAATCAACATCAAACGGAATCAAGCGGAATTATCGAATGGAATCGAAGAG	GCAATCATCGAATGGTCTCGAATGGAATCATCTTCTAATGGAAAGGAATGGAATCATCGCATAGAATCGAATGGAATTAACATTGAATGGACTCGAATGGAATCAACATCAAACGGAATCAAGCGGAATTATCGAATGGAATCGAAGAGCAATCATCGAATGGTCTCGAATGGAATCATCTTCTAATGGAAAGGAATGGAATCATCGCATAGAATCGAATGGAATTAACATTGAATGGACTCGAATGGAATCAACATCAAACGGAATCAAGCGGAATTATCGAATGGAATCGAAGAG	.	PASS	END=143217571;HOMLEN=0;SVLEN=147;SVTYPE=DUP:TANDEM;NTLEN=0	GT:AD	0/0:21349,69
chr1	143217438	.	TCTCGAATGGAATCATCTTCTAATGGAAAGGAATGGAATCATCGCATAGAATCGAATGGAATTAACATTGAATGGACTCGAATGGAATCAACATCAAACGGAATCAAGCGGAATTATCGAATGGAATCGAAGAGAATCATCGAATGGACTCGAATGGAATCATCTAATGGAATGGAATGGAATAATCCACGGACTCGAATGCAATCATCATCGTATAGAATCGAATGGAATCATCGAAAGGACTCGAAAGGAATAATCATTGAACGGAATCGAATGGAATCATCATCGGATGGAAACGAATGGAATCATCATCGAATGGAAATGAAAGGAGTCATCATCTAATGGAATTGCATGGAATCATCATAAAATGGAATCGAATGGAATCATCATCAAATGGAA…	TCTCGAATGGAATCATCTTCTAATGGAAAGGAATGGAATCATCGCATAGAATCGAATGGAATTAACATTGAATGGACTCGAATGGAATCAACATCAAACGGAATCAAGCGGAATTATCGAATGGAATCGAAGAGAATCATCGAATGGACTCGAATGGAATCATCTAATGGAATGGAATGGAATAATCCACGGACTCGAATGCAATCATCATCGTATAGAATCGAATGGAATCATCGAAAGGACTCGAAAGGAATAATCATTGAACGGAATCGAATGGAATCATCATCGGATGGAAACGAATGGAATCATCATCGAATGGAAATGAAAGGAGTCATCATCTAATGGAATTGCATGGAATCATCATAAAATGGAATCGAATGGAATCATCATCAAATGGAA…	.	PASS	END=143218053;HOMLEN=0;SVLEN=615;SVTYPE=DUP:TANDEM;NTLEN=0	GT:AD	0/0:22001,8
chr1	143217703	.	GGAATCGAATGGAATCATCATCGGATGGAAACGAATGGAATCATCATCGAATGGAAATGAAAGGAGTCATCATCTAATGGAATTGCATGGAATCATCATAAAATGGAATCGAATGGAATCATCATCAAATGGAATCAAATGGAATCATTGAACGGAATTGAATGGAATCGTCATCGAATGAATTGAATGCAATCATCGAATGGTCTCGAATGGAATCATCTTCAAATGGAATGGAATGGAATCATCGCATAG	GGAATCGAATGGAATCATCATCGGATGGAAACGAATGGAATCATCATCGAATGGAAATGAAAGGAGTCATCATCTAATGGAATTGCATGGAATCATCATAAAATGGAATCGAATGGAATCATCATCAAATGGAATCAAATGGAATCATTGAACGGAATTGAATGGAATCGTCATCGAATGAATTGAATGCAATCATCGAATGGTCTCGAATGGAATCATCTTCAAATGGAATGGAATGGAATCATCGCATAGGAATCGAATGGAATCATCATCGGATGGAAACGAATGGAATCATCATCGAATGGAAATGAAAGGAGTCATCATCTAATGGAATTGCATGGAATCATCATAAAATGGAATCGAATGGAATCATCATCAAATGGAATCAAATGGAATCAT…	.	PASS	END=143217954;HOMLEN=0;SVLEN=611;SVTYPE=DUP:TANDEM;NTLEN=0	GT:AD	0/0:5872,162
chr1	143218707	.	AATCATCGAATGGACTCAAATGGAATTATCTTCAAATGGAATCGAATGGAATTATCGAATGCAATCGAATGGAATTATCGAATGCAATCGAATAGAATCATCGAATGGACTCGAATGGAATCATCGAATGGAATGGAATGGAACAGTCAATGAACTCGAATGGAATCATCATTGAATGGAATCGAATGGAATCATCGAGTGGAATCGAATGGAATTATGATCAAATGGAATCGAATGTAATCATCATCAAATGGAATCAAAAATAACCATCATCAATTGGTATTGAATGGAAGTGTCATCAAATGGAATTCAAAGGAATCATCATCAAATGGAACCGAATGGAATCCTCATTGAATGGAAATGAAAGGGGTCATCATCTAATGGAAACGTATGGAATCA…	AATCATCGAATGGACTCAAATGGAATTATCTTCAAATGGAATCGAATGGAATTATCGAATGCAATCGAATGGAATTATCGAATGCAATCGAATAGAATCATCGAATGGACTCGAATGGAATCATCGAATGGAATGGAATGGAACAGTCAATGAACTCGAATGGAATCATCATTGAATGGAATCGAATGGAATCATCGAGTGGAATCGAATGGAATTATGATCAAATGGAATCGAATGTAATCATCATCAAATGGAATCAAAAATAACCATCATCAATTGGTATTGAATGGAAGTGTCATCAAATGGAATTCAAAGGAATCATCATCAAATGGAACCGAATGGAATCCTCATTGAATGGAAATGAAAGGGGTCATCATCTAATGGAAACGTATGGAATCA…	.	PASS	END=143219745;HOMLEN=0;SVLEN=1037;SVTYPE=DUP:TANDEM;NTLEN=0	GT:AD	0/0:7386,12
chr1	143218741	.	AATGGAATCGAATGGAATTATCGAATGCAATCGAATGGAATTATCGAATGCAATCGAATAGAATCATCGAATGGACTCGAATGGAATCATCGAATGGAATGGAATGGAACAGTCAATGAACTCGAATGGAATCATCATTGA	AATGGAATCGAATGGAATTATCGAATGCAATCGAATGGAATTATCGAATGCAATCGAATAGAATCATCGAATGGACTCGAATGGAATCATCGAATGGAATGGAATGGAACAGTCAATGAACTCGAATGGAATCATCATTGAATGGAATCGAATGGAATTATCGAATGCAATCGAATGGAATTATCGAATGCAATCGAATAGAATCATCGAATGGACTCGAATGGAATCATCGAATGGAATGGAATGGAACAGTCAATGAACTCGAATGGAATCATCATTGA	.	PASS	END=143218881;HOMLEN=0;SVLEN=140;SVTYPE=DUP:TANDEM;NTLEN=0	GT:AD	0/0:2154,7
chr1	143219111	.	AAATGGAATCGAATGGAATCATCATCAAATGGAATCTGATGGAATCATTGAACAGAATTGAATGGAATCGTCATCGAATGAATTGAATGCAATCATCGAATGGTCTCGAATGGAATCATCTTCTAATGGAAAGGAATGGAATCATCGCATAGAATCGAATGGAATTAACATTGAATGGACTCGAATGGAATCATCATCAAACGGAATCAAGAGGAATTATCGAATGGAATCGAAGAGAATCATCGAATGGACTCGAATGGAATAATCTAATTGAATTGAATGGAATAATCCACGGACTCGAATGCAGTCATCATCGTATAGAATCGAATGGAATCATCGAATGAACTCGAATGGAATAATCATTGAACGGAATCGAATGGAATCATCATCGGATGGAAA…	AAATGGAATCGAATGGAATCATCATCAAATGGAATCTGATGGAATCATTGAACAGAATTGAATGGAATCGTCATCGAATGAATTGAATGCAATCATCGAATGGTCTCGAATGGAATCATCTTCTAATGGAAAGGAATGGAATCATCGCATAGAATCGAATGGAATTAACATTGAATGGACTCGAATGGAATCATCATCAAACGGAATCAAGAGGAATTATCGAATGGAATCGAAGAGAATCATCGAATGGACTCGAATGGAATAATCTAATTGAATTGAATGGAATAATCCACGGACTCGAATGCAGTCATCATCGTATAGAATCGAATGGAATCATCGAATGAACTCGAATGGAATAATCATTGAACGGAATCGAATGGAATCATCATCGGATGGAAA…	.	PASS	END=143219894;HOMLEN=0;SVLEN=501;SVTYPE=DUP:TANDEM;NTLEN=0	GT:AD	0/0:8935,62
chr1	143219758	.	ATCGAATGGAATCAACATCAAACGGAAAAAAACGGAATTATCGAATGGAATCGAAGAGAATCATCGAATGGACCCGAATGGAATCATCTAATGGAATGGAATGGAATAATCCATGGACTCGAATGCAATCATCATCGAATGGAATCGAATGGAATCATCGAATGGACT	ATCGAATGGAATCAACATCAAACGGAAAAAAACGGAATTATCGAATGGAATCGAAGAGAATCATCGAATGGACCCGAATGGAATCATCTAATGGAATGGAATGGAATAATCCATGGACTCGAATGCAATCATCATCGAATGGAATCGAATGGAATCATCGAATGGACTTCGAATGGAATCAACATCAAACGGAAAAAAACGGAATTATCGAATGGAATCGAAGAGAATCATCGAATGGACCCGAATGGAATCATCTAATGGAATGGAATGGAATAATCCATGGACTCGAATGCAATCATCATCGAATGGAATCGAATGGAATCATCGAATGGACT	.	PASS	END=143219925;HOMLEN=0;SVLEN=166;SVTYPE=DUP:TANDEM;NTLEN=0	GT:AD	0/0:8107,10
chr1	143219947	.	GGAATCGAATGGAATCATCATCGGATGGAAACGAATGGAATCATCATCGAATGGAAATGAAAGGAGTCATCATGCAATGGAATTGCATGGAATCATCATAAAATGGAATCGAATGGAATCAACATCAAATAGAATCAAATGGAATCATTGAACGGAATTGAATGGAATCGTCATCGAATGAATTGAATGCAATCATCGAATGGTCTCGAATGGAATCATCTTCAAATGGAATGGAATGGAATCATCGCATAG	GGAATCGAATGGAATCATCATCGGATGGAAACGAATGGAATCATCATCGAATGGAAATGAAAGGAGTCATCATGCAATGGAATTGCATGGAATCATCATAAAATGGAATCGAATGGAATCAACATCAAATAGAATCAAATGGAATCATTGAACGGAATTGAATGGAATCGTCATCGAATGAATTGAATGCAATCATCGAATGGTCTCGAATGGAATCATCTTCAAATGGAATGGAATGGAATCATCGCATAGGAATCGAATGGAATCATCATCGGATGGAAACGAATGGAATCATCATCGAATGGAAATGAAAGGAGTCATCATGCAATGGAATTGCATGGAATCATCATAAAATGGAATCGAATGGAATCAACATCAAATAGAATCAAATGGAATCAT…	.	PASS	END=143220198;HOMLEN=0;SVLEN=250;SVTYPE=DUP:TANDEM;NTLEN=0	GT:AD	0/0:7359,33
chr1	143220415	.	GGAATCGAATGGAATCATCATCGGATGGAAACGAATGGAATCATCATCGAATGGAAATGAAAGGATTCATCATCTAATGGAATTGCATGGAATCATCATAAAATGGAATCGAATGGAATCAACATCAAATGGAATCAAATGGAATCACTGAACGGAATTGAATGGAATCGTCATCGAATGAATTGAATGCAATCATCGAATGGTCTCGAATGGAATCATCTTCAAATGGAATGGAATGGAATCATCGCATAG	GGAATCGAATGGAATCATCATCGGATGGAAACGAATGGAATCATCATCGAATGGAAATGAAAGGATTCATCATCTAATGGAATTGCATGGAATCATCATAAAATGGAATCGAATGGAATCAACATCAAATGGAATCAAATGGAATCACTGAACGGAATTGAATGGAATCGTCATCGAATGAATTGAATGCAATCATCGAATGGTCTCGAATGGAATCATCTTCAAATGGAATGGAATGGAATCATCGCATAGGAATCGAATGGAATCATCATCGGATGGAAACGAATGGAATCATCATCGAATGGAAATGAAAGGATTCATCATCTAATGGAATTGCATGGAATCATCATAAAATGGAATCGAATGGAATCAACATCAAATGGAATCAAATGGAATCAC…	.	PASS	END=143220666;HOMLEN=0;SVLEN=101;SVTYPE=DUP:TANDEM;NTLEN=0	GT:AD	0/0:4698,26
chr1	143221517	.	ATCGAATGGACTCGAATGGAATCATCGAATGGAATGGAATGGAACAGTCAATGAACTCGAATGGAATCATCATTGAATGGAATCGAATGGAATCATCGAGTGGAATCGAATGGAATTATGATCAAATGGAATCGAATGTAATCATCATCAAATGGAATCAAAAATAACCATCATCAATTGGTATTGAATGGATTTGTCATCAAATGGAATTCAAAGGAATCATCATCAAATGGAACCAAATGGAATCCTCATTGAATGGAAATGAAAGGGGTCATCATCTAATGGAATCGCATGGAATAATCATCAAATGGAATCGAATGGAATCATCATCAAATGGAATCTAATGGAAACATTGAACAGAATTGAATGGAATCGTCGTCGAAAGAATTGAATGCAATC…	ATCGAATGGACTCGAATGGAATCATCGAATGGAATGGAATGGAACAGTCAATGAACTCGAATGGAATCATCATTGAATGGAATCGAATGGAATCATCGAGTGGAATCGAATGGAATTATGATCAAATGGAATCGAATGTAATCATCATCAAATGGAATCAAAAATAACCATCATCAATTGGTATTGAATGGATTTGTCATCAAATGGAATTCAAAGGAATCATCATCAAATGGAACCAAATGGAATCCTCATTGAATGGAAATGAAAGGGGTCATCATCTAATGGAATCGCATGGAATAATCATCAAATGGAATCGAATGGAATCATCATCAAATGGAATCTAATGGAAACATTGAACAGAATTGAATGGAATCGTCGTCGAAAGAATTGAATGCAATC…	.	PASS	END=143222531;HOMLEN=0;SVLEN=1014;SVTYPE=DUP:TANDEM;NTLEN=0	GT:AD	0/0:3760,6
chr1	143227555	.	GCAATCATCGAATGGTCTCGAATGGAATCATCTTCTAATGGAAAGGAATGGAATCATCGCATAGAATCGAATGGAATTAACATTGAATGGACTCGAATGGAATCCACATCAAACGGAATCAAGCGGAATTATCGAATGGAATCGAAGAG	GCAATCATCGAATGGTCTCGAATGGAATCATCTTCTAATGGAAAGGAATGGAATCATCGCATAGAATCGAATGGAATTAACATTGAATGGACTCGAATGGAATCCACATCAAACGGAATCAAGCGGAATTATCGAATGGAATCGAAGAGCAATCATCGAATGGTCTCGAATGGAATCATCTTCTAATGGAAAGGAATGGAATCATCGCATAGAATCGAATGGAATTAACATTGAATGGACTCGAATGGAATCCACATCAAACGGAATCAAGCGGAATTATCGAATGGAATCGAAGAG	.	PASS	END=143227703;HOMLEN=0;SVLEN=147;SVTYPE=DUP:TANDEM;NTLEN=0	GT:AD	0/0:457,8
chr1	143227866	.	CGAATGGAATCATCATCGAATGGAAATGAAAAGAGTCATCATCTAATGGAATTGCATGGAATCATCATAAAATGGAATCGAATGGAATCAACATCAAATGGAATCAAATGGAATCATTGAACGGAATT	CGAATGGAATCATCATCGAATGGAAATGAAAAGAGTCATCATCTAATGGAATTGCATGGAATCATCATAAAATGGAATCGAATGGAATCAACATCAAATGGAATCAAATGGAATCATTGAACGGAATTGAATGGAATCATCATCGAATGGAAATGAAAAGAGTCATCATCTAATGGAATTGCATGGAATCATCATAAAATGGAATCGAATGGAATCAACATCAAATGGAATCAAATGGAATCATTGAACGGAATT	.	PASS	END=143227993;HOMLEN=0;SVLEN=127;SVTYPE=DUP:TANDEM;NTLEN=0	GT:AD	0/0:2441,3
chr1	143231302	.	GCAATCATCGAATGGTCTCGAATGGAATCATCTTCTAATGGAAAGGAATGGAATCATCGCATAGAATCGAATGGAATTAACATTGAATGGACTCGAATGGAATCAACATCAAACGGAATCAAGCGGAATTATCGAATGGAATCGAAGAGAATCATCGAATGGACTCGAATGGAATCATCTAATGGAATGGAATGGAATAATCCACGGACTCGAATGCAATCATCATCGTATAGAATCGAATGGAATCATCGAATGGACTCGAATGGAATAATCATTGAACGGAATCAAATGGAATCATCATCGGATGGAAACGAATGGAATTATCATCGAATGGAAATGAAAGGAGTCATCATCTAATGGAATCGCATGGAATCATCATAAAATGGAATCGAATGGAAT…	GCAATCATCGAATGGTCTCGAATGGAATCATCTTCTAATGGAAAGGAATGGAATCATCGCATAGAATCGAATGGAATTAACATTGAATGGACTCGAATGGAATCAACATCAAACGGAATCAAGCGGAATTATCGAATGGAATCGAAGAGAATCATCGAATGGACTCGAATGGAATCATCTAATGGAATGGAATGGAATAATCCACGGACTCGAATGCAATCATCATCGTATAGAATCGAATGGAATCATCGAATGGACTCGAATGGAATAATCATTGAACGGAATCAAATGGAATCATCATCGGATGGAAACGAATGGAATTATCATCGAATGGAAATGAAAGGAGTCATCATCTAATGGAATCGCATGGAATCATCATAAAATGGAATCGAATGGAAT…	.	PASS	END=143231918;HOMLEN=0;SVLEN=615;SVTYPE=DUP:TANDEM;NTLEN=0	GT:AD	0/0:6028,4
chr1	143231302	.	GCAATCATCGAATGGTCTCGAATGGAATCATCTTCTAATGGAAAGGAATGGAATCATCGCATAGAATCGAATGGAATTAACATTGAATGGACTCGAATGGAATCAACATCAAACGGAATCAAGCGGAATTATCGAATGGAATCGAAGAG	GCAATCATCGAATGGTCTCGAATGGAATCATCTTCTAATGGAAAGGAATGGAATCATCGCATAGAATCGAATGGAATTAACATTGAATGGACTCGAATGGAATCAACATCAAACGGAATCAAGCGGAATTATCGAATGGAATCGAAGAGCAATCATCGAATGGTCTCGAATGGAATCATCTTCTAATGGAAAGGAATGGAATCATCGCATAGAATCGAATGGAATTAACATTGAATGGACTCGAATGGAATCAACATCAAACGGAATCAAGCGGAATTATCGAATGGAATCGAAGAG	.	PASS	END=143231450;HOMLEN=0;SVLEN=737;SVTYPE=DUP:TANDEM;NTLEN=0	GT:AD	0/0:11755,77
chr1	143231317	.	TCTCGAATGGAATCATCTTCTAATGGAAAGGAATGGAATCATCGCATAGAATCGAATGGAATTAACATTGAATGGACTCGAATGGAATCAACATCAAACGGAATCAAGCGGAATTATCGAATGGAATCGAAGAGAATCATCGAATGGA	TCTCGAATGGAATCATCTTCTAATGGAAAGGAATGGAATCATCGCATAGAATCGAATGGAATTAACATTGAATGGACTCGAATGGAATCAACATCAAACGGAATCAAGCGGAATTATCGAATGGAATCGAAGAGAATCATCGAATGGACTCGAATGGAATCATCTTCTAATGGAAAGGAATGGAATCATCGCATAGAATCGAATGGAATTAACATTGAATGGACTCGAATGGAATCAACATCAAACGGAATCAAGCGGAATTATCGAATGGAATCGAAGAGAATCATCGAATGGA	.	PASS	END=143231464;HOMLEN=0;SVLEN=147;SVTYPE=DUP:TANDEM;NTLEN=0	GT:AD	0/0:12084,7
chr1	143231385	.	TGAATGGACTCGAATGGAATCAACATCAAACGGAATCAAGCGGAATTATCGAATGGAATCGAAGAGAATCATCGAATGGACTCGAATGGAATCATCTAATGGAATGGAATGGAATAATCCACGGACTCGAATGCAATCATCATCGTATAGAATCGAATGGAATCATCGAATGGACTCGAATGGAATAATCATTGAACGGAATCAAATGGAATCATCATC	TGAATGGACTCGAATGGAATCAACATCAAACGGAATCAAGCGGAATTATCGAATGGAATCGAAGAGAATCATCGAATGGACTCGAATGGAATCATCTAATGGAATGGAATGGAATAATCCACGGACTCGAATGCAATCATCATCGTATAGAATCGAATGGAATCATCGAATGGACTCGAATGGAATAATCATTGAACGGAATCAAATGGAATCATCATCGAATGGACTCGAATGGAATCAACATCAAACGGAATCAAGCGGAATTATCGAATGGAATCGAAGAGAATCATCGAATGGACTCGAATGGAATCATCTAATGGAATGGAATGGAATAATCCACGGACTCGAATGCAATCATCATCGTATAGAATCGAATGGAATCATCGAATGGACTCGAAT…	.	PASS	END=143231603;HOMLEN=0;SVLEN=218;SVTYPE=DUP:TANDEM;NTLEN=0	GT:AD	0/0:12072,17
chr1	143232328	.	CGAATGGAATCAACATCAAACGGAAAAAAAGGGAATTATCGAATGGAATCGAAGAGAATCATCGAATGGACCCGAATGGAATCATCTAATGGAATGGAATGGAATAATCCATGGACTCGAATGCAATCATCATCGAATGGAATCGAATGGAATCATCGAATGGACTCGAATGGAATAATCATTGAACGGAATCGAATGGAATCATCATCGGATGGAAATGAATGCAATCATCATCGAATGGAATCGAATAGAATTATGGAATGAAATCCAGTGTGATCATCATCGAATGGACCCGAATGGAATCATCATCCAACGGAAGCTAAAGGAATCAATATCCAATGAATCGAATGGAAACAAAATCGAATTGAAACGAATGGAATTATCATGAAATTGAAATGG…	CGAATGGAATCAACATCAAACGGAAAAAAAGGGAATTATCGAATGGAATCGAAGAGAATCATCGAATGGACCCGAATGGAATCATCTAATGGAATGGAATGGAATAATCCATGGACTCGAATGCAATCATCATCGAATGGAATCGAATGGAATCATCGAATGGACTCGAATGGAATAATCATTGAACGGAATCGAATGGAATCATCATCGGATGGAAATGAATGCAATCATCATCGAATGGAATCGAATAGAATTATGGAATGAAATCCAGTGTGATCATCATCGAATGGACCCGAATGGAATCATCATCCAACGGAAGCTAAAGGAATCAATATCCAATGAATCGAATGGAAACAAAATCGAATTGAAACGAATGGAATTATCATGAAATTGAAATGG…	.	PASS	END=143232969;HOMLEN=0;SVLEN=641;SVTYPE=DUP:TANDEM;NTLEN=0	GT:AD	0/0:30551,5
chr1	143232382	.	AGAATCATCGAATGGACCCGAATGGAATCATCTAATGGAATGGAATGGAATAATCC	AGAATCATCGAATGGACCCGAATGGAATCATCTAATGGAATGGAATGGAATAATCCGAATCATCGAATGGACCCGAATGGAATCATCTAATGGAATGGAATGGAATAATCC	.	PASS	END=143232437;HOMLEN=0;SVLEN=51;SVTYPE=DUP:TANDEM;NTLEN=0	GT:AD	0/0:280,2
chr1	143233051	.	AATCATCGAATGGACTCAAATGGAATTATCCTCAAATGGAATCGAATGGAATTATCGAATGCAATCGAATGGAATTATCGAATGCAATCGAATAGAATCATCGAATGGACTCGAATGGAATCATCGAATGGAATGGAATGGAACAGTCAATGAACTCGAATGGAATCATCATTGAATGGAATCGAATGGAATCATCGAGTGGAATCGAATGGAATTATGATCAAATGGAATCGAATGTAATCATCATCAAATGGAATCAAAAATAACCATCATCAATTGGTATTGAATGGAATTGTCATCAAATGGAATTCAAGGAATCATCATCAAATGGAACCGAATGGAATCCTCATTGAATGGAAATGAAAGGGGTCATCATCTAATTGAATCGCATGGAATCAT…	AATCATCGAATGGACTCAAATGGAATTATCCTCAAATGGAATCGAATGGAATTATCGAATGCAATCGAATGGAATTATCGAATGCAATCGAATAGAATCATCGAATGGACTCGAATGGAATCATCGAATGGAATGGAATGGAACAGTCAATGAACTCGAATGGAATCATCATTGAATGGAATCGAATGGAATCATCGAGTGGAATCGAATGGAATTATGATCAAATGGAATCGAATGTAATCATCATCAAATGGAATCAAAAATAACCATCATCAATTGGTATTGAATGGAATTGTCATCAAATGGAATTCAAGGAATCATCATCAAATGGAACCGAATGGAATCCTCATTGAATGGAAATGAAAGGGGTCATCATCTAATTGAATCGCATGGAATCAT…	.	PASS	END=143233620;HOMLEN=0;SVLEN=762;SVTYPE=DUP:TANDEM;NTLEN=0	GT:AD	0/0:24661,47
chr1	143233085	.	AATGGAATCGAATGGAATTATCGAATGCAATCGAATGGAATTATCGAATGCAATCGAATAGAATCATCGAATGGACTCGAATGGAATCATCGAATGGAATGGAATGGAACAGTCAATGAACTCGAATGGAATCATCATTGA	AATGGAATCGAATGGAATTATCGAATGCAATCGAATGGAATTATCGAATGCAATCGAATAGAATCATCGAATGGACTCGAATGGAATCATCGAATGGAATGGAATGGAACAGTCAATGAACTCGAATGGAATCATCATTGAATGGAATCGAATGGAATTATCGAATGCAATCGAATGGAATTATCGAATGCAATCGAATAGAATCATCGAATGGACTCGAATGGAATCATCGAATGGAATGGAATGGAACAGTCAATGAACTCGAATGGAATCATCATTGA	.	PASS	END=143233225;HOMLEN=0;SVLEN=140;SVTYPE=DUP:TANDEM;NTLEN=0	GT:AD	0/0:23061,4
chr1	143236503	.	GAATCATCATAAAATGGAATCGAATGGAATCAACATCAAATGGAATCAAATGGAATCATTGAACGGAATTGAATGGAATCGTCATCGAATGAATTGAATGCAATCATCGAATGGTCTCGAATGGAATCATCTTCAAATGGAACGGTATGGAATCCTCGCATAGAATCGAATGTAATTATCATCGAATGGAATCGAATGAAATCAACAACAAACGGAAAAAAAAGGAATTATCGAATGGAATCGAAGAGAATCATCGAATGGACCCGAATGGAATGATCTAATGGAATGGAATGGAATAATCCATGGACTCGAATGC	GAATCATCATAAAATGGAATCGAATGGAATCAACATCAAATGGAATCAAATGGAATCATTGAACGGAATTGAATGGAATCGTCATCGAATGAATTGAATGCAATCATCGAATGGTCTCGAATGGAATCATCTTCAAATGGAACGGTATGGAATCCTCGCATAGAATCGAATGTAATTATCATCGAATGGAATCGAATGAAATCAACAACAAACGGAAAAAAAAGGAATTATCGAATGGAATCGAAGAGAATCATCGAATGGACCCGAATGGAATGATCTAATGGAATGGAATGGAATAATCCATGGACTCGAATGCAATCATCATAAAATGGAATCGAATGGAATCAACATCAAATGGAATCAAATGGAATCATTGAACGGAATTGAATGGAATCGTCA…	.	PASS	END=143236818;HOMLEN=0;SVLEN=127;SVTYPE=DUP:TANDEM;NTLEN=0	GT:AD	0/0:315,15
chr1	143237828	.	TCTCGAATGGAATCATCTTCTAATGGAAAGGAATGGAATCATCGCATAGAATCGAATGGAATTATCATCGAATGGAATCGAATGGTATCTGCAGCAAACGGAAAAAAACGGAATTTTCGAATGGAATCGAAGAGAATCTTCGAACGGACCCGAATGGAATCATCTAATGGAATGGAATGGAATAATCCATGGACTGGAAGGCAATCATCATCGAATGGAATCGAATGGAATCATCGAATGGA	TCTCGAATGGAATCATCTTCTAATGGAAAGGAATGGAATCATCGCATAGAATCGAATGGAATTATCATCGAATGGAATCGAATGGTATCTGCAGCAAACGGAAAAAAACGGAATTTTCGAATGGAATCGAAGAGAATCTTCGAACGGACCCGAATGGAATCATCTAATGGAATGGAATGGAATAATCCATGGACTGGAAGGCAATCATCATCGAATGGAATCGAATGGAATCATCGAATGGACTCGAATGGAATCATCTTCTAATGGAAAGGAATGGAATCATCGCATAGAATCGAATGGAATTATCATCGAATGGAATCGAATGGTATCTGCAGCAAACGGAAAAAAACGGAATTTTCGAATGGAATCGAAGAGAATCTTCGAACGGACCCGAATGGA…	.	PASS	END=143238069;HOMLEN=0;SVLEN=650;SVTYPE=DUP:TANDEM;NTLEN=0	GT:AD	0/0:3181,43
chr1	143238124	.	CGAATGGAATCATCATCGAATGGAAATGAAAGGAGTCATCATCTAATGGAATTGCATGGAATCATCATAAAATGGAATCGAATGGAATCAACATCAAATGGAATCAAATGGAATCATTGAACGGAATT	CGAATGGAATCATCATCGAATGGAAATGAAAGGAGTCATCATCTAATGGAATTGCATGGAATCATCATAAAATGGAATCGAATGGAATCAACATCAAATGGAATCAAATGGAATCATTGAACGGAATTGAATGGAATCATCATCGAATGGAAATGAAAGGAGTCATCATCTAATGGAATTGCATGGAATCATCATAAAATGGAATCGAATGGAATCAACATCAAATGGAATCAAATGGAATCATTGAACGGAATT	.	PASS	END=143238251;HOMLEN=0;SVLEN=127;SVTYPE=DUP:TANDEM;NTLEN=0	GT:AD	0/0:3054,13
chr1	143239079	.	AATAGAATCGAATGGAACAATCATCGAATGGACTCAAATGAAATTATCCTCAAGTGGAATCGAATGGAATTATCGAATGCAATCGAATGGAATTATCGAATGCAATCGAATAGAATCATCGAATGGACTCGAATGTAATCATCAAATGGAATGGAATGGAACAGTCAATGAACTGGAATGGAATCATCATTGAATGGAATCGAATGGAATCATCGAGTGGAATCGAATGGAATTATGATCAAATGGAATCGAATGTAATCATCATCAAATGGAATCAAAAATAACCATCATCAATTGGTATTCAATGGAATTGTCATCAAATGGAATTCAAAGGTATCATCATCAAATGGAACCGAATGGAATCCTCATTGAATGGAAATGAAAGGGGTCATCATCTAA…	AATAGAATCGAATGGAACAATCATCGAATGGACTCAAATGAAATTATCCTCAAGTGGAATCGAATGGAATTATCGAATGCAATCGAATGGAATTATCGAATGCAATCGAATAGAATCATCGAATGGACTCGAATGTAATCATCAAATGGAATGGAATGGAACAGTCAATGAACTGGAATGGAATCATCATTGAATGGAATCGAATGGAATCATCGAGTGGAATCGAATGGAATTATGATCAAATGGAATCGAATGTAATCATCATCAAATGGAATCAAAAATAACCATCATCAATTGGTATTCAATGGAATTGTCATCAAATGGAATTCAAAGGTATCATCATCAAATGGAACCGAATGGAATCCTCATTGAATGGAAATGAAAGGGGTCATCATCTAA…	.	PASS	END=143239819;HOMLEN=0;SVLEN=738;SVTYPE=DUP:TANDEM;NTLEN=0	GT:AD	0/0:8753,12
chr1	143239338	.	CATCATCAAATGGAATCAAAAATAACCATCATCAATTGGTATTCAATGGAATTG	CATCATCAAATGGAATCAAAAATAACCATCATCAATTGGTATTCAATGGAATTGATCATCAAATGGAATCAAAAATAACCATCATCAATTGGTATTCAATGGAATTG	.	PASS	END=143239391;HOMLEN=0;SVLEN=52;SVTYPE=DUP:TANDEM;NTLEN=0	GT:AD	0/0:1278,3
chr1	143239475	.	TAATGGAATCGCATGGAATCATCATCAAATGGAATCGAATGGAATCATCATCAA	TAATGGAATCGCATGGAATCATCATCAAATGGAATCGAATGGAATCATCATCAAAATGGAATCGCATGGAATCATCATCAAATGGAATCGAATGGAATCATCATCAA	.	PASS	END=143239528;HOMLEN=0;SVLEN=52;SVTYPE=DUP:TANDEM;NTLEN=0	GT:AD	0/0:9074,2
chr1	143239736	.	AGAATCATCGAATGGACTCGAATGGAATCATCTAATGGAATGGAATGGAATAATCCACGGACTCGAATGCAATCATCATCGTATAGAATCGAATG	AGAATCATCGAATGGACTCGAATGGAATCATCTAATGGAATGGAATGGAATAATCCACGGACTCGAATGCAATCATCATCGTATAGAATCGAATGGAATCATCGAATGGACTCGAATGGAATCATCTAATGGAATGGAATGGAATAATCCACGGACTCGAATGCAATCATCATCGTATAGAATCGAATG	.	PASS	END=143239830;HOMLEN=0;SVLEN=94;SVTYPE=DUP:TANDEM;NTLEN=0	GT:AD	0/0:8514,32
chr1	143240072	.	TCTCGAATGGAATCATCTTCAAATGGAATGGAATGGAATCATCGCATAGAATCGAATGGAATTATCATCGAATGGAATCGAATGGAATCAACATCAAACGGAAAAAAACGGAATTATCGAATAGAATCGAAGAGAATCATCGAACGGACCCGAATGGAATCATCTAATGGAATGGAATGGAATAATCCATGGACTCGAATGCAATCATCATCGAATGGAATCGAATGGAATCATCGAATGGA	TCTCGAATGGAATCATCTTCAAATGGAATGGAATGGAATCATCGCATAGAATCGAATGGAATTATCATCGAATGGAATCGAATGGAATCAACATCAAACGGAAAAAAACGGAATTATCGAATAGAATCGAAGAGAATCATCGAACGGACCCGAATGGAATCATCTAATGGAATGGAATGGAATAATCCATGGACTCGAATGCAATCATCATCGAATGGAATCGAATGGAATCATCGAATGGACTCGAATGGAATCATCTTCAAATGGAATGGAATGGAATCATCGCATAGAATCGAATGGAATTATCATCGAATGGAATCGAATGGAATCAACATCAAACGGAAAAAAACGGAATTATCGAATAGAATCGAAGAGAATCATCGAACGGACCCGAATGGA…	.	PASS	END=143240313;HOMLEN=0;SVLEN=241;SVTYPE=DUP:TANDEM;NTLEN=0	GT:AD	0/0:3216,4
chr1	143240337	.	GGAATCGAATGGAATCATCATCGGATGGAAACGAATGGAATCATCATCGAATGGAAATGAAAGGATTCATCATCTAATGGAATTGCATGGAATCATCATAAAATGGAATCGAATGGAATCAACATCAAATGGAATCAAATGGAATCATTGAACGGAATTGAATGGAATCGTCAACGAATGAATTGAATGCAATCATCGAATGGTCTCGAATGGAATCATCTTCAAATGGAATGGAATGGAATCATCGCATAG	GGAATCGAATGGAATCATCATCGGATGGAAACGAATGGAATCATCATCGAATGGAAATGAAAGGATTCATCATCTAATGGAATTGCATGGAATCATCATAAAATGGAATCGAATGGAATCAACATCAAATGGAATCAAATGGAATCATTGAACGGAATTGAATGGAATCGTCAACGAATGAATTGAATGCAATCATCGAATGGTCTCGAATGGAATCATCTTCAAATGGAATGGAATGGAATCATCGCATAGGAATCGAATGGAATCATCATCGGATGGAAACGAATGGAATCATCATCGAATGGAAATGAAAGGATTCATCATCTAATGGAATTGCATGGAATCATCATAAAATGGAATCGAATGGAATCAACATCAAATGGAATCAAATGGAATCAT…	.	PASS	END=143240588;HOMLEN=0;SVLEN=250;SVTYPE=DUP:TANDEM;NTLEN=0	GT:AD	0/0:2610,22
chr1	143241833	.	GCAATCATCGAATGGTCTCGAACGGAATCATCTTCTAATGGAAAGGAATGGAATCATCGCATAGAATCGAATGGAATTAACATTGAATGGACTCGAATGGAATCAACATCAAACGGAATCAAGCGGAATTATCGAATGGAATCGAAGAG	GCAATCATCGAATGGTCTCGAACGGAATCATCTTCTAATGGAAAGGAATGGAATCATCGCATAGAATCGAATGGAATTAACATTGAATGGACTCGAATGGAATCAACATCAAACGGAATCAAGCGGAATTATCGAATGGAATCGAAGAGCAATCATCGAATGGTCTCGAACGGAATCATCTTCTAATGGAAAGGAATGGAATCATCGCATAGAATCGAATGGAATTAACATTGAATGGACTCGAATGGAATCAACATCAAACGGAATCAAGCGGAATTATCGAATGGAATCGAAGAG	.	PASS	END=143241981;HOMLEN=0;SVLEN=147;SVTYPE=DUP:TANDEM;NTLEN=0	GT:AD	0/0:163,7
chr1	143248191	.	TTCCATTCGATGATGATTCCATTCGATTCCGTTCAATGATTATTCCATTCGAGTCCATTCGATGATTCCATTCGATTCCATTCGATAATGATTGCATTCGAG	TTCCATTCGATGATGATTCCATTCGATTCCGTTCAATGATTATTCCATTCGAGTCCATTCGATGATTCCATTCGATTCCATTCGATAATGATTGCATTCGAGTCCATTCGATGATGATTCCATTCGATTCCGTTCAATGATTATTCCATTCGAGTCCATTCGATGATTCCATTCGATTCCATTCGATAATGATTGCATTCGAG	.	PASS	END=143248292;HOMLEN=0;SVLEN=101;SVTYPE=DUP:TANDEM;NTLEN=0	GT:AD	0/0:426,7
chr1	143249787	.	CCATTCGATTCTATGCGATGATTCCATTCCATTCCATTTGAAGATGATTCCATTCGAGACCATTCGATGATTGCATTCAATTCATTCGATGACGATTCCATTCAATTCCGTTCAATGATTCCATTTGATTCCATTTGATGATGATTCCATTCGATTCCATTTTATGATGATTCCATGCAATTCCATTAGATGATGACTCCTTTCATTTCCATTCGATGATGATTCCATTCGTTTCCATCCGATGATGATTC	CCATTCGATTCTATGCGATGATTCCATTCCATTCCATTTGAAGATGATTCCATTCGAGACCATTCGATGATTGCATTCAATTCATTCGATGACGATTCCATTCAATTCCGTTCAATGATTCCATTTGATTCCATTTGATGATGATTCCATTCGATTCCATTTTATGATGATTCCATGCAATTCCATTAGATGATGACTCCTTTCATTTCCATTCGATGATGATTCCATTCGTTTCCATCCGATGATGATTCCATTCGATTCTATGCGATGATTCCATTCCATTCCATTTGAAGATGATTCCATTCGAGACCATTCGATGATTGCATTCAATTCATTCGATGACGATTCCATTCAATTCCGTTCAATGATTCCATTTGATTCCATTTGATGATGATTCCA…	.	PASS	END=143250037;HOMLEN=0;SVLEN=250;SVTYPE=DUP:TANDEM;NTLEN=0	GT:AD	0/0:1310,79
chr1	143251948	.	GATTCCACTCGATGATTCCATTCGATTCCATTCAATGATGATTCCATTCGAGTTCATTGACTGTTCCATTCC	GATTCCACTCGATGATTCCATTCGATTCCATTCAATGATGATTCCATTCGAGTTCATTGACTGTTCCATTCCATTCCACTCGATGATTCCATTCGATTCCATTCAATGATGATTCCATTCGAGTTCATTGACTGTTCCATTCC	.	PASS	END=143252019;HOMLEN=0;SVLEN=71;SVTYPE=DUP:TANDEM;NTLEN=0	GT:AD	0/0:1868,14
chr1	143252897	.	CCATTCGATTCTATGCGATGATTCCATTCCATACCATTTGAAGATGATTCCATTCGAGACCATTCGATGATTGCATTCAATTCATTCGATGACGATTCCATTCAATTCCGTTCAATGATTCCATTTGATTCCATTTGATGTTGATTCCATTCGATTCCATTTTATGATGATTCCATGCAATTCCATTAGATGATGACTCCTTTCATTTCCATTCGATGATGATTCCATTCGTTTCCATCCGATGATGATTC	CCATTCGATTCTATGCGATGATTCCATTCCATACCATTTGAAGATGATTCCATTCGAGACCATTCGATGATTGCATTCAATTCATTCGATGACGATTCCATTCAATTCCGTTCAATGATTCCATTTGATTCCATTTGATGTTGATTCCATTCGATTCCATTTTATGATGATTCCATGCAATTCCATTAGATGATGACTCCTTTCATTTCCATTCGATGATGATTCCATTCGTTTCCATCCGATGATGATTCCATTCGATTCTATGCGATGATTCCATTCCATACCATTTGAAGATGATTCCATTCGAGACCATTCGATGATTGCATTCAATTCATTCGATGACGATTCCATTCAATTCCGTTCAATGATTCCATTTGATTCCATTTGATGTTGATTCCA…	.	PASS	END=143253147;HOMLEN=0;SVLEN=314;SVTYPE=DUP:TANDEM;NTLEN=0	GT:AD	0/0:11293,93
chr1	143252989	.	CGATTCCATTCAATTCCGTTCAATGATTCCATTTGATTCCATTTGATGTTGATTCCATTCGATTCCATTTTATGATGATTCCATGCAATTCCATTAGATGATGACTCCTTTCATTTCCATTCGATGAT	CGATTCCATTCAATTCCGTTCAATGATTCCATTTGATTCCATTTGATGTTGATTCCATTCGATTCCATTTTATGATGATTCCATGCAATTCCATTAGATGATGACTCCTTTCATTTCCATTCGATGATGATTCCATTCAATTCCGTTCAATGATTCCATTTGATTCCATTTGATGTTGATTCCATTCGATTCCATTTTATGATGATTCCATGCAATTCCATTAGATGATGACTCCTTTCATTTCCATTCGATGAT	.	PASS	END=143253116;HOMLEN=0;SVLEN=127;SVTYPE=DUP:TANDEM;NTLEN=0	GT:AD	0/0:12648,15
chr1	143255394	.	AATTCCATTTGATGACAATTCCATTCAATACCAATTGATGATGGTTATTTTTG	AATTCCATTTGATGACAATTCCATTCAATACCAATTGATGATGGTTATTTTTGATTCCATTTGATGACAATTCCATTCAATACCAATTGATGATGGTTATTTTTG	.	PASS	END=143255446;HOMLEN=0;SVLEN=52;SVTYPE=DUP:TANDEM;NTLEN=0	GT:AD	0/0:1571,2
chr1	143255508	.	ATGATTCCATTCGATTCCATTCAATGATGATTCCATTCGAGTTCATTGACTGTTCCATTCCATTCCATTCGATGATTCCATTCGAGTCCATTCGATGATTCTATTCGATTGCATTCGATAATTCCATTCGATTGCATTCGATAATTCCATTCCATTCCATTTGAGGATAATTCCATTTGAGTCCATTCGATGATTGTTCCATTCGATTCTATTCGGT	ATGATTCCATTCGATTCCATTCAATGATGATTCCATTCGAGTTCATTGACTGTTCCATTCCATTCCATTCGATGATTCCATTCGAGTCCATTCGATGATTCTATTCGATTGCATTCGATAATTCCATTCGATTGCATTCGATAATTCCATTCCATTCCATTTGAGGATAATTCCATTTGAGTCCATTCGATGATTGTTCCATTCGATTCTATTCGGTTGATTCCATTCGATTCCATTCAATGATGATTCCATTCGAGTTCATTGACTGTTCCATTCCATTCCATTCGATGATTCCATTCGAGTCCATTCGATGATTCTATTCGATTGCATTCGATAATTCCATTCGATTGCATTCGATAATTCCATTCCATTCCATTTGAGGATAATTCCATTTGAGTC…	.	PASS	END=143255724;HOMLEN=0;SVLEN=215;SVTYPE=DUP:TANDEM;NTLEN=0	GT:AD	0/0:3933,4
chr1	143261781	.	GTCAAAAATAACCATCATCAATTGGTATTGAATGGAATTGTCATCAAATGGAATTCAAAGGAATCATCATCAAATGGAACCGAATGGAATCCTCATTGAATGGAAATGAGAGGAGTCATCATCTAATGGAATCGCATGGAATCATCATCAAATGGAATCGAATGGAATCATCATCAAATGGAA	GTCAAAAATAACCATCATCAATTGGTATTGAATGGAATTGTCATCAAATGGAATTCAAAGGAATCATCATCAAATGGAACCGAATGGAATCCTCATTGAATGGAAATGAGAGGAGTCATCATCTAATGGAATCGCATGGAATCATCATCAAATGGAATCGAATGGAATCATCATCAAATGGAATCAAAAATAACCATCATCAATTGGTATTGAATGGAATTGTCATCAAATGGAATTCAAAGGAATCATCATCAAATGGAACCGAATGGAATCCTCATTGAATGGAAATGAGAGGAGTCATCATCTAATGGAATCGCATGGAATCATCATCAAATGGAATCGAATGGAATCATCATCAAATGGAA	.	PASS	END=143261963;HOMLEN=0;SVLEN=182;SVTYPE=DUP:TANDEM;NTLEN=0	GT:AD	0/0:1099,2
chr1	143262095	.	TATCATCGAATGGAATCGAATGGAATCAACATCAAACGGAAAAAAACGGAATTATCGAATGGAATCGAAGAGAATCATCGAATGGACCCGAATGGAATCATCTAATGGAATGGAATGGAATAATCCATGGACTCGAATGCAATCATCATCGAATGGAATCGAATGGA	TATCATCGAATGGAATCGAATGGAATCAACATCAAACGGAAAAAAACGGAATTATCGAATGGAATCGAAGAGAATCATCGAATGGACCCGAATGGAATCATCTAATGGAATGGAATGGAATAATCCATGGACTCGAATGCAATCATCATCGAATGGAATCGAATGGAATCATCGAATGGAATCGAATGGAATCAACATCAAACGGAAAAAAACGGAATTATCGAATGGAATCGAAGAGAATCATCGAATGGACCCGAATGGAATCATCTAATGGAATGGAATGGAATAATCCATGGACTCGAATGCAATCATCATCGAATGGAATCGAATGGA	.	PASS	END=143262261;HOMLEN=0;SVLEN=166;SVTYPE=DUP:TANDEM;NTLEN=0	GT:AD	0/0:3763,6
chr1	143262163	.	AGAGAATCATCGAATGGACCCGAATGGAATCATCTAATGGAATGGAATGGAATAATCCATGGACTCGAATGCAATCATCATCGAATGGAATCGAATGGAATCATCGAATGGACTCGAATGGAATAATCTTTGAACGGAATCGAATGGAATCATCATCGGATGGAAATGAATGGAATCATCATCGAATGGAATCGAATAGAATTATGGAATGAAATCCAGTGTGATCATCATCGAATGGACCCGAATGGAATCATCATCCAACGGAAGCTAATGGAATCAACATCGAATGAATCGAATGGAAACACCATCGAATTGAAACGAATGGAGTTACCATGAAATTGAAATGGATGGACTCATCATCGAATGGATTCGAATGGAATCATCGAATAAAATTGATTG…	AGAGAATCATCGAATGGACCCGAATGGAATCATCTAATGGAATGGAATGGAATAATCCATGGACTCGAATGCAATCATCATCGAATGGAATCGAATGGAATCATCGAATGGACTCGAATGGAATAATCTTTGAACGGAATCGAATGGAATCATCATCGGATGGAAATGAATGGAATCATCATCGAATGGAATCGAATAGAATTATGGAATGAAATCCAGTGTGATCATCATCGAATGGACCCGAATGGAATCATCATCCAACGGAAGCTAATGGAATCAACATCGAATGAATCGAATGGAAACACCATCGAATTGAAACGAATGGAGTTACCATGAAATTGAAATGGATGGACTCATCATCGAATGGATTCGAATGGAATCATCGAATAAAATTGATTG…	.	PASS	END=143262926;HOMLEN=0;SVLEN=762;SVTYPE=DUP:TANDEM;NTLEN=0	GT:AD	0/0:6877,6
chr1	143262181	.	CCCGAATGGAATCATCTAATGGAATGGAATGGAATAATCCATGGACTCGAATGCAATCATCATCGAATGGAATCGAATGGAATCATCGAATGGACT	CCCGAATGGAATCATCTAATGGAATGGAATGGAATAATCCATGGACTCGAATGCAATCATCATCGAATGGAATCGAATGGAATCATCGAATGGACTCCGAATGGAATCATCTAATGGAATGGAATGGAATAATCCATGGACTCGAATGCAATCATCATCGAATGGAATCGAATGGAATCATCGAATGGACT	.	PASS	END=143262276;HOMLEN=0;SVLEN=94;SVTYPE=DUP:TANDEM;NTLEN=0	GT:AD	0/0:6920,3
chr1	143262254	.	CGAATGGAATCATCGAATGGACTCGAATGGAATAATCTTTGAACGGAATCGAATGGAATCATCATCGGATGGAAATGAATGGAATCATCATCGAATGGAATCGAATAGAATTATGGAATGAAATCCAGTGTGATCATCATCGAATGGACCCGAATGGAATCATCATCCAACGGAAGCTAATGGAATCAACATCGAATGAATCGAATGGAAACACCATCGAATTGAAACGAATGGAGTTACCATGAAATTGAAATGGATGGACTCATCATCGAATGGATTCGAATGGAATCATCGAATAAAATTGATTGAAATCATCATCGAATGGAATCGAATGGTATCATTGAATGGAATCGAATGGAATCATCATCAGATGGAAATGAATGGAATCGTCATAGAATG…	CGAATGGAATCATCGAATGGACTCGAATGGAATAATCTTTGAACGGAATCGAATGGAATCATCATCGGATGGAAATGAATGGAATCATCATCGAATGGAATCGAATAGAATTATGGAATGAAATCCAGTGTGATCATCATCGAATGGACCCGAATGGAATCATCATCCAACGGAAGCTAATGGAATCAACATCGAATGAATCGAATGGAAACACCATCGAATTGAAACGAATGGAGTTACCATGAAATTGAAATGGATGGACTCATCATCGAATGGATTCGAATGGAATCATCGAATAAAATTGATTGAAATCATCATCGAATGGAATCGAATGGTATCATTGAATGGAATCGAATGGAATCATCATCAGATGGAAATGAATGGAATCGTCATAGAATG…	.	PASS	END=143262968;HOMLEN=0;SVLEN=714;SVTYPE=DUP:TANDEM;NTLEN=0	GT:AD	0/0:4179,22
chr1	143262595	.	TGAATGGAATCGAATGGAATCATCATCAGATGGAAATGAATGGAATCGTCATAGAATGGAATCGAATGGATTCATTGAATGGAATCAGATGGAATCATC	TGAATGGAATCGAATGGAATCATCATCAGATGGAAATGAATGGAATCGTCATAGAATGGAATCGAATGGATTCATTGAATGGAATCAGATGGAATCATCGAATGGAATCGAATGGAATCATCATCAGATGGAAATGAATGGAATCGTCATAGAATGGAATCGAATGGATTCATTGAATGGAATCAGATGGAATCATC	.	PASS	END=143262693;HOMLEN=0;SVLEN=98;SVTYPE=DUP:TANDEM;NTLEN=0	GT:AD	0/0:5450,3
chr1	143262793	.	AATGGAATCGAATGGAATCACCGAATAGAATCGAATGGAACAATCATCGAATGGACTCAAATGGAATTATCCTCAAATGGAATCGAATGGAATTATCGAATGCAATCGAATGGAATTATCGAATGCAATCGAATAGAATCATCGAATGGACTCGAATGGAATCATCGAATGGAATGGAATGGAATAGTCAATGAACTCGAATGGAATCATCATTGA	AATGGAATCGAATGGAATCACCGAATAGAATCGAATGGAACAATCATCGAATGGACTCAAATGGAATTATCCTCAAATGGAATCGAATGGAATTATCGAATGCAATCGAATGGAATTATCGAATGCAATCGAATAGAATCATCGAATGGACTCGAATGGAATCATCGAATGGAATGGAATGGAATAGTCAATGAACTCGAATGGAATCATCATTGAATGGAATCGAATGGAATCACCGAATAGAATCGAATGGAACAATCATCGAATGGACTCAAATGGAATTATCCTCAAATGGAATCGAATGGAATTATCGAATGCAATCGAATGGAATTATCGAATGCAATCGAATAGAATCATCGAATGGACTCGAATGGAATCATCGAATGGAATGGAATGGAA…	.	PASS	END=143263008;HOMLEN=0;SVLEN=814;SVTYPE=DUP:TANDEM;NTLEN=0	GT:AD	0/0:6535,13
chr1	143263075	.	CATCATCAAATGGAATCAAAAATAACCATCATCAATTGGTATTGAATGGAATTG	CATCATCAAATGGAATCAAAAATAACCATCATCAATTGGTATTGAATGGAATTGATCATCAAATGGAATCAAAAATAACCATCATCAATTGGTATTGAATGGAATTG	.	PASS	END=143263128;HOMLEN=0;SVLEN=52;SVTYPE=DUP:TANDEM;NTLEN=0	GT:AD	0/0:3403,6
chr1	143263563	.	GAATGGAATCATCGAATGGACTCGAATGGAATCATCATCAGATGGAAATGAATGGAATCGTCATAGAATGGAATCGAATGGATTCATTGAATGGAATCAG	GAATGGAATCATCGAATGGACTCGAATGGAATCATCATCAGATGGAAATGAATGGAATCGTCATAGAATGGAATCGAATGGATTCATTGAATGGAATCAGAATGGAATCATCGAATGGACTCGAATGGAATCATCATCAGATGGAAATGAATGGAATCGTCATAGAATGGAATCGAATGGATTCATTGAATGGAATCAG	.	PASS	END=143263662;HOMLEN=0;SVLEN=98;SVTYPE=DUP:TANDEM;NTLEN=0	GT:AD	0/0:1031,4
chr1	143263772	.	AAATGGAATCGAATGGAATCACCGAATAGAATCGAATGGAACAATCATCGAATGCACTCAAATGGAATTATCCTCAAATGCAATCGAATGGATTTATCGAATGCAATCGAATGGAATTATCGAATGCAATCGAATAGAATCATCGAATGGACTCGAATGGAATCATCGAATGGAATGGAATGGAACAGTCAATGAAGTCGAAAGGAATCATCATTGAATGGAATCGAATGGAATCATCGAGTGGAATCGAATGGAATTATGATCAAATGGAATCGAATGTAATCATCATCAAATGGAATCAAAAATAACCATCATCAATTGGTATTGAATGGAATTGTCATCAAATGGAATTCAAAGGAATCATCATCAAATGGAACCGAATGGAATCCTCATTGAATG…	AAATGGAATCGAATGGAATCACCGAATAGAATCGAATGGAACAATCATCGAATGCACTCAAATGGAATTATCCTCAAATGCAATCGAATGGATTTATCGAATGCAATCGAATGGAATTATCGAATGCAATCGAATAGAATCATCGAATGGACTCGAATGGAATCATCGAATGGAATGGAATGGAACAGTCAATGAAGTCGAAAGGAATCATCATTGAATGGAATCGAATGGAATCATCGAGTGGAATCGAATGGAATTATGATCAAATGGAATCGAATGTAATCATCATCAAATGGAATCAAAAATAACCATCATCAATTGGTATTGAATGGAATTGTCATCAAATGGAATTCAAAGGAATCATCATCAAATGGAACCGAATGGAATCCTCATTGAATG…	.	PASS	END=143264532;HOMLEN=0;SVLEN=760;SVTYPE=DUP:TANDEM;NTLEN=0	GT:AD	0/0:6373,24
chr1	143264047	.	AATGTAATCATCATCAAATGGAATCAAAAATAACCATCATCAATTGGTATTGAATGGAATTGTCATCAAATGGAATTCAAAGGAATCATCATCAAATGGAACCGAATGGAATCCTCATTGAATGGAAATGAAAGGGGTCATCATCTAATGGAATCGC	AATGTAATCATCATCAAATGGAATCAAAAATAACCATCATCAATTGGTATTGAATGGAATTGTCATCAAATGGAATTCAAAGGAATCATCATCAAATGGAACCGAATGGAATCCTCATTGAATGGAAATGAAAGGGGTCATCATCTAATGGAATCGCATGTAATCATCATCAAATGGAATCAAAAATAACCATCATCAATTGGTATTGAATGGAATTGTCATCAAATGGAATTCAAAGGAATCATCATCAAATGGAACCGAATGGAATCCTCATTGAATGGAAATGAAAGGGGTCATCATCTAATGGAATCGC	.	PASS	END=143264203;HOMLEN=0;SVLEN=156;SVTYPE=DUP:TANDEM;NTLEN=0	GT:AD	0/0:1837,4
chr1	143266459	.	GAATCGAATGGAATCATCGAATGAACTCGAATGGAATAATCATTGAACGGAATCGAATGGAATCATCATCGGATGGAAATGAATGGAATCATCATCGAATGGAATCGAATAGAATTATGGAATGAAATCCAGTGTGATCATCATCGAATGGACCCGAATGGAATCATCATCCAACGGAAGCTAATGGAATCAACATTGAATGAATCTAATGGAAACACCATCGAATTGAAACGAATGGAATTATCATGAAATTGAAATGGATGGACTCATCATCGAATGGATTCGAATGGAATCATCGAATAAAATTGATTGAAATCATCATCAAATGGAATCGAATGGTATCATTGAATGGAATCGAATGGAATCATCATCAGATGGAAATGAATGGAATCGTCATAG…	GAATCGAATGGAATCATCGAATGAACTCGAATGGAATAATCATTGAACGGAATCGAATGGAATCATCATCGGATGGAAATGAATGGAATCATCATCGAATGGAATCGAATAGAATTATGGAATGAAATCCAGTGTGATCATCATCGAATGGACCCGAATGGAATCATCATCCAACGGAAGCTAATGGAATCAACATTGAATGAATCTAATGGAAACACCATCGAATTGAAACGAATGGAATTATCATGAAATTGAAATGGATGGACTCATCATCGAATGGATTCGAATGGAATCATCGAATAAAATTGATTGAAATCATCATCAAATGGAATCGAATGGTATCATTGAATGGAATCGAATGGAATCATCATCAGATGGAAATGAATGGAATCGTCATAG…	.	PASS	END=143267104;HOMLEN=0;SVLEN=645;SVTYPE=DUP:TANDEM;NTLEN=0	GT:AD	0/0:3632,14
chr1	143266967	.	GAATCATCGAATGGTCTCGATTGGAATCATTATCAAATGGAATCGAATGGAATCACCGAATAGAATCGAATGGAACAATCATCGAATGGACTCAAATGGAATTATCCTCAAATGGAATGGAATGGAATTATCGAATGCAATCGAATGGAATTATCGAATGCAATCGAATGGAATTATCGAATGCAATCGAATAGAATCATCGAATGGACTCGAATGGAATCATCGAATGGAATGGAATGGAACAGTCAATGAACTCGAATGGAATCATCATTGAATGGAATCGAAAGGAATCATCGAGTGGAATCGAATGGAATTATGATCAAATGGAATCGAATGTAATCATCATCAAATGGAATCAAAAATAACCATCATCAATTGGTATTGAATGGAATTGTCATC…	GAATCATCGAATGGTCTCGATTGGAATCATTATCAAATGGAATCGAATGGAATCACCGAATAGAATCGAATGGAACAATCATCGAATGGACTCAAATGGAATTATCCTCAAATGGAATGGAATGGAATTATCGAATGCAATCGAATGGAATTATCGAATGCAATCGAATGGAATTATCGAATGCAATCGAATAGAATCATCGAATGGACTCGAATGGAATCATCGAATGGAATGGAATGGAACAGTCAATGAACTCGAATGGAATCATCATTGAATGGAATCGAAAGGAATCATCGAGTGGAATCGAATGGAATTATGATCAAATGGAATCGAATGTAATCATCATCAAATGGAATCAAAAATAACCATCATCAATTGGTATTGAATGGAATTGTCATC…	.	PASS	END=143267559;HOMLEN=0;SVLEN=398;SVTYPE=DUP:TANDEM;NTLEN=0	GT:AD	0/0:1416,36
chr1	143267307	.	CATCATCAAATGGAATCAAAAATAACCATCATCAATTGGTATTGAATGGAATTG	CATCATCAAATGGAATCAAAAATAACCATCATCAATTGGTATTGAATGGAATTGATCATCAAATGGAATCAAAAATAACCATCATCAATTGGTATTGAATGGAATTG	.	PASS	END=143267360;HOMLEN=0;SVLEN=52;SVTYPE=DUP:TANDEM;NTLEN=0	GT:AD	0/0:2599,2
chr1	144425078	.	ACACACACACACACACACACACACACAGACACACACACACAGAGAGAGAGAACGAGCTCAGTGAATTGTCCAGGTGACACACTGATGAGGGAGTAACAGGACACTCTGAGTTAGTGCCCTCAGGACACACAGCATACAGTGATCATGAAAAGACTGTGCTCAATAATTTTCCATAAAATGTGCTCAAGTTTCCATGCAGTCGCCATGAGAATACAGTTTTTGAAGTCTGGTCCACCTACAGTAGGTTAGTAAATGATAAGGGGAGGAAGAAATGGAAACCTAAATATCTACTGCAATGAAAACCAACAGCAATGTTAGTAGGAATAATTCAGGCTTG	ACACACACACACACACACACACACACAGACACACACACACAGAGAGAGAGAACGAGCTCAGTGAATTGTCCAGGTGACACACTGATGAGGGAGTAACAGGACACTCTGAGTTAGTGCCCTCAGGACACACAGCATACAGTGATCATGAAAAGACTGTGCTCAATAATTTTCCATAAAATGTGCTCAAGTTTCCATGCAGTCGCCATGAGAATACAGTTTTTGAAGTCTGGTCCACCTACAGTAGGTTAGTAAATGATAAGGGGAGGAAGAAATGGAAACCTAAATATCTACTGCAATGAAAACCAACAGCAATGTTAGTAGGAATAATTCAGGCTTGCACACACACACACACACACACACACAGACACACACACACAGAGAGAGAGAACGAGCTCAGTG…	.	PASS	END=144425414;HOMLEN=0;SVLEN=336;SVTYPE=DUP:TANDEM;NTLEN=0	GT:AD	0/0:61,2
chr1	153256663	.	TCATATATGTATATAAAACTATATATAGTCATATATGTATATAAAACTATATATAG	TCATATATGTATATAAAACTATATATAGTCATATATGTATATAAAACTATATATAGCATATATGTATATAAAACTATATATAGTCATATATGTATATAAAACTATATATAG	.	PASS	END=153256718;HOMLEN=0;SVLEN=52;SVTYPE=DUP:TANDEM;NTLEN=0	GT:AD	0/0:155,3
chr1	155991253	.	GTGTCACATTGTGACACATTGTGACCTCAGGGTCACATTGTGACACATTGTGACCTCAGG	GTGTCACATTGTGACACATTGTGACCTCAGGGTCACATTGTGACACATTGTGACCTCAGGTGTCACATTGTGACACATTGTGACCTCAGGGTCACATTGTGACACATTGTGACCTCAGG	.	PASS	END=155991312;HOMLEN=0;SVLEN=58;SVTYPE=DUP:TANDEM;NTLEN=0	GT:AD	0/0:40,5
chr1	161061313	.	GCGCCACCACGCCCAGCTAATTTTTGTATTTTTAGTAGAGACCGGGTTTCACCATGTTGGCCAGGCTGGTCTCGTACTCCTGACCTCAGGTGAGCCTCCCAAAGTGCTGGGATTACAGGCGTGA	GCGCCACCACGCCCAGCTAATTTTTGTATTTTTAGTAGAGACCGGGTTTCACCATGTTGGCCAGGCTGGTCTCGTACTCCTGACCTCAGGTGAGCCTCCCAAAGTGCTGGGATTACAGGCGTGACGCCACCACGCCCAGCTAATTTTTGTATTTTTAGTAGAGACCGGGTTTCACCATGTTGGCCAGGCTGGTCTCGTACTCCTGACCTCAGGTGAGCCTCCCAAAGTGCTGGGATTACAGGCGTGA	.	PASS	END=161061436;HOMLEN=0;SVLEN=122;SVTYPE=DUP:TANDEM;NTLEN=0	GT:AD	0/0:61,10
chr1	162868611	.	CCCCACTGGAGAAACTGAAGACCTCTTTGTGGGAGAAGTTACCTGGAGTTGAGTCAATTTGGAGAGCCAAGTGAAATACAGGGGTGGAGGAGGCAGTGGAGAGGTCCTGGGGG	CCCCACTGGAGAAACTGAAGACCTCTTTGTGGGAGAAGTTACCTGGAGTTGAGTCAATTTGGAGAGCCAAGTGAAATACAGGGGTGGAGGAGGCAGTGGAGAGGTCCTGGGGGCCCACTGGAGAAACTGAAGACCTCTTTGTGGGAGAAGTTACCTGGAGTTGAGTCAATTTGGAGAGCCAAGTGAAATACAGGGGTGGAGGAGGCAGTGGAGAGGTCCTGGGGG	.	PASS	END=162868723;HOMLEN=0;SVLEN=112;SVTYPE=DUP:TANDEM;NTLEN=0	GT:AD	0/0:72,6
chr1	164235478	.	GTAACTGCCTTGGCCTAGACTGTCTCTAACAGTAAGTACAATGATGTATAATTTGCGAGCAT	GTAACTGCCTTGGCCTAGACTGTCTCTAACAGTAAGTACAATGATGTATAATTTGCGAGCATTAACTGCCTTGGCCTAGACTGTCTCTAACAGTAAGTACAATGATGTATAATTTGCGAGCAT	.	PASS	END=164235539;HOMLEN=0;SVLEN=60;SVTYPE=DUP:TANDEM;NTLEN=0	GT:AD	0/1:49,23
chr1	166464040	.	TATAGTATATATCATATAGTATATATAATAGTATATATCATATAGTATATATAATAGTATATATCATATAGTATATATA	TATAGTATATATCATATAGTATATATAATAGTATATATCATATAGTATATATAATAGTATATATCATATAGTATATATAATAGTATATATCATATAGTATATATAATAGTATATATCATATAGTATATATAATAGTATATATCATATAGTATATATA	.	PASS	END=166464118;HOMLEN=0;SVLEN=78;SVTYPE=DUP:TANDEM;NTLEN=0	GT:AD	0/0:55,7
chr1	169993657	.	CTTGCAGTGAGCCCAGATTGTGCCACTGAACGCCAGCCTGGCCAACATGGAAACCCTGTCTCTACTAAAAATATAAAAATTAGCTGGATGTGGTGGTGTGCACCTGTAATCCCAGGTACTAGGAAGGTTGAGGCAGGAGAATTGCTTGTACCCAGGAGGTGGAGG	CTTGCAGTGAGCCCAGATTGTGCCACTGAACGCCAGCCTGGCCAACATGGAAACCCTGTCTCTACTAAAAATATAAAAATTAGCTGGATGTGGTGGTGTGCACCTGTAATCCCAGGTACTAGGAAGGTTGAGGCAGGAGAATTGCTTGTACCCAGGAGGTGGAGGTTGCAGTGAGCCCAGATTGTGCCACTGAACGCCAGCCTGGCCAACATGGAAACCCTGTCTCTACTAAAAATATAAAAATTAGCTGGATGTGGTGGTGTGCACCTGTAATCCCAGGTACTAGGAAGGTTGAGGCAGGAGAATTGCTTGTACCCAGGAGGTGGAGG	.	PASS	END=169993821;HOMLEN=0;SVLEN=164;SVTYPE=DUP:TANDEM;NTLEN=0	GT:AD	0/0:76,17
chr1	182451350	.	TGGAGGATATACGTGATGGTATAGGGAGATAGTGATGAATTCTACCATTGCAGTAGATTCTACCTTTCTTGGCTCACCAAGATTATATGTAAACCAGTTCTTAATGGATGACTATTAATTTGT	TGGAGGATATACGTGATGGTATAGGGAGATAGTGATGAATTCTACCATTGCAGTAGATTCTACCTTTCTTGGCTCACCAAGATTATATGTAAACCAGTTCTTAATGGATGACTATTAATTTGTGGAGGATATACGTGATGGTATAGGGAGATAGTGATGAATTCTACCATTGCAGTAGATTCTACCTTTCTTGGCTCACCAAGATTATATGTAAACCAGTTCTTAATGGATGACTATTAATTTGT	.	PASS	END=182451472;HOMLEN=0;SVLEN=121;SVTYPE=DUP:TANDEM;NTLEN=0	GT:AD	0/0:48,8
chr1	194476149	.	GTAAAAATCTTTTAACTTGCTTCCTACTGTGGTGTTGTGTTGAATTTGTACCCTTTATTTAAAGAACAAGG	GTAAAAATCTTTTAACTTGCTTCCTACTGTGGTGTTGTGTTGAATTTGTACCCTTTATTTAAAGAACAAGGTAAAAATCTTTTAACTTGCTTCCTACTGTGGTGTTGTGTTGAATTTGTACCCTTTATTTAAAGAACAAGG	.	PASS	END=194476219;HOMLEN=0;SVLEN=70;SVTYPE=DUP:TANDEM;NTLEN=0	GT:AD	0/0:50,3
chr1	204010622	.	TGTCCCTGCCCAAATCTCATATGGAAATGTAATCCCCAATGTTGAAGGTGGGGCCTGGAGGGAGGTGATTGGATCATGGGGTGGATTTCT	TGTCCCTGCCCAAATCTCATATGGAAATGTAATCCCCAATGTTGAAGGTGGGGCCTGGAGGGAGGTGATTGGATCATGGGGTGGATTTCTGTCCCTGCCCAAATCTCATATGGAAATGTAATCCCCAATGTTGAAGGTGGGGCCTGGAGGGAGGTGATTGGATCATGGGGTGGATTTCT	.	PASS	END=204010711;HOMLEN=0;SVLEN=87;SVTYPE=DUP:TANDEM;NTLEN=0	GT:AD	0/0:53,9
chr1	205603588	.	AGAGAAACATACATACAGGGAATATGGAATAGGATATGGGAATGCCACAGGGTGAGGGGTAATGTAGCACCATAA	AGAGAAACATACATACAGGGAATATGGAATAGGATATGGGAATGCCACAGGGTGAGGGGTAATGTAGCACCATAAGAGAAACATACATACAGGGAATATGGAATAGGATATGGGAATGCCACAGGGTGAGGGGTAATGTAGCACCATAA	.	PASS	END=205603662;HOMLEN=0;SVLEN=73;SVTYPE=DUP:TANDEM;NTLEN=0	GT:AD	0/0:71,17
chr1	206923949	.	GTATGTGTGTGTGTGAATGTGTGGTGTGCGGCTATGTGTGTGTGCTATGTGTTGTGTGTGGTATGTAGTTATGAGTGTGTGTCACTGCGTGGTGTGTGGCTATGAGTGTGTGTGTGCACACTCTATGCTGTGTCTAGTGTGTGAGTGGTTGAGTGTGTGAGTGTGTGGTGTGTGGTTATGAGTGTGTGTGTTCTCTGTCTAGTGTGTGTGGTGTGTGGTTATGTGTGTGTGATTGTGTGTGTGGTGTGTGTCCATGAGTGTGTGTGTGCTCTGTAGAGTGTGTGAGTGTGTGGCGTGTGGCTATGAGTGTGTGTGTGCACTGTGGAGTGTGTGTGTGGTGTGTGGCTATGAGTGTGTGTGTGCTCTGTGGAGTGTGTGTGTGGTGTGTGGCTATGAGTG…	GTATGTGTGTGTGTGAATGTGTGGTGTGCGGCTATGTGTGTGTGCTATGTGTTGTGTGTGGTATGTAGTTATGAGTGTGTGTCACTGCGTGGTGTGTGGCTATGAGTGTGTGTGTGCACACTCTATGCTGTGTCTAGTGTGTGAGTGGTTGAGTGTGTGAGTGTGTGGTGTGTGGTTATGAGTGTGTGTGTTCTCTGTCTAGTGTGTGTGGTGTGTGGTTATGTGTGTGTGATTGTGTGTGTGGTGTGTGTCCATGAGTGTGTGTGTGCTCTGTAGAGTGTGTGAGTGTGTGGCGTGTGGCTATGAGTGTGTGTGTGCACTGTGGAGTGTGTGTGTGGTGTGTGGCTATGAGTGTGTGTGTGCTCTGTGGAGTGTGTGTGTGGTGTGTGGCTATGAGTG…	.	PASS	END=206924493;HOMLEN=0;SVLEN=544;SVTYPE=DUP:TANDEM;NTLEN=0	GT:AD	0/0:91,3
chr1	207494099	.	GGGTAAAAGAAAAGAGTTGGATTGGTGGTTAGAGAGTGGGATCATTGAAATCACTGAGAGGTTGAAA	GGGTAAAAGAAAAGAGTTGGATTGGTGGTTAGAGAGTGGGATCATTGAAATCACTGAGAGGTTGAAAGGTAAAAGAAAAGAGTTGGATTGGTGGTTAGAGAGTGGGATCATTGAAATCACTGAGAGGTTGAAA	.	PASS	END=207494165;HOMLEN=0;SVLEN=66;SVTYPE=DUP:TANDEM;NTLEN=0	GT:AD	0/0:55,6
chr1	210745034	.	CTCTACTAAAAATACAAAAATTAGCCGGGCGTGGTGGTGCGTGCCTGTAGTCCCAGCTGTTCTGGAGGCTGGAGACACAAGAATCGCTTGAACGTGGGAGGCAGAAGTTGCAGCGAGTGGAGG	CTCTACTAAAAATACAAAAATTAGCCGGGCGTGGTGGTGCGTGCCTGTAGTCCCAGCTGTTCTGGAGGCTGGAGACACAAGAATCGCTTGAACGTGGGAGGCAGAAGTTGCAGCGAGTGGAGGTCTACTAAAAATACAAAAATTAGCCGGGCGTGGTGGTGCGTGCCTGTAGTCCCAGCTGTTCTGGAGGCTGGAGACACAAGAATCGCTTGAACGTGGGAGGCAGAAGTTGCAGCGAGTGGAGG	.	PASS	END=210745156;HOMLEN=0;SVLEN=122;SVTYPE=DUP:TANDEM;NTLEN=0	GT:AD	0/1:61,20
chr1	213740945	.	ACATCTCAGATATATGTACACATATATATATCAGATATATGTACACATATATATA	ACATCTCAGATATATGTACACATATATATATCAGATATATGTACACATATATATACATCTCAGATATATGTACACATATATATATCAGATATATGTACACATATATATA	.	PASS	END=213740999;HOMLEN=0;SVLEN=52;SVTYPE=DUP:TANDEM;NTLEN=0	GT:AD	0/0:53,3
chr1	222138889	.	ATACACATATATGTGTATATACATATACACATATATGTGTATATATACATATATACACACATATATA	ATACACATATATGTGTATATACATATACACATATATGTGTATATATACATATATACACACATATATATACACATATATGTGTATATACATATACACATATATGTGTATATATACATATATACACACATATATA	.	PASS	END=222138955;HOMLEN=0;SVLEN=56;SVTYPE=DUP:TANDEM;NTLEN=0	GT:AD	0/0:29,2
chr1	223876538	.	ACATATGCAGATATGTTTTTGCATATGCAAATATGCAGATATGTTTTGCACATGCAAATATGCAGATATGTTTTG	ACATATGCAGATATGTTTTTGCATATGCAAATATGCAGATATGTTTTGCACATGCAAATATGCAGATATGTTTTGCATATGCAGATATGTTTTTGCATATGCAAATATGCAGATATGTTTTGCACATGCAAATATGCAGATATGTTTTG	.	PASS	END=223876612;HOMLEN=0;SVLEN=57;SVTYPE=DUP:TANDEM;NTLEN=0	GT:AD	0/0:73,3
chr1	235078300	.	TATATGTGTATGTGTGTGTTGTGTGTATGTGTGTGTAGGTTATGTATGTGCTATGGTTGCATGTTATATGTTATGTGTGTGCATATGTGTTATGTGTGTATGAGTATGTGTGTTGTGTGTGTTGTATGTGTGTGTTGTGTGTGTGCATATGTGTTGTGTGTGTTGTGTTTGTGTGTTATGTGTGTGTGTATGGTGTGCGTTATGTGCATGTCTGTTACGTGTGGTGTGTATGTATGTTATGTGTGTGCTATGTGTGTATGTGTATGTTATGTGTGTGCTTGTGTGTTATGTGTGTATGAGTATGTGCATATGTGTGTC	TATATGTGTATGTGTGTGTTGTGTGTATGTGTGTGTAGGTTATGTATGTGCTATGGTTGCATGTTATATGTTATGTGTGTGCATATGTGTTATGTGTGTATGAGTATGTGTGTTGTGTGTGTTGTATGTGTGTGTTGTGTGTGTGCATATGTGTTGTGTGTGTTGTGTTTGTGTGTTATGTGTGTGTGTATGGTGTGCGTTATGTGCATGTCTGTTACGTGTGGTGTGTATGTATGTTATGTGTGTGCTATGTGTGTATGTGTATGTTATGTGTGTGCTTGTGTGTTATGTGTGTATGAGTATGTGCATATGTGTGTCATATGTGTATGTGTGTGTTGTGTGTATGTGTGTGTAGGTTATGTATGTGCTATGGTTGCATGTTATATGTTATGTGTGTGC…	.	PASS	END=235078617;HOMLEN=0;SVLEN=317;SVTYPE=DUP:TANDEM;NTLEN=0	GT:AD	0/0:123,12
chr1	238641768	.	ACATTAATATAATATAGTATTAATATAATAGCGTATAACATTAATATAATATAGTATTAATATAATAGCGTATAAC	ACATTAATATAATATAGTATTAATATAATAGCGTATAACATTAATATAATATAGTATTAATATAATAGCGTATAACCATTAATATAATATAGTATTAATATAATAGCGTATAACATTAATATAATATAGTATTAATATAATAGCGTATAAC	.	PASS	END=238641843;HOMLEN=0;SVLEN=74;SVTYPE=DUP:TANDEM;NTLEN=0	GT:AD	0/0:126,10
chr1	241920565	.	CGGCCTCCCAAAGTGCTGGGATTATAGGCATGAGCCACTGCGCCCAGCCAATTTTTTATACTTTTTTTGGAAGGAACAGGATCTTGCTAAGTTGCCCAGGCTGGTCTCACACTCCTGGGATCAAGCAATACTCCCACCTT	CGGCCTCCCAAAGTGCTGGGATTATAGGCATGAGCCACTGCGCCCAGCCAATTTTTTATACTTTTTTTGGAAGGAACAGGATCTTGCTAAGTTGCCCAGGCTGGTCTCACACTCCTGGGATCAAGCAATACTCCCACCTTGGCCTCCCAAAGTGCTGGGATTATAGGCATGAGCCACTGCGCCCAGCCAATTTTTTATACTTTTTTTGGAAGGAACAGGATCTTGCTAAGTTGCCCAGGCTGGTCTCACACTCCTGGGATCAAGCAATACTCCCACCTT	.	PASS	END=241920704;HOMLEN=0;SVLEN=139;SVTYPE=DUP:TANDEM;NTLEN=0	GT:AD	0/0:109,23
chr1	243998717	.	AGCACACACACGTAGACACACACAGACATACACACATCCACACAAAGACTCACAT	AGCACACACACGTAGACACACACAGACATACACACATCCACACAAAGACTCACATGCACACACACGTAGACACACACAGACATACACACATCCACACAAAGACTCACAT	.	PASS	END=243998771;HOMLEN=0;SVLEN=50;SVTYPE=DUP:TANDEM;NTLEN=0	GT:AD	0/0:49,6
chr1	246652741	.	ACGCCTGTAATCCCAGCACTTTGGGAGGCCAAGGCGGGCGGATCACGAGGTCAGGAGATCGAGACCATCCTGGCTAACACGGTGAAACCCCGTCTCTACTAAAAATACAAAAAACTAGCCGGGCGTGGTGGCGGGCG	ACGCCTGTAATCCCAGCACTTTGGGAGGCCAAGGCGGGCGGATCACGAGGTCAGGAGATCGAGACCATCCTGGCTAACACGGTGAAACCCCGTCTCTACTAAAAATACAAAAAACTAGCCGGGCGTGGTGGCGGGCGCGCCTGTAATCCCAGCACTTTGGGAGGCCAAGGCGGGCGGATCACGAGGTCAGGAGATCGAGACCATCCTGGCTAACACGGTGAAACCCCGTCTCTACTAAAAATACAAAAAACTAGCCGGGCGTGGTGGCGGGCG	.	PASS	END=246652877;HOMLEN=0;SVLEN=134;SVTYPE=DUP:TANDEM;NTLEN=0	GT:AD	0/0:41,3
chr1	246710380	.	GTCACATGGCGGGAAGCTTACCATCATGGTGGAAGGCAAAGAGGGAGCAGGCACA	GTCACATGGCGGGAAGCTTACCATCATGGTGGAAGGCAAAGAGGGAGCAGGCACATCACATGGCGGGAAGCTTACCATCATGGTGGAAGGCAAAGAGGGAGCAGGCACA	.	PASS	END=246710434;HOMLEN=0;SVLEN=54;SVTYPE=DUP:TANDEM;NTLEN=0	GT:AD	0/1:63,21
chr1	247199633	.	AAAGTATTTTAAATTTGTGAGGCCCTAGCTTCACTACCTAATACTACTGAATCAAGAATGACAGAACCTTTAGAATATTTGGG	AAAGTATTTTAAATTTGTGAGGCCCTAGCTTCACTACCTAATACTACTGAATCAAGAATGACAGAACCTTTAGAATATTTGGGAAGTATTTTAAATTTGTGAGGCCCTAGCTTCACTACCTAATACTACTGAATCAAGAATGACAGAACCTTTAGAATATTTGGG	.	PASS	END=247199715;HOMLEN=0;SVLEN=82;SVTYPE=DUP:TANDEM;NTLEN=0	GT:AD	0/0:57,2
chr1	248103110	.	ATAATTTAATTAAATAATAAATAAATTAATTATTAATTAATTTAATTAAATAATAAATAAATTAATTATTAAT	ATAATTTAATTAAATAATAAATAAATTAATTATTAATTAATTTAATTAAATAATAAATAAATTAATTATTAATTAATTTAATTAAATAATAAATAAATTAATTATTAATTAATTTAATTAAATAATAAATAAATTAATTATTAAT	.	PASS	END=248103182;HOMLEN=0;SVLEN=72;SVTYPE=DUP:TANDEM;NTLEN=0	GT:AD	0/0:62,7
chr1	248775701	.	ACACCCCAACTCAAGTTAATCAGTCTTATGCAAAGAAGACATTGGCTCCTGCCAGTATCTGACG	ACACCCCAACTCAAGTTAATCAGTCTTATGCAAAGAAGACATTGGCTCCTGCCAGTATCTGACGCACCCCAACTCAAGTTAATCAGTCTTATGCAAAGAAGACATTGGCTCCTGCCAGTATCTGACG	.	PASS	END=248775764;HOMLEN=0;SVLEN=61;SVTYPE=DUP:TANDEM;NTLEN=0	GT:AD	0/0:49,3
chr2	644255	.	TGCAATTGTAGAGTGAATGAAAGGATGGAGGATACAATATGCAATCATAGGTGAATGAAGATATGGAGATTACAGTAG	TGCAATTGTAGAGTGAATGAAAGGATGGAGGATACAATATGCAATCATAGGTGAATGAAGATATGGAGATTACAGTAGGCAATTGTAGAGTGAATGAAAGGATGGAGGATACAATATGCAATCATAGGTGAATGAAGATATGGAGATTACAGTAG	.	PASS	END=644332;HOMLEN=0;SVLEN=77;SVTYPE=DUP:TANDEM;NTLEN=0	GT:AD	0/0:46,7
chr2	715372	.	CACCTTCCAGATGCAGCTGCAGTAGTCCTCACCTCCACCCACCAGATCTGCTTCCATCCCATGCACCCTCG	CACCTTCCAGATGCAGCTGCAGTAGTCCTCACCTCCACCCACCAGATCTGCTTCCATCCCATGCACCCTCGACCTTCCAGATGCAGCTGCAGTAGTCCTCACCTCCACCCACCAGATCTGCTTCCATCCCATGCACCCTCG	.	PASS	END=715442;HOMLEN=0;SVLEN=69;SVTYPE=DUP:TANDEM;NTLEN=0	GT:AD	0/0:37,4
chr2	1422294	.	CCCGCAGGCGCCTCTCCTGGACAGACCTCGTGCAGGCGCCTCTCCTGGACCGACCTCGT	CCCGCAGGCGCCTCTCCTGGACAGACCTCGTGCAGGCGCCTCTCCTGGACCGACCTCGTCCGCAGGCGCCTCTCCTGGACAGACCTCGTGCAGGCGCCTCTCCTGGACCGACCTCGT	.	PASS	END=1422352;HOMLEN=0;SVLEN=56;SVTYPE=DUP:TANDEM;NTLEN=0	GT:AD	0/0:30,5
chr2	1751728	.	CCGGGACATGCCCAGGAGTGGAGAGAAGAGGGGTCCTGAGGGTCCTCACCTTGTGAGAGT	CCGGGACATGCCCAGGAGTGGAGAGAAGAGGGGTCCTGAGGGTCCTCACCTTGTGAGAGTCGGGACATGCCCAGGAGTGGAGAGAAGAGGGGTCCTGAGGGTCCTCACCTTGTGAGAGT	.	PASS	END=1751787;HOMLEN=0;SVLEN=58;SVTYPE=DUP:TANDEM;NTLEN=0	GT:AD	0/1:56,19
chr2	2520057	.	TCCCAAAAGAAGGTGGCTCCTTGCAACCCAGCACGACTCAGGACGAGCAATAG	TCCCAAAAGAAGGTGGCTCCTTGCAACCCAGCACGACTCAGGACGAGCAATAGCCCAAAAGAAGGTGGCTCCTTGCAACCCAGCACGACTCAGGACGAGCAATAG	.	PASS	END=2520109;HOMLEN=0;SVLEN=52;SVTYPE=DUP:TANDEM;NTLEN=0	GT:AD	0/1:34,11
chr2	2740453	.	GACCTGCTGGAGTGAGGGAGGTGGCTGATGGAGGAGCACTGGCTGGAGTGAGGAAGGAGGCTGATGGAGGAGCACCTGCTGGACTGAAGGAGGAGGCTGATGGAGGAGCACTGGCTGGAGTGAGGAAGGAGGCTGATGGAGGAGCACCTGCTTGACCGAGGGAGGAGGCTGTTAGAGGAGCA	GACCTGCTGGAGTGAGGGAGGTGGCTGATGGAGGAGCACTGGCTGGAGTGAGGAAGGAGGCTGATGGAGGAGCACCTGCTGGACTGAAGGAGGAGGCTGATGGAGGAGCACTGGCTGGAGTGAGGAAGGAGGCTGATGGAGGAGCACCTGCTTGACCGAGGGAGGAGGCTGTTAGAGGAGCAACCTGCTGGAGTGAGGGAGGTGGCTGATGGAGGAGCACTGGCTGGAGTGAGGAAGGAGGCTGATGGAGGAGCACCTGCTGGACTGAAGGAGGAGGCTGATGGAGGAGCACTGGCTGGAGTGAGGAAGGAGGCTGATGGAGGAGCACCTGCTTGACCGAGGGAGGAGGCTGTTAGAGGAGCA	.	PASS	END=2740634;HOMLEN=0;SVLEN=180;SVTYPE=DUP:TANDEM;NTLEN=0	GT:AD	0/0:42,4
chr2	3171039	.	CTCTGCCACAGCGCACACACATGGGGATCGCCTGCCACGGCGCACACATGGGAACCC	CTCTGCCACAGCGCACACACATGGGGATCGCCTGCCACGGCGCACACATGGGAACCCTCTGCCACAGCGCACACACATGGGGATCGCCTGCCACGGCGCACACATGGGAACCC	.	PASS	END=3171095;HOMLEN=0;SVLEN=55;SVTYPE=DUP:TANDEM;NTLEN=0	GT:AD	0/0:38,3
chr2	3240053	.	TAGACCCTTCCTAAAGCAAAGCCAGCAGATCCCTCCTAAAGCAAAGCCAGCAGACCCTTCCTAAAGCAAAGCCAGCAGATCCTTCCTAAAGCAAAGCCAGCAGATCCTTCCTAAAGCAAAGCAGCAGATCCTTCCTCAAGAAAAGCCAGCAGACTCTTCCTAAAGAAAGCAAAGCCAGC	TAGACCCTTCCTAAAGCAAAGCCAGCAGATCCCTCCTAAAGCAAAGCCAGCAGACCCTTCCTAAAGCAAAGCCAGCAGATCCTTCCTAAAGCAAAGCCAGCAGATCCTTCCTAAAGCAAAGCAGCAGATCCTTCCTCAAGAAAAGCCAGCAGACTCTTCCTAAAGAAAGCAAAGCCAGCAGACCCTTCCTAAAGCAAAGCCAGCAGATCCCTCCTAAAGCAAAGCCAGCAGACCCTTCCTAAAGCAAAGCCAGCAGATCCTTCCTAAAGCAAAGCCAGCAGATCCTTCCTAAAGCAAAGCAGCAGATCCTTCCTCAAGAAAAGCCAGCAGACTCTTCCTAAAGAAAGCAAAGCCAGC	.	PASS	END=3240231;HOMLEN=0;SVLEN=178;SVTYPE=DUP:TANDEM;NTLEN=0	GT:AD	0/0:43,3
chr2	5022848	.	CTCTACTACCACTATTACTACTACTACAACCACTACTACTACTATTATTACTACTATTACCACTACTACTACTATTACTACCACCACCACTACTACCACTATTACTACCACCACCACTACTACCACTATTACTACCACTACAGCCACTACTACTACTACTCTTATTACTACCACCACCACTACTACCACTATTACTACCACCACCACTACTACCACTATTACTACCACTACAGCCACTCCTACTTCTATTACTACTATCAGCACTACTACTACTATTACTACCACCACCA	CTCTACTACCACTATTACTACTACTACAACCACTACTACTACTATTATTACTACTATTACCACTACTACTACTATTACTACCACCACCACTACTACCACTATTACTACCACCACCACTACTACCACTATTACTACCACTACAGCCACTACTACTACTACTCTTATTACTACCACCACCACTACTACCACTATTACTACCACCACCACTACTACCACTATTACTACCACTACAGCCACTCCTACTTCTATTACTACTATCAGCACTACTACTACTATTACTACCACCACCATCTACTACCACTATTACTACTACTACAACCACTACTACTACTATTATTACTACTATTACCACTACTACTACTATTACTACCACCACCACTACTACCACTATTACTACCA…	.	PASS	END=5023137;HOMLEN=0;SVLEN=288;SVTYPE=DUP:TANDEM;NTLEN=0	GT:AD	0/0:66,7
chr2	6067293	.	CTGTGTCCTGATGTCCTTTCAGGACACAGGTGTGTCCTGATGTCCTTTCAGGACACAGGTGTG	CTGTGTCCTGATGTCCTTTCAGGACACAGGTGTGTCCTGATGTCCTTTCAGGACACAGGTGTGTGTGTCCTGATGTCCTTTCAGGACACAGGTGTGTCCTGATGTCCTTTCAGGACACAGGTGTG	.	PASS	END=6067355;HOMLEN=0;SVLEN=58;SVTYPE=DUP:TANDEM;NTLEN=0	GT:AD	0/0:44,5
chr2	8588057	.	ACCCTGTGCCACCAACCCTGGAGAAACCCACCTGGCCTCCTCTGCTCAGGCCC	ACCCTGTGCCACCAACCCTGGAGAAACCCACCTGGCCTCCTCTGCTCAGGCCCCCCTGTGCCACCAACCCTGGAGAAACCCACCTGGCCTCCTCTGCTCAGGCCC	.	PASS	END=8588109;HOMLEN=0;SVLEN=50;SVTYPE=DUP:TANDEM;NTLEN=0	GT:AD	0/0:56,4
chr2	23961257	.	GGCTAATTTTTGTATTTTTAGTAGAGATGGGGTTTCACCATGTTGTCCAGGCTGATCTCGAACTCCTGACCTCAGGTGATCCGCCCACCTCGGCCTCCCAAAGTGCTAGGATTACAGACGTGAGCCACCGTGCCTGGCCTGTACTTTGAATTTTAAGTAAAATATTTGGTAAAGTACACAAAAATATTGGTGATAGTTTATAATTTTCTTTGTAACAAAAGTGGATTTGTAAAAATGTTTTGTTAAAAACAATGGTCCAGGGAAAAATGCAAAGAAAACTGCCTTTTTTTTTTTTTTTTTTTTTTTTGGTGAGATGAAGTCTTGCTCTGTCACCAGGCTGGAGCGCAATGGCATGATCTCGGCTCATTGCAACCTCCGCCTCCCAGGTTCAAGTGATTC…	GGCTAATTTTTGTATTTTTAGTAGAGATGGGGTTTCACCATGTTGTCCAGGCTGATCTCGAACTCCTGACCTCAGGTGATCCGCCCACCTCGGCCTCCCAAAGTGCTAGGATTACAGACGTGAGCCACCGTGCCTGGCCTGTACTTTGAATTTTAAGTAAAATATTTGGTAAAGTACACAAAAATATTGGTGATAGTTTATAATTTTCTTTGTAACAAAAGTGGATTTGTAAAAATGTTTTGTTAAAAACAATGGTCCAGGGAAAAATGCAAAGAAAACTGCCTTTTTTTTTTTTTTTTTTTTTTTTGGTGAGATGAAGTCTTGCTCTGTCACCAGGCTGGAGCGCAATGGCATGATCTCGGCTCATTGCAACCTCCGCCTCCCAGGTTCAAGTGATTC…	.	PASS	END=23961709;HOMLEN=0;SVLEN=452;SVTYPE=DUP:TANDEM;NTLEN=0	GT:AD	0/1:40,13
chr2	30093499	.	TTCTTGCTAGCAGGCCAGGTCTTTTTTTGGGAGGGGGGTGGGGAGGTGGGGAGACAGGG	TTCTTGCTAGCAGGCCAGGTCTTTTTTTGGGAGGGGGGTGGGGAGGTGGGGAGACAGGGTCTTGCTAGCAGGCCAGGTCTTTTTTTGGGAGGGGGGTGGGGAGGTGGGGAGACAGGG	.	PASS	END=30093557;HOMLEN=0;SVLEN=58;SVTYPE=DUP:TANDEM;NTLEN=0	GT:AD	0/0:29,7
chr2	40197814	.	ATAGGATCTATTGACAAAGCTCCAGAGTGGTAGTATCTGTGAGGTTCAAGAC	ATAGGATCTATTGACAAAGCTCCAGAGTGGTAGTATCTGTGAGGTTCAAGACTAGGATCTATTGACAAAGCTCCAGAGTGGTAGTATCTGTGAGGTTCAAGAC	.	PASS	END=40197865;HOMLEN=0;SVLEN=50;SVTYPE=DUP:TANDEM;NTLEN=0	GT:AD	0/0:36,6
chr2	45587087	.	TTTTTTAAATATTTAATTATTTTAAAATATAATTATTAAAATATTTAAAATTTTT	TTTTTTAAATATTTAATTATTTTAAAATATAATTATTAAAATATTTAAAATTTTTTTTTTAAATATTTAATTATTTTAAAATATAATTATTAAAATATTTAAAATTTTT	.	PASS	END=45587141;HOMLEN=0;SVLEN=50;SVTYPE=DUP:TANDEM;NTLEN=0	GT:AD	0/0:77,5
chr2	47955966	.	CTGGGATTACAGGTGCTCACCACCATGCCCAGCTAACTTTTGTATTTTTAGCAGAGACAGGGTTTCACTATGTTGGCCAGGCTGGTCTCCAACTCCTGACCTCAAGTGATCTGCCCACTTCGGCCTCCCAACATGC	CTGGGATTACAGGTGCTCACCACCATGCCCAGCTAACTTTTGTATTTTTAGCAGAGACAGGGTTTCACTATGTTGGCCAGGCTGGTCTCCAACTCCTGACCTCAAGTGATCTGCCCACTTCGGCCTCCCAACATGCTGGGATTACAGGTGCTCACCACCATGCCCAGCTAACTTTTGTATTTTTAGCAGAGACAGGGTTTCACTATGTTGGCCAGGCTGGTCTCCAACTCCTGACCTCAAGTGATCTGCCCACTTCGGCCTCCCAACATGC	.	PASS	END=47956101;HOMLEN=0;SVLEN=135;SVTYPE=DUP:TANDEM;NTLEN=0	GT:AD	0/0:43,4
chr2	48834237	.	TTTGGAGGGCTCAGAAGAAGACAGGAAAATGTGGAAAAGTTTGGAACTTCCTAGAGAC	TTTGGAGGGCTCAGAAGAAGACAGGAAAATGTGGAAAAGTTTGGAACTTCCTAGAGACTTGGAGGGCTCAGAAGAAGACAGGAAAATGTGGAAAAGTTTGGAACTTCCTAGAGAC	.	PASS	END=48834294;HOMLEN=0;SVLEN=57;SVTYPE=DUP:TANDEM;NTLEN=0	GT:AD	0/0:42,8
chr2	57167564	.	CCATCCTTAGTACTGTATAATTTATACACTAATATTTGTATATATCTATCTCTATGTATCCATCTATATA	CCATCCTTAGTACTGTATAATTTATACACTAATATTTGTATATATCTATCTCTATGTATCCATCTATATACATCCTTAGTACTGTATAATTTATACACTAATATTTGTATATATCTATCTCTATGTATCCATCTATATA	.	PASS	END=57167633;HOMLEN=0;SVLEN=67;SVTYPE=DUP:TANDEM;NTLEN=0	GT:AD	0/0:34,6
chr2	61855199	.	TAGCTGAACAGTTGCTTCCCATGCTGGAACAGATGCTGACTGGGTTCTAAGCAGA	TAGCTGAACAGTTGCTTCCCATGCTGGAACAGATGCTGACTGGGTTCTAAGCAGAAGCTGAACAGTTGCTTCCCATGCTGGAACAGATGCTGACTGGGTTCTAAGCAGA	.	PASS	END=61855253;HOMLEN=0;SVLEN=54;SVTYPE=DUP:TANDEM;NTLEN=0	GT:AD	0/1:48,18
chr2	71662935	.	CATGTGTGTGTGTGTGCATATTTGTGTGTGTATGTCTGTGTCCATGTGTCTGCATATGTGTGTGGTGTGTGTATATTTGTGTATGTTTACGTGTGTGTGTGTGTGTGC	CATGTGTGTGTGTGTGCATATTTGTGTGTGTATGTCTGTGTCCATGTGTCTGCATATGTGTGTGGTGTGTGTATATTTGTGTATGTTTACGTGTGTGTGTGTGTGTGCATGTGTGTGTGTGTGCATATTTGTGTGTGTATGTCTGTGTCCATGTGTCTGCATATGTGTGTGGTGTGTGTATATTTGTGTATGTTTACGTGTGTGTGTGTGTGTGC	.	PASS	END=71663042;HOMLEN=0;SVLEN=95;SVTYPE=DUP:TANDEM;NTLEN=0	GT:AD	0/1:42,13
chr2	82187457	.	ACATATATACATATATACATATATAAAGTATATATAACATATACATATATACATATATAAAGTATAACATATAC	ACATATATACATATATACATATATAAAGTATATATAACATATACATATATACATATATAAAGTATAACATATACCATATATACATATATACATATATAAAGTATATATAACATATACATATATACATATATAAAGTATAACATATAC	.	PASS	END=82187530;HOMLEN=0;SVLEN=70;SVTYPE=DUP:TANDEM;NTLEN=0	GT:AD	0/0:44,5
chr2	86487916	.	GGCTGGATCAGCAGGCAGCCAGTCCTGCTGAGGCTTTGCCTCCTAGTCTCCTTTCCTTACT	GGCTGGATCAGCAGGCAGCCAGTCCTGCTGAGGCTTTGCCTCCTAGTCTCCTTTCCTTACTGCTGGATCAGCAGGCAGCCAGTCCTGCTGAGGCTTTGCCTCCTAGTCTCCTTTCCTTACT	.	PASS	END=86487976;HOMLEN=0;SVLEN=60;SVTYPE=DUP:TANDEM;NTLEN=0	GT:AD	0/1:35,20
chr2	87418332	.	AAGCCAGCCAGCCAAGCCAGCCAGCCAGCCAAGAGAGCCAAGCCAGCCATCCAGCCAGGCCATCCAGCCACCCAGCCAGCCAAGCCAGCCTGCCACCCAACCAGCCAGGCCATCCAGCCACCCAGCCAGCCAAGCCAGCCTGCCACCCAACCAGCCAGGCCAGCCTGCCACCCAGCCAGCCAAGCCAGACAAGCCTGCGAAGCCAGTCAGCCACCCAGCCAGCCAGGCCAGCCAGCCACCCAGTCAGCCAAGCCATCCAAGCCAGCCGGCCAGCACAGACAGCCAAGCCAGCCACCCAGTCAGCCAAGCCATCCAAGAGAGCCAGCCAGCCCAGACAGCCAAGCCAGCCAGCCAGCCAAGCCAGCCAAGCAAGCCAGCAAGCCAGCCAGCCAAGCCAGC…	AAGCCAGCCAGCCAAGCCAGCCAGCCAGCCAAGAGAGCCAAGCCAGCCATCCAGCCAGGCCATCCAGCCACCCAGCCAGCCAAGCCAGCCTGCCACCCAACCAGCCAGGCCATCCAGCCACCCAGCCAGCCAAGCCAGCCTGCCACCCAACCAGCCAGGCCAGCCTGCCACCCAGCCAGCCAAGCCAGACAAGCCTGCGAAGCCAGTCAGCCACCCAGCCAGCCAGGCCAGCCAGCCACCCAGTCAGCCAAGCCATCCAAGCCAGCCGGCCAGCACAGACAGCCAAGCCAGCCACCCAGTCAGCCAAGCCATCCAAGAGAGCCAGCCAGCCCAGACAGCCAAGCCAGCCAGCCAGCCAAGCCAGCCAAGCAAGCCAGCAAGCCAGCCAGCCAAGCCAGC…	.	PASS	END=87419301;HOMLEN=0;SVLEN=969;SVTYPE=DUP:TANDEM;NTLEN=0	GT:AD	0/0:179,6
chr2	91525987	.	AGCTGGCTTGGCTGACATGCCTGGCTTTGCTTGCTGGCTGGCTTGGCTGGCTTGGCTGCCTGGCTGGCTTGGCTGCCTG	AGCTGGCTTGGCTGACATGCCTGGCTTTGCTTGCTGGCTGGCTTGGCTGGCTTGGCTGCCTGGCTGGCTTGGCTGCCTGGCTGGCTTGGCTGACATGCCTGGCTTTGCTTGCTGGCTGGCTTGGCTGGCTTGGCTGCCTGGCTGGCTTGGCTGCCTG	.	PASS	END=91526065;HOMLEN=0;SVLEN=78;SVTYPE=DUP:TANDEM;NTLEN=0	GT:AD	0/0:65,7
chr2	113523053	.	CAGCGGGCACCCCTGCTTTGTGTTTATCTGTGGTGGCTCCGCTCGCCCACCTGGGT	CAGCGGGCACCCCTGCTTTGTGTTTATCTGTGGTGGCTCCGCTCGCCCACCTGGGTAGCGGGCACCCCTGCTTTGTGTTTATCTGTGGTGGCTCCGCTCGCCCACCTGGGT	.	PASS	END=113523108;HOMLEN=0;SVLEN=55;SVTYPE=DUP:TANDEM;NTLEN=0	GT:AD	0/1:55,33
chr2	118042420	.	CAATTGCGAATTGTGCACCTATAAACATGTGTGTGCAAGTATCTTTTTTGTATAATGACTTCTTTTCCTCTGGGTAG	CAATTGCGAATTGTGCACCTATAAACATGTGTGTGCAAGTATCTTTTTTGTATAATGACTTCTTTTCCTCTGGGTAGAATTGCGAATTGTGCACCTATAAACATGTGTGTGCAAGTATCTTTTTTGTATAATGACTTCTTTTCCTCTGGGTAG	.	PASS	END=118042496;HOMLEN=0;SVLEN=75;SVTYPE=DUP:TANDEM;NTLEN=0	GT:AD	0/1:47,26
chr2	118136411	.	AACTACTATTTCTTGTTCTGTTGCTTTCAACTGCATCTCTTGACCCCCCGTTTTGCAAAATGAAGGTATTTCCTTCCCAACCTGTTTTTCTTCCCTTTTCATCTCCCTGTTTCTG	AACTACTATTTCTTGTTCTGTTGCTTTCAACTGCATCTCTTGACCCCCCGTTTTGCAAAATGAAGGTATTTCCTTCCCAACCTGTTTTTCTTCCCTTTTCATCTCCCTGTTTCTGACTACTATTTCTTGTTCTGTTGCTTTCAACTGCATCTCTTGACCCCCCGTTTTGCAAAATGAAGGTATTTCCTTCCCAACCTGTTTTTCTTCCCTTTTCATCTCCCTGTTTCTG	.	PASS	END=118136525;HOMLEN=0;SVLEN=112;SVTYPE=DUP:TANDEM;NTLEN=0	GT:AD	0/1:65,26
chr2	118302833	.	GGTATATACATATATGTATTGTATATACATATACGTGGATACATATATGTGTA	GGTATATACATATATGTATTGTATATACATATACGTGGATACATATATGTGTAGTATATACATATATGTATTGTATATACATATACGTGGATACATATATGTGTA	.	PASS	END=118302885;HOMLEN=0;SVLEN=52;SVTYPE=DUP:TANDEM;NTLEN=0	GT:AD	0/0:36,3
chr2	122273953	.	ATATGTGTATACACGTCTATACACAGATGTGTATACACGTCTATACACAGATGTGTATACACGTCTATACACAG	ATATGTGTATACACGTCTATACACAGATGTGTATACACGTCTATACACAGATGTGTATACACGTCTATACACAGTATGTGTATACACGTCTATACACAGATGTGTATACACGTCTATACACAGATGTGTATACACGTCTATACACAG	.	PASS	END=122274026;HOMLEN=0;SVLEN=72;SVTYPE=DUP:TANDEM;NTLEN=0	GT:AD	0/0:122,26
chr2	125372849	.	TGCTCCTAGACATAATTAGATGTAAAACATAGTTTTACTTATGAACTAGATATGAATATTTCAATTTAGCTCTGCCAAACAACTGTTTGTTCTACCAAATTTCCTCTCAAAGACCAATGGTATAAGAATTGAGAACTTGATGTATTTCCTCCCAGCTCTTTTTTTTTCTCTCTTTCATTTTTACAATGCCCGCCAAGCCCTGCTCATTGTATTTCTGAAGCATATATTAGAGGTGGTTGACATTTATGTAGTTTCAATGTTTCATCCTCAAAACTCCAGGTATTAAAATAAACAGATGAATTCATCTCAGTCTTATTTGTTTTTAAAGGCAAAAAAATGCAAGAATCAACAATAATAATACTAATAACGGTCATGACAACAACAAACATTTGAGCAATC…	TGCTCCTAGACATAATTAGATGTAAAACATAGTTTTACTTATGAACTAGATATGAATATTTCAATTTAGCTCTGCCAAACAACTGTTTGTTCTACCAAATTTCCTCTCAAAGACCAATGGTATAAGAATTGAGAACTTGATGTATTTCCTCCCAGCTCTTTTTTTTTCTCTCTTTCATTTTTACAATGCCCGCCAAGCCCTGCTCATTGTATTTCTGAAGCATATATTAGAGGTGGTTGACATTTATGTAGTTTCAATGTTTCATCCTCAAAACTCCAGGTATTAAAATAAACAGATGAATTCATCTCAGTCTTATTTGTTTTTAAAGGCAAAAAAATGCAAGAATCAACAATAATAATACTAATAACGGTCATGACAACAACAAACATTTGAGCAATC…	.	PASS	END=125373422;HOMLEN=0;SVLEN=573;SVTYPE=DUP:TANDEM;NTLEN=0	GT:AD	0/0:39,2
chr2	128940038	.	ATACGCACCCTCTACCCCCACATAAATCTATACAACACGCACCCTCTACACCCACATACATCTATACAACA	ATACGCACCCTCTACCCCCACATAAATCTATACAACACGCACCCTCTACACCCACATACATCTATACAACATACGCACCCTCTACCCCCACATAAATCTATACAACACGCACCCTCTACACCCACATACATCTATACAACA	.	PASS	END=128940108;HOMLEN=0;SVLEN=68;SVTYPE=DUP:TANDEM;NTLEN=0	GT:AD	0/0:34,2
chr2	133893002	.	TAAAGGGGCCCCAGTGCCCTCCAGCTGTCCTCTGCAGGCACCCAGAGCTGGTC	TAAAGGGGCCCCAGTGCCCTCCAGCTGTCCTCTGCAGGCACCCAGAGCTGGTCAAAGGGGCCCCAGTGCCCTCCAGCTGTCCTCTGCAGGCACCCAGAGCTGGTC	.	PASS	END=133893054;HOMLEN=0;SVLEN=52;SVTYPE=DUP:TANDEM;NTLEN=0	GT:AD	0/1:35,14
chr2	152349792	.	GGTGAGATTCTAGCTCAGTCCCAACCACTGCTGGGCTGCACTTTTCATTCTACATTGT	GGTGAGATTCTAGCTCAGTCCCAACCACTGCTGGGCTGCACTTTTCATTCTACATTGTGTGAGATTCTAGCTCAGTCCCAACCACTGCTGGGCTGCACTTTTCATTCTACATTGT	.	PASS	END=152349849;HOMLEN=0;SVLEN=55;SVTYPE=DUP:TANDEM;NTLEN=0	GT:AD	0/1:54,20
chr2	154344363	.	ACAGTGTTAAAGGATATCAGAATTTTTCTGCAGAAAACAGCCCTGAGCTGACATCAATGCTTT	ACAGTGTTAAAGGATATCAGAATTTTTCTGCAGAAAACAGCCCTGAGCTGACATCAATGCTTTCAGTGTTAAAGGATATCAGAATTTTTCTGCAGAAAACAGCCCTGAGCTGACATCAATGCTTT	.	PASS	END=154344425;HOMLEN=0;SVLEN=62;SVTYPE=DUP:TANDEM;NTLEN=0	GT:AD	0/1:44,29
chr2	159237782	.	CAATCTTTGCCTTTTACAAATAGTGCCGTACCAAGGAAACCCCAAGAAAACCATACACACACAAAATACAAATAGTGCTACAATG	CAATCTTTGCCTTTTACAAATAGTGCCGTACCAAGGAAACCCCAAGAAAACCATACACACACAAAATACAAATAGTGCTACAATGAATCTTTGCCTTTTACAAATAGTGCCGTACCAAGGAAACCCCAAGAAAACCATACACACACAAAATACAAATAGTGCTACAATG	.	PASS	END=159237866;HOMLEN=0;SVLEN=84;SVTYPE=DUP:TANDEM;NTLEN=0	GT:AD	0/0:57,10
chr2	161226860	.	ATGAGAAGGGTAATAAACAACCATGAGGTCTTTTTCTTTTGTCAATATACAACGTGATTATAC	ATGAGAAGGGTAATAAACAACCATGAGGTCTTTTTCTTTTGTCAATATACAACGTGATTATACTGAGAAGGGTAATAAACAACCATGAGGTCTTTTTCTTTTGTCAATATACAACGTGATTATAC	.	PASS	END=161226922;HOMLEN=0;SVLEN=62;SVTYPE=DUP:TANDEM;NTLEN=0	GT:AD	0/1:65,28
chr2	168975472	.	AATATATAAATATATAAATATTTTTATATTTATAGATAAATATATAAATATTTTTATATTTATAG	AATATATAAATATATAAATATTTTTATATTTATAGATAAATATATAAATATTTTTATATTTATAGATATATAAATATATAAATATTTTTATATTTATAGATAAATATATAAATATTTTTATATTTATAG	.	PASS	END=168975536;HOMLEN=0;SVLEN=60;SVTYPE=DUP:TANDEM;NTLEN=0	GT:AD	0/0:231,6
chr2	171771122	.	AATGGCTTGAACCCAGGAGGTGGAGGTTGCAGTGAGCCAAGATCACGCCACTGCACTCCAGC	AATGGCTTGAACCCAGGAGGTGGAGGTTGCAGTGAGCCAAGATCACGCCACTGCACTCCAGCATGGCTTGAACCCAGGAGGTGGAGGTTGCAGTGAGCCAAGATCACGCCACTGCACTCCAGC	.	PASS	END=171771183;HOMLEN=0;SVLEN=61;SVTYPE=DUP:TANDEM;NTLEN=0	GT:AD	0/1:59,17
chr2	178757146	.	ATGCTTTAAGTACAGTAAGTAATACTGTACTTACTTTAAGTACAGTAAGTAATACTGTACT	ATGCTTTAAGTACAGTAAGTAATACTGTACTTACTTTAAGTACAGTAAGTAATACTGTACTTGCTTTAAGTACAGTAAGTAATACTGTACTTACTTTAAGTACAGTAAGTAATACTGTACT	.	PASS	END=178757206;HOMLEN=0;SVLEN=60;SVTYPE=DUP:TANDEM;NTLEN=0	GT:AD	0/0:80,16
chr2	180682220	.	GGCATACTGTATGTGTAATAAATACACAGGCATACTGTATGTGTAATAAATACACAT	GGCATACTGTATGTGTAATAAATACACAGGCATACTGTATGTGTAATAAATACACATGCATACTGTATGTGTAATAAATACACAGGCATACTGTATGTGTAATAAATACACAT	.	PASS	END=180682276;HOMLEN=0;SVLEN=56;SVTYPE=DUP:TANDEM;NTLEN=0	GT:AD	0/0:54,3
chr2	209435948	.	TATATATACAGTATATATTATATATAATATATACAGTATATATTATATACTATATATACAGTATATATTATATATA	TATATATACAGTATATATTATATATAATATATACAGTATATATTATATACTATATATACAGTATATATTATATATAATATATACAGTATATATTATATATAATATATACAGTATATATTATATACTATATATACAGTATATATTATATATA	.	PASS	END=209436023;HOMLEN=0;SVLEN=75;SVTYPE=DUP:TANDEM;NTLEN=0	GT:AD	0/0:22,3
chr2	212191438	.	CATGTTATACATGTTATACCTGTTATATATAACACATGTGTTATACATGTTATACCTGTTATATATAACACGTGTTATACATGTTATACCTGTTATATATAACACATGTGTTATG	CATGTTATACATGTTATACCTGTTATATATAACACATGTGTTATACATGTTATACCTGTTATATATAACACGTGTTATACATGTTATACCTGTTATATATAACACATGTGTTATGATGTTATACATGTTATACCTGTTATATATAACACATGTGTTATACATGTTATACCTGTTATATATAACACGTGTTATACATGTTATACCTGTTATATATAACACATGTGTTATG	.	PASS	END=212191552;HOMLEN=0;SVLEN=72;SVTYPE=DUP:TANDEM;NTLEN=0	GT:AD	0/0:34,6
chr2	217648612	.	AGAAGCAGAGTCTTTAAGAAGCGTTTGGCCCGGGCACGGTGGCTCACGCCTGTAATCCTAAC	AGAAGCAGAGTCTTTAAGAAGCGTTTGGCCCGGGCACGGTGGCTCACGCCTGTAATCCTAACGAAGCAGAGTCTTTAAGAAGCGTTTGGCCCGGGCACGGTGGCTCACGCCTGTAATCCTAAC	.	PASS	END=217648673;HOMLEN=0;SVLEN=59;SVTYPE=DUP:TANDEM;NTLEN=0	GT:AD	0/1:37,16
chr2	220523716	.	CTACTTGGATAGATATATAGATATATAAAATAGATAGATATAGTGCCTATAAAATAGTTACTATATAGTTATCTATGTACCACTATATAGAT	CTACTTGGATAGATATATAGATATATAAAATAGATAGATATAGTGCCTATAAAATAGTTACTATATAGTTATCTATGTACCACTATATAGATTACTTGGATAGATATATAGATATATAAAATAGATAGATATAGTGCCTATAAAATAGTTACTATATAGTTATCTATGTACCACTATATAGAT	.	PASS	END=220523807;HOMLEN=0;SVLEN=90;SVTYPE=DUP:TANDEM;NTLEN=0	GT:AD	0/1:39,19
chr2	226656425	.	GATTTTGATTGCCCCAGTCTTTAAGTACTCAGAAAAGACACTTTACTGTTTGTGCGCACAGGGAAATTATTGTGGTTA	GATTTTGATTGCCCCAGTCTTTAAGTACTCAGAAAAGACACTTTACTGTTTGTGCGCACAGGGAAATTATTGTGGTTAATTTTGATTGCCCCAGTCTTTAAGTACTCAGAAAAGACACTTTACTGTTTGTGCGCACAGGGAAATTATTGTGGTTA	.	PASS	END=226656502;HOMLEN=0;SVLEN=76;SVTYPE=DUP:TANDEM;NTLEN=0	GT:AD	0/1:30,15
chr2	233144502	.	GGAGATGGTGGTGGTGATGGTGATGGTGAGGGTGGAGGTGGTGGTGGTGATGGTGAGGGTGGAGATGGTGGTAGTGATGGTGATGGTGAGGGTGAAGGTGGTAGTGGTGATGGTGATGGTGGAGGTGGTTATGATCATGGTGGGAGTGATGGGGTAGAG	GGAGATGGTGGTGGTGATGGTGATGGTGAGGGTGGAGGTGGTGGTGGTGATGGTGAGGGTGGAGATGGTGGTAGTGATGGTGATGGTGAGGGTGAAGGTGGTAGTGGTGATGGTGATGGTGGAGGTGGTTATGATCATGGTGGGAGTGATGGGGTAGAGGAGATGGTGGTGGTGATGGTGATGGTGAGGGTGGAGGTGGTGGTGGTGATGGTGAGGGTGGAGATGGTGGTAGTGATGGTGATGGTGAGGGTGAAGGTGGTAGTGGTGATGGTGATGGTGGAGGTGGTTATGATCATGGTGGGAGTGATGGGGTAGAG	.	PASS	END=233144660;HOMLEN=0;SVLEN=155;SVTYPE=DUP:TANDEM;NTLEN=0	GT:AD	0/0:31,3
chr2	234200034	.	AAGATGGGCATGAGTTAGGTTCACCCTGGAGCAGGTTCACCCTGGAGTAGGTTCCCCTTCCTCTTTGGAATATCTGGACCAAGTTTTC	AAGATGGGCATGAGTTAGGTTCACCCTGGAGCAGGTTCACCCTGGAGTAGGTTCCCCTTCCTCTTTGGAATATCTGGACCAAGTTTTCAGATGGGCATGAGTTAGGTTCACCCTGGAGCAGGTTCACCCTGGAGTAGGTTCCCCTTCCTCTTTGGAATATCTGGACCAAGTTTTC	.	PASS	END=234200121;HOMLEN=0;SVLEN=87;SVTYPE=DUP:TANDEM;NTLEN=0	GT:AD	0/1:30,12
chr2	235910216	.	AGTGTTAGGCAGTCACTGAGCTGGTTCCTTCCCACCACATTGGGGTGCTCTTGCCTGGCCTGCCTGTG	AGTGTTAGGCAGTCACTGAGCTGGTTCCTTCCCACCACATTGGGGTGCTCTTGCCTGGCCTGCCTGTGGTGTTAGGCAGTCACTGAGCTGGTTCCTTCCCACCACATTGGGGTGCTCTTGCCTGGCCTGCCTGTG	.	PASS	END=235910283;HOMLEN=0;SVLEN=64;SVTYPE=DUP:TANDEM;NTLEN=0	GT:AD	0/1:39,19
chr2	239084558	.	CACACCCCACACAGACACACACACCACAGACAGAGACACACACACACCCCCCACAGACACACACACCACAGACAGAGACACACGT	CACACCCCACACAGACACACACACCACAGACAGAGACACACACACACCCCCCACAGACACACACACCACAGACAGAGACACACGTACACCCCACACAGACACACACACCACAGACAGAGACACACACACACCCCCCACAGACACACACACCACAGACAGAGACACACGT	.	PASS	END=239084642;HOMLEN=0;SVLEN=84;SVTYPE=DUP:TANDEM;NTLEN=0	GT:AD	0/0:38,6
chr2	240037847	.	TATTTGTTTGTTTCTAGTTGCATCAAATATCTTTTTCCAACCCTTGACTTTCAGTTTGTG	TATTTGTTTGTTTCTAGTTGCATCAAATATCTTTTTCCAACCCTTGACTTTCAGTTTGTGATTTGTTTGTTTCTAGTTGCATCAAATATCTTTTTCCAACCCTTGACTTTCAGTTTGTG	.	PASS	END=240037906;HOMLEN=0;SVLEN=54;SVTYPE=DUP:TANDEM;NTLEN=0	GT:AD	0/1:37,18
chr2	240383931	.	AACCCAGCACCCACCACTGCCCTCGGTCGCCACTGGACACGTCGCCCACCACTGCCCTCGGTCACCACTGG	AACCCAGCACCCACCACTGCCCTCGGTCGCCACTGGACACGTCGCCCACCACTGCCCTCGGTCACCACTGGACCCAGCACCCACCACTGCCCTCGGTCGCCACTGGACACGTCGCCCACCACTGCCCTCGGTCACCACTGG	.	PASS	END=240384001;HOMLEN=0;SVLEN=70;SVTYPE=DUP:TANDEM;NTLEN=0	GT:AD	0/0:35,4
chr2	240869043	.	GTCACTCGGGGGGCCTGGGTCTCACCCATGTTCCCACCCACAGATCGTGGACGAGGGAAGGGGGTCACTGCCTCCT	GTCACTCGGGGGGCCTGGGTCTCACCCATGTTCCCACCCACAGATCGTGGACGAGGGAAGGGGGTCACTGCCTCCTTCACTCGGGGGGCCTGGGTCTCACCCATGTTCCCACCCACAGATCGTGGACGAGGGAAGGGGGTCACTGCCTCCT	.	PASS	END=240869118;HOMLEN=0;SVLEN=74;SVTYPE=DUP:TANDEM;NTLEN=0	GT:AD	0/1:28,7
chr2	241487588	.	ACCTGGGAGGCGGAGGTTGCACTGAGCCGAGATCACACCACTGCACTCCAG	ACCTGGGAGGCGGAGGTTGCACTGAGCCGAGATCACACCACTGCACTCCAGCCTGGGAGGCGGAGGTTGCACTGAGCCGAGATCACACCACTGCACTCCAG	.	PASS	END=241487638;HOMLEN=0;SVLEN=50;SVTYPE=DUP:TANDEM;NTLEN=0	GT:AD	0/0:13,3
chr2	241815292	.	GCGCCTCCCGTCCCAGGCAAATCCCTCTCCCCAGGACCGTCCTGAGCCTCCCGTCCCAGACAAATCCCTCTCCCCAGGACTGTTCTGCGCCTCCCGTCCCAGGCAAATCCCTCTCCCCAGGACCGTCCTGCA	GCGCCTCCCGTCCCAGGCAAATCCCTCTCCCCAGGACCGTCCTGAGCCTCCCGTCCCAGACAAATCCCTCTCCCCAGGACTGTTCTGCGCCTCCCGTCCCAGGCAAATCCCTCTCCCCAGGACCGTCCTGCACGCCTCCCGTCCCAGGCAAATCCCTCTCCCCAGGACCGTCCTGAGCCTCCCGTCCCAGACAAATCCCTCTCCCCAGGACTGTTCTGCGCCTCCCGTCCCAGGCAAATCCCTCTCCCCAGGACCGTCCTGCA	.	PASS	END=241815423;HOMLEN=0;SVLEN=129;SVTYPE=DUP:TANDEM;NTLEN=0	GT:AD	0/0:0,3
chr3	1842414	.	AGAATCTTTCCTGGCTATGGCGAGAGAGTCATCTGACTACGGAAAAACTGCCAGAGACAGGCAAC	AGAATCTTTCCTGGCTATGGCGAGAGAGTCATCTGACTACGGAAAAACTGCCAGAGACAGGCAACGAATCTTTCCTGGCTATGGCGAGAGAGTCATCTGACTACGGAAAAACTGCCAGAGACAGGCAAC	.	PASS	END=1842478;HOMLEN=0;SVLEN=62;SVTYPE=DUP:TANDEM;NTLEN=0	GT:AD	0/1:58,19
chr3	2746094	.	CACACACACACACACACATTTTAAATAGAATGTGTATAAGCGAGCAATTGAGCTGCCAGT	CACACACACACACACACATTTTAAATAGAATGTGTATAAGCGAGCAATTGAGCTGCCAGTACACACACACACACACATTTTAAATAGAATGTGTATAAGCGAGCAATTGAGCTGCCAGT	.	PASS	END=2746153;HOMLEN=0;SVLEN=59;SVTYPE=DUP:TANDEM;NTLEN=0	GT:AD	0/0:57,4
chr3	5565190	.	TCAGAATGAAACATTCTGACGCCCAGGCTAAAGGAGCAGCAGCTCCTAGAGGAAGCTCTTCTTACACAGTGGTGGAAGGAC	TCAGAATGAAACATTCTGACGCCCAGGCTAAAGGAGCAGCAGCTCCTAGAGGAAGCTCTTCTTACACAGTGGTGGAAGGACCAGAATGAAACATTCTGACGCCCAGGCTAAAGGAGCAGCAGCTCCTAGAGGAAGCTCTTCTTACACAGTGGTGGAAGGAC	.	PASS	END=5565270;HOMLEN=0;SVLEN=79;SVTYPE=DUP:TANDEM;NTLEN=0	GT:AD	0/1:156,49
chr3	8074098	.	TATATATACATATTATATGTACACATGTATATATGTATATATACATATTATATGTACACATGTATATATGTATATAT	TATATATACATATTATATGTACACATGTATATATGTATATATACATATTATATGTACACATGTATATATGTATATATATATATACATATTATATGTACACATGTATATATGTATATATACATATTATATGTACACATGTATATATGTATATAT	.	PASS	END=8074174;HOMLEN=0;SVLEN=70;SVTYPE=DUP:TANDEM;NTLEN=0	GT:AD	0/0:104,6
chr3	8559422	.	CCACAATCCTATGAGGTTGCTATCATTACTATCGCCATTCAACAGGTGAAAAAACAGAGGCACAGGTAAGTTAGTTCATTTGCCCAAGGTCACACAGCTATGAACCCAGGCAGTCTGACTTGGTATCTCCCCTCTCAGCCACCTGTTGCAATTTAGAAATTGCAAACCTCGCTACAAAGAATTGTGGGAGAGACTAAGTTTGTGCTGAGAAAGGGCCAGGATGATGAGACCCAAGTAGGCTGGCATTCTGACTCTCGGCTGCTAGCTTGTCTCTCGTGGCTGAGGGACCACCAGACGATAGATCCAGGACAACCTCAGGTCTCTCATCCTTTGAGATGACTGAGTTAAGGATACAGAAAATGGCTTAGAGGCAAGAAGAGCACATTTCATCCTGACACA…	CCACAATCCTATGAGGTTGCTATCATTACTATCGCCATTCAACAGGTGAAAAAACAGAGGCACAGGTAAGTTAGTTCATTTGCCCAAGGTCACACAGCTATGAACCCAGGCAGTCTGACTTGGTATCTCCCCTCTCAGCCACCTGTTGCAATTTAGAAATTGCAAACCTCGCTACAAAGAATTGTGGGAGAGACTAAGTTTGTGCTGAGAAAGGGCCAGGATGATGAGACCCAAGTAGGCTGGCATTCTGACTCTCGGCTGCTAGCTTGTCTCTCGTGGCTGAGGGACCACCAGACGATAGATCCAGGACAACCTCAGGTCTCTCATCCTTTGAGATGACTGAGTTAAGGATACAGAAAATGGCTTAGAGGCAAGAAGAGCACATTTCATCCTGACACA…	.	PASS	END=8560126;HOMLEN=0;SVLEN=704;SVTYPE=DUP:TANDEM;NTLEN=0	GT:AD	0/1:97,52
chr3	10745285	.	ACATATAATATATTAATATATAATATATTCATTTATGTCATACATTAATATATAATATATAAACATATAAAATACATTAATATAT	ACATATAATATATTAATATATAATATATTCATTTATGTCATACATTAATATATAATATATAAACATATAAAATACATTAATATATCATATAATATATTAATATATAATATATTCATTTATGTCATACATTAATATATAATATATAAACATATAAAATACATTAATATAT	.	PASS	END=10745369;HOMLEN=0;SVLEN=79;SVTYPE=DUP:TANDEM;NTLEN=0	GT:AD	0/1:92,31
chr3	16071153	.	ATAAAAGACTCTCTGTTATTTGCTCTCTGTTATTATAAGGAATTGGTATTTAAATTTTACATCTCTTCTGGCCCACTCCATCTTCTCAAAGGAGAGGCATGTAACGAGGAAGGCCATACCTTCAGGTGTGGAAAGCCTGTCTTTGCGCCAGTTGTCCTGGCATAATTATTAACAGTGTCCACTCCCTTTTCTCTCCCACAGGCATCCTAGTTCAGTCCATAAAT	ATAAAAGACTCTCTGTTATTTGCTCTCTGTTATTATAAGGAATTGGTATTTAAATTTTACATCTCTTCTGGCCCACTCCATCTTCTCAAAGGAGAGGCATGTAACGAGGAAGGCCATACCTTCAGGTGTGGAAAGCCTGTCTTTGCGCCAGTTGTCCTGGCATAATTATTAACAGTGTCCACTCCCTTTTCTCTCCCACAGGCATCCTAGTTCAGTCCATAAATTAAAAGACTCTCTGTTATTTGCTCTCTGTTATTATAAGGAATTGGTATTTAAATTTTACATCTCTTCTGGCCCACTCCATCTTCTCAAAGGAGAGGCATGTAACGAGGAAGGCCATACCTTCAGGTGTGGAAAGCCTGTCTTTGCGCCAGTTGTCCTGGCATAATTATTAACAGT…	.	PASS	END=16071376;HOMLEN=0;SVLEN=223;SVTYPE=DUP:TANDEM;NTLEN=0	GT:AD	0/0:45,2
chr3	22166105	.	AGTATAATTTCAGACCAAACCAATATGACCTAAGATGACCAAGTATTCCCAGTAACCATGGTTGTTTTTCGTG	AGTATAATTTCAGACCAAACCAATATGACCTAAGATGACCAAGTATTCCCAGTAACCATGGTTGTTTTTCGTGGTATAATTTCAGACCAAACCAATATGACCTAAGATGACCAAGTATTCCCAGTAACCATGGTTGTTTTTCGTG	.	PASS	END=22166177;HOMLEN=0;SVLEN=72;SVTYPE=DUP:TANDEM;NTLEN=0	GT:AD	0/1:56,28
chr3	40896574	.	TGATATTATATATCATGTATTATATGATATATATTATATATCATGTATTATATGATATATA	TGATATTATATATCATGTATTATATGATATATATTATATATCATGTATTATATGATATATAGATATTATATATCATGTATTATATGATATATATTATATATCATGTATTATATGATATATA	.	PASS	END=40896634;HOMLEN=0;SVLEN=56;SVTYPE=DUP:TANDEM;NTLEN=0	GT:AD	0/0:52,6
chr3	66074254	.	GCCAGGCGCAGTGGCTCATGCCTGTAATCCCAGCACTTTGGGAGGCCGAGGTGAATCACCTGAGATCAGGAGTTGGAGACCAGCCTGGCCAACATGGTGAAACCCCGTCTCTACAAAAATACAAAAATTAGTTGGGGGTGGTGGTGGGCGCCTGTAATCCCAGCTACTCAGGAGGCTGAGGCAGGAGAATGCCTTGAACCCAGGAAGCAGAGGTTGCAGTGAGCTGGGATCACGCCACTGCACTCCAACCTGGGCAAGAGAGCAAGACTCCATCTCAAAAAAGATACTCAATAAATAAATAAATAACAGGGAGGGATTGGTGGTATATCTGGGGCTATGGTTTGGATGTGGCGTGTTTGTCTCCAACAAATTTCATGTTGAAATTGGATCCCCAGTGAG…	GCCAGGCGCAGTGGCTCATGCCTGTAATCCCAGCACTTTGGGAGGCCGAGGTGAATCACCTGAGATCAGGAGTTGGAGACCAGCCTGGCCAACATGGTGAAACCCCGTCTCTACAAAAATACAAAAATTAGTTGGGGGTGGTGGTGGGCGCCTGTAATCCCAGCTACTCAGGAGGCTGAGGCAGGAGAATGCCTTGAACCCAGGAAGCAGAGGTTGCAGTGAGCTGGGATCACGCCACTGCACTCCAACCTGGGCAAGAGAGCAAGACTCCATCTCAAAAAAGATACTCAATAAATAAATAAATAACAGGGAGGGATTGGTGGTATATCTGGGGCTATGGTTTGGATGTGGCGTGTTTGTCTCCAACAAATTTCATGTTGAAATTGGATCCCCAGTGAG…	.	PASS	END=66074861;HOMLEN=0;SVLEN=607;SVTYPE=DUP:TANDEM;NTLEN=0	GT:AD	0/1:34,9
chr3	66713345	.	CATTGGAGACTAGCCTGGGCAACATAGCGAGATCCTGTCTCTACAAAAAACTGAAAAACTAGCCAGATGTGGTGGCATGTGCCTTAGTCCTAGCTACTCAGGAAGCTTAGGTGGGAGGATTGCTTCAGCTTGGGAGTTTGA	CATTGGAGACTAGCCTGGGCAACATAGCGAGATCCTGTCTCTACAAAAAACTGAAAAACTAGCCAGATGTGGTGGCATGTGCCTTAGTCCTAGCTACTCAGGAAGCTTAGGTGGGAGGATTGCTTCAGCTTGGGAGTTTGAATTGGAGACTAGCCTGGGCAACATAGCGAGATCCTGTCTCTACAAAAAACTGAAAAACTAGCCAGATGTGGTGGCATGTGCCTTAGTCCTAGCTACTCAGGAAGCTTAGGTGGGAGGATTGCTTCAGCTTGGGAGTTTGA	.	PASS	END=66713485;HOMLEN=0;SVLEN=137;SVTYPE=DUP:TANDEM;NTLEN=0	GT:AD	0/1:34,15
chr3	66917048	.	AAAAATGATAACGGGGATATCACCACTGATCCCACAGAAATAAAAACTACCATGAGAGAATAGTATAAACACCTCTACGCAAATAAACGAGAAAATGTGGAAGAAATGGATAAATTCTTTGACACATACACCC	AAAAATGATAACGGGGATATCACCACTGATCCCACAGAAATAAAAACTACCATGAGAGAATAGTATAAACACCTCTACGCAAATAAACGAGAAAATGTGGAAGAAATGGATAAATTCTTTGACACATACACCCAAAATGATAACGGGGATATCACCACTGATCCCACAGAAATAAAAACTACCATGAGAGAATAGTATAAACACCTCTACGCAAATAAACGAGAAAATGTGGAAGAAATGGATAAATTCTTTGACACATACACCC	.	PASS	END=66917180;HOMLEN=0;SVLEN=132;SVTYPE=DUP:TANDEM;NTLEN=0	GT:AD	0/1:31,8
chr3	78809653	.	TGCAGCCACAAAAAAGGATGAGTTCACGTCCTTTGCAAGGACATGGATGAAGCTGGAAACCATCATTCTCAGCAAACTAACACAGAAACA	TGCAGCCACAAAAAAGGATGAGTTCACGTCCTTTGCAAGGACATGGATGAAGCTGGAAACCATCATTCTCAGCAAACTAACACAGAAACAGCAGCCACAAAAAAGGATGAGTTCACGTCCTTTGCAAGGACATGGATGAAGCTGGAAACCATCATTCTCAGCAAACTAACACAGAAACA	.	PASS	END=78809742;HOMLEN=0;SVLEN=89;SVTYPE=DUP:TANDEM;NTLEN=0	GT:AD	0/1:25,8
chr3	79619101	.	TGCAGAGACACCTGCCCTCATCATTCACCCACATTCCATTGGTGTCTGGTCACCG	TGCAGAGACACCTGCCCTCATCATTCACCCACATTCCATTGGTGTCTGGTCACCGGCAGAGACACCTGCCCTCATCATTCACCCACATTCCATTGGTGTCTGGTCACCG	.	PASS	END=79619155;HOMLEN=0;SVLEN=53;SVTYPE=DUP:TANDEM;NTLEN=0	GT:AD	0/0:21,2
chr3	93841235	.	ATATATATATATTATAATATATAATTATATATAGCCTGGCCATTCTTTCAATT	ATATATATATATTATAATATATAATTATATATAGCCTGGCCATTCTTTCAATTTATATATATATTATAATATATAATTATATATAGCCTGGCCATTCTTTCAATT	.	PASS	END=93841287;HOMLEN=0;SVLEN=50;SVTYPE=DUP:TANDEM;NTLEN=0	GT:AD	0/1:25,9
chr3	100451756	.	ATCCTAGAAGGCATTCTCATGAGGACCAAGAATTTCGATGCCGTAGCCACGTACGGGA	ATCCTAGAAGGCATTCTCATGAGGACCAAGAATTTCGATGCCGTAGCCACGTACGGGATCCTAGAAGGCATTCTCATGAGGACCAAGAATTTCGATGCCGTAGCCACGTACGGGA	.	PASS	END=100451813;HOMLEN=0;SVLEN=57;SVTYPE=DUP:TANDEM;NTLEN=0	GT:AD	0/0:38,7
chr3	114133615	.	TAAAACAGAAAAGAAATAGGGAAAAATGGGTTTGGGATGAGTAGCCTCTGAGAATGG	TAAAACAGAAAAGAAATAGGGAAAAATGGGTTTGGGATGAGTAGCCTCTGAGAATGGAAAACAGAAAAGAAATAGGGAAAAATGGGTTTGGGATGAGTAGCCTCTGAGAATGG	.	PASS	END=114133671;HOMLEN=0;SVLEN=56;SVTYPE=DUP:TANDEM;NTLEN=0	GT:AD	0/1:39,25
chr3	120222954	.	CAAGGCAGGCAGTCAGGAGGGAAAATCAAGAGATTAGAGCATGCTCACACCCCTGTGAAGAGACTGAAACCCATGTCAGTTATTGTTGCCTCTGATCTAGGTAATGAGTATATCCTGCAGAAGCTGTGGCCCTTT	CAAGGCAGGCAGTCAGGAGGGAAAATCAAGAGATTAGAGCATGCTCACACCCCTGTGAAGAGACTGAAACCCATGTCAGTTATTGTTGCCTCTGATCTAGGTAATGAGTATATCCTGCAGAAGCTGTGGCCCTTTAAGGCAGGCAGTCAGGAGGGAAAATCAAGAGATTAGAGCATGCTCACACCCCTGTGAAGAGACTGAAACCCATGTCAGTTATTGTTGCCTCTGATCTAGGTAATGAGTATATCCTGCAGAAGCTGTGGCCCTTT	.	PASS	END=120223088;HOMLEN=0;SVLEN=134;SVTYPE=DUP:TANDEM;NTLEN=0	GT:AD	0/1:35,10
chr3	120624649	.	TGTATATATGTATATATATGTGTATATATATATATGTGTATATATATGTGTATATATATATATGG	TGTATATATGTATATATATGTGTATATATATATATGTGTATATATATGTGTATATATATATATGGGTATATATGTATATATATGTGTATATATATATATGTGTATATATATGTGTATATATATATATGG	.	PASS	END=120624713;HOMLEN=0;SVLEN=56;SVTYPE=DUP:TANDEM;NTLEN=0	GT:AD	0/0:32,3
chr3	126260422	.	ACTAACCTTAACCCAAACCCTCCTTGTCCTCCTCTCCCTCCTCCTAACCCTAATCCAAGC	ACTAACCTTAACCCAAACCCTCCTTGTCCTCCTCTCCCTCCTCCTAACCCTAATCCAAGCCTAACCTTAACCCAAACCCTCCTTGTCCTCCTCTCCCTCCTCCTAACCCTAATCCAAGC	.	PASS	END=126260481;HOMLEN=0;SVLEN=59;SVTYPE=DUP:TANDEM;NTLEN=0	GT:AD	0/0:29,2
chr3	141159466	.	GGAGCTGAAGGACAAAATAGTTGGTATATAAAAGAAACTAACAGGTCCAACAGA	GGAGCTGAAGGACAAAATAGTTGGTATATAAAAGAAACTAACAGGTCCAACAGAGAGCTGAAGGACAAAATAGTTGGTATATAAAAGAAACTAACAGGTCCAACAGA	.	PASS	END=141159519;HOMLEN=0;SVLEN=51;SVTYPE=DUP:TANDEM;NTLEN=0	GT:AD	0/1:46,27
chr3	157523689	.	ATATAGATTATGTATAATATATAATTTAAAGAATGATGACATTAACACTCATAT	ATATAGATTATGTATAATATATAATTTAAAGAATGATGACATTAACACTCATATTATAGATTATGTATAATATATAATTTAAAGAATGATGACATTAACACTCATAT	.	PASS	END=157523742;HOMLEN=0;SVLEN=50;SVTYPE=DUP:TANDEM;NTLEN=0	GT:AD	0/0:53,2
chr3	157887251	.	TATGCATCCAAATCTATTTGCAGTTTAAAGCCCTAGAAAAACACATGTTGTCTAAGAAGATTAATGTACTTTTCTCTCTGAGACTCCACATATCCAAGGATGCCCAGAGAGGAGGCCTGCAGAATTCTGACAAACTTAATATTTGTACTGAAATATGAGTCTCACCTTTGAAACCAGGGTTTGCTTTATACTAATGAAGAAGAGTTATAGAGCAGTAAAAGCAGCACCGCATGGCTGCGTGGATCTTCTAATGTGGTGGAAATTTGACATGCATTTGCGTTGTCCAGCACCCTTTCCAGCTGGGGAATTTCCAACCTCGGGAGGCCCACCTTGCCAAGGCAGAAGACATAAACCTATTTTCTTGGCCCCCTTGGTG	TATGCATCCAAATCTATTTGCAGTTTAAAGCCCTAGAAAAACACATGTTGTCTAAGAAGATTAATGTACTTTTCTCTCTGAGACTCCACATATCCAAGGATGCCCAGAGAGGAGGCCTGCAGAATTCTGACAAACTTAATATTTGTACTGAAATATGAGTCTCACCTTTGAAACCAGGGTTTGCTTTATACTAATGAAGAAGAGTTATAGAGCAGTAAAAGCAGCACCGCATGGCTGCGTGGATCTTCTAATGTGGTGGAAATTTGACATGCATTTGCGTTGTCCAGCACCCTTTCCAGCTGGGGAATTTCCAACCTCGGGAGGCCCACCTTGCCAAGGCAGAAGACATAAACCTATTTTCTTGGCCCCCTTGGTGATGCATCCAAATCTATTTGCAGT…	.	PASS	END=157887626;HOMLEN=0;SVLEN=375;SVTYPE=DUP:TANDEM;NTLEN=0	GT:AD	0/0:37,2
chr3	165414267	.	ACATATATAATATATGACATATATTATATATCATATATAAATGTATATGTATTTTTTGTGT	ACATATATAATATATGACATATATTATATATCATATATAAATGTATATGTATTTTTTGTGTCATATATAATATATGACATATATTATATATCATATATAAATGTATATGTATTTTTTGTGT	.	PASS	END=165414327;HOMLEN=0;SVLEN=60;SVTYPE=DUP:TANDEM;NTLEN=0	GT:AD	0/0:17,2
chr3	175345142	.	TTAAATAAATATAAGTAAGCTAGTCAGTTATATATTATTGTCACCATTTTGAAAAT	TTAAATAAATATAAGTAAGCTAGTCAGTTATATATTATTGTCACCATTTTGAAAATTAAATAAATATAAGTAAGCTAGTCAGTTATATATTATTGTCACCATTTTGAAAAT	.	PASS	END=175345197;HOMLEN=0;SVLEN=53;SVTYPE=DUP:TANDEM;NTLEN=0	GT:AD	0/1:49,28
chr3	178996925	.	CTGGAGATGTACAGAAATTCTAGTTACTTATAAATTTTTGGAAAAGAAACCTGGAACCAGATGCTTGCTCTAGATAATAGGGAAGTCTAATTACTTCTGAATTCCTGAGATCAGGAGT	CTGGAGATGTACAGAAATTCTAGTTACTTATAAATTTTTGGAAAAGAAACCTGGAACCAGATGCTTGCTCTAGATAATAGGGAAGTCTAATTACTTCTGAATTCCTGAGATCAGGAGTTGGAGATGTACAGAAATTCTAGTTACTTATAAATTTTTGGAAAAGAAACCTGGAACCAGATGCTTGCTCTAGATAATAGGGAAGTCTAATTACTTCTGAATTCCTGAGATCAGGAGT	.	PASS	END=178997042;HOMLEN=0;SVLEN=116;SVTYPE=DUP:TANDEM;NTLEN=0	GT:AD	0/1:60,27
chr3	182153133	.	TCAGGGATATTGGCCTGAAGTTTTCTTTTGTTGTTGTGTCTCTGCCAGGTTTTGTTATGAGGATGATGCTGGCCTCATAAAATGAGTTAGGGAGGAGTCCCTCTCTTTCTACTGTTTGGAATAGTTTCAGAA	TCAGGGATATTGGCCTGAAGTTTTCTTTTGTTGTTGTGTCTCTGCCAGGTTTTGTTATGAGGATGATGCTGGCCTCATAAAATGAGTTAGGGAGGAGTCCCTCTCTTTCTACTGTTTGGAATAGTTTCAGAACAGGGATATTGGCCTGAAGTTTTCTTTTGTTGTTGTGTCTCTGCCAGGTTTTGTTATGAGGATGATGCTGGCCTCATAAAATGAGTTAGGGAGGAGTCCCTCTCTTTCTACTGTTTGGAATAGTTTCAGAA	.	PASS	END=182153264;HOMLEN=0;SVLEN=130;SVTYPE=DUP:TANDEM;NTLEN=0	GT:AD	0/1:59,21
chr3	182653799	.	TTTATAATATATACAATATATTTTATATTTGTTTAATATATAATATATACAATATATTTTATATTTGTTTAATATAT	TTTATAATATATACAATATATTTTATATTTGTTTAATATATAATATATACAATATATTTTATATTTGTTTAATATATTTATAATATATACAATATATTTTATATTTGTTTAATATATAATATATACAATATATTTTATATTTGTTTAATATAT	.	PASS	END=182653875;HOMLEN=0;SVLEN=72;SVTYPE=DUP:TANDEM;NTLEN=0	GT:AD	0/1:21,10
chr3	183449645	.	ACCAGCAGGCTGGTGTGTTTATGTCTCTACCGAGTCATTAGTTAAGGTCTGCCCTCAGGGAGACCTAACTT	ACCAGCAGGCTGGTGTGTTTATGTCTCTACCGAGTCATTAGTTAAGGTCTGCCCTCAGGGAGACCTAACTTCCAGCAGGCTGGTGTGTTTATGTCTCTACCGAGTCATTAGTTAAGGTCTGCCCTCAGGGAGACCTAACTT	.	PASS	END=183449715;HOMLEN=0;SVLEN=70;SVTYPE=DUP:TANDEM;NTLEN=0	GT:AD	0/1:61,44
chr3	186714169	.	ACAGAAAGAAAAGAAAAAGAAAAAGAAAGAAAGAAAAGAAGGAAAGAAACAAAGAA	ACAGAAAGAAAAGAAAAAGAAAAAGAAAGAAAGAAAAGAAGGAAAGAAACAAAGAACAGAAAGAAAAGAAAAAGAAAAAGAAAGAAAGAAAAGAAGGAAAGAAACAAAGAA	.	PASS	END=186714224;HOMLEN=0;SVLEN=54;SVTYPE=DUP:TANDEM;NTLEN=0	GT:AD	0/0:58,6
chr3	195501842	.	TGGTATCACAGTGGTAGATATAGTGGAGCTGCTCTGTATGATATCACAGTGGTACATGTAGTAAAGCTCCGCTGTATA	TGGTATCACAGTGGTAGATATAGTGGAGCTGCTCTGTATGATATCACAGTGGTACATGTAGTAAAGCTCCGCTGTATAGGTATCACAGTGGTAGATATAGTGGAGCTGCTCTGTATGATATCACAGTGGTACATGTAGTAAAGCTCCGCTGTATA	.	PASS	END=195501919;HOMLEN=0;SVLEN=73;SVTYPE=DUP:TANDEM;NTLEN=0	GT:AD	0/0:53,4
chr3	195699989	.	TTGTACAGAATGGTGTGTGCTGTGCTATCCAGGAACACATTTATTATCATTATCAAGTATTGTGTAC	TTGTACAGAATGGTGTGTGCTGTGCTATCCAGGAACACATTTATTATCATTATCAAGTATTGTGTACTGTACAGAATGGTGTGTGCTGTGCTATCCAGGAACACATTTATTATCATTATCAAGTATTGTGTAC	.	PASS	END=195700055;HOMLEN=0;SVLEN=66;SVTYPE=DUP:TANDEM;NTLEN=0	GT:AD	0/0:0,2
chr3	195835895	.	CTCTCCCAGGGATGGCCTCCACCAGGGCTGCAGCAGAGCCTCGGCCATCTCTCAGCC	CTCTCCCAGGGATGGCCTCCACCAGGGCTGCAGCAGAGCCTCGGCCATCTCTCAGCCTCTCCCAGGGATGGCCTCCACCAGGGCTGCAGCAGAGCCTCGGCCATCTCTCAGCC	.	PASS	END=195835951;HOMLEN=0;SVLEN=55;SVTYPE=DUP:TANDEM;NTLEN=0	GT:AD	0/1:48,33
chr3	196096890	.	GGACTCCCCTGAACCCCTGGGAAGACGCAGCTCAACAGCCAGTCCACACGAACC	GGACTCCCCTGAACCCCTGGGAAGACGCAGCTCAACAGCCAGTCCACACGAACCGACTCCCCTGAACCCCTGGGAAGACGCAGCTCAACAGCCAGTCCACACGAACC	.	PASS	END=196096943;HOMLEN=0;SVLEN=51;SVTYPE=DUP:TANDEM;NTLEN=0	GT:AD	0/1:44,31
chr3	196100162	.	AGAAGGAAGGGAAGTGCTGGGTATTGAAGGGGATGGAAGGGAAGCGCTGGTCTAAGTGACT	AGAAGGAAGGGAAGTGCTGGGTATTGAAGGGGATGGAAGGGAAGCGCTGGTCTAAGTGACTGAAGGAAGGGAAGTGCTGGGTATTGAAGGGGATGGAAGGGAAGCGCTGGTCTAAGTGACT	.	PASS	END=196100222;HOMLEN=0;SVLEN=60;SVTYPE=DUP:TANDEM;NTLEN=0	GT:AD	0/0:51,7
chr3	197384139	.	CGTAGTGTATTTGCGAGAGTTTACGATCTGCAGCGCATTTGGGATAGTTTACCATCTG	CGTAGTGTATTTGCGAGAGTTTACGATCTGCAGCGCATTTGGGATAGTTTACCATCTGGTAGTGTATTTGCGAGAGTTTACGATCTGCAGCGCATTTGGGATAGTTTACCATCTG	.	PASS	END=197384196;HOMLEN=0;SVLEN=56;SVTYPE=DUP:TANDEM;NTLEN=0	GT:AD	0/0:97,3
chr3	197390645	.	CGATAGTTTACTATCTGCAGCACATTTGGGATAGTTTACTATCTGCAGCACATTTCG	CGATAGTTTACTATCTGCAGCACATTTGGGATAGTTTACTATCTGCAGCACATTTCGGATAGTTTACTATCTGCAGCACATTTGGGATAGTTTACTATCTGCAGCACATTTCG	.	PASS	END=197390701;HOMLEN=0;SVLEN=56;SVTYPE=DUP:TANDEM;NTLEN=0	GT:AD	0/0:121,6
chr4	651235	.	GTCACAGGCGGGGCAGGGGCTGAGGCGGCGATGTCAACAGCAGTGGGGCCG	GTCACAGGCGGGGCAGGGGCTGAGGCGGCGATGTCAACAGCAGTGGGGCCGTCACAGGCGGGGCAGGGGCTGAGGCGGCGATGTCAACAGCAGTGGGGCCG	.	PASS	END=651285;HOMLEN=0;SVLEN=50;SVTYPE=DUP:TANDEM;NTLEN=0	GT:AD	0/0:55,2
chr4	679156	.	CGGCCCTGAAGCTGCAAGGTGATGGCCCTGGCCGCCCTTGGTTCCATCAGAGCTGGCAGAGAGCATCCCAGGGTGAGACAGGGTGGGTGGGACAGCCCAAGCCTGGAAACTCAGA	CGGCCCTGAAGCTGCAAGGTGATGGCCCTGGCCGCCCTTGGTTCCATCAGAGCTGGCAGAGAGCATCCCAGGGTGAGACAGGGTGGGTGGGACAGCCCAAGCCTGGAAACTCAGAGGCCCTGAAGCTGCAAGGTGATGGCCCTGGCCGCCCTTGGTTCCATCAGAGCTGGCAGAGAGCATCCCAGGGTGAGACAGGGTGGGTGGGACAGCCCAAGCCTGGAAACTCAGA	.	PASS	END=679270;HOMLEN=0;SVLEN=113;SVTYPE=DUP:TANDEM;NTLEN=0	GT:AD	0/1:58,29
chr4	2336927	.	GAGTGAGGAGGTGAGGAGTGAGGGGGTGAGGAGTTAGGTGGTGAGGAGTGAGGAGGTGAGGAGTTAGGAGGTGGGGA	GAGTGAGGAGGTGAGGAGTGAGGGGGTGAGGAGTTAGGTGGTGAGGAGTGAGGAGGTGAGGAGTTAGGAGGTGGGGAAGTGAGGAGGTGAGGAGTGAGGGGGTGAGGAGTTAGGTGGTGAGGAGTGAGGAGGTGAGGAGTTAGGAGGTGGGGA	.	PASS	END=2337003;HOMLEN=0;SVLEN=76;SVTYPE=DUP:TANDEM;NTLEN=0	GT:AD	0/0:49,3
chr4	2961219	.	TTAATATTGTTAGTATATTAATATATAGTAACTATATTAATAATATAGTTAGTATATTAATATATAGTAACTATATTAAT	TTAATATTGTTAGTATATTAATATATAGTAACTATATTAATAATATAGTTAGTATATTAATATATAGTAACTATATTAATTAATATTGTTAGTATATTAATATATAGTAACTATATTAATAATATAGTTAGTATATTAATATATAGTAACTATATTAAT	.	PASS	END=2961298;HOMLEN=0;SVLEN=78;SVTYPE=DUP:TANDEM;NTLEN=0	GT:AD	0/1:84,21
chr4	3815203	.	GTATACTATACTACACTATACCCACTCCATCAGGCTGTACTGCACTCTACTATGGTTCACTATAGTCCACTATACTATACTATACTCCACTATACTATAGTATACCCACTCCATCAGGCTGTACTACACTCTACTGTACTCCAATATAC	GTATACTATACTACACTATACCCACTCCATCAGGCTGTACTGCACTCTACTATGGTTCACTATAGTCCACTATACTATACTATACTCCACTATACTATAGTATACCCACTCCATCAGGCTGTACTACACTCTACTGTACTCCAATATACTATACTATACTACACTATACCCACTCCATCAGGCTGTACTGCACTCTACTATGGTTCACTATAGTCCACTATACTATACTATACTCCACTATACTATAGTATACCCACTCCATCAGGCTGTACTACACTCTACTGTACTCCAATATAC	.	PASS	END=3815351;HOMLEN=0;SVLEN=511;SVTYPE=DUP:TANDEM;NTLEN=0	GT:AD	0/0:62,15
chr4	4357810	.	TTCCAAATTCATCCCTGTTGGCGCATGTGTCAGAATGTCCTTCCTTTTTAAGGCTGGACAATACTTTACTGTACGGACAGACCACATTTTATTTATCCATCCTTCCATGGATGGACACCTGGGTTGCTTCCACCT	TTCCAAATTCATCCCTGTTGGCGCATGTGTCAGAATGTCCTTCCTTTTTAAGGCTGGACAATACTTTACTGTACGGACAGACCACATTTTATTTATCCATCCTTCCATGGATGGACACCTGGGTTGCTTCCACCTTCCAAATTCATCCCTGTTGGCGCATGTGTCAGAATGTCCTTCCTTTTTAAGGCTGGACAATACTTTACTGTACGGACAGACCACATTTTATTTATCCATCCTTCCATGGATGGACACCTGGGTTGCTTCCACCT	.	PASS	END=4357944;HOMLEN=0;SVLEN=133;SVTYPE=DUP:TANDEM;NTLEN=0	GT:AD	0/1:61,17
chr4	6879793	.	GAACTCCCTTCCCAACACACCCATCTGCAGTGCCCCCCCTCACCATCTGTACTGTGTCACTG	GAACTCCCTTCCCAACACACCCATCTGCAGTGCCCCCCCTCACCATCTGTACTGTGTCACTGAACTCCCTTCCCAACACACCCATCTGCAGTGCCCCCCCTCACCATCTGTACTGTGTCACTG	.	PASS	END=6879854;HOMLEN=0;SVLEN=61;SVTYPE=DUP:TANDEM;NTLEN=0	GT:AD	0/0:40,3
chr4	7486274	.	CTGGCCCACAGTCAGCTGGGTCCTCACTGCTGCTGTTGGAGCGCCCGCAGGCC	CTGGCCCACAGTCAGCTGGGTCCTCACTGCTGCTGTTGGAGCGCCCGCAGGCCTGGCCCACAGTCAGCTGGGTCCTCACTGCTGCTGTTGGAGCGCCCGCAGGCC	.	PASS	END=7486326;HOMLEN=0;SVLEN=52;SVTYPE=DUP:TANDEM;NTLEN=0	GT:AD	0/0:45,3
chr4	8552376	.	CCATGACTTAAGTCCCTCTCATGCCTGCAACTTTCCTGGAGTTCTCTCCCTGCCAAGGGCATCCCCATCCTCCCGACTGTCCAACTCAAACCCTCAGAAGCATCTGTGGCTTCTGTTGCTCTGTC	CCATGACTTAAGTCCCTCTCATGCCTGCAACTTTCCTGGAGTTCTCTCCCTGCCAAGGGCATCCCCATCCTCCCGACTGTCCAACTCAAACCCTCAGAAGCATCTGTGGCTTCTGTTGCTCTGTCCATGACTTAAGTCCCTCTCATGCCTGCAACTTTCCTGGAGTTCTCTCCCTGCCAAGGGCATCCCCATCCTCCCGACTGTCCAACTCAAACCCTCAGAAGCATCTGTGGCTTCTGTTGCTCTGTC	.	PASS	END=8552500;HOMLEN=0;SVLEN=124;SVTYPE=DUP:TANDEM;NTLEN=0	GT:AD	0/1:62,23
chr4	9440437	.	TTAATGGGTTGTAATTATGAAATGAGAGAATCAAAGGTATGCTCAGAGTTTTTGTTCGTTTTTGTTTTTTAACCTAAACAACTAGGTACATGAGCCCATCATTGAGAGAGCAAGACTAAAGGGAGTGAGTATTAACAGAGAAAGTGGTATGAATCAAAAATTCATTTTGGAATTCTTGAGTTGC	TTAATGGGTTGTAATTATGAAATGAGAGAATCAAAGGTATGCTCAGAGTTTTTGTTCGTTTTTGTTTTTTAACCTAAACAACTAGGTACATGAGCCCATCATTGAGAGAGCAAGACTAAAGGGAGTGAGTATTAACAGAGAAAGTGGTATGAATCAAAAATTCATTTTGGAATTCTTGAGTTGCTAATGGGTTGTAATTATGAAATGAGAGAATCAAAGGTATGCTCAGAGTTTTTGTTCGTTTTTGTTTTTTAACCTAAACAACTAGGTACATGAGCCCATCATTGAGAGAGCAAGACTAAAGGGAGTGAGTATTAACAGAGAAAGTGGTATGAATCAAAAATTCATTTTGGAATTCTTGAGTTGC	.	PASS	END=9440620;HOMLEN=0;SVLEN=183;SVTYPE=DUP:TANDEM;NTLEN=0	GT:AD	0/0:59,11
chr4	10667741	.	AATCCCTTTTCCATGGGCGGCCACATTGGCATCATTTCTCAGTTCATCTTCCAGAAAACACCTCCTGTCCCCACCAAGAAAAGGGAACTGGGGCTCACAGTG	AATCCCTTTTCCATGGGCGGCCACATTGGCATCATTTCTCAGTTCATCTTCCAGAAAACACCTCCTGTCCCCACCAAGAAAAGGGAACTGGGGCTCACAGTGATCCCTTTTCCATGGGCGGCCACATTGGCATCATTTCTCAGTTCATCTTCCAGAAAACACCTCCTGTCCCCACCAAGAAAAGGGAACTGGGGCTCACAGTG	.	PASS	END=10667842;HOMLEN=0;SVLEN=101;SVTYPE=DUP:TANDEM;NTLEN=0	GT:AD	0/1:40,11
chr4	27731332	.	ACACACACACACACACACATACATGCATAATGTTTTTCTCAACCTGTTTTTTTCATATAACATATATATGTCATATATATATAT	ACACACACACACACACACATACATGCATAATGTTTTTCTCAACCTGTTTTTTTCATATAACATATATATGTCATATATATATATCACACACACACACACACATACATGCATAATGTTTTTCTCAACCTGTTTTTTTCATATAACATATATATGTCATATATATATAT	.	PASS	END=27731415;HOMLEN=0;SVLEN=82;SVTYPE=DUP:TANDEM;NTLEN=0	GT:AD	0/0:33,7
chr4	31840144	.	AGTCTATCATCGTAATTTTGTCCCTGTCATCTCATCCTTCAACCCCCAGCGCCTGTCGCACATGCCTCTATATGTCTGAAAACCACTTATCGAATAGATTTAAATTATTTTTGGTGGAGGCTCTTTA	AGTCTATCATCGTAATTTTGTCCCTGTCATCTCATCCTTCAACCCCCAGCGCCTGTCGCACATGCCTCTATATGTCTGAAAACCACTTATCGAATAGATTTAAATTATTTTTGGTGGAGGCTCTTTAGTCTATCATCGTAATTTTGTCCCTGTCATCTCATCCTTCAACCCCCAGCGCCTGTCGCACATGCCTCTATATGTCTGAAAACCACTTATCGAATAGATTTAAATTATTTTTGGTGGAGGCTCTTTA	.	PASS	END=31840270;HOMLEN=0;SVLEN=125;SVTYPE=DUP:TANDEM;NTLEN=0	GT:AD	0/1:44,21
chr4	37532945	.	GACTTTGGGGACTTGGGGGGAACAGTGGGAGGGGGGCGAGGGATAAAAGACTACAAATGTGGTGCAGTGTGTACTGCTTTGATGATGGGTGCACCAAAAATCTCACAAATCATCTG	GACTTTGGGGACTTGGGGGGAACAGTGGGAGGGGGGCGAGGGATAAAAGACTACAAATGTGGTGCAGTGTGTACTGCTTTGATGATGGGTGCACCAAAAATCTCACAAATCATCTGACTTTGGGGACTTGGGGGGAACAGTGGGAGGGGGGCGAGGGATAAAAGACTACAAATGTGGTGCAGTGTGTACTGCTTTGATGATGGGTGCACCAAAAATCTCACAAATCATCTG	.	PASS	END=37533060;HOMLEN=0;SVLEN=113;SVTYPE=DUP:TANDEM;NTLEN=0	GT:AD	0/0:32,3
chr4	43945467	.	ATTCAGTGTATATTCATGGAAACAGAATGCTTTCACTAGTCCGAAATTCTCCC	ATTCAGTGTATATTCATGGAAACAGAATGCTTTCACTAGTCCGAAATTCTCCCTTCAGTGTATATTCATGGAAACAGAATGCTTTCACTAGTCCGAAATTCTCCC	.	PASS	END=43945519;HOMLEN=0;SVLEN=52;SVTYPE=DUP:TANDEM;NTLEN=0	GT:AD	0/1:33,13
chr4	46231022	.	CATAGTAATCAAAGTATGAAATTGATATGCAAAAATCCAGAATACCATAACACTAATCTAT	CATAGTAATCAAAGTATGAAATTGATATGCAAAAATCCAGAATACCATAACACTAATCTATATAGTAATCAAAGTATGAAATTGATATGCAAAAATCCAGAATACCATAACACTAATCTAT	.	PASS	END=46231082;HOMLEN=0;SVLEN=58;SVTYPE=DUP:TANDEM;NTLEN=0	GT:AD	0/1:38,20
chr4	46762214	.	ATATGTATATTATTTATATATTAAATATATTATATATTTAATATATAATATATTTAATATATATGTAAC	ATATGTATATTATTTATATATTAAATATATTATATATTTAATATATAATATATTTAATATATATGTAACTATGTATATTATTTATATATTAAATATATTATATATTTAATATATAATATATTTAATATATATGTAAC	.	PASS	END=46762282;HOMLEN=0;SVLEN=67;SVTYPE=DUP:TANDEM;NTLEN=0	GT:AD	0/0:27,4
chr4	52288912	.	CCTATTTAGGAGCTGTTCATTTGCTCATCCAGCAACTTAAAGAGCACCCAGAATACACTAGACAATAAAGACGGAGCAATTACCAGGA	CCTATTTAGGAGCTGTTCATTTGCTCATCCAGCAACTTAAAGAGCACCCAGAATACACTAGACAATAAAGACGGAGCAATTACCAGGACTATTTAGGAGCTGTTCATTTGCTCATCCAGCAACTTAAAGAGCACCCAGAATACACTAGACAATAAAGACGGAGCAATTACCAGGA	.	PASS	END=52288999;HOMLEN=0;SVLEN=87;SVTYPE=DUP:TANDEM;NTLEN=0	GT:AD	0/1:47,31
chr4	57429012	.	ATGGTTTCACCATGTTGGCCAGGCTGGTCTCGAACTCCTGACCTCAGGTGATCCACCTGCCTCGGCCTCCCAAAGTGCTGGGATTATAGGCATGAGCCACCACCCTTGGCCAAATTGGTGTTCTTTCCTTTTCTTTCTTTCTTTCTTTCTTTCTTTCTTTCTTTCTTTCTTTCTTTCTTTCTTTCTTTCTTTCTTTCCTTCCTTCCTTCCTTCCTTCCTTCCTTCCTTCCTTCCTTCTTTCCTTCTTTCCTTCTTTCTTTCTTTCTTTCTTTCTTTCTTTCTTTCTTTCTTTCTTTCTTTCTTTCTTTCTTTCTTATCTCTCTCCCTCTCTTTTTTTTTTTTTTTGACAGAGCCTCGCTCTGTTGCCCAGACTGGAGTGCAGTGCCATGACCTTGGCTC…	ATGGTTTCACCATGTTGGCCAGGCTGGTCTCGAACTCCTGACCTCAGGTGATCCACCTGCCTCGGCCTCCCAAAGTGCTGGGATTATAGGCATGAGCCACCACCCTTGGCCAAATTGGTGTTCTTTCCTTTTCTTTCTTTCTTTCTTTCTTTCTTTCTTTCTTTCTTTCTTTCTTTCTTTCTTTCTTTCTTTCTTTCCTTCCTTCCTTCCTTCCTTCCTTCCTTCCTTCCTTCCTTCTTTCCTTCTTTCCTTCTTTCTTTCTTTCTTTCTTTCTTTCTTTCTTTCTTTCTTTCTTTCTTTCTTTCTTTCTTTCTTATCTCTCTCCCTCTCTTTTTTTTTTTTTTTGACAGAGCCTCGCTCTGTTGCCCAGACTGGAGTGCAGTGCCATGACCTTGGCTC…	.	PASS	END=57429530;HOMLEN=0;SVLEN=516;SVTYPE=DUP:TANDEM;NTLEN=0	GT:AD	0/0:36,4
chr4	63860068	.	TATATACATATACTATAAATATAATACATATACTATATATGTATTATACATATACTATATATGTATTATACATATACTATAAATATAATAA	TATATACATATACTATAAATATAATACATATACTATATATGTATTATACATATACTATATATGTATTATACATATACTATAAATATAATAAATATACATATACTATAAATATAATACATATACTATATATGTATTATACATATACTATATATGTATTATACATATACTATAAATATAATAA	.	PASS	END=63860158;HOMLEN=0;SVLEN=66;SVTYPE=DUP:TANDEM;NTLEN=0	GT:AD	0/0:35,3
chr4	64975341	.	ATAGACTTAGCAGTTTCTATAGAAGTTTCTACAGAAACTTACCAGTTTCTGTAGAAGTTTCTACAGAA	ATAGACTTAGCAGTTTCTATAGAAGTTTCTACAGAAACTTACCAGTTTCTGTAGAAGTTTCTACAGAATAGACTTAGCAGTTTCTATAGAAGTTTCTACAGAAACTTACCAGTTTCTGTAGAAGTTTCTACAGAA	.	PASS	END=64975408;HOMLEN=0;SVLEN=64;SVTYPE=DUP:TANDEM;NTLEN=0	GT:AD	0/0:41,7
chr4	78420484	.	CAACATTAGTTCTATACCTGAAAAATTTAGAAACAACAGGCAAATCTGCAGCCCCTACAGCATTTATCACAAGCAGAGTGATAATTACAAATTCAGTTCTTAGAA	CAACATTAGTTCTATACCTGAAAAATTTAGAAACAACAGGCAAATCTGCAGCCCCTACAGCATTTATCACAAGCAGAGTGATAATTACAAATTCAGTTCTTAGAAAACATTAGTTCTATACCTGAAAAATTTAGAAACAACAGGCAAATCTGCAGCCCCTACAGCATTTATCACAAGCAGAGTGATAATTACAAATTCAGTTCTTAGAA	.	PASS	END=78420588;HOMLEN=0;SVLEN=103;SVTYPE=DUP:TANDEM;NTLEN=0	GT:AD	0/1:56,26
chr4	98045990	.	ACATTGTTCTGCTGAGTGGTATCCATAAGTCCCTTAAGTGATCTTCATAGTTTTTT	ACATTGTTCTGCTGAGTGGTATCCATAAGTCCCTTAAGTGATCTTCATAGTTTTTTCATTGTTCTGCTGAGTGGTATCCATAAGTCCCTTAAGTGATCTTCATAGTTTTTT	.	PASS	END=98046045;HOMLEN=0;SVLEN=55;SVTYPE=DUP:TANDEM;NTLEN=0	GT:AD	0/0:33,4
chr4	103173550	.	CAATATTTGCAAAATATTTGCAATATTTGCAGAAATATTTGCAAAATATTTGCAATATTTGCAGAA	CAATATTTGCAAAATATTTGCAATATTTGCAGAAATATTTGCAAAATATTTGCAATATTTGCAGAAAATATTTGCAAAATATTTGCAATATTTGCAGAAATATTTGCAAAATATTTGCAATATTTGCAGAA	.	PASS	END=103173615;HOMLEN=0;SVLEN=64;SVTYPE=DUP:TANDEM;NTLEN=0	GT:AD	0/0:39,7
chr4	111808927	.	GGGGGAAGGAAGCAATGTTGATGTTTAAGGGCAAAGCCAGTGTAATGTATGGAAAGCAAAGAGAAGCTCTGGGGTTAATGACTGTTGGGCCACCAATTTCTGCACAAGAGCCAGAACA	GGGGGAAGGAAGCAATGTTGATGTTTAAGGGCAAAGCCAGTGTAATGTATGGAAAGCAAAGAGAAGCTCTGGGGTTAATGACTGTTGGGCCACCAATTTCTGCACAAGAGCCAGAACAGGGGAAGGAAGCAATGTTGATGTTTAAGGGCAAAGCCAGTGTAATGTATGGAAAGCAAAGAGAAGCTCTGGGGTTAATGACTGTTGGGCCACCAATTTCTGCACAAGAGCCAGAACA	.	PASS	END=111809044;HOMLEN=0;SVLEN=117;SVTYPE=DUP:TANDEM;NTLEN=0	GT:AD	0/0:37,7
chr4	114520777	.	GTGTGTGTATATATACACATATATGTGTGTATATGTGTGTATATATGTACA	GTGTGTGTATATATACACATATATGTGTGTATATGTGTGTATATATGTACATGTGTGTATATATACACATATATGTGTGTATATGTGTGTATATATGTACA	.	PASS	END=114520827;HOMLEN=0;SVLEN=50;SVTYPE=DUP:TANDEM;NTLEN=0	GT:AD	0/0:33,2
chr4	117739851	.	TATATATTTTTATATAAATATATATTTATATAAATATATAAATTATTTTTATATATTT	TATATATTTTTATATAAATATATATTTATATAAATATATAAATTATTTTTATATATTTATATATTTTTATATAAATATATATTTATATAAATATATAAATTATTTTTATATATTT	.	PASS	END=117739908;HOMLEN=0;SVLEN=56;SVTYPE=DUP:TANDEM;NTLEN=0	GT:AD	0/0:22,2
chr4	119993635	.	AATGTTATCTGAAACAAAATACTGAGTAATGTCAGGCCTCCGAGCCCAAGCCAAGCCATCGC	AATGTTATCTGAAACAAAATACTGAGTAATGTCAGGCCTCCGAGCCCAAGCCAAGCCATCGCATGTTATCTGAAACAAAATACTGAGTAATGTCAGGCCTCCGAGCCCAAGCCAAGCCATCGC	.	PASS	END=119993696;HOMLEN=0;SVLEN=61;SVTYPE=DUP:TANDEM;NTLEN=0	GT:AD	0/1:53,32
chr4	142285421	.	TGGATTGAGGCTCATGACCTCAGATATACCATGAAGGGAGGTGACATCTCTAGGTGACCTAA	TGGATTGAGGCTCATGACCTCAGATATACCATGAAGGGAGGTGACATCTCTAGGTGACCTAAGGATTGAGGCTCATGACCTCAGATATACCATGAAGGGAGGTGACATCTCTAGGTGACCTAA	.	PASS	END=142285482;HOMLEN=0;SVLEN=61;SVTYPE=DUP:TANDEM;NTLEN=0	GT:AD	0/1:24,6
chr4	145691864	.	GCATCACACAATATATTCATGTAACATACCTGCACATGTACCCCTTGAGTCTAAAAAAAAAGCCTACTAAATGTTGGTAAGGATGCCTAACAATAAGATCTCTGATATAC	GCATCACACAATATATTCATGTAACATACCTGCACATGTACCCCTTGAGTCTAAAAAAAAAGCCTACTAAATGTTGGTAAGGATGCCTAACAATAAGATCTCTGATATACCATCACACAATATATTCATGTAACATACCTGCACATGTACCCCTTGAGTCTAAAAAAAAAGCCTACTAAATGTTGGTAAGGATGCCTAACAATAAGATCTCTGATATAC	.	PASS	END=145691973;HOMLEN=0;SVLEN=108;SVTYPE=DUP:TANDEM;NTLEN=0	GT:AD	0/1:47,12
chr4	150090160	.	CTTTGGGAGGCCGAGGCAGGCGGATCACCTGAGGTTGGGAGTTTGAGACCAGCCTGACCAACATGGAGAAACCCCGTCTCTACTAAAAATACAAAAATTAGCTGAGCGTGGTGGCGCACGACTGTAATCCCAGCTACTCGGGAGGCTGAGGCAGGAGAATCTCTTGAACCTGGGAGGCAGAGGTTGTGGTGATCCAAGATCGCGCCATTACACTCCACTCCAGCCTGGGCAACAAGATCAAAACTCCATCTCAAAATAATGATAAAAACAAAACAAAACAAAACAAAAAAACGCACAATGAAAATTCCCATAGTGAGCTCCTGTAGATTT	CTTTGGGAGGCCGAGGCAGGCGGATCACCTGAGGTTGGGAGTTTGAGACCAGCCTGACCAACATGGAGAAACCCCGTCTCTACTAAAAATACAAAAATTAGCTGAGCGTGGTGGCGCACGACTGTAATCCCAGCTACTCGGGAGGCTGAGGCAGGAGAATCTCTTGAACCTGGGAGGCAGAGGTTGTGGTGATCCAAGATCGCGCCATTACACTCCACTCCAGCCTGGGCAACAAGATCAAAACTCCATCTCAAAATAATGATAAAAACAAAACAAAACAAAACAAAAAAACGCACAATGAAAATTCCCATAGTGAGCTCCTGTAGATTTTTTGGGAGGCCGAGGCAGGCGGATCACCTGAGGTTGGGAGTTTGAGACCAGCCTGACCAACATGGAGAA…	.	PASS	END=150090489;HOMLEN=0;SVLEN=327;SVTYPE=DUP:TANDEM;NTLEN=0	GT:AD	0/0:38,6
chr4	151280052	.	AATAGGCAGGGCGGAAGGAAACCCAGGTCATGTCAGACTATCAAACCCGAAACAACTAGA	AATAGGCAGGGCGGAAGGAAACCCAGGTCATGTCAGACTATCAAACCCGAAACAACTAGAATAGGCAGGGCGGAAGGAAACCCAGGTCATGTCAGACTATCAAACCCGAAACAACTAGA	.	PASS	END=151280111;HOMLEN=0;SVLEN=56;SVTYPE=DUP:TANDEM;NTLEN=0	GT:AD	0/0:35,7
chr4	154189481	.	GCTGAAACCAACTCATCCCCACTCTGGTCTCATTTCCTCTCCTTGGATAACAGTCACAGA	GCTGAAACCAACTCATCCCCACTCTGGTCTCATTTCCTCTCCTTGGATAACAGTCACAGACTGAAACCAACTCATCCCCACTCTGGTCTCATTTCCTCTCCTTGGATAACAGTCACAGA	.	PASS	END=154189540;HOMLEN=0;SVLEN=59;SVTYPE=DUP:TANDEM;NTLEN=0	GT:AD	0/1:47,28
chr4	156660547	.	GTCATCCAAACAAGAAGACTTACATATATCCCCAGAAGAGGACTGTGACTCTAGTAGCAATTACAGGCCTGCATTTTTCTGAAGCTCTGTCTTTGGAAGAGTCACTCCTGGCCAAGACAAAACAGTTGGTGACAACAT	GTCATCCAAACAAGAAGACTTACATATATCCCCAGAAGAGGACTGTGACTCTAGTAGCAATTACAGGCCTGCATTTTTCTGAAGCTCTGTCTTTGGAAGAGTCACTCCTGGCCAAGACAAAACAGTTGGTGACAACATTCATCCAAACAAGAAGACTTACATATATCCCCAGAAGAGGACTGTGACTCTAGTAGCAATTACAGGCCTGCATTTTTCTGAAGCTCTGTCTTTGGAAGAGTCACTCCTGGCCAAGACAAAACAGTTGGTGACAACAT	.	PASS	END=156660684;HOMLEN=0;SVLEN=137;SVTYPE=DUP:TANDEM;NTLEN=0	GT:AD	0/1:47,15
chr4	158106677	.	AGATATATATATCTATGGATAGATATGTATAGATTTATATCTATGGATAGATATGTATAGATATATATCTATGGATAGATATGTATAG	AGATATATATATCTATGGATAGATATGTATAGATTTATATCTATGGATAGATATGTATAGATATATATCTATGGATAGATATGTATAGGATATATATATCTATGGATAGATATGTATAGATTTATATCTATGGATAGATATGTATAGATATATATCTATGGATAGATATGTATAG	.	PASS	END=158106764;HOMLEN=0;SVLEN=84;SVTYPE=DUP:TANDEM;NTLEN=0	GT:AD	0/0:61,8
chr4	167663470	.	TGTATATATGTGTATATAATGTATATACATATATGTGTATATAATGCACATAC	TGTATATATGTGTATATAATGTATATACATATATGTGTATATAATGCACATACGTATATATGTGTATATAATGTATATACATATATGTGTATATAATGCACATAC	.	PASS	END=167663522;HOMLEN=0;SVLEN=50;SVTYPE=DUP:TANDEM;NTLEN=0	GT:AD	0/0:30,6
chr4	167788028	.	ATTTATTTAATTATTTAATAAATAATTAAGCAAATTATTTAAGCAATTTAAATTT	ATTTATTTAATTATTTAATAAATAATTAAGCAAATTATTTAAGCAATTTAAATTTTTTATTTAATTATTTAATAAATAATTAAGCAAATTATTTAAGCAATTTAAATTT	.	PASS	END=167788082;HOMLEN=0;SVLEN=52;SVTYPE=DUP:TANDEM;NTLEN=0	GT:AD	0/0:50,3
chr4	169787156	.	CGCTCCCTATGATGTGAAGAGTAACATCATCCCTTCCCCCCTGGATATTATGGACAATATCGTAGGGGGGTGTACAACCCCTGGGATATGGGGAGCAACATCATTTTCTCCCTCCCCGGATGTTACCAACAATATCACAGGGGGGTGTACA	CGCTCCCTATGATGTGAAGAGTAACATCATCCCTTCCCCCCTGGATATTATGGACAATATCGTAGGGGGGTGTACAACCCCTGGGATATGGGGAGCAACATCATTTTCTCCCTCCCCGGATGTTACCAACAATATCACAGGGGGGTGTACAGCTCCCTATGATGTGAAGAGTAACATCATCCCTTCCCCCCTGGATATTATGGACAATATCGTAGGGGGGTGTACAACCCCTGGGATATGGGGAGCAACATCATTTTCTCCCTCCCCGGATGTTACCAACAATATCACAGGGGGGTGTACA	.	PASS	END=169787306;HOMLEN=0;SVLEN=149;SVTYPE=DUP:TANDEM;NTLEN=0	GT:AD	0/0:45,7
chr4	173399527	.	AAGAGGAAAGTGGGGAATGGCTAGCTGCGCACCTCTTCCCCTTTCACAGTTTTCCTAGCCATCTAGATCTGTTACAAAATCCTGGTAGAAGATACGTTCCAATTCACCTTCCATTTCTCACCCAAAGACTCATTAGTAGTC	AAGAGGAAAGTGGGGAATGGCTAGCTGCGCACCTCTTCCCCTTTCACAGTTTTCCTAGCCATCTAGATCTGTTACAAAATCCTGGTAGAAGATACGTTCCAATTCACCTTCCATTTCTCACCCAAAGACTCATTAGTAGTCAGAGGAAAGTGGGGAATGGCTAGCTGCGCACCTCTTCCCCTTTCACAGTTTTCCTAGCCATCTAGATCTGTTACAAAATCCTGGTAGAAGATACGTTCCAATTCACCTTCCATTTCTCACCCAAAGACTCATTAGTAGTC	.	PASS	END=173399667;HOMLEN=0;SVLEN=140;SVTYPE=DUP:TANDEM;NTLEN=0	GT:AD	0/0:47,9
chr4	173483845	.	AATATATATTTCATATTACATATGTTATATATATTTCATATAATATATGTTATATATA	AATATATATTTCATATTACATATGTTATATATATTTCATATAATATATGTTATATATAATATATATTTCATATTACATATGTTATATATATTTCATATAATATATGTTATATATA	.	PASS	END=173483902;HOMLEN=0;SVLEN=50;SVTYPE=DUP:TANDEM;NTLEN=0	GT:AD	0/0:29,3
chr4	175181009	.	TTTTCCTTCAATACCTAGTTTATTGAGAGTTTTTAACACGAAGGGATGTTGAATATTATCGTATG	TTTTCCTTCAATACCTAGTTTATTGAGAGTTTTTAACACGAAGGGATGTTGAATATTATCGTATGTTTCCTTCAATACCTAGTTTATTGAGAGTTTTTAACACGAAGGGATGTTGAATATTATCGTATG	.	PASS	END=175181073;HOMLEN=0;SVLEN=63;SVTYPE=DUP:TANDEM;NTLEN=0	GT:AD	0/0:38,6
chr4	176523765	.	CTATCTGATTATATTTATCAGAAAAAGGACGTTTGCAGCTTAATTTGAATTTTCTAT	CTATCTGATTATATTTATCAGAAAAAGGACGTTTGCAGCTTAATTTGAATTTTCTATTATCTGATTATATTTATCAGAAAAAGGACGTTTGCAGCTTAATTTGAATTTTCTAT	.	PASS	END=176523821;HOMLEN=0;SVLEN=56;SVTYPE=DUP:TANDEM;NTLEN=0	GT:AD	0/0:31,7
chr4	178005722	.	GGAACACACCAACAGGAACTAGAACAAAAAAAGCAAACCAACCCCTAAGCTAGCAGAAGAAAAGCAATAACTAAAATCAGAAAAGAACTGAATGAACTTGAGATGCAAAAGTCCATACAAGAGATCAGTGAAACCAAGAGCTGTTTCTTCCAAAGAATAAACAAAGTTGATAGAGCACTAGTTAGATTAACAAAGAAAAATGAGAAGATCCAAATAAGCTTAAGTGCAATCAGAGATAACAAAGATGACATTATAACTGATCCCACAGAAACACAAAAGATCCTTAGAGACTATTAAGAACACGCTATACATACAAATTAGAAAATCTAGAGGAAATGGATCAACTTCTGGAAACTACAATCTCCCAAAATTGGACCAGGAAGAAAACAAAATCCTGTC…	GGAACACACCAACAGGAACTAGAACAAAAAAAGCAAACCAACCCCTAAGCTAGCAGAAGAAAAGCAATAACTAAAATCAGAAAAGAACTGAATGAACTTGAGATGCAAAAGTCCATACAAGAGATCAGTGAAACCAAGAGCTGTTTCTTCCAAAGAATAAACAAAGTTGATAGAGCACTAGTTAGATTAACAAAGAAAAATGAGAAGATCCAAATAAGCTTAAGTGCAATCAGAGATAACAAAGATGACATTATAACTGATCCCACAGAAACACAAAAGATCCTTAGAGACTATTAAGAACACGCTATACATACAAATTAGAAAATCTAGAGGAAATGGATCAACTTCTGGAAACTACAATCTCCCAAAATTGGACCAGGAAGAAAACAAAATCCTGTC…	.	PASS	END=178006241;HOMLEN=0;SVLEN=517;SVTYPE=DUP:TANDEM;NTLEN=0	GT:AD	0/1:54,17
chr4	178229824	.	TTGTGAAACAATACATTGTTCCACAATGTGAAACAATACATTGTTCCACAATGTGAAACAATACATTGTTCCACAA	TTGTGAAACAATACATTGTTCCACAATGTGAAACAATACATTGTTCCACAATGTGAAACAATACATTGTTCCACAATGTGAAACAATACATTGTTCCACAATGTGAAACAATACATTGTTCCACAATGTGAAACAATACATTGTTCCACAA	.	PASS	END=178229899;HOMLEN=0;SVLEN=75;SVTYPE=DUP:TANDEM;NTLEN=0	GT:AD	0/0:43,9
chr4	186297898	.	AAAACACACATGAAACAAGCACACAGCACACAAAATACACACATGAAACGCACATACATATGAAACACGC	AAAACACACATGAAACAAGCACACAGCACACAAAATACACACATGAAACGCACATACATATGAAACACGCAAACACACATGAAACAAGCACACAGCACACAAAATACACACATGAAACGCACATACATATGAAACACGC	.	PASS	END=186297967;HOMLEN=0;SVLEN=69;SVTYPE=DUP:TANDEM;NTLEN=0	GT:AD	0/1:36,17
chr4	186465481	.	TGAAACAAGAAAATTTTAAATTAAATATATATTATATATATTTAGTACACATATATTTAAAATCAT	TGAAACAAGAAAATTTTAAATTAAATATATATTATATATATTTAGTACACATATATTTAAAATCATGAAACAAGAAAATTTTAAATTAAATATATATTATATATATTTAGTACACATATATTTAAAATCAT	.	PASS	END=186465546;HOMLEN=0;SVLEN=64;SVTYPE=DUP:TANDEM;NTLEN=0	GT:AD	0/1:49,23
chr4	188869461	.	TTTAATATCATATACATATGTACTGAGGGCCTACTGCATGTCTATAGTTATAGTAGTGACACACATCACATATGAGCTCCCACTTCCATCTCAC	TTTAATATCATATACATATGTACTGAGGGCCTACTGCATGTCTATAGTTATAGTAGTGACACACATCACATATGAGCTCCCACTTCCATCTCACTTAATATCATATACATATGTACTGAGGGCCTACTGCATGTCTATAGTTATAGTAGTGACACACATCACATATGAGCTCCCACTTCCATCTCAC	.	PASS	END=188869554;HOMLEN=0;SVLEN=93;SVTYPE=DUP:TANDEM;NTLEN=0	GT:AD	0/1:35,23
chr4	189508175	.	TTTTCATTGAATCTGTAAATCAATTTGAGTAATATGCTTATCTAAGTAATATTAAATCTTCCACTTAAGAAATACAGAATGCCCTTCTATTTACACAGGTCTTCTTACACTTTTTCAACAAGGTTCTGCAGTTTTCACTGTGCAAGTTCTACGC	TTTTCATTGAATCTGTAAATCAATTTGAGTAATATGCTTATCTAAGTAATATTAAATCTTCCACTTAAGAAATACAGAATGCCCTTCTATTTACACAGGTCTTCTTACACTTTTTCAACAAGGTTCTGCAGTTTTCACTGTGCAAGTTCTACGCTTTCATTGAATCTGTAAATCAATTTGAGTAATATGCTTATCTAAGTAATATTAAATCTTCCACTTAAGAAATACAGAATGCCCTTCTATTTACACAGGTCTTCTTACACTTTTTCAACAAGGTTCTGCAGTTTTCACTGTGCAAGTTCTACGC	.	PASS	END=189508328;HOMLEN=0;SVLEN=153;SVTYPE=DUP:TANDEM;NTLEN=0	GT:AD	0/0:0,3
chr4	190177765	.	CCATCACCTGGGTGATCAGTGCAGAGTTATGTCACAATGCCCCCTTTTGGCAGAGCCTAGACAAGGGTTAC	CCATCACCTGGGTGATCAGTGCAGAGTTATGTCACAATGCCCCCTTTTGGCAGAGCCTAGACAAGGGTTACCATCACCTGGGTGATCAGTGCAGAGTTATGTCACAATGCCCCCTTTTGGCAGAGCCTAGACAAGGGTTAC	.	PASS	END=190177835;HOMLEN=0;SVLEN=69;SVTYPE=DUP:TANDEM;NTLEN=0	GT:AD	0/0:1471,2
chr4	190179409	.	CACCTGGGTGATCATTGCAGGGATATGTCACAAAGCACCCTGTAAGCAGATCCTAGAGAAGAGTTATATCACCTGGGTGATCAGTGCAGAGATATGTCACAAGCCCCCTGTAGGCAGAGCCTAGACAAGAGTTATATCACCTGGGTGATCAGTGCAGTGATATGTCACAATGCTGTGTAGCCAGAGCCTAGACAAAAGTTACAGCACCTGGGAGATCAGTGCAGAGATATGTCACAATGTCCCCAGTAGGCAGAGACCAGGCAAGAGTTGGATCACCTCGGGATCAGTGCAGAGATATGTCTCAATCCCCCTGTGGGCACAGCCTAGACAAGAGTTACATCACCTCGGTTAACAGTGCAGAGATATGTCAAAATGCCCCTGTAGGCAAGCCTACACAAG…	CACCTGGGTGATCATTGCAGGGATATGTCACAAAGCACCCTGTAAGCAGATCCTAGAGAAGAGTTATATCACCTGGGTGATCAGTGCAGAGATATGTCACAAGCCCCCTGTAGGCAGAGCCTAGACAAGAGTTATATCACCTGGGTGATCAGTGCAGTGATATGTCACAATGCTGTGTAGCCAGAGCCTAGACAAAAGTTACAGCACCTGGGAGATCAGTGCAGAGATATGTCACAATGTCCCCAGTAGGCAGAGACCAGGCAAGAGTTGGATCACCTCGGGATCAGTGCAGAGATATGTCTCAATCCCCCTGTGGGCACAGCCTAGACAAGAGTTACATCACCTCGGTTAACAGTGCAGAGATATGTCAAAATGCCCCTGTAGGCAAGCCTACACAAG…	.	PASS	END=190180022;HOMLEN=0;SVLEN=612;SVTYPE=DUP:TANDEM;NTLEN=0	GT:AD	0/0:2142,33
chr4	190179538	.	AGTTATATCACCTGGGTGATCAGTGCAGTGATATGTCACAATGCTGTGTAGCCAGAGCCTAGACAAAA	AGTTATATCACCTGGGTGATCAGTGCAGTGATATGTCACAATGCTGTGTAGCCAGAGCCTAGACAAAAGTTATATCACCTGGGTGATCAGTGCAGTGATATGTCACAATGCTGTGTAGCCAGAGCCTAGACAAAA	.	PASS	END=190179605;HOMLEN=0;SVLEN=67;SVTYPE=DUP:TANDEM;NTLEN=0	GT:AD	0/0:16466,3
chr4	190179834	.	AGAGATATGTCACAATACCCCCTGTAAGCAGAGCCTAGACAAGAGTTACATCACCTGGGTGATCAGTGCAGAG	AGAGATATGTCACAATACCCCCTGTAAGCAGAGCCTAGACAAGAGTTACATCACCTGGGTGATCAGTGCAGAGGAGATATGTCACAATACCCCCTGTAAGCAGAGCCTAGACAAGAGTTACATCACCTGGGTGATCAGTGCAGAG	.	PASS	END=190179906;HOMLEN=0;SVLEN=69;SVTYPE=DUP:TANDEM;NTLEN=0	GT:AD	0/0:7417,2
chr5	490196	.	AGGCCTCCAGCATCCGTGTCACCTGGGGAGCGGCCTGCCCCAGGGGGCACAGCGAT	AGGCCTCCAGCATCCGTGTCACCTGGGGAGCGGCCTGCCCCAGGGGGCACAGCGATGGCCTCCAGCATCCGTGTCACCTGGGGAGCGGCCTGCCCCAGGGGGCACAGCGAT	.	PASS	END=490251;HOMLEN=0;SVLEN=55;SVTYPE=DUP:TANDEM;NTLEN=0	GT:AD	0/1:60,21
chr5	561796	.	CTCAGCTGACGGGAGGGCGACAACACAGGCCCCCGCAGAGGGGCGCAGCTGACGGGACGGCGCCGACACAGGCCCCCGCAGAGGGGTTCAGCTCAGGGGACGGCGCCGACACAGGCCCCCGCAGAGGGGCTCAGCTCAGGGGACGGCGCCGACACAGGCCCCCGCAGAGGGGTTCAGCTCAGGGGACGGCGACGACACAGGCCCCCGCAGAGGGGTTCAGCTCAGGGGACGGCGACGACACAGGCCCCCGCAGAGGGGTTCAGCTCAGGGGACGGCGCCGACACAGGCCCCCGCAGAGGGGCTCAGCTCAGGGGACGGCGCCGACACAGGCCCCCGCAGAGGGGCG	CTCAGCTGACGGGAGGGCGACAACACAGGCCCCCGCAGAGGGGCGCAGCTGACGGGACGGCGCCGACACAGGCCCCCGCAGAGGGGTTCAGCTCAGGGGACGGCGCCGACACAGGCCCCCGCAGAGGGGCTCAGCTCAGGGGACGGCGCCGACACAGGCCCCCGCAGAGGGGTTCAGCTCAGGGGACGGCGACGACACAGGCCCCCGCAGAGGGGTTCAGCTCAGGGGACGGCGACGACACAGGCCCCCGCAGAGGGGTTCAGCTCAGGGGACGGCGCCGACACAGGCCCCCGCAGAGGGGCTCAGCTCAGGGGACGGCGCCGACACAGGCCCCCGCAGAGGGGCGTCAGCTGACGGGAGGGCGACAACACAGGCCCCCGCAGAGGGGCGCAGCTGACG…	.	PASS	END=562141;HOMLEN=0;SVLEN=344;SVTYPE=DUP:TANDEM;NTLEN=0	GT:AD	0/0:0,2
chr5	661207	.	GTGTCACCCCCAACAGAACCTGTCCCTCTCTCCTGGTGTCACCCCTGACAGAACCTGTCCCTCTCTCCTGGTGTCACCCCCGACAGAACCTGTCCCTGTCTCCTCT	GTGTCACCCCCAACAGAACCTGTCCCTCTCTCCTGGTGTCACCCCTGACAGAACCTGTCCCTCTCTCCTGGTGTCACCCCCGACAGAACCTGTCCCTGTCTCCTCTTGTCACCCCCAACAGAACCTGTCCCTCTCTCCTGGTGTCACCCCTGACAGAACCTGTCCCTCTCTCCTGGTGTCACCCCCGACAGAACCTGTCCCTGTCTCCTCT	.	PASS	END=661312;HOMLEN=0;SVLEN=105;SVTYPE=DUP:TANDEM;NTLEN=0	GT:AD	0/0:57,2
chr5	1845406	.	TCTCTCTCTATCTCTATATGTGTCTCCATCTCTGTCTCTATCTCTATCATCTTTATCTCTATTTCTGTCTTTATATCTGTCTCTGTCTCTATCTCTATATCTCTCTCTATCTCTATATGTGTCTCCATCTCTGTCTCTATCTCTATCATCTTTATCTCTGTTTCTGTCTCTATCTCTCTATCTCTCTCTGTCTCTATATGTGTCTCCATCTCTGTCTCTATCTCTATCATCTTTATCTCTATTTCTGTCTTTATATCTGTCTCTGTCTCTATCTCTATATCTCTCTCTATCTCTATATGTGTCTCCATCTCTATCTCTGTCTCTATCATCTTTGTCTCTATTTCTGTCTTTATATCTGTCTCTGTCTCTATCTCTATATGTGTCTCCGTCTCCATCTCT…	TCTCTCTCTATCTCTATATGTGTCTCCATCTCTGTCTCTATCTCTATCATCTTTATCTCTATTTCTGTCTTTATATCTGTCTCTGTCTCTATCTCTATATCTCTCTCTATCTCTATATGTGTCTCCATCTCTGTCTCTATCTCTATCATCTTTATCTCTGTTTCTGTCTCTATCTCTCTATCTCTCTCTGTCTCTATATGTGTCTCCATCTCTGTCTCTATCTCTATCATCTTTATCTCTATTTCTGTCTTTATATCTGTCTCTGTCTCTATCTCTATATCTCTCTCTATCTCTATATGTGTCTCCATCTCTATCTCTGTCTCTATCATCTTTGTCTCTATTTCTGTCTTTATATCTGTCTCTGTCTCTATCTCTATATGTGTCTCCGTCTCCATCTCT…	.	PASS	END=1845955;HOMLEN=0;SVLEN=549;SVTYPE=DUP:TANDEM;NTLEN=0	GT:AD	0/0:70,3
chr5	1867301	.	TGGGGAGAGGGTGTGTGGGGAGAGGGTGTGTGGGGAGAGGGTGTGTGGGAAGAAGGTGTGTGGGGAGAGGGTTTCTGTGTGGGAGAGGGTGTGTGGGGAGAGGGTGTGTGGGAAGAAGGTGTGT	TGGGGAGAGGGTGTGTGGGGAGAGGGTGTGTGGGGAGAGGGTGTGTGGGAAGAAGGTGTGTGGGGAGAGGGTTTCTGTGTGGGAGAGGGTGTGTGGGGAGAGGGTGTGTGGGAAGAAGGTGTGTGGGGAGAGGGTGTGTGGGGAGAGGGTGTGTGGGGAGAGGGTGTGTGGGAAGAAGGTGTGTGGGGAGAGGGTTTCTGTGTGGGAGAGGGTGTGTGGGGAGAGGGTGTGTGGGAAGAAGGTGTGT	.	PASS	END=1867424;HOMLEN=0;SVLEN=122;SVTYPE=DUP:TANDEM;NTLEN=0	GT:AD	0/0:79,2
chr5	1984699	.	TGTGTTTCAGCCCTGAGCCCCTGTTGAAGCTTTACCAATAAATAATCCTTTAGCCAGGACGATGGGGCCAAATAAACCTGG	TGTGTTTCAGCCCTGAGCCCCTGTTGAAGCTTTACCAATAAATAATCCTTTAGCCAGGACGATGGGGCCAAATAAACCTGGGTGTTTCAGCCCTGAGCCCCTGTTGAAGCTTTACCAATAAATAATCCTTTAGCCAGGACGATGGGGCCAAATAAACCTGG	.	PASS	END=1984779;HOMLEN=0;SVLEN=78;SVTYPE=DUP:TANDEM;NTLEN=0	GT:AD	0/1:60,19
chr5	2225748	.	TAATATATAATAATAGATTATATTATATATACTATAGTATATATAATATAATAAATTATATTATATATACTATAGTATATATAATAT	TAATATATAATAATAGATTATATTATATATACTATAGTATATATAATATAATAAATTATATTATATATACTATAGTATATATAATATAATATATAATAATAGATTATATTATATATACTATAGTATATATAATATAATAAATTATATTATATATACTATAGTATATATAATAT	.	PASS	END=2225834;HOMLEN=0;SVLEN=76;SVTYPE=DUP:TANDEM;NTLEN=0	GT:AD	0/0:33,4
chr5	2633579	.	ATGTTCGGGGGGTAGAGCCACGATCCGTGTTCGGGGGGTAGAGCCACGATCCGTG	ATGTTCGGGGGGTAGAGCCACGATCCGTGTTCGGGGGGTAGAGCCACGATCCGTGTGTTCGGGGGGTAGAGCCACGATCCGTGTTCGGGGGGTAGAGCCACGATCCGTG	.	PASS	END=2633633;HOMLEN=0;SVLEN=52;SVTYPE=DUP:TANDEM;NTLEN=0	GT:AD	0/0:40,2
chr5	3323640	.	GGTGGTGTGTGATGTGTGGCGTGTGGTATGAGTTGTGTGGTATCTGTGGTGTGTGATGTGTGTGTTGTGTGTGTGGTGTGTGATGCAGGTGGTGTGTGATGTGTGGCGTGTGGTATGAGTTGTGTGGTGTCTGTAGTGTGTGATGTGTGTGTGGTGTATTGTGTATGT	GGTGGTGTGTGATGTGTGGCGTGTGGTATGAGTTGTGTGGTATCTGTGGTGTGTGATGTGTGTGTTGTGTGTGTGGTGTGTGATGCAGGTGGTGTGTGATGTGTGGCGTGTGGTATGAGTTGTGTGGTGTCTGTAGTGTGTGATGTGTGTGTGGTGTATTGTGTATGTGTGGTGTGTGATGTGTGGCGTGTGGTATGAGTTGTGTGGTATCTGTGGTGTGTGATGTGTGTGTTGTGTGTGTGGTGTGTGATGCAGGTGGTGTGTGATGTGTGGCGTGTGGTATGAGTTGTGTGGTGTCTGTAGTGTGTGATGTGTGTGTGGTGTATTGTGTATGT	.	PASS	END=3323807;HOMLEN=0;SVLEN=250;SVTYPE=DUP:TANDEM;NTLEN=0	GT:AD	0/0:177,8
chr5	3660120	.	TGCAGGAATTCTATATGATGACCTGCCCGTTATGACCTCACAGAACCTTCCCCCCTCTG	TGCAGGAATTCTATATGATGACCTGCCCGTTATGACCTCACAGAACCTTCCCCCCTCTGGCAGGAATTCTATATGATGACCTGCCCGTTATGACCTCACAGAACCTTCCCCCCTCTG	.	PASS	END=3660178;HOMLEN=0;SVLEN=58;SVTYPE=DUP:TANDEM;NTLEN=0	GT:AD	0/0:108,4
chr5	3728079	.	ACATATGCCCAAACACACACTCATATGCTCACACACAAACACATACTCTAGCACACATGCTCATAC	ACATATGCCCAAACACACACTCATATGCTCACACACAAACACATACTCTAGCACACATGCTCATACCATATGCCCAAACACACACTCATATGCTCACACACAAACACATACTCTAGCACACATGCTCATAC	.	PASS	END=3728144;HOMLEN=0;SVLEN=64;SVTYPE=DUP:TANDEM;NTLEN=0	GT:AD	0/0:51,2
chr5	4095292	.	GTATATATGTATACATATATTTGTATACATATGTGTATACATATATATGTATACATATATTTGTATACATATGTGTATACATATATA	GTATATATGTATACATATATTTGTATACATATGTGTATACATATATATGTATACATATATTTGTATACATATGTGTATACATATATATATATATGTATACATATATTTGTATACATATGTGTATACATATATATGTATACATATATTTGTATACATATGTGTATACATATATA	.	PASS	END=4095378;HOMLEN=0;SVLEN=80;SVTYPE=DUP:TANDEM;NTLEN=0	GT:AD	0/0:35,8
chr5	4189768	.	TATATATATATACTTTATATGTATATACTGTATATATATACTTTATATGTATATACTGTATATATATACTTTATATGTATATACTG	TATATATATATACTTTATATGTATATACTGTATATATATACTTTATATGTATATACTGTATATATATACTTTATATGTATATACTGATATATATATACTTTATATGTATATACTGTATATATATACTTTATATGTATATACTGTATATATATACTTTATATGTATATACTG	.	PASS	END=4189853;HOMLEN=0;SVLEN=84;SVTYPE=DUP:TANDEM;NTLEN=0	GT:AD	0/1:44,11
chr5	6322206	.	GAACAGTCTCACAATGGGAGCACTATTTCACAGTAGGAGCACAGTCTCGCAGTGGGAGCACAGTCTCG	GAACAGTCTCACAATGGGAGCACTATTTCACAGTAGGAGCACAGTCTCGCAGTGGGAGCACAGTCTCGAACAGTCTCACAATGGGAGCACTATTTCACAGTAGGAGCACAGTCTCGCAGTGGGAGCACAGTCTCG	.	PASS	END=6322273;HOMLEN=0;SVLEN=59;SVTYPE=DUP:TANDEM;NTLEN=0	GT:AD	0/0:36,2
chr5	6830777	.	CGCATGCACACATACACACGTGCACGCACCATGCACACACATGCACACACACACACAGACACTCATGTACGCACCATGTGCACACACACGCATGCACATGCAGGCACACTCACACATGCATGCACCATGCATGCACACATGCACACGCACACACAGACACATTCTTACACATGCATGCACCATGCAAACACACATGCACGCACACACAGGCACACTCTCACACGTGCACGCACCATGCACACACACAT	CGCATGCACACATACACACGTGCACGCACCATGCACACACATGCACACACACACACAGACACTCATGTACGCACCATGTGCACACACACGCATGCACATGCAGGCACACTCACACATGCATGCACCATGCATGCACACATGCACACGCACACACAGACACATTCTTACACATGCATGCACCATGCAAACACACATGCACGCACACACAGGCACACTCTCACACGTGCACGCACCATGCACACACACATGCATGCACACATACACACGTGCACGCACCATGCACACACATGCACACACACACACAGACACTCATGTACGCACCATGTGCACACACACGCATGCACATGCAGGCACACTCACACATGCATGCACCATGCATGCACACATGCACACGCACAC…	.	PASS	END=6831024;HOMLEN=0;SVLEN=247;SVTYPE=DUP:TANDEM;NTLEN=0	GT:AD	0/0:45,2
chr5	7371367	.	CCTCCACCATCACCTTCATTACCACCACTGCCTCCACCATCACCACTACCTCCACCAACACCACCACCATCATCACCACCATCACCTCCACCGTCACCACCACCACCTTCACTACCACCACTACCTCCACCGTCACCACTACCTCCACCAACACCACCACCAGCATCATCACCACCACCACCTCCACCGTCACCACCACCACCACCTTTGTTACCACCACTACCTCCACCAATACCACAACCAACGACCTCCACCATCACCACCATCACTACCACCATCACCATTATCACCACCACCTCCATCATCA	CCTCCACCATCACCTTCATTACCACCACTGCCTCCACCATCACCACTACCTCCACCAACACCACCACCATCATCACCACCATCACCTCCACCGTCACCACCACCACCTTCACTACCACCACTACCTCCACCGTCACCACTACCTCCACCAACACCACCACCAGCATCATCACCACCACCACCTCCACCGTCACCACCACCACCACCTTTGTTACCACCACTACCTCCACCAATACCACAACCAACGACCTCCACCATCACCACCATCACTACCACCATCACCATTATCACCACCACCTCCATCATCACTCCACCATCACCTTCATTACCACCACTGCCTCCACCATCACCACTACCTCCACCAACACCACCACCATCATCACCACCATCACCTCCACCG…	.	PASS	END=7371673;HOMLEN=0;SVLEN=304;SVTYPE=DUP:TANDEM;NTLEN=0	GT:AD	0/0:39,4
chr5	8581120	.	GGCACCTGCCCCATTCCTCCAACCCAGCCCCTCCTAGAACCTGCTCCCTCCTCACCCTGCTCCCCTCCTCAT	GGCACCTGCCCCATTCCTCCAACCCAGCCCCTCCTAGAACCTGCTCCCTCCTCACCCTGCTCCCCTCCTCATGCACCTGCCCCATTCCTCCAACCCAGCCCCTCCTAGAACCTGCTCCCTCCTCACCCTGCTCCCCTCCTCAT	.	PASS	END=8581191;HOMLEN=0;SVLEN=69;SVTYPE=DUP:TANDEM;NTLEN=0	GT:AD	0/0:43,3
chr5	18762507	.	TAATATAAATATATATTTAATATATATTAAATATACATTTAATATAAATATATATTTAATATATATTAAATATACATTT	TAATATAAATATATATTTAATATATATTAAATATACATTTAATATAAATATATATTTAATATATATTAAATATACATTTAATATAAATATATATTTAATATATATTAAATATACATTTAATATAAATATATATTTAATATATATTAAATATACATTT	.	PASS	END=18762585;HOMLEN=0;SVLEN=78;SVTYPE=DUP:TANDEM;NTLEN=0	GT:AD	0/0:73,4
chr5	26896478	.	GAAATGAAATGAATTTCATTTCATTATAGAATAGAATGAAATGAAAATTTCATTTCATTATACAATAGAATGAAATGAAA	GAAATGAAATGAATTTCATTTCATTATAGAATAGAATGAAATGAAAATTTCATTTCATTATACAATAGAATGAAATGAAAAAATGAAATGAATTTCATTTCATTATAGAATAGAATGAAATGAAAATTTCATTTCATTATACAATAGAATGAAATGAAA	.	PASS	END=26896557;HOMLEN=0;SVLEN=68;SVTYPE=DUP:TANDEM;NTLEN=0	GT:AD	0/0:51,5
chr5	28818391	.	GAGAAGGAGGGGGAGGAAGAGGAAGAGGAAGAAGGAGGAGGCGGAGGAGGGGGAGGAAGA	GAGAAGGAGGGGGAGGAAGAGGAAGAGGAAGAAGGAGGAGGCGGAGGAGGGGGAGGAAGAAGAAGGAGGGGGAGGAAGAGGAAGAGGAAGAAGGAGGAGGCGGAGGAGGGGGAGGAAGA	.	PASS	END=28818450;HOMLEN=0;SVLEN=55;SVTYPE=DUP:TANDEM;NTLEN=0	GT:AD	0/0:32,2
chr5	35583883	.	TGGAATGGAGGAATGAAGTATGTTGAATTGAGAAACATCCAGAGGGACGATTATGGTA	TGGAATGGAGGAATGAAGTATGTTGAATTGAGAAACATCCAGAGGGACGATTATGGTAGGAATGGAGGAATGAAGTATGTTGAATTGAGAAACATCCAGAGGGACGATTATGGTA	.	PASS	END=35583940;HOMLEN=0;SVLEN=57;SVTYPE=DUP:TANDEM;NTLEN=0	GT:AD	0/0:45,9
chr5	38759791	.	ACTGTGATATATATGTGATATATATGTCATATATATTATATATGTGATATATATGTGATATATATGTCATATATATTATATA	ACTGTGATATATATGTGATATATATGTCATATATATTATATATGTGATATATATGTGATATATATGTCATATATATTATATACTGTGATATATATGTGATATATATGTCATATATATTATATATGTGATATATATGTGATATATATGTCATATATATTATATA	.	PASS	END=38759872;HOMLEN=0;SVLEN=80;SVTYPE=DUP:TANDEM;NTLEN=0	GT:AD	0/0:70,7
chr5	45376251	.	AGAATATAGAATATATATTCTATATAGAATATATAGATATATATTGTATTAT	AGAATATAGAATATATATTCTATATAGAATATATAGATATATATTGTATTATGAATATAGAATATATATTCTATATAGAATATATAGATATATATTGTATTAT	.	PASS	END=45376302;HOMLEN=0;SVLEN=50;SVTYPE=DUP:TANDEM;NTLEN=0	GT:AD	0/0:30,4
chr5	53523406	.	TAATATAATATATGTATATTATATATTTATATAGTATATGTATATATTATATATTTATATAATATATGTATATA	TAATATAATATATGTATATTATATATTTATATAGTATATGTATATATTATATATTTATATAATATATGTATATAAATATAATATATGTATATTATATATTTATATAGTATATGTATATATTATATATTTATATAATATATGTATATA	.	PASS	END=53523479;HOMLEN=0;SVLEN=56;SVTYPE=DUP:TANDEM;NTLEN=0	GT:AD	0/0:30,5
chr5	68262715	.	GCATGTATACATATATACATGTAGATGCATGTAGATACATGTATACATATATACATGTAGATGCATGTAGATAC	GCATGTATACATATATACATGTAGATGCATGTAGATACATGTATACATATATACATGTAGATGCATGTAGATACCATGTATACATATATACATGTAGATGCATGTAGATACATGTATACATATATACATGTAGATGCATGTAGATAC	.	PASS	END=68262788;HOMLEN=0;SVLEN=72;SVTYPE=DUP:TANDEM;NTLEN=0	GT:AD	0/0:38,9
chr5	79137029	.	AATATACATATGAATATATATATGAATATACATATATGAATATATATATTATA	AATATACATATGAATATATATATGAATATACATATATGAATATATATATTATAATATACATATGAATATATATATGAATATACATATATGAATATATATATTATA	.	PASS	END=79137081;HOMLEN=0;SVLEN=52;SVTYPE=DUP:TANDEM;NTLEN=0	GT:AD	0/0:46,3
chr5	80600298	.	TAACTTACATAATATATAAATATATATTATAAATATATACTTACATAATATATAAATATATATTAGAAATATATACTTATATAATATATAAATATATATTAGAAATATAT	TAACTTACATAATATATAAATATATATTATAAATATATACTTACATAATATATAAATATATATTAGAAATATATACTTATATAATATATAAATATATATTAGAAATATATAACTTACATAATATATAAATATATATTATAAATATATACTTACATAATATATAAATATATATTAGAAATATATACTTATATAATATATAAATATATATTAGAAATATAT	.	PASS	END=80600407;HOMLEN=0;SVLEN=108;SVTYPE=DUP:TANDEM;NTLEN=0	GT:AD	0/0:92,11
chr5	96896863	.	TGTAAGTCATATGTTGGGTAACGATAGACTGTTATTTAATCTAGAAAGTAACAGAATAATTGTGAATGTTTATAAATAGCTATATATTGTCAGTCAACCATAT	TGTAAGTCATATGTTGGGTAACGATAGACTGTTATTTAATCTAGAAAGTAACAGAATAATTGTGAATGTTTATAAATAGCTATATATTGTCAGTCAACCATATGTAAGTCATATGTTGGGTAACGATAGACTGTTATTTAATCTAGAAAGTAACAGAATAATTGTGAATGTTTATAAATAGCTATATATTGTCAGTCAACCATAT	.	PASS	END=96896965;HOMLEN=0;SVLEN=100;SVTYPE=DUP:TANDEM;NTLEN=0	GT:AD	0/1:69,35
chr5	100925423	.	AATAGTACCAAGATTAGTCCAATACAACAGTATAAAATTTATAGGCACCATGAACAATGTACTTTATACAAAACAAAAAGCCTCCTGAATTCTAGA	AATAGTACCAAGATTAGTCCAATACAACAGTATAAAATTTATAGGCACCATGAACAATGTACTTTATACAAAACAAAAAGCCTCCTGAATTCTAGAATAGTACCAAGATTAGTCCAATACAACAGTATAAAATTTATAGGCACCATGAACAATGTACTTTATACAAAACAAAAAGCCTCCTGAATTCTAGA	.	PASS	END=100925518;HOMLEN=0;SVLEN=92;SVTYPE=DUP:TANDEM;NTLEN=0	GT:AD	0/0:42,6
chr5	107013511	.	TCTTCACATAATGTGAAATATATATATATATTTCACATAATGTGGAATATATATATATTTCACATAATGTGG	TCTTCACATAATGTGAAATATATATATATATTTCACATAATGTGGAATATATATATATTTCACATAATGTGGCTTCACATAATGTGAAATATATATATATATTTCACATAATGTGGAATATATATATATTTCACATAATGTGG	.	PASS	END=107013582;HOMLEN=0;SVLEN=58;SVTYPE=DUP:TANDEM;NTLEN=0	GT:AD	0/0:44,5
chr5	113935588	.	TACTTTGATATGGAATGTTTAAGCTAAATATTTATATGTTGCTTAGGTAAACTACTATATATGGTTTGCGGTATTGACTG	TACTTTGATATGGAATGTTTAAGCTAAATATTTATATGTTGCTTAGGTAAACTACTATATATGGTTTGCGGTATTGACTGACTTTGATATGGAATGTTTAAGCTAAATATTTATATGTTGCTTAGGTAAACTACTATATATGGTTTGCGGTATTGACTG	.	PASS	END=113935667;HOMLEN=0;SVLEN=79;SVTYPE=DUP:TANDEM;NTLEN=0	GT:AD	0/0:32,7
chr5	122086952	.	TTCTGTTTCACTAATCTATTTACCTATTCCTATACCAATACCATATTGTCTTGTTTATTGTAGCTTTCTAGTAAGTCTTCAAATCAGGTAGTGAAAGTCTTCCAACTTCATGTTTTTTTCCAAAACTAT	TTCTGTTTCACTAATCTATTTACCTATTCCTATACCAATACCATATTGTCTTGTTTATTGTAGCTTTCTAGTAAGTCTTCAAATCAGGTAGTGAAAGTCTTCCAACTTCATGTTTTTTTCCAAAACTATTCTGTTTCACTAATCTATTTACCTATTCCTATACCAATACCATATTGTCTTGTTTATTGTAGCTTTCTAGTAAGTCTTCAAATCAGGTAGTGAAAGTCTTCCAACTTCATGTTTTTTTCCAAAACTAT	.	PASS	END=122087080;HOMLEN=0;SVLEN=128;SVTYPE=DUP:TANDEM;NTLEN=0	GT:AD	0/0:47,7
chr5	127246856	.	AAAATAATATATACTATATAATAGTATATATTATACAATAATATATACTATATAATAGTATATATTATAC	AAAATAATATATACTATATAATAGTATATATTATACAATAATATATACTATATAATAGTATATATTATACAAATAATATATACTATATAATAGTATATATTATACAATAATATATACTATATAATAGTATATATTATAC	.	PASS	END=127246925;HOMLEN=0;SVLEN=68;SVTYPE=DUP:TANDEM;NTLEN=0	GT:AD	0/0:29,3
chr5	143756549	.	GATAATCTCTAATTGAAAGGGTTTCTGCTAATGTCACTATAGTTTGGGTCA	GATAATCTCTAATTGAAAGGGTTTCTGCTAATGTCACTATAGTTTGGGTCAATAATCTCTAATTGAAAGGGTTTCTGCTAATGTCACTATAGTTTGGGTCA	.	PASS	END=143756599;HOMLEN=0;SVLEN=50;SVTYPE=DUP:TANDEM;NTLEN=0	GT:AD	0/1:41,14
chr5	168228580	.	ACTTTTAAAGTATGTTCTTTGCACTCAAGGAATTGAGGGTCTGATAAAATATGCAGACACAGGATGATCACAGGTTAAGTGAAAAGACAGAGGTACATGC	ACTTTTAAAGTATGTTCTTTGCACTCAAGGAATTGAGGGTCTGATAAAATATGCAGACACAGGATGATCACAGGTTAAGTGAAAAGACAGAGGTACATGCCTTTTAAAGTATGTTCTTTGCACTCAAGGAATTGAGGGTCTGATAAAATATGCAGACACAGGATGATCACAGGTTAAGTGAAAAGACAGAGGTACATGC	.	PASS	END=168228679;HOMLEN=0;SVLEN=99;SVTYPE=DUP:TANDEM;NTLEN=0	GT:AD	0/1:40,10
chr5	169332815	.	GTAGCTGGGATTACAGGTGCGCACCACCACACTCAGTTAATTTTTGTATTTTTCGTAGACTCAGGGTTTCACCATGTTGACCAGGCTGGTCTTGAACTCCTGAGCTCAAGCAATCTGCCCACCTCGGCCTTCCAAAGT	GTAGCTGGGATTACAGGTGCGCACCACCACACTCAGTTAATTTTTGTATTTTTCGTAGACTCAGGGTTTCACCATGTTGACCAGGCTGGTCTTGAACTCCTGAGCTCAAGCAATCTGCCCACCTCGGCCTTCCAAAGTTAGCTGGGATTACAGGTGCGCACCACCACACTCAGTTAATTTTTGTATTTTTCGTAGACTCAGGGTTTCACCATGTTGACCAGGCTGGTCTTGAACTCCTGAGCTCAAGCAATCTGCCCACCTCGGCCTTCCAAAGT	.	PASS	END=169332952;HOMLEN=0;SVLEN=135;SVTYPE=DUP:TANDEM;NTLEN=0	GT:AD	0/0:36,6
chr5	175337924	.	AAAAGAGCCTGGTACCTCCCTCCCCTCTCTCATCCTTCCTCTCTCACCATGTGACACCTGCTCCCCTTTATCTTCCACTATGAGTGAAAGCTTCCTG	AAAAGAGCCTGGTACCTCCCTCCCCTCTCTCATCCTTCCTCTCTCACCATGTGACACCTGCTCCCCTTTATCTTCCACTATGAGTGAAAGCTTCCTGAAAGAGCCTGGTACCTCCCTCCCCTCTCTCATCCTTCCTCTCTCACCATGTGACACCTGCTCCCCTTTATCTTCCACTATGAGTGAAAGCTTCCTG	.	PASS	END=175338020;HOMLEN=0;SVLEN=96;SVTYPE=DUP:TANDEM;NTLEN=0	GT:AD	0/1:37,16
chr5	178301936	.	CGAAGCACAGCTTCAATGCTGCACCTCTGTGTGCGCCGGAGCACAGCCTCAAT	CGAAGCACAGCTTCAATGCTGCACCTCTGTGTGCGCCGGAGCACAGCCTCAATGAAGCACAGCTTCAATGCTGCACCTCTGTGTGCGCCGGAGCACAGCCTCAAT	.	PASS	END=178301988;HOMLEN=0;SVLEN=50;SVTYPE=DUP:TANDEM;NTLEN=0	GT:AD	0/0:28,5
chr6	834342	.	CTCCTTCCTTCCTTCCTTCCTTCCTTCCTACCTTCCTTCCTTCCTACCTTCCTTCCTTCCTTCCTTCCTACCTTCCTTCCTTCCTTCCTTCCT	CTCCTTCCTTCCTTCCTTCCTTCCTTCCTACCTTCCTTCCTTCCTACCTTCCTTCCTTCCTTCCTTCCTACCTTCCTTCCTTCCTTCCTTCCTTCCTTCCTTCCTTCCTTCCTTCCTTCCTACCTTCCTTCCTTCCTACCTTCCTTCCTTCCTTCCTTCCTACCTTCCTTCCTTCCTTCCTTCCT	.	PASS	END=834434;HOMLEN=0;SVLEN=92;SVTYPE=DUP:TANDEM;NTLEN=0	GT:AD	0/0:90,3
chr6	1051543	.	CTTCTTATAAAGCTGCCAGTCCCACTCCGAGGATAACCCATTAATCTATTAATCCAGTCATCCATGAATGGATTAATTCATTCATCAGGGAAGAGCCTTCCTGAAAGATCTCAACTCTCAATATTGCCATGTTGGGGATTAAATTTTAACACGAGTTTTGAAGGGGACAGACATTCAAACCATAGCAG	CTTCTTATAAAGCTGCCAGTCCCACTCCGAGGATAACCCATTAATCTATTAATCCAGTCATCCATGAATGGATTAATTCATTCATCAGGGAAGAGCCTTCCTGAAAGATCTCAACTCTCAATATTGCCATGTTGGGGATTAAATTTTAACACGAGTTTTGAAGGGGACAGACATTCAAACCATAGCAGTTCTTATAAAGCTGCCAGTCCCACTCCGAGGATAACCCATTAATCTATTAATCCAGTCATCCATGAATGGATTAATTCATTCATCAGGGAAGAGCCTTCCTGAAAGATCTCAACTCTCAATATTGCCATGTTGGGGATTAAATTTTAACACGAGTTTTGAAGGGGACAGACATTCAAACCATAGCAG	.	PASS	END=1051730;HOMLEN=0;SVLEN=187;SVTYPE=DUP:TANDEM;NTLEN=0	GT:AD	0/1:60,19
chr6	1053702	.	AGCCATAGCCACAGCCATAGACACGGCCATCAACACAGACGCAGACATCAACAGCAACGTAGACATAGACATAGTCATTAATGTAGGTATCAACAGCAACATAGACGTAGACATAGACCTAGACATG	AGCCATAGCCACAGCCATAGACACGGCCATCAACACAGACGCAGACATCAACAGCAACGTAGACATAGACATAGTCATTAATGTAGGTATCAACAGCAACATAGACGTAGACATAGACCTAGACATGGCCATAGCCACAGCCATAGACACGGCCATCAACACAGACGCAGACATCAACAGCAACGTAGACATAGACATAGTCATTAATGTAGGTATCAACAGCAACATAGACGTAGACATAGACCTAGACATG	.	PASS	END=1053828;HOMLEN=0;SVLEN=126;SVTYPE=DUP:TANDEM;NTLEN=0	GT:AD	0/0:157,4
chr6	1233843	.	ATGTCTATGTGTGGGCAGGAAGAAGCCAGAGGAGGCTGTCGGGGGACCGGGAGGACCTCGCCTGC	ATGTCTATGTGTGGGCAGGAAGAAGCCAGAGGAGGCTGTCGGGGGACCGGGAGGACCTCGCCTGCTGTCTATGTGTGGGCAGGAAGAAGCCAGAGGAGGCTGTCGGGGGACCGGGAGGACCTCGCCTGC	.	PASS	END=1233907;HOMLEN=0;SVLEN=64;SVTYPE=DUP:TANDEM;NTLEN=0	GT:AD	0/1:71,38
chr6	1534891	.	GTAGTGTGAGCTGTGCGGTGGGTGAGGAGTATAGAGTAATGAGATTGGCCAT	GTAGTGTGAGCTGTGCGGTGGGTGAGGAGTATAGAGTAATGAGATTGGCCATTAGTGTGAGCTGTGCGGTGGGTGAGGAGTATAGAGTAATGAGATTGGCCAT	.	PASS	END=1534942;HOMLEN=0;SVLEN=50;SVTYPE=DUP:TANDEM;NTLEN=0	GT:AD	0/0:48,2
chr6	2940604	.	GAAGTGGGTGAGACGACGAGCCCATTAGGAGGAACGGAACACTCACTGCGAAAGTTGCAATTTCATTTCTAT	GAAGTGGGTGAGACGACGAGCCCATTAGGAGGAACGGAACACTCACTGCGAAAGTTGCAATTTCATTTCTATAAGTGGGTGAGACGACGAGCCCATTAGGAGGAACGGAACACTCACTGCGAAAGTTGCAATTTCATTTCTAT	.	PASS	END=2940675;HOMLEN=0;SVLEN=70;SVTYPE=DUP:TANDEM;NTLEN=0	GT:AD	0/0:65,14
chr6	3146631	.	CGGGTCGGAGTGCTGGTTCGGGGTGGAGTGCTGGTGTGGTTTGGAGTGCTGGTTCCAGTTGAGTGCTGATTTGGGTCGGAGTGCTGGTTTGGGTTGAGTGCTGGTTT	CGGGTCGGAGTGCTGGTTCGGGGTGGAGTGCTGGTGTGGTTTGGAGTGCTGGTTCCAGTTGAGTGCTGATTTGGGTCGGAGTGCTGGTTTGGGTTGAGTGCTGGTTTGGGTCGGAGTGCTGGTTCGGGGTGGAGTGCTGGTGTGGTTTGGAGTGCTGGTTCCAGTTGAGTGCTGATTTGGGTCGGAGTGCTGGTTTGGGTTGAGTGCTGGTTT	.	PASS	END=3146737;HOMLEN=0;SVLEN=106;SVTYPE=DUP:TANDEM;NTLEN=0	GT:AD	0/0:70,4
chr6	7272662	.	AGACAAGTCAGATGCTCTCAGAGAACGGTATGAGTGAAGACAAGTCAGATGCTCTCAGATAGAGAACGGTATGAGTGAACAC	AGACAAGTCAGATGCTCTCAGAGAACGGTATGAGTGAAGACAAGTCAGATGCTCTCAGATAGAGAACGGTATGAGTGAACACGACAAGTCAGATGCTCTCAGAGAACGGTATGAGTGAAGACAAGTCAGATGCTCTCAGATAGAGAACGGTATGAGTGAACAC	.	PASS	END=7272743;HOMLEN=0;SVLEN=78;SVTYPE=DUP:TANDEM;NTLEN=0	GT:AD	0/0:41,5
chr6	8597216	.	TTTATATATGTGTATATATACACATATGTATATGTATATATGTGTGTATATATACACATATGTATATGTATATATGTGTG	TTTATATATGTGTATATATACACATATGTATATGTATATATGTGTGTATATATACACATATGTATATGTATATATGTGTGTTATATATGTGTATATATACACATATGTATATGTATATATGTGTGTATATATACACATATGTATATGTATATATGTGTG	.	PASS	END=8597295;HOMLEN=0;SVLEN=68;SVTYPE=DUP:TANDEM;NTLEN=0	GT:AD	0/1:50,17
chr6	8901934	.	TTTGTTCCATTTTCTACACTCATTGTAGCATGCTATAATCACTATTTTGTAGTTGGC	TTTGTTCCATTTTCTACACTCATTGTAGCATGCTATAATCACTATTTTGTAGTTGGCTTGTTCCATTTTCTACACTCATTGTAGCATGCTATAATCACTATTTTGTAGTTGGC	.	PASS	END=8901990;HOMLEN=0;SVLEN=56;SVTYPE=DUP:TANDEM;NTLEN=0	GT:AD	0/1:43,21
chr6	17807623	.	GCATGTGATCTTTGCTAGACTGGTATTAGTAGTTCTGCTTTTTGTCCTTTGAAG	GCATGTGATCTTTGCTAGACTGGTATTAGTAGTTCTGCTTTTTGTCCTTTGAAGCATGTGATCTTTGCTAGACTGGTATTAGTAGTTCTGCTTTTTGTCCTTTGAAG	.	PASS	END=17807676;HOMLEN=0;SVLEN=53;SVTYPE=DUP:TANDEM;NTLEN=0	GT:AD	0/1:59,26
chr6	27101015	.	TATACTATATATATGATATACTATATATAGTATATATCATATTATATACATACTATATATGA	TATACTATATATATGATATACTATATATAGTATATATCATATTATATACATACTATATATGAATACTATATATATGATATACTATATATAGTATATATCATATTATATACATACTATATATGA	.	PASS	END=27101076;HOMLEN=0;SVLEN=61;SVTYPE=DUP:TANDEM;NTLEN=0	GT:AD	0/0:62,5
chr6	34072503	.	ACCACACACACACATCACCACATAGATACCCCACACACAGACTCACACATCACCACACAGATACACAACACACACACATATCACACAGATACAGACCACACACACACACACACACATCACCGCATAGATACACACCACACACACACACATCACCACATAGATACACACCACACACACACACATCACCATACAGATACGCACCACACACACATATCACCACAGATTACACACCACACCCACACAATCACCACACACCACACAGATACACACCACACACAGACCCAAACACATCACCACACATATACACACCACACACAACCACACATCACCACACAGATACACACCACACACACAATCACCACACAGATGCACACCCACACATCATCACACAGATACCAC…	ACCACACACACACATCACCACATAGATACCCCACACACAGACTCACACATCACCACACAGATACACAACACACACACATATCACACAGATACAGACCACACACACACACACACACATCACCGCATAGATACACACCACACACACACACATCACCACATAGATACACACCACACACACACACATCACCATACAGATACGCACCACACACACATATCACCACAGATTACACACCACACCCACACAATCACCACACACCACACAGATACACACCACACACAGACCCAAACACATCACCACACATATACACACCACACACAACCACACATCACCACACAGATACACACCACACACACAATCACCACACAGATGCACACCCACACATCATCACACAGATACCAC…	.	PASS	END=34073237;HOMLEN=0;SVLEN=734;SVTYPE=DUP:TANDEM;NTLEN=0	GT:AD	0/0:81,14
chr6	51202242	.	ATATATATGTTATACATATATTATATATACATATATTATATATGTTATACATATATTATATATACATATAT	ATATATATGTTATACATATATTATATATACATATATTATATATGTTATACATATATTATATATACATATATTATATATGTTATACATATATTATATATACATATATTATATATGTTATACATATATTATATATACATATAT	.	PASS	END=51202312;HOMLEN=0;SVLEN=70;SVTYPE=DUP:TANDEM;NTLEN=0	GT:AD	0/0:72,8
chr6	52871436	.	AGATTGTGAAACCTCACTACTTTTTAAAATAAAATAGAAAAGAAGAGAAAATATCAGCAAG	AGATTGTGAAACCTCACTACTTTTTAAAATAAAATAGAAAAGAAGAGAAAATATCAGCAAGGATTGTGAAACCTCACTACTTTTTAAAATAAAATAGAAAAGAAGAGAAAATATCAGCAAG	.	PASS	END=52871496;HOMLEN=0;SVLEN=59;SVTYPE=DUP:TANDEM;NTLEN=0	GT:AD	0/0:31,5
chr6	55274257	.	AATGAAATATATATACTTATACATATATTTTATGAAATATATATACTTATATATATATTTTATGAAATATATATACTTATATATATATTTTA	AATGAAATATATATACTTATACATATATTTTATGAAATATATATACTTATATATATATTTTATGAAATATATATACTTATATATATATTTTAATGAAATATATATACTTATACATATATTTTATGAAATATATATACTTATATATATATTTTATGAAATATATATACTTATATATATATTTTA	.	PASS	END=55274348;HOMLEN=0;SVLEN=90;SVTYPE=DUP:TANDEM;NTLEN=0	GT:AD	0/0:36,6
chr6	64411892	.	TATATATGTATATATGTTTATATATGCATGCATGTATGTATATATGTTTATATATGCATGC	TATATATGTATATATGTTTATATATGCATGCATGTATGTATATATGTTTATATATGCATGCATATATGTATATATGTTTATATATGCATGCATGTATGTATATATGTTTATATATGCATGC	.	PASS	END=64411952;HOMLEN=0;SVLEN=60;SVTYPE=DUP:TANDEM;NTLEN=0	GT:AD	0/0:26,2
chr6	75610906	.	TGAAACAGAACGGGAGAAAAAAAATAACAAACAGTGCTGGCATCCAATAGATGGTAAATTCACTTTTCATTTTTAATAAAGAGTGGAC	TGAAACAGAACGGGAGAAAAAAAATAACAAACAGTGCTGGCATCCAATAGATGGTAAATTCACTTTTCATTTTTAATAAAGAGTGGACGAAACAGAACGGGAGAAAAAAAATAACAAACAGTGCTGGCATCCAATAGATGGTAAATTCACTTTTCATTTTTAATAAAGAGTGGAC	.	PASS	END=75610993;HOMLEN=0;SVLEN=87;SVTYPE=DUP:TANDEM;NTLEN=0	GT:AD	0/1:51,24
chr6	79478354	.	CTAGTATTACTCTAATACTTTATATAAAGTATTACTCTAATACTTTATATAAAGTATTACTCTAATACTTTATATAAAGTATTACTCC	CTAGTATTACTCTAATACTTTATATAAAGTATTACTCTAATACTTTATATAAAGTATTACTCTAATACTTTATATAAAGTATTACTCCTAGTATTACTCTAATACTTTATATAAAGTATTACTCTAATACTTTATATAAAGTATTACTCTAATACTTTATATAAAGTATTACTCC	.	PASS	END=79478441;HOMLEN=0;SVLEN=52;SVTYPE=DUP:TANDEM;NTLEN=0	GT:AD	0/0:58,3
chr6	82698005	.	AAATATATATGTATATATAAATACATATATATGTATATATATAAATACATATATG	AAATATATATGTATATATAAATACATATATATGTATATATATAAATACATATATGAATATATATGTATATATAAATACATATATATGTATATATATAAATACATATATG	.	PASS	END=82698059;HOMLEN=0;SVLEN=52;SVTYPE=DUP:TANDEM;NTLEN=0	GT:AD	0/0:31,2
chr6	87869371	.	TGTCTTATGGGTGATTATGTCATGACACAAAGTGTTCTCCTGATCTTATCTCTC	TGTCTTATGGGTGATTATGTCATGACACAAAGTGTTCTCCTGATCTTATCTCTCGTCTTATGGGTGATTATGTCATGACACAAAGTGTTCTCCTGATCTTATCTCTC	.	PASS	END=87869424;HOMLEN=0;SVLEN=50;SVTYPE=DUP:TANDEM;NTLEN=0	GT:AD	0/0:39,8
chr6	102014094	.	TGATTAAATTTTGGAGTTCATTATTGTTCTTTTCAGGGAATTAATTTATTCCTGGTTTAGTTTTTGGAGGTTGTATGTGTCCAGTAATTTATTC	TGATTAAATTTTGGAGTTCATTATTGTTCTTTTCAGGGAATTAATTTATTCCTGGTTTAGTTTTTGGAGGTTGTATGTGTCCAGTAATTTATTCGATTAAATTTTGGAGTTCATTATTGTTCTTTTCAGGGAATTAATTTATTCCTGGTTTAGTTTTTGGAGGTTGTATGTGTCCAGTAATTTATTC	.	PASS	END=102014187;HOMLEN=0;SVLEN=90;SVTYPE=DUP:TANDEM;NTLEN=0	GT:AD	0/0:30,7
chr6	107402463	.	CGTATATATATGTATACATATATACGTATATATGTATACATATATATACACACACATATATAC	CGTATATATATGTATACATATATACGTATATATGTATACATATATATACACACACATATATACGTATATATATGTATACATATATACGTATATATGTATACATATATATACACACACATATATAC	.	PASS	END=107402525;HOMLEN=0;SVLEN=56;SVTYPE=DUP:TANDEM;NTLEN=0	GT:AD	0/0:31,4
chr6	117477464	.	CAAAGAGTCAAGTATTCGCCCATAACTGCCATTAGCCTTTCCTAAAAGTATATTTCCTACCTAGTTATTATACACAAAGTAGTTTTTGATACCCAAGAGTCAAAACATCAGAT	CAAAGAGTCAAGTATTCGCCCATAACTGCCATTAGCCTTTCCTAAAAGTATATTTCCTACCTAGTTATTATACACAAAGTAGTTTTTGATACCCAAGAGTCAAAACATCAGATAAAGAGTCAAGTATTCGCCCATAACTGCCATTAGCCTTTCCTAAAAGTATATTTCCTACCTAGTTATTATACACAAAGTAGTTTTTGATACCCAAGAGTCAAAACATCAGAT	.	PASS	END=117477576;HOMLEN=0;SVLEN=111;SVTYPE=DUP:TANDEM;NTLEN=0	GT:AD	0/1:57,24
chr6	120443669	.	AGAAAATAAATACATTGAATTTTTTAAATCTGATATTGGTGAGAGTAAACAGCTGGTTAACTCCAAGGAAAGGATAATTTTCCATGTTAAATGTTATTTAACAT	AGAAAATAAATACATTGAATTTTTTAAATCTGATATTGGTGAGAGTAAACAGCTGGTTAACTCCAAGGAAAGGATAATTTTCCATGTTAAATGTTATTTAACATGAAAATAAATACATTGAATTTTTTAAATCTGATATTGGTGAGAGTAAACAGCTGGTTAACTCCAAGGAAAGGATAATTTTCCATGTTAAATGTTATTTAACAT	.	PASS	END=120443772;HOMLEN=0;SVLEN=102;SVTYPE=DUP:TANDEM;NTLEN=0	GT:AD	0/1:38,19
chr6	120504091	.	TTTTTATTAGCAGAGTGAGAATGGACTAATACAAATAGCTTTTTCCATCCTTTCATTTTTGACCTATTTTGCATCTTTGGATCTCTAATTAGTCTTTTGTAGAACAAATATAGTTTGATAATTTTTTTATTCCATTCTGTCAATCTTTGTCTTTTGATTGGATGGCTTAATCCATTCATGTTTAA	TTTTTATTAGCAGAGTGAGAATGGACTAATACAAATAGCTTTTTCCATCCTTTCATTTTTGACCTATTTTGCATCTTTGGATCTCTAATTAGTCTTTTGTAGAACAAATATAGTTTGATAATTTTTTTATTCCATTCTGTCAATCTTTGTCTTTTGATTGGATGGCTTAATCCATTCATGTTTAATTTTATTAGCAGAGTGAGAATGGACTAATACAAATAGCTTTTTCCATCCTTTCATTTTTGACCTATTTTGCATCTTTGGATCTCTAATTAGTCTTTTGTAGAACAAATATAGTTTGATAATTTTTTTATTCCATTCTGTCAATCTTTGTCTTTTGATTGGATGGCTTAATCCATTCATGTTTAA	.	PASS	END=120504275;HOMLEN=0;SVLEN=180;SVTYPE=DUP:TANDEM;NTLEN=0	GT:AD	0/1:43,23
chr6	121840524	.	CAGGGAAGAACTCCCTGAGAAGGTAACATTGGAGCTTAGACTTGAATTTGAGAAGGAGCCACACTGACTTATATTTGGAGGAAGAGCTTTTCAGATAGATGGAGT	CAGGGAAGAACTCCCTGAGAAGGTAACATTGGAGCTTAGACTTGAATTTGAGAAGGAGCCACACTGACTTATATTTGGAGGAAGAGCTTTTCAGATAGATGGAGTAGGGAAGAACTCCCTGAGAAGGTAACATTGGAGCTTAGACTTGAATTTGAGAAGGAGCCACACTGACTTATATTTGGAGGAAGAGCTTTTCAGATAGATGGAGT	.	PASS	END=121840628;HOMLEN=0;SVLEN=104;SVTYPE=DUP:TANDEM;NTLEN=0	GT:AD	0/1:28,9
chr6	129298064	.	GTACTCAGTAAAAATCAGCAGATGCTCGTTTGGTTGTGTCCCTCCCTGTCTGTGACTTTGATTCAGCCAGTCACTCAAACACTGC	GTACTCAGTAAAAATCAGCAGATGCTCGTTTGGTTGTGTCCCTCCCTGTCTGTGACTTTGATTCAGCCAGTCACTCAAACACTGCTACTCAGTAAAAATCAGCAGATGCTCGTTTGGTTGTGTCCCTCCCTGTCTGTGACTTTGATTCAGCCAGTCACTCAAACACTGC	.	PASS	END=129298148;HOMLEN=0;SVLEN=84;SVTYPE=DUP:TANDEM;NTLEN=0	GT:AD	0/0:37,8
chr6	139969765	.	TACTCCAAGTCTGAACCACATAAAATAGACAGTATCCTTATCTTGTGGCTACTACAATCAGTTTGGTAAATTCTGGTGCACCTCAGTCCCGTGACGGTCTCCT	TACTCCAAGTCTGAACCACATAAAATAGACAGTATCCTTATCTTGTGGCTACTACAATCAGTTTGGTAAATTCTGGTGCACCTCAGTCCCGTGACGGTCTCCTACTCCAAGTCTGAACCACATAAAATAGACAGTATCCTTATCTTGTGGCTACTACAATCAGTTTGGTAAATTCTGGTGCACCTCAGTCCCGTGACGGTCTCCT	.	PASS	END=139969867;HOMLEN=0;SVLEN=98;SVTYPE=DUP:TANDEM;NTLEN=0	GT:AD	0/0:57,13
chr6	140812925	.	TTTTCTGAAAGAGTGCCAAATTCCATCATTGGAGAAAAAGTCTTTCAACAAGTGATACGAACCACTAA	TTTTCTGAAAGAGTGCCAAATTCCATCATTGGAGAAAAAGTCTTTCAACAAGTGATACGAACCACTAATTTCTGAAAGAGTGCCAAATTCCATCATTGGAGAAAAAGTCTTTCAACAAGTGATACGAACCACTAA	.	PASS	END=140812992;HOMLEN=0;SVLEN=67;SVTYPE=DUP:TANDEM;NTLEN=0	GT:AD	0/0:54,2
chr6	143372325	.	CTCCATCCATCCATCCATCCATCCATCCATCCATCCACCCATCCGTCCGTCCATCCATCCAATCCATTCATCTATCCATCCATCCATCCAACCA	CTCCATCCATCCATCCATCCATCCATCCATCCATCCACCCATCCGTCCGTCCATCCATCCAATCCATTCATCTATCCATCCATCCATCCAACCATCCATCCATCCATCCATCCATCCATCCATCCATCCACCCATCCGTCCGTCCATCCATCCAATCCATTCATCTATCCATCCATCCATCCAACCA	.	PASS	END=143372418;HOMLEN=0;SVLEN=93;SVTYPE=DUP:TANDEM;NTLEN=0	GT:AD	0/0:60,7
chr6	148633978	.	AATGACGTAGACTATCTGAAGGTTAGATCGACCTGGCAGAAGAACAGCAACATTACTTGTGTCGGTGTGACCCC	AATGACGTAGACTATCTGAAGGTTAGATCGACCTGGCAGAAGAACAGCAACATTACTTGTGTCGGTGTGACCCCATGACGTAGACTATCTGAAGGTTAGATCGACCTGGCAGAAGAACAGCAACATTACTTGTGTCGGTGTGACCCC	.	PASS	END=148634051;HOMLEN=0;SVLEN=73;SVTYPE=DUP:TANDEM;NTLEN=0	GT:AD	0/1:68,19
chr6	154100224	.	GTAATATATATTATCATATTATGACATATATCATAATATATATTATCATATTATGACATATATCAT	GTAATATATATTATCATATTATGACATATATCATAATATATATTATCATATTATGACATATATCATTAATATATATTATCATATTATGACATATATCATAATATATATTATCATATTATGACATATATCAT	.	PASS	END=154100289;HOMLEN=0;SVLEN=64;SVTYPE=DUP:TANDEM;NTLEN=0	GT:AD	0/0:113,2
chr6	157287642	.	AGCTCCTCCCTCCCCTTTCCCTTCCTTCCCCTCCTCCTCCCTTCCCTCCCTTCTGTCCTCCCTCT	AGCTCCTCCCTCCCCTTTCCCTTCCTTCCCCTCCTCCTCCCTTCCCTCCCTTCTGTCCTCCCTCTGCTCCTCCCTCCCCTTTCCCTTCCTTCCCCTCCTCCTCCCTTCCCTCCCTTCTGTCCTCCCTCT	.	PASS	END=157287706;HOMLEN=0;SVLEN=61;SVTYPE=DUP:TANDEM;NTLEN=0	GT:AD	0/0:47,8
chr6	160851838	.	TAGAGAAAAGATGACGGTGACCCCAGAGAAAAGATGACAGCGAATCCAGAGAAAATGCCACAGTGACCCC	TAGAGAAAAGATGACGGTGACCCCAGAGAAAAGATGACAGCGAATCCAGAGAAAATGCCACAGTGACCCCAGAGAAAAGATGACGGTGACCCCAGAGAAAAGATGACAGCGAATCCAGAGAAAATGCCACAGTGACCCC	.	PASS	END=160851907;HOMLEN=0;SVLEN=69;SVTYPE=DUP:TANDEM;NTLEN=0	GT:AD	0/0:60,6
chr6	167383380	.	GCACCATCCTCCATGGAAAACACTTCAGCTCCTAGAAGATCAGCCTGACACCTAACACACTGT	GCACCATCCTCCATGGAAAACACTTCAGCTCCTAGAAGATCAGCCTGACACCTAACACACTGTCACCATCCTCCATGGAAAACACTTCAGCTCCTAGAAGATCAGCCTGACACCTAACACACTGT	.	PASS	END=167383442;HOMLEN=0;SVLEN=62;SVTYPE=DUP:TANDEM;NTLEN=0	GT:AD	0/0:66,14
chr6	167516508	.	TCGTCATCATCATCATCACTATCACTGTCATTATCACCTCATCACCATCATTATCATCACCATCATCATCACCACCATCATCATCATCACCATCATCACCACCACCATCAC	TCGTCATCATCATCATCACTATCACTGTCATTATCACCTCATCACCATCATTATCATCACCATCATCATCACCACCATCATCATCATCACCATCATCACCACCACCATCACCGTCATCATCATCATCACTATCACTGTCATTATCACCTCATCACCATCATTATCATCACCATCATCATCACCACCATCATCATCATCACCATCATCACCACCACCATCAC	.	PASS	END=167516618;HOMLEN=0;SVLEN=110;SVTYPE=DUP:TANDEM;NTLEN=0	GT:AD	0/0:64,13
chr6	167547331	.	TACCCCATCCCTCTTCCTCCTCCCTCCCTCCCAACCCCACCCCTCCTCCCTCCTCAATCAGTCCCTCCTCCCTCCTCA	TACCCCATCCCTCTTCCTCCTCCCTCCCTCCCAACCCCACCCCTCCTCCCTCCTCAATCAGTCCCTCCTCCCTCCTCAACCCCATCCCTCTTCCTCCTCCCTCCCTCCCAACCCCACCCCTCCTCCCTCCTCAATCAGTCCCTCCTCCCTCCTCA	.	PASS	END=167547408;HOMLEN=0;SVLEN=76;SVTYPE=DUP:TANDEM;NTLEN=0	GT:AD	0/0:32,3
chr6	167590398	.	ATACAAACACAAACATGCTCACAGCACCCCACCATCACCTCCTATGCAGGGAACACACACACACACCATTACCATCACCACCTCCACCACCATTAACACCTCCACCTCCACCACCACCTCCTCCCTACACAC	ATACAAACACAAACATGCTCACAGCACCCCACCATCACCTCCTATGCAGGGAACACACACACACACCATTACCATCACCACCTCCACCACCATTAACACCTCCACCTCCACCACCACCTCCTCCCTACACACTACAAACACAAACATGCTCACAGCACCCCACCATCACCTCCTATGCAGGGAACACACACACACACCATTACCATCACCACCTCCACCACCATTAACACCTCCACCTCCACCACCACCTCCTCCCTACACAC	.	PASS	END=167590529;HOMLEN=0;SVLEN=128;SVTYPE=DUP:TANDEM;NTLEN=0	GT:AD	0/0:79,7
chr6	167590586	.	ATACACACACCATTACCAACACAACCATCACCTCCACGTCCATCACCTCCTCCCTACACACAAACACAAACATGCACACAGCACACCACACCATCACCTCCCTACGCAGAGAACACACACACA	ATACACACACCATTACCAACACAACCATCACCTCCACGTCCATCACCTCCTCCCTACACACAAACACAAACATGCACACAGCACACCACACCATCACCTCCCTACGCAGAGAACACACACACATACACACACCATTACCAACACAACCATCACCTCCACGTCCATCACCTCCTCCCTACACACAAACACAAACATGCACACAGCACACCACACCATCACCTCCCTACGCAGAGAACACACACACA	.	PASS	END=167590708;HOMLEN=0;SVLEN=114;SVTYPE=DUP:TANDEM;NTLEN=0	GT:AD	0/0:55,5
chr6	168296107	.	GGATCCATCCACAGCGGTGAGGAGATGGTCATGGAGGTCATGGAGGACAGACACCCGGAATCACGGAAAGAGCAG	GGATCCATCCACAGCGGTGAGGAGATGGTCATGGAGGTCATGGAGGACAGACACCCGGAATCACGGAAAGAGCAGGATCCATCCACAGCGGTGAGGAGATGGTCATGGAGGTCATGGAGGACAGACACCCGGAATCACGGAAAGAGCAG	.	PASS	END=168296181;HOMLEN=0;SVLEN=73;SVTYPE=DUP:TANDEM;NTLEN=0	GT:AD	0/0:68,3
chr6	168309407	.	AGGGCCGTTTGCGTGTAGACACAGGGTGCGGGGCCGTTTGCGTGTAGACACAGGGTGCGGG	AGGGCCGTTTGCGTGTAGACACAGGGTGCGGGGCCGTTTGCGTGTAGACACAGGGTGCGGGGGGCCGTTTGCGTGTAGACACAGGGTGCGGGGCCGTTTGCGTGTAGACACAGGGTGCGGG	.	PASS	END=168309467;HOMLEN=0;SVLEN=58;SVTYPE=DUP:TANDEM;NTLEN=0	GT:AD	0/0:43,2
chr6	168624653	.	GACACAGACGCACACACACACTGACATAAACACACATAGATACAGATGTACACGGACACACAGACACAGACACACAGACACAATACAGATTCACAC	GACACAGACGCACACACACACTGACATAAACACACATAGATACAGATGTACACGGACACACAGACACAGACACACAGACACAATACAGATTCACACACACAGACGCACACACACACTGACATAAACACACATAGATACAGATGTACACGGACACACAGACACAGACACACAGACACAATACAGATTCACAC	.	PASS	END=168624748;HOMLEN=0;SVLEN=91;SVTYPE=DUP:TANDEM;NTLEN=0	GT:AD	0/0:66,12
chr6	168914322	.	CCATGAGGAGCCATCCAGAGAATAATGGCGGCTCCCCAGGACAGAGACGTGCACACTGGAGCCGCCGGGCACCGT	CCATGAGGAGCCATCCAGAGAATAATGGCGGCTCCCCAGGACAGAGACGTGCACACTGGAGCCGCCGGGCACCGTCATGAGGAGCCATCCAGAGAATAATGGCGGCTCCCCAGGACAGAGACGTGCACACTGGAGCCGCCGGGCACCGT	.	PASS	END=168914396;HOMLEN=0;SVLEN=74;SVTYPE=DUP:TANDEM;NTLEN=0	GT:AD	0/0:0,9
chr6	168934733	.	GAGGCGAGACGTGAGGCGAGCCGTGAGGCAAGCCGGCTCATAAACGCTCCTA	GAGGCGAGACGTGAGGCGAGCCGTGAGGCAAGCCGGCTCATAAACGCTCCTAAGGCGAGACGTGAGGCGAGCCGTGAGGCAAGCCGGCTCATAAACGCTCCTA	.	PASS	END=168934784;HOMLEN=0;SVLEN=51;SVTYPE=DUP:TANDEM;NTLEN=0	GT:AD	0/0:0,3
chr6	170065546	.	ACCCCATCCCTCCATCCACCCCATCCCTCCATCCACCCCATCCCTCTATCCACCCCATTCCTCTATCTAT	ACCCCATCCCTCCATCCACCCCATCCCTCCATCCACCCCATCCCTCTATCCACCCCATTCCTCTATCTATCCCCATCCCTCCATCCACCCCATCCCTCCATCCACCCCATCCCTCTATCCACCCCATTCCTCTATCTAT	.	PASS	END=170065615;HOMLEN=0;SVLEN=69;SVTYPE=DUP:TANDEM;NTLEN=0	GT:AD	0/0:18,2
chr6	170095178	.	GGAGAAGGGGATGCTCTTGCCTGCTGCCTTCCATGTTCGAAGGGGTGGAAATAGGACTGAGGGCTCTTCTCAGAG	GGAGAAGGGGATGCTCTTGCCTGCTGCCTTCCATGTTCGAAGGGGTGGAAATAGGACTGAGGGCTCTTCTCAGAGGAGAAGGGGATGCTCTTGCCTGCTGCCTTCCATGTTCGAAGGGGTGGAAATAGGACTGAGGGCTCTTCTCAGAG	.	PASS	END=170095252;HOMLEN=0;SVLEN=71;SVTYPE=DUP:TANDEM;NTLEN=0	GT:AD	0/1:63,16
chr6	170139145	.	AGTGCCCTTTAGTACATGGAGAATGGCAGTGCCCGTGAGCACCTGGAGAACGGCG	AGTGCCCTTTAGTACATGGAGAATGGCAGTGCCCGTGAGCACCTGGAGAACGGCGGTGCCCTTTAGTACATGGAGAATGGCAGTGCCCGTGAGCACCTGGAGAACGGCG	.	PASS	END=170139199;HOMLEN=0;SVLEN=54;SVTYPE=DUP:TANDEM;NTLEN=0	GT:AD	0/0:53,6
chr7	259491	.	TATCTGTGTCTCTTTCTGTCTGTCTGTCTCTGTCTGTCTGCCTTTCTCTCTCCCTCTCTTTCTCTC	TATCTGTGTCTCTTTCTGTCTGTCTGTCTCTGTCTGTCTGCCTTTCTCTCTCCCTCTCTTTCTCTCATCTGTGTCTCTTTCTGTCTGTCTGTCTCTGTCTGTCTGCCTTTCTCTCTCCCTCTCTTTCTCTC	.	PASS	END=259556;HOMLEN=0;SVLEN=62;SVTYPE=DUP:TANDEM;NTLEN=0	GT:AD	0/0:73,4
chr7	1432696	.	AGCACGGGGCTGAGATCCCAGGGGGACCCACGGGGCTGAGATCCCAGGGGGACC	AGCACGGGGCTGAGATCCCAGGGGGACCCACGGGGCTGAGATCCCAGGGGGACCGCACGGGGCTGAGATCCCAGGGGGACCCACGGGGCTGAGATCCCAGGGGGACC	.	PASS	END=1432749;HOMLEN=0;SVLEN=52;SVTYPE=DUP:TANDEM;NTLEN=0	GT:AD	0/0:44,3
chr7	1489310	.	ATCCCGGGCCCGCCGAGGGGACGTGCGCACTCACTTGGTCATCACCATCTCCA	ATCCCGGGCCCGCCGAGGGGACGTGCGCACTCACTTGGTCATCACCATCTCCATCCCGGGCCCGCCGAGGGGACGTGCGCACTCACTTGGTCATCACCATCTCCA	.	PASS	END=1489362;HOMLEN=0;SVLEN=51;SVTYPE=DUP:TANDEM;NTLEN=0	GT:AD	0/0:63,5
chr7	7067989	.	AATATTGTTTGTAATATCCAAGGGGGGGAGATGATACTACTTCCAATGTTACAGGGGGTGTACACCCTCTGTGATAATGTTCTTAATATCCAAGGGGGGAAATGATACTACTCCCAATGTCGCAGAGCATGTACATCCTCTGTG	AATATTGTTTGTAATATCCAAGGGGGGGAGATGATACTACTTCCAATGTTACAGGGGGTGTACACCCTCTGTGATAATGTTCTTAATATCCAAGGGGGGAAATGATACTACTCCCAATGTCGCAGAGCATGTACATCCTCTGTGATATTGTTTGTAATATCCAAGGGGGGGAGATGATACTACTTCCAATGTTACAGGGGGTGTACACCCTCTGTGATAATGTTCTTAATATCCAAGGGGGGAAATGATACTACTCCCAATGTCGCAGAGCATGTACATCCTCTGTG	.	PASS	END=7068132;HOMLEN=0;SVLEN=143;SVTYPE=DUP:TANDEM;NTLEN=0	GT:AD	0/0:45,2
chr7	15095143	.	TACATATGAGGAGTATTACAGTATGTACATATGAGGAGTATTACAGTATGCAC	TACATATGAGGAGTATTACAGTATGTACATATGAGGAGTATTACAGTATGCACACATATGAGGAGTATTACAGTATGTACATATGAGGAGTATTACAGTATGCAC	.	PASS	END=15095195;HOMLEN=0;SVLEN=50;SVTYPE=DUP:TANDEM;NTLEN=0	GT:AD	0/0:45,7
chr7	24028695	.	GGTAGTGAGAATTTTTTTAACTGTGTATATGTTTTAGAAGTTGAGTCAAGAAGATTTTCTTGCATGGATATGTGAAAGAAAGAGAAATCTCAGAAGTCAAAGATTTTGGCCTGAGCAGTAAAAAGGATAGGGTTACTATGAACTGAAATGGGAAAGACTGAGGAGGAGCAGGATTTGGTGGTGACTTCAGTAGTGGGTTTTAGATTTG	GGTAGTGAGAATTTTTTTAACTGTGTATATGTTTTAGAAGTTGAGTCAAGAAGATTTTCTTGCATGGATATGTGAAAGAAAGAGAAATCTCAGAAGTCAAAGATTTTGGCCTGAGCAGTAAAAAGGATAGGGTTACTATGAACTGAAATGGGAAAGACTGAGGAGGAGCAGGATTTGGTGGTGACTTCAGTAGTGGGTTTTAGATTTGGTAGTGAGAATTTTTTTAACTGTGTATATGTTTTAGAAGTTGAGTCAAGAAGATTTTCTTGCATGGATATGTGAAAGAAAGAGAAATCTCAGAAGTCAAAGATTTTGGCCTGAGCAGTAAAAAGGATAGGGTTACTATGAACTGAAATGGGAAAGACTGAGGAGGAGCAGGATTTGGTGGTGACTTCAGTA…	.	PASS	END=24028902;HOMLEN=0;SVLEN=206;SVTYPE=DUP:TANDEM;NTLEN=0	GT:AD	0/0:53,11
chr7	31862378	.	TGGGTGACTTATAAACAACAGAAATTTATTTCTCACAGTTCTGGAGGCTAGGAAGCTTAAGATACTGAATGCCATAGGCC	TGGGTGACTTATAAACAACAGAAATTTATTTCTCACAGTTCTGGAGGCTAGGAAGCTTAAGATACTGAATGCCATAGGCCGGGTGACTTATAAACAACAGAAATTTATTTCTCACAGTTCTGGAGGCTAGGAAGCTTAAGATACTGAATGCCATAGGCC	.	PASS	END=31862457;HOMLEN=0;SVLEN=79;SVTYPE=DUP:TANDEM;NTLEN=0	GT:AD	0/0:45,8
chr7	39015657	.	TATATATAGATATATTATATCTATGTTATATATCTATATATTATATATATCTATGTTATATAGAG	TATATATAGATATATTATATCTATGTTATATATCTATATATTATATATATCTATGTTATATAGAGATATATAGATATATTATATCTATGTTATATATCTATATATTATATATATCTATGTTATATAGAG	.	PASS	END=39015721;HOMLEN=0;SVLEN=56;SVTYPE=DUP:TANDEM;NTLEN=0	GT:AD	0/0:24,3
chr7	40373298	.	AGATTCTAGAAAATTTAGAATCTATAGATTCTAGAAAATTTAGAATCTATAGATTCTAGAAAATTTAGAATCTATG	AGATTCTAGAAAATTTAGAATCTATAGATTCTAGAAAATTTAGAATCTATAGATTCTAGAAAATTTAGAATCTATGGATTCTAGAAAATTTAGAATCTATAGATTCTAGAAAATTTAGAATCTATAGATTCTAGAAAATTTAGAATCTATG	.	PASS	END=40373373;HOMLEN=0;SVLEN=50;SVTYPE=DUP:TANDEM;NTLEN=0	GT:AD	0/1:42,19
chr7	44623495	.	GTTTTACTTATTCTCCAATTAATCCTAATCCTAATTCTAAATTAATTAATCCTTGTTGCCTTTCTTCTAATTGTTTTATATATATGTAATATGTAAATTTAAAGAACATCGTATG	GTTTTACTTATTCTCCAATTAATCCTAATCCTAATTCTAAATTAATTAATCCTTGTTGCCTTTCTTCTAATTGTTTTATATATATGTAATATGTAAATTTAAAGAACATCGTATGTTTTACTTATTCTCCAATTAATCCTAATCCTAATTCTAAATTAATTAATCCTTGTTGCCTTTCTTCTAATTGTTTTATATATATGTAATATGTAAATTTAAAGAACATCGTATG	.	PASS	END=44623609;HOMLEN=0;SVLEN=113;SVTYPE=DUP:TANDEM;NTLEN=0	GT:AD	0/1:83,43
chr7	45853117	.	GACAGGGAGTAGCCTGGCCTGTCCACGTGGGTGACATCACCCTCGGGGAGTAGCCTGGCCTGTCCACGTGGGTGATGACGCCCT	GACAGGGAGTAGCCTGGCCTGTCCACGTGGGTGACATCACCCTCGGGGAGTAGCCTGGCCTGTCCACGTGGGTGATGACGCCCTACAGGGAGTAGCCTGGCCTGTCCACGTGGGTGACATCACCCTCGGGGAGTAGCCTGGCCTGTCCACGTGGGTGATGACGCCCT	.	PASS	END=45853200;HOMLEN=0;SVLEN=82;SVTYPE=DUP:TANDEM;NTLEN=0	GT:AD	0/0:32,3
chr7	47669120	.	CTTAATTTCCTGGTAAAGGCCCTATCTCCAAAGAAGGTCACATCCTGAGATTCTGGTTAGGACTTCAGTCTTGGAATTTTGGGTAACACAATTCAGCTGGTGACATTGACACAGCCTGGGGCTGCCCAGTTTTCCCAGAAGGGGCAGCAGGAATGGGTCAAAAACCCATCACTCATCAAGAAAAACCAGTTCATGTGTTGAGGAACCGTCTTGTCTGCCGTCCTTCAGAATGAGTGCGCAGTTGTTTTGCTGTTTTCTTGGGAACCAGCTGTGGAACACTGCGCTTCCCTTTCCTTTCTTTTCAAGAACCTTGGTGCCCACCTGGCCTCCTGGAGGACACCTTTGTGCAGAGGCTGCCAGAGATGGAACATAGAGATGGGGGAGGGGAGCAGGTGATGC…	CTTAATTTCCTGGTAAAGGCCCTATCTCCAAAGAAGGTCACATCCTGAGATTCTGGTTAGGACTTCAGTCTTGGAATTTTGGGTAACACAATTCAGCTGGTGACATTGACACAGCCTGGGGCTGCCCAGTTTTCCCAGAAGGGGCAGCAGGAATGGGTCAAAAACCCATCACTCATCAAGAAAAACCAGTTCATGTGTTGAGGAACCGTCTTGTCTGCCGTCCTTCAGAATGAGTGCGCAGTTGTTTTGCTGTTTTCTTGGGAACCAGCTGTGGAACACTGCGCTTCCCTTTCCTTTCTTTTCAAGAACCTTGGTGCCCACCTGGCCTCCTGGAGGACACCTTTGTGCAGAGGCTGCCAGAGATGGAACATAGAGATGGGGGAGGGGAGCAGGTGATGC…	.	PASS	END=47669931;HOMLEN=0;SVLEN=811;SVTYPE=DUP:TANDEM;NTLEN=0	GT:AD	0/0:38,3
chr7	51957359	.	CCTTCAGATGATCTCTTCTTGCTCATTAACATCCTTTACTTCCAGATTGAAGGACTCCCTTTAACATTTCTTGTAGGACAGGTCTAGTGTCAATGAAATCCCTCAGCTTTTGTTCATCTGGGAAGGTCTTTATTTC	CCTTCAGATGATCTCTTCTTGCTCATTAACATCCTTTACTTCCAGATTGAAGGACTCCCTTTAACATTTCTTGTAGGACAGGTCTAGTGTCAATGAAATCCCTCAGCTTTTGTTCATCTGGGAAGGTCTTTATTTCCTTCAGATGATCTCTTCTTGCTCATTAACATCCTTTACTTCCAGATTGAAGGACTCCCTTTAACATTTCTTGTAGGACAGGTCTAGTGTCAATGAAATCCCTCAGCTTTTGTTCATCTGGGAAGGTCTTTATTTC	.	PASS	END=51957494;HOMLEN=0;SVLEN=134;SVTYPE=DUP:TANDEM;NTLEN=0	GT:AD	0/1:41,17
chr7	55001171	.	TCATGCTGAAACTTAATTTCCAATGTGGCAGTATTAAGAGGTTAATATATTAGATTAATGAATCAATGTGTTATGATGAGAGAGAGG	TCATGCTGAAACTTAATTTCCAATGTGGCAGTATTAAGAGGTTAATATATTAGATTAATGAATCAATGTGTTATGATGAGAGAGAGGCATGCTGAAACTTAATTTCCAATGTGGCAGTATTAAGAGGTTAATATATTAGATTAATGAATCAATGTGTTATGATGAGAGAGAGG	.	PASS	END=55001257;HOMLEN=0;SVLEN=86;SVTYPE=DUP:TANDEM;NTLEN=0	GT:AD	0/0:34,7
chr7	64943258	.	GAAACCCTGTCTCTACTAAAAATACAAAAATAAATAAATAAATAGCACGGAGGCTGCGCGGTGGCTCATGCCTGTAATCCCAGCACTCTGGGAGGCCGAGGCGGGTGGATCATGCGGTCAGGAGTTCGAGACCAGTCTGGCCAAG	GAAACCCTGTCTCTACTAAAAATACAAAAATAAATAAATAAATAGCACGGAGGCTGCGCGGTGGCTCATGCCTGTAATCCCAGCACTCTGGGAGGCCGAGGCGGGTGGATCATGCGGTCAGGAGTTCGAGACCAGTCTGGCCAAGAAACCCTGTCTCTACTAAAAATACAAAAATAAATAAATAAATAGCACGGAGGCTGCGCGGTGGCTCATGCCTGTAATCCCAGCACTCTGGGAGGCCGAGGCGGGTGGATCATGCGGTCAGGAGTTCGAGACCAGTCTGGCCAAG	.	PASS	END=64943402;HOMLEN=0;SVLEN=142;SVTYPE=DUP:TANDEM;NTLEN=0	GT:AD	0/0:60,11
chr7	68485378	.	AGAAGGAGGAAAGGAAGAAAGGGAAGAGGGAGGAAGGAGGAAAGGAAGGAAGAAAGGAAGCAAG	AGAAGGAGGAAAGGAAGAAAGGGAAGAGGGAGGAAGGAGGAAAGGAAGGAAGAAAGGAAGCAAGGAAGGAGGAAAGGAAGAAAGGGAAGAGGGAGGAAGGAGGAAAGGAAGGAAGAAAGGAAGCAAG	.	PASS	END=68485441;HOMLEN=0;SVLEN=62;SVTYPE=DUP:TANDEM;NTLEN=0	GT:AD	0/0:25,2
chr7	68949182	.	TCCTCAGCCTCCCAAAGTGCTGGAATTATAGGCATGAGCCACTCTACCTACCTAATGTATGTTATATTTTTGTAGCAATGAGGTCTCGCTTTGTTGCCCAGGCTGGTCTCAAACTCCTGGACTTGAGCAGTACTCCTG	TCCTCAGCCTCCCAAAGTGCTGGAATTATAGGCATGAGCCACTCTACCTACCTAATGTATGTTATATTTTTGTAGCAATGAGGTCTCGCTTTGTTGCCCAGGCTGGTCTCAAACTCCTGGACTTGAGCAGTACTCCTGCCTCAGCCTCCCAAAGTGCTGGAATTATAGGCATGAGCCACTCTACCTACCTAATGTATGTTATATTTTTGTAGCAATGAGGTCTCGCTTTGTTGCCCAGGCTGGTCTCAAACTCCTGGACTTGAGCAGTACTCCTG	.	PASS	END=68949319;HOMLEN=0;SVLEN=137;SVTYPE=DUP:TANDEM;NTLEN=0	GT:AD	0/0:49,5
chr7	75352786	.	TGTATATATATGTATATATGTATATATGTATATATATGTATATATGTATATATATGTATATATATATGTATATATGTATATATGTATATATATA	TGTATATATATGTATATATGTATATATGTATATATATGTATATATGTATATATATGTATATATATATGTATATATGTATATATGTATATATATAGTATATATATGTATATATGTATATATGTATATATATGTATATATGTATATATATGTATATATATATGTATATATGTATATATGTATATATATA	.	PASS	END=75352879;HOMLEN=0;SVLEN=58;SVTYPE=DUP:TANDEM;NTLEN=0	GT:AD	0/0:0,2
chr7	81003333	.	ACAACAATCTTTCTTCATTTCAATTATACTATTACATGGCAGTCAACATTTTAGAGTAAAC	ACAACAATCTTTCTTCATTTCAATTATACTATTACATGGCAGTCAACATTTTAGAGTAAACCAACAATCTTTCTTCATTTCAATTATACTATTACATGGCAGTCAACATTTTAGAGTAAAC	.	PASS	END=81003393;HOMLEN=0;SVLEN=59;SVTYPE=DUP:TANDEM;NTLEN=0	GT:AD	0/0:48,7
chr7	87380245	.	TCCTATTTTATAAACCTGAAGTCAACTATATTGTCTTCTCTATATTGTAGGCTTTATTGTAAGGCTTTGCAGAGGGTGCATAGGAAGCATGTAAAAACTTTAGTTAATAATAACAATAGTTACTAATTATTGCTGTGAGCTAGATCCTTGG	TCCTATTTTATAAACCTGAAGTCAACTATATTGTCTTCTCTATATTGTAGGCTTTATTGTAAGGCTTTGCAGAGGGTGCATAGGAAGCATGTAAAAACTTTAGTTAATAATAACAATAGTTACTAATTATTGCTGTGAGCTAGATCCTTGGCCTATTTTATAAACCTGAAGTCAACTATATTGTCTTCTCTATATTGTAGGCTTTATTGTAAGGCTTTGCAGAGGGTGCATAGGAAGCATGTAAAAACTTTAGTTAATAATAACAATAGTTACTAATTATTGCTGTGAGCTAGATCCTTGG	.	PASS	END=87380395;HOMLEN=0;SVLEN=150;SVTYPE=DUP:TANDEM;NTLEN=0	GT:AD	0/1:79,21
chr7	89161543	.	GTTGGCTTCATTTTATATGTATCTTTTACAGAGATGGGGTTTCATTATGTTACCCAGACTGGTCTCAAAGTCCTGGG	GTTGGCTTCATTTTATATGTATCTTTTACAGAGATGGGGTTTCATTATGTTACCCAGACTGGTCTCAAAGTCCTGGGTTGGCTTCATTTTATATGTATCTTTTACAGAGATGGGGTTTCATTATGTTACCCAGACTGGTCTCAAAGTCCTGGG	.	PASS	END=89161619;HOMLEN=0;SVLEN=73;SVTYPE=DUP:TANDEM;NTLEN=0	GT:AD	0/1:41,29
chr7	100958037	.	CTCACACAGTACTCTCAGCTTCACTTCTTCAATCACCACCACTGAGACCACCT	CTCACACAGTACTCTCAGCTTCACTTCTTCAATCACCACCACTGAGACCACCTTCACACAGTACTCTCAGCTTCACTTCTTCAATCACCACCACTGAGACCACCT	.	PASS	END=100958089;HOMLEN=0;SVLEN=51;SVTYPE=DUP:TANDEM;NTLEN=0	GT:AD	0/0:409,3
chr7	103997391	.	TAGTATGTGCAGTGCATAATCCAGAGTAGTGAGTATGTGCAGTGCATAAGCCAGAGTAGTGA	TAGTATGTGCAGTGCATAATCCAGAGTAGTGAGTATGTGCAGTGCATAAGCCAGAGTAGTGAAGTATGTGCAGTGCATAATCCAGAGTAGTGAGTATGTGCAGTGCATAAGCCAGAGTAGTGA	.	PASS	END=103997452;HOMLEN=0;SVLEN=60;SVTYPE=DUP:TANDEM;NTLEN=0	GT:AD	0/0:82,20
chr7	113218521	.	ATATATAATATATATTATATAATATATGTAATATATGATGTATAAATATCATATATTACATATAT	ATATATAATATATATTATATAATATATGTAATATATGATGTATAAATATCATATATTACATATATTATATAATATATATTATATAATATATGTAATATATGATGTATAAATATCATATATTACATATAT	.	PASS	END=113218585;HOMLEN=0;SVLEN=64;SVTYPE=DUP:TANDEM;NTLEN=0	GT:AD	0/0:60,6
chr7	115045057	.	CCCTGATTCCAAAAGATTACACTTCAGGAAGAGGATTCACTTCATGAATTT	CCCTGATTCCAAAAGATTACACTTCAGGAAGAGGATTCACTTCATGAATTTCCTGATTCCAAAAGATTACACTTCAGGAAGAGGATTCACTTCATGAATTT	.	PASS	END=115045107;HOMLEN=0;SVLEN=50;SVTYPE=DUP:TANDEM;NTLEN=0	GT:AD	0/0:56,9
chr7	115045108	.	CCAAAAAGTAAATAACCAACTTCAAAACACAGAAACAAAATTATTAGGCAAAAT	CCAAAAAGTAAATAACCAACTTCAAAACACAGAAACAAAATTATTAGGCAAAATCAAAAAGTAAATAACCAACTTCAAAACACAGAAACAAAATTATTAGGCAAAAT	.	PASS	END=115045161;HOMLEN=0;SVLEN=50;SVTYPE=DUP:TANDEM;NTLEN=0	GT:AD	0/0:53,2
chr7	126763584	.	CTAGTTTCATACTGGATTGATTATTGTAGTTTATCACATGTCTATTCTGGTAT	CTAGTTTCATACTGGATTGATTATTGTAGTTTATCACATGTCTATTCTGGTATTAGTTTCATACTGGATTGATTATTGTAGTTTATCACATGTCTATTCTGGTAT	.	PASS	END=126763636;HOMLEN=0;SVLEN=52;SVTYPE=DUP:TANDEM;NTLEN=0	GT:AD	0/0:62,8
chr7	132607964	.	CCACCATCACTGCCATCATCCTCATCTCTATCACCATCACTGCCATCATCCTCATCACTATCACCATCAACA	CCACCATCACTGCCATCATCCTCATCTCTATCACCATCACTGCCATCATCCTCATCACTATCACCATCAACACACCATCACTGCCATCATCCTCATCTCTATCACCATCACTGCCATCATCCTCATCACTATCACCATCAACA	.	PASS	END=132608035;HOMLEN=0;SVLEN=69;SVTYPE=DUP:TANDEM;NTLEN=0	GT:AD	0/0:92,8
chr7	132698174	.	GAAGAGAAAGAAAGAGAGATGCAGACTCTGTTGAAAGAAAGAATGAAGGAAGGGAGAGAGAGAG	GAAGAGAAAGAAAGAGAGATGCAGACTCTGTTGAAAGAAAGAATGAAGGAAGGGAGAGAGAGAGAAGAGAAAGAAAGAGAGATGCAGACTCTGTTGAAAGAAAGAATGAAGGAAGGGAGAGAGAGAG	.	PASS	END=132698237;HOMLEN=0;SVLEN=58;SVTYPE=DUP:TANDEM;NTLEN=0	GT:AD	0/0:69,4
chr7	134190878	.	AAAGCAGTTCTGGGGATAGACAGTAGTTGAGCGGTAAGCAGTTCTGGGGATAGACAGTAGTTGAGCGGT	AAAGCAGTTCTGGGGATAGACAGTAGTTGAGCGGTAAGCAGTTCTGGGGATAGACAGTAGTTGAGCGGTAAGCAGTTCTGGGGATAGACAGTAGTTGAGCGGTAAGCAGTTCTGGGGATAGACAGTAGTTGAGCGGT	.	PASS	END=134190946;HOMLEN=0;SVLEN=68;SVTYPE=DUP:TANDEM;NTLEN=0	GT:AD	0/0:61,8
chr7	142823658	.	AAATGCCACTGGAAATTTCATAGAGATTGCATTCAATCTGTAGATGACTTTGGGTAGTGTGGACATTTTCACAATATTGACCCTTCTGATCTATGAA	AAATGCCACTGGAAATTTCATAGAGATTGCATTCAATCTGTAGATGACTTTGGGTAGTGTGGACATTTTCACAATATTGACCCTTCTGATCTATGAAAATGCCACTGGAAATTTCATAGAGATTGCATTCAATCTGTAGATGACTTTGGGTAGTGTGGACATTTTCACAATATTGACCCTTCTGATCTATGAA	.	PASS	END=142823754;HOMLEN=0;SVLEN=95;SVTYPE=DUP:TANDEM;NTLEN=0	GT:AD	1/1:0,12
chr7	145728680	.	TAAAAAGGCAATTCTTGCCCCTTATATAGATGTGAGGAACATAATTATCACC	TAAAAAGGCAATTCTTGCCCCTTATATAGATGTGAGGAACATAATTATCACCAAAAAGGCAATTCTTGCCCCTTATATAGATGTGAGGAACATAATTATCACC	.	PASS	END=145728731;HOMLEN=0;SVLEN=51;SVTYPE=DUP:TANDEM;NTLEN=0	GT:AD	0/1:65,22
chr7	151820997	.	AAAAGTAGAAGAGAGAGCCTCCAACCCCACGGACCTCAGTCCCGGCCAGAAGG	AAAAGTAGAAGAGAGAGCCTCCAACCCCACGGACCTCAGTCCCGGCCAGAAGGAAAGTAGAAGAGAGAGCCTCCAACCCCACGGACCTCAGTCCCGGCCAGAAGG	.	PASS	END=151821049;HOMLEN=0;SVLEN=52;SVTYPE=DUP:TANDEM;NTLEN=0	GT:AD	0/0:105,22
chr7	154661639	.	TATTCATATAGTCATGGTGAATCACCATGGCATATTGGCGCTAGTATTCATATAGTCATGGTGAATCACCATGGCATATTGGCCGTAGTG	TATTCATATAGTCATGGTGAATCACCATGGCATATTGGCGCTAGTATTCATATAGTCATGGTGAATCACCATGGCATATTGGCCGTAGTGATTCATATAGTCATGGTGAATCACCATGGCATATTGGCGCTAGTATTCATATAGTCATGGTGAATCACCATGGCATATTGGCCGTAGTG	.	PASS	END=154661728;HOMLEN=0;SVLEN=88;SVTYPE=DUP:TANDEM;NTLEN=0	GT:AD	0/0:54,2
chr7	155124083	.	TGGTTTCTCATAGTCAAACAACCGGTTTCTCATAGCCAAACAACCGGTTTCTCATAGCCAAACAACC	TGGTTTCTCATAGTCAAACAACCGGTTTCTCATAGCCAAACAACCGGTTTCTCATAGCCAAACAACCGGTTTCTCATAGTCAAACAACCGGTTTCTCATAGCCAAACAACCGGTTTCTCATAGCCAAACAACC	.	PASS	END=155124149;HOMLEN=0;SVLEN=66;SVTYPE=DUP:TANDEM;NTLEN=0	GT:AD	0/0:61,6
chr7	155338313	.	CGGGACAGAGGCACATTTACGGAGGCCAGAGGCAGGCGCAGAGGCACGTGCAGGGAGGCCAGCGGCCAAGACAGAGGCGCATGCAGGGAGGCCAGCGGCCGGGACAGAGGCACGTATACCGCGGTCAGTGGCCGGGACAGAGGCACATGCAGGGGGGCCAGTGGCCAGGACAGAGACTCATTTACGGAGGCCAGAGGCAGGCACAGAGGCGCGTGCAGGGAGGCCAGCGGCT	CGGGACAGAGGCACATTTACGGAGGCCAGAGGCAGGCGCAGAGGCACGTGCAGGGAGGCCAGCGGCCAAGACAGAGGCGCATGCAGGGAGGCCAGCGGCCGGGACAGAGGCACGTATACCGCGGTCAGTGGCCGGGACAGAGGCACATGCAGGGGGGCCAGTGGCCAGGACAGAGACTCATTTACGGAGGCCAGAGGCAGGCACAGAGGCGCGTGCAGGGAGGCCAGCGGCTGGGACAGAGGCACATTTACGGAGGCCAGAGGCAGGCGCAGAGGCACGTGCAGGGAGGCCAGCGGCCAAGACAGAGGCGCATGCAGGGAGGCCAGCGGCCGGGACAGAGGCACGTATACCGCGGTCAGTGGCCGGGACAGAGGCACATGCAGGGGGGCCAGTGGCCAG…	.	PASS	END=155338544;HOMLEN=0;SVLEN=231;SVTYPE=DUP:TANDEM;NTLEN=0	GT:AD	0/0:89,2
chr7	155973746	.	CTCGGCCACAGTGAGGGCAGCACGGGCACCGGCACGGCCACAGTGAGGGCAGCACGGGCACCGGCA	CTCGGCCACAGTGAGGGCAGCACGGGCACCGGCACGGCCACAGTGAGGGCAGCACGGGCACCGGCATCGGCCACAGTGAGGGCAGCACGGGCACCGGCACGGCCACAGTGAGGGCAGCACGGGCACCGGCA	.	PASS	END=155973811;HOMLEN=0;SVLEN=64;SVTYPE=DUP:TANDEM;NTLEN=0	GT:AD	0/1:75,22
chr7	156331863	.	GGGATCACTGACAGATAATGGGATCACTGAGAGGTCACAGGATCACTGACAGATCCTGGGATCACTGGCAGGATCACGACAGGTTATGGGATCACTGACAAACAGGTCATGGGAATCACTGACAGATCATGAGATCATGGGTGGGATCACTGACAGGTCACAGGATCACTGACAGGTCATGGGATCACTGGTGGGATCACTGAGAGGTCACAGGATCACTGAGAGGTCACA	GGGATCACTGACAGATAATGGGATCACTGAGAGGTCACAGGATCACTGACAGATCCTGGGATCACTGGCAGGATCACGACAGGTTATGGGATCACTGACAAACAGGTCATGGGAATCACTGACAGATCATGAGATCATGGGTGGGATCACTGACAGGTCACAGGATCACTGACAGGTCATGGGATCACTGGTGGGATCACTGAGAGGTCACAGGATCACTGAGAGGTCACAGGATCACTGACAGATAATGGGATCACTGAGAGGTCACAGGATCACTGACAGATCCTGGGATCACTGGCAGGATCACGACAGGTTATGGGATCACTGACAAACAGGTCATGGGAATCACTGACAGATCATGAGATCATGGGTGGGATCACTGACAGGTCACAGGATCAC…	.	PASS	END=156332093;HOMLEN=0;SVLEN=230;SVTYPE=DUP:TANDEM;NTLEN=0	GT:AD	0/0:100,6
chr7	157621297	.	AGGTCAGCACGGCCAGTTTCCACCGCCCGTAACCCAGGCTTCCTGCCCCCGGGGCTGGTACGTACA	AGGTCAGCACGGCCAGTTTCCACCGCCCGTAACCCAGGCTTCCTGCCCCCGGGGCTGGTACGTACAGGTCAGCACGGCCAGTTTCCACCGCCCGTAACCCAGGCTTCCTGCCCCCGGGGCTGGTACGTACA	.	PASS	END=157621362;HOMLEN=0;SVLEN=65;SVTYPE=DUP:TANDEM;NTLEN=0	GT:AD	0/0:78,5
chr7	158410837	.	GGGAGGCCCCGGAGGGACAGTGCAGACAAGTGCCCAGGTGACCCCAGACACGGAGACACAGGGAAGGGGTGACGGGACAGTGTGCTCATGGGGTGG	GGGAGGCCCCGGAGGGACAGTGCAGACAAGTGCCCAGGTGACCCCAGACACGGAGACACAGGGAAGGGGTGACGGGACAGTGTGCTCATGGGGTGGGGAGGCCCCGGAGGGACAGTGCAGACAAGTGCCCAGGTGACCCCAGACACGGAGACACAGGGAAGGGGTGACGGGACAGTGTGCTCATGGGGTGG	.	PASS	END=158410932;HOMLEN=0;SVLEN=94;SVTYPE=DUP:TANDEM;NTLEN=0	GT:AD	1/1:0,12
chr7	158523359	.	AGTCTGCCCTGGAGTGGAGTCGTCTGCCCTGGAGCGGAGTCATCTGCCCTGGAGCGGAGTC	AGTCTGCCCTGGAGTGGAGTCGTCTGCCCTGGAGCGGAGTCATCTGCCCTGGAGCGGAGTCGTCTGCCCTGGAGTGGAGTCGTCTGCCCTGGAGCGGAGTCATCTGCCCTGGAGCGGAGTC	.	PASS	END=158523419;HOMLEN=0;SVLEN=60;SVTYPE=DUP:TANDEM;NTLEN=0	GT:AD	0/0:80,3
chr7	158637511	.	CCCACCCCATCCGAGCCACACACAGGAGCCTGTGGGACTCAAGAGAGTAGGCTTTCCAGCTCCGGCT	CCCACCCCATCCGAGCCACACACAGGAGCCTGTGGGACTCAAGAGAGTAGGCTTTCCAGCTCCGGCTCCACCCCATCCGAGCCACACACAGGAGCCTGTGGGACTCAAGAGAGTAGGCTTTCCAGCTCCGGCT	.	PASS	END=158637577;HOMLEN=0;SVLEN=65;SVTYPE=DUP:TANDEM;NTLEN=0	GT:AD	0/1:67,19
chr7	158655676	.	CTTGCCCTGCACGCAGCACCACCCGTCCCCTCCCTGCCTCATGACCAGGCCCCGTCCTCCCCATC	CTTGCCCTGCACGCAGCACCACCCGTCCCCTCCCTGCCTCATGACCAGGCCCCGTCCTCCCCATCTTGCCCTGCACGCAGCACCACCCGTCCCCTCCCTGCCTCATGACCAGGCCCCGTCCTCCCCATC	.	PASS	END=158655740;HOMLEN=0;SVLEN=63;SVTYPE=DUP:TANDEM;NTLEN=0	GT:AD	0/1:81,36
chr7	158717651	.	ACTCCTCCTCCTTCTTCTTCCTTCTCCTCCTCCTCCTTCTTCCTTCTTCTC	ACTCCTCCTCCTTCTTCTTCCTTCTCCTCCTCCTCCTTCTTCCTTCTTCTCCTCCTCCTCCTTCTTCTTCCTTCTCCTCCTCCTCCTTCTTCCTTCTTCTC	.	PASS	END=158717701;HOMLEN=0;SVLEN=50;SVTYPE=DUP:TANDEM;NTLEN=0	GT:AD	0/0:68,2
chr7	158782487	.	TGTGTGTGAAACAAGTGAGAACAAGTGTGAGTGGAATAGCGAGTGTAAGAAAA	TGTGTGTGAAACAAGTGAGAACAAGTGTGAGTGGAATAGCGAGTGTAAGAAAAGTGTGTGAAACAAGTGAGAACAAGTGTGAGTGGAATAGCGAGTGTAAGAAAA	.	PASS	END=158782539;HOMLEN=0;SVLEN=52;SVTYPE=DUP:TANDEM;NTLEN=0	GT:AD	0/0:88,3
chr7	158958011	.	TCTGCCCGTCAGCCACAGCCACACCCTAGGTCGTGGAGAGGGTGTGGTCTGCAC	TCTGCCCGTCAGCCACAGCCACACCCTAGGTCGTGGAGAGGGTGTGGTCTGCACCTGCCCGTCAGCCACAGCCACACCCTAGGTCGTGGAGAGGGTGTGGTCTGCAC	.	PASS	END=158958064;HOMLEN=0;SVLEN=53;SVTYPE=DUP:TANDEM;NTLEN=0	GT:AD	0/0:63,2
chr7	159041575	.	TGGGTCCTGAGGGTCTGTCATGGGTCACTGCTTTCTACATCACAGGTCCGTTGAGGGTCCGTCAGGGTCCTGAGGGTCCGTCATGGGTCCTGAGGGTCTGTAAC	TGGGTCCTGAGGGTCTGTCATGGGTCACTGCTTTCTACATCACAGGTCCGTTGAGGGTCCGTCAGGGTCCTGAGGGTCCGTCATGGGTCCTGAGGGTCTGTAACGGGTCCTGAGGGTCTGTCATGGGTCACTGCTTTCTACATCACAGGTCCGTTGAGGGTCCGTCAGGGTCCTGAGGGTCCGTCATGGGTCCTGAGGGTCTGTAAC	.	PASS	END=159041678;HOMLEN=0;SVLEN=103;SVTYPE=DUP:TANDEM;NTLEN=0	GT:AD	0/0:95,10
chr8	1144844	.	AGACCGCAGACGGCCTGTATGAACAGTCAAACCACAGACGGCCTGTACCCACAGTCAAACCGCAGACGGCCTGTACCCACAGTCAA	AGACCGCAGACGGCCTGTATGAACAGTCAAACCACAGACGGCCTGTACCCACAGTCAAACCGCAGACGGCCTGTACCCACAGTCAAGACCGCAGACGGCCTGTATGAACAGTCAAACCACAGACGGCCTGTACCCACAGTCAAACCGCAGACGGCCTGTACCCACAGTCAA	.	PASS	END=1144929;HOMLEN=0;SVLEN=84;SVTYPE=DUP:TANDEM;NTLEN=0	GT:AD	0/0:0,2
chr8	1197180	.	ACACACACGGAAGTCATGTTCCCACATTGCAGAGTCCACTTCAGGTCTCTTCTGGAAATGCCATCACAGACACACC	ACACACACGGAAGTCATGTTCCCACATTGCAGAGTCCACTTCAGGTCTCTTCTGGAAATGCCATCACAGACACACCCACACACGGAAGTCATGTTCCCACATTGCAGAGTCCACTTCAGGTCTCTTCTGGAAATGCCATCACAGACACACC	.	PASS	END=1197255;HOMLEN=0;SVLEN=69;SVTYPE=DUP:TANDEM;NTLEN=0	GT:AD	0/0:0,2
chr8	1302551	.	TATTTTATGTGAGTTCCCGAGCTCTGCTCCATACCTGGGACCGGACTCGGTATTTTCTGTAGGTTCCCGAGCCCTGCTCCATACCCGGGACTGGACTCAGC	TATTTTATGTGAGTTCCCGAGCTCTGCTCCATACCTGGGACCGGACTCGGTATTTTCTGTAGGTTCCCGAGCCCTGCTCCATACCCGGGACTGGACTCAGCATTTTATGTGAGTTCCCGAGCTCTGCTCCATACCTGGGACCGGACTCGGTATTTTCTGTAGGTTCCCGAGCCCTGCTCCATACCCGGGACTGGACTCAGC	.	PASS	END=1302651;HOMLEN=0;SVLEN=100;SVTYPE=DUP:TANDEM;NTLEN=0	GT:AD	0/0:0,2
chr8	1345206	.	CACTACTGTATCCTCTGCTGAAGGTGCAGGCTCAGTTCCTTCAGGGCAGAGTGTGCG	CACTACTGTATCCTCTGCTGAAGGTGCAGGCTCAGTTCCTTCAGGGCAGAGTGTGCGACTACTGTATCCTCTGCTGAAGGTGCAGGCTCAGTTCCTTCAGGGCAGAGTGTGCG	.	PASS	END=1345262;HOMLEN=0;SVLEN=55;SVTYPE=DUP:TANDEM;NTLEN=0	GT:AD	0/0:0,6
chr8	2086406	.	GCGTGGCCTCCCACTGTTGTGATCTCTGCGTGGCCCCCTACTGTCGTGATCTCCACGTGGCCACACACTGTCATGATCTCTGTGT	GCGTGGCCTCCCACTGTTGTGATCTCTGCGTGGCCCCCTACTGTCGTGATCTCCACGTGGCCACACACTGTCATGATCTCTGTGTCGTGGCCTCCCACTGTTGTGATCTCTGCGTGGCCCCCTACTGTCGTGATCTCCACGTGGCCACACACTGTCATGATCTCTGTGT	.	PASS	END=2086490;HOMLEN=0;SVLEN=81;SVTYPE=DUP:TANDEM;NTLEN=0	GT:AD	0/0:17,2
chr8	2267720	.	ATCTTCTGGGTAAGAGGACATTTGGAGTCTTCTGGGTAGGAGGACATTTGGAG	ATCTTCTGGGTAAGAGGACATTTGGAGTCTTCTGGGTAGGAGGACATTTGGAGTCTTCTGGGTAAGAGGACATTTGGAGTCTTCTGGGTAGGAGGACATTTGGAG	.	PASS	END=2267772;HOMLEN=0;SVLEN=52;SVTYPE=DUP:TANDEM;NTLEN=0	GT:AD	0/0:0,2
chr8	2451900	.	ACAGCAAGCCCTCTGCTGCCTTCTGGAGGCGCTTTGCCTGGTAGATCCTCCCAACACCCCACGAGGTCACACTGCTCCCCCAGACCTACAGCAAGCCCTCTGCTGCCTTCTGGAGGCGCTTTGCCTGGTAAATTTTTGCAATAACTTATGAATGAGGTCACATTACTTTTCCACCCATAGAGGAAGCACTTAGCTGCATTCCGGAGATGCTGGTAAATCCTCCCAATACCCCATGAGTTAAATCGCATTACTCCCCCAGACCTACAG	ACAGCAAGCCCTCTGCTGCCTTCTGGAGGCGCTTTGCCTGGTAGATCCTCCCAACACCCCACGAGGTCACACTGCTCCCCCAGACCTACAGCAAGCCCTCTGCTGCCTTCTGGAGGCGCTTTGCCTGGTAAATTTTTGCAATAACTTATGAATGAGGTCACATTACTTTTCCACCCATAGAGGAAGCACTTAGCTGCATTCCGGAGATGCTGGTAAATCCTCCCAATACCCCATGAGTTAAATCGCATTACTCCCCCAGACCTACAGCAGCAAGCCCTCTGCTGCCTTCTGGAGGCGCTTTGCCTGGTAGATCCTCCCAACACCCCACGAGGTCACACTGCTCCCCCAGACCTACAGCAAGCCCTCTGCTGCCTTCTGGAGGCGCTTTGCCTGGTAAAT…	.	PASS	END=2452166;HOMLEN=0;SVLEN=266;SVTYPE=DUP:TANDEM;NTLEN=0	GT:AD	0/0:0,2
chr8	3076326	.	TGAGGACACCAGCCACATTGGATTAGGGTTCACCCTAATGACTAACTCCATCACCTCTGTAAAGA	TGAGGACACCAGCCACATTGGATTAGGGTTCACCCTAATGACTAACTCCATCACCTCTGTAAAGAGAGGACACCAGCCACATTGGATTAGGGTTCACCCTAATGACTAACTCCATCACCTCTGTAAAGA	.	PASS	END=3076390;HOMLEN=0;SVLEN=62;SVTYPE=DUP:TANDEM;NTLEN=0	GT:AD	0/1:25,8
chr8	14101376	.	GGAAAATTGGGGAGAGGTTATCTGAGGTTATCTGAAGAAATAATGGGAATTTCCAGAATTGGTAAAAATGTGATTCTGCAGATAACAATAATCATGTATACTTATCACTTTATAGTGGAAAAATAGAACATCAATGACAAAGTATTATTTAAAGCAGACAGCAGGAGAAAAAATAAATGATGTCTGCAG	GGAAAATTGGGGAGAGGTTATCTGAGGTTATCTGAAGAAATAATGGGAATTTCCAGAATTGGTAAAAATGTGATTCTGCAGATAACAATAATCATGTATACTTATCACTTTATAGTGGAAAAATAGAACATCAATGACAAAGTATTATTTAAAGCAGACAGCAGGAGAAAAAATAAATGATGTCTGCAGGAAAATTGGGGAGAGGTTATCTGAGGTTATCTGAAGAAATAATGGGAATTTCCAGAATTGGTAAAAATGTGATTCTGCAGATAACAATAATCATGTATACTTATCACTTTATAGTGGAAAAATAGAACATCAATGACAAAGTATTATTTAAAGCAGACAGCAGGAGAAAAAATAAATGATGTCTGCAG	.	PASS	END=14101564;HOMLEN=0;SVLEN=187;SVTYPE=DUP:TANDEM;NTLEN=0	GT:AD	0/1:42,15
chr8	16297188	.	ATTACATTTAAATGTTATTATATTTAAATGTAATAAACTTACATTTAAATGTTATTATATTTAAATGTAATAAAC	ATTACATTTAAATGTTATTATATTTAAATGTAATAAACTTACATTTAAATGTTATTATATTTAAATGTAATAAACTTACATTTAAATGTTATTATATTTAAATGTAATAAACTTACATTTAAATGTTATTATATTTAAATGTAATAAAC	.	PASS	END=16297262;HOMLEN=0;SVLEN=74;SVTYPE=DUP:TANDEM;NTLEN=0	GT:AD	0/1:34,11
chr8	21452145	.	ATTGGTGCAATCACATTGGAGACCAATCTGCCACTATACAATAAAGCTGCGGATGTACTGTATTAGTTCATTTTTACCCTGCTATAAAGAAATACCCAAGACTGGGTAATTTATGCAGGAAAGAGGTTTAATTGCCTCACAGTTTCACATGGCTGGGGAGGCCTCAGAAAACAAAATCATGGTAGAAGGGGAAGCAGACACCTTCTTCACAAGGTGACAGGAGAGAGAAGACTGTGTAAGAGCACAGGAAAAACTACCATTCATAAAACCATCAGATCTCGTGAGAATTCACCTACTATCATGAGAACAGGATGGGGGAAACCACCCCCATAATCCAGTCACTTCCCACCAGGTCTCCCTCTCCCTAAACACTTGGAGATTACCATTCAAGGTGAGATT…	ATTGGTGCAATCACATTGGAGACCAATCTGCCACTATACAATAAAGCTGCGGATGTACTGTATTAGTTCATTTTTACCCTGCTATAAAGAAATACCCAAGACTGGGTAATTTATGCAGGAAAGAGGTTTAATTGCCTCACAGTTTCACATGGCTGGGGAGGCCTCAGAAAACAAAATCATGGTAGAAGGGGAAGCAGACACCTTCTTCACAAGGTGACAGGAGAGAGAAGACTGTGTAAGAGCACAGGAAAAACTACCATTCATAAAACCATCAGATCTCGTGAGAATTCACCTACTATCATGAGAACAGGATGGGGGAAACCACCCCCATAATCCAGTCACTTCCCACCAGGTCTCCCTCTCCCTAAACACTTGGAGATTACCATTCAAGGTGAGATT…	.	PASS	END=21452745;HOMLEN=0;SVLEN=600;SVTYPE=DUP:TANDEM;NTLEN=0	GT:AD	0/1:43,11
chr8	21871943	.	TGGGAGGCTGAGGGGGACGGATCACAAGTTCAGGAGATCGAGACCATCCTGGCTAACATGGTGAAACCCCGTCTCTATTAAAAATACAAAAAAAAAAAAATTAGCTGGGCATGGTGGCGGGTGCCTGTAGTCCCAGCTACTC	TGGGAGGCTGAGGGGGACGGATCACAAGTTCAGGAGATCGAGACCATCCTGGCTAACATGGTGAAACCCCGTCTCTATTAAAAATACAAAAAAAAAAAAATTAGCTGGGCATGGTGGCGGGTGCCTGTAGTCCCAGCTACTCGGGAGGCTGAGGGGGACGGATCACAAGTTCAGGAGATCGAGACCATCCTGGCTAACATGGTGAAACCCCGTCTCTATTAAAAATACAAAAAAAAAAAAATTAGCTGGGCATGGTGGCGGGTGCCTGTAGTCCCAGCTACTC	.	PASS	END=21872084;HOMLEN=0;SVLEN=141;SVTYPE=DUP:TANDEM;NTLEN=0	GT:AD	0/0:52,10
chr8	25462548	.	CCTGGGAGGCAGAGGTTGCATTGAGTCAAGATCATGCCACTATGTTCCAGTC	CCTGGGAGGCAGAGGTTGCATTGAGTCAAGATCATGCCACTATGTTCCAGTCCTGGGAGGCAGAGGTTGCATTGAGTCAAGATCATGCCACTATGTTCCAGTC	.	PASS	END=25462599;HOMLEN=0;SVLEN=50;SVTYPE=DUP:TANDEM;NTLEN=0	GT:AD	0/0:38,6
chr8	28113465	.	CTTTTCAGCCCACCCAAGAAGGGGGCTGGGAGTATTTTAGCTGCTGTAAAATCAG	CTTTTCAGCCCACCCAAGAAGGGGGCTGGGAGTATTTTAGCTGCTGTAAAATCAGTTTTCAGCCCACCCAAGAAGGGGGCTGGGAGTATTTTAGCTGCTGTAAAATCAG	.	PASS	END=28113519;HOMLEN=0;SVLEN=54;SVTYPE=DUP:TANDEM;NTLEN=0	GT:AD	0/0:38,2
chr8	53949222	.	TATATATACTATATATAAGATACAGTATATATTTATATATACTATATATAAGATACAGTATATATTTATATAT	TATATATACTATATATAAGATACAGTATATATTTATATATACTATATATAAGATACAGTATATATTTATATATATATATACTATATATAAGATACAGTATATATTTATATATACTATATATAAGATACAGTATATATTTATATAT	.	PASS	END=53949294;HOMLEN=0;SVLEN=66;SVTYPE=DUP:TANDEM;NTLEN=0	GT:AD	0/0:74,5
chr8	59759634	.	TGTGAGGGGCTATGTTGAAGGAGGGAAAGGAGTGAACAAAGGGGTAAACTCAAGAAAGGAAAAAAAAAAAGAAAA	TGTGAGGGGCTATGTTGAAGGAGGGAAAGGAGTGAACAAAGGGGTAAACTCAAGAAAGGAAAAAAAAAAAGAAAAGTGAGGGGCTATGTTGAAGGAGGGAAAGGAGTGAACAAAGGGGTAAACTCAAGAAAGGAAAAAAAAAAAGAAAA	.	PASS	END=59759708;HOMLEN=0;SVLEN=73;SVTYPE=DUP:TANDEM;NTLEN=0	GT:AD	0/0:37,9
chr8	61174863	.	TCATTACTCTATTCTATAAGGGTAGAGTTTTGAGGGTCAAAAGGTCTTCTATTTTCTGTCTAT	TCATTACTCTATTCTATAAGGGTAGAGTTTTGAGGGTCAAAAGGTCTTCTATTTTCTGTCTATCATTACTCTATTCTATAAGGGTAGAGTTTTGAGGGTCAAAAGGTCTTCTATTTTCTGTCTAT	.	PASS	END=61174925;HOMLEN=0;SVLEN=62;SVTYPE=DUP:TANDEM;NTLEN=0	GT:AD	0/0:34,7
chr8	72851133	.	AAACTGGCTCTTTCTATGGAATGAACTAGAATCTCTCCAAAGGTGAACTGCAGAAAACTCCACCTCTCCTTATTTCTGCTTCCACGTC	AAACTGGCTCTTTCTATGGAATGAACTAGAATCTCTCCAAAGGTGAACTGCAGAAAACTCCACCTCTCCTTATTTCTGCTTCCACGTCAACTGGCTCTTTCTATGGAATGAACTAGAATCTCTCCAAAGGTGAACTGCAGAAAACTCCACCTCTCCTTATTTCTGCTTCCACGTC	.	PASS	END=72851220;HOMLEN=0;SVLEN=87;SVTYPE=DUP:TANDEM;NTLEN=0	GT:AD	0/1:51,22
chr8	96899743	.	CACTAGGGATTACAATTCAAAAGGAGATTTGACTGGGGATAAATATCGAAACTATATTAGACA	CACTAGGGATTACAATTCAAAAGGAGATTTGACTGGGGATAAATATCGAAACTATATTAGACAACTAGGGATTACAATTCAAAAGGAGATTTGACTGGGGATAAATATCGAAACTATATTAGACA	.	PASS	END=96899805;HOMLEN=0;SVLEN=62;SVTYPE=DUP:TANDEM;NTLEN=0	GT:AD	0/1:36,10
chr8	109065133	.	AATAATACACACACACACACAGAGAGAGAGAAAGAGAGAGAGAGAACAGAAAAAAAGGTGGGGGGGAGAGAAAGAGGGAATACCATGATCAAATAAACTTGGGAAATGCTC	AATAATACACACACACACACAGAGAGAGAGAAAGAGAGAGAGAGAACAGAAAAAAAGGTGGGGGGGAGAGAAAGAGGGAATACCATGATCAAATAAACTTGGGAAATGCTCATAATACACACACACACACAGAGAGAGAGAAAGAGAGAGAGAGAACAGAAAAAAAGGTGGGGGGGAGAGAAAGAGGGAATACCATGATCAAATAAACTTGGGAAATGCTC	.	PASS	END=109065243;HOMLEN=0;SVLEN=110;SVTYPE=DUP:TANDEM;NTLEN=0	GT:AD	0/0:34,6
chr8	132187662	.	AGTGGTGGTGGTGGTGGTGATTATGATGGTTGTGATGATAGTGGTGGTGGTGGTGGTGATGGTGGTGATAGTGATGATGGTGGTGGTGGTGGTAGTGATGATGGTGGTAGTGATAGTGATGGTGGTGGCGGTGGTGGTGATAGTGATGGTGGTGGTGGTGGTGGTGGTGATTGT	AGTGGTGGTGGTGGTGGTGATTATGATGGTTGTGATGATAGTGGTGGTGGTGGTGGTGATGGTGGTGATAGTGATGATGGTGGTGGTGGTGGTAGTGATGATGGTGGTAGTGATAGTGATGGTGGTGGCGGTGGTGGTGATAGTGATGGTGGTGGTGGTGGTGGTGGTGATTGTGTGGTGGTGGTGGTGGTGATTATGATGGTTGTGATGATAGTGGTGGTGGTGGTGGTGATGGTGGTGATAGTGATGATGGTGGTGGTGGTGGTAGTGATGATGGTGGTAGTGATAGTGATGGTGGTGGCGGTGGTGGTGATAGTGATGGTGGTGGTGGTGGTGGTGGTGATTGT	.	PASS	END=132187835;HOMLEN=0;SVLEN=171;SVTYPE=DUP:TANDEM;NTLEN=0	GT:AD	0/0:36,6
chr8	133642971	.	TAGAGATAGGAGGAGGAGGAGAAAGGCGGCTGAGCACCATCAGGGCGGATGCTTGTGAGC	TAGAGATAGGAGGAGGAGGAGAAAGGCGGCTGAGCACCATCAGGGCGGATGCTTGTGAGCAGAGATAGGAGGAGGAGGAGAAAGGCGGCTGAGCACCATCAGGGCGGATGCTTGTGAGC	.	PASS	END=133643030;HOMLEN=0;SVLEN=56;SVTYPE=DUP:TANDEM;NTLEN=0	GT:AD	0/0:35,6
chr8	138743351	.	TTGATGGTGATGGTGATGGTAGAGTTGATGATGGTAGTAGTGATTGTGATGGTGGAGTTGATGGTGATGGTGGTAGTGATCATGATGGTGATGGTGGAGTTGATGGT	TTGATGGTGATGGTGATGGTAGAGTTGATGATGGTAGTAGTGATTGTGATGGTGGAGTTGATGGTGATGGTGGTAGTGATCATGATGGTGATGGTGGAGTTGATGGTTGATGGTGATGGTGATGGTAGAGTTGATGATGGTAGTAGTGATTGTGATGGTGGAGTTGATGGTGATGGTGGTAGTGATCATGATGGTGATGGTGGAGTTGATGGT	.	PASS	END=138743457;HOMLEN=0;SVLEN=105;SVTYPE=DUP:TANDEM;NTLEN=0	GT:AD	0/0:47,4
chr8	139965706	.	AGTGCAAGGGGAAATACAAACAATGCAATTACTTTTAAAAAGCAGAGACGCATCACACGGGGGAGAGAAGGCTCCATGTTGA	AGTGCAAGGGGAAATACAAACAATGCAATTACTTTTAAAAAGCAGAGACGCATCACACGGGGGAGAGAAGGCTCCATGTTGAGTGCAAGGGGAAATACAAACAATGCAATTACTTTTAAAAAGCAGAGACGCATCACACGGGGGAGAGAAGGCTCCATGTTGA	.	PASS	END=139965787;HOMLEN=0;SVLEN=79;SVTYPE=DUP:TANDEM;NTLEN=0	GT:AD	0/1:51,18
chr8	141246484	.	ATCAAGATGTGCAGGCCAAGGCAGCAACAGAGAGGGTCTCCCAGCAAGGTGGAGTCACACGTTTGCGTCAGGCGACATCCCCTCGATGCTGCCATATTCTATTGGTTAACAGGAATTACT	ATCAAGATGTGCAGGCCAAGGCAGCAACAGAGAGGGTCTCCCAGCAAGGTGGAGTCACACGTTTGCGTCAGGCGACATCCCCTCGATGCTGCCATATTCTATTGGTTAACAGGAATTACTTCAAGATGTGCAGGCCAAGGCAGCAACAGAGAGGGTCTCCCAGCAAGGTGGAGTCACACGTTTGCGTCAGGCGACATCCCCTCGATGCTGCCATATTCTATTGGTTAACAGGAATTACT	.	PASS	END=141246603;HOMLEN=0;SVLEN=118;SVTYPE=DUP:TANDEM;NTLEN=0	GT:AD	0/0:49,10
chr8	141517268	.	GCCATCCCCAGACAGCTGCCTGGTCTGGCTCCTGTGTCCACCTGACTACATTCTTTCCTGGACTGTGTGCC	GCCATCCCCAGACAGCTGCCTGGTCTGGCTCCTGTGTCCACCTGACTACATTCTTTCCTGGACTGTGTGCCCCATCCCCAGACAGCTGCCTGGTCTGGCTCCTGTGTCCACCTGACTACATTCTTTCCTGGACTGTGTGCC	.	PASS	END=141517338;HOMLEN=0;SVLEN=69;SVTYPE=DUP:TANDEM;NTLEN=0	GT:AD	0/1:65,40
chr8	141738029	.	CACCTGTGCCGCGGACCCAGGAGCCCAGCGAGGGGCGGAAGACGCGGAACTGCTGCGCTGGGCTGTCCGCCTGTGCCGAGGACCCAGGAGCCCCGGGGGGAGATGGAACTGCTGCGCTGGGCTGTCCG	CACCTGTGCCGCGGACCCAGGAGCCCAGCGAGGGGCGGAAGACGCGGAACTGCTGCGCTGGGCTGTCCGCCTGTGCCGAGGACCCAGGAGCCCCGGGGGGAGATGGAACTGCTGCGCTGGGCTGTCCGACCTGTGCCGCGGACCCAGGAGCCCAGCGAGGGGCGGAAGACGCGGAACTGCTGCGCTGGGCTGTCCGCCTGTGCCGAGGACCCAGGAGCCCCGGGGGGAGATGGAACTGCTGCGCTGGGCTGTCCG	.	PASS	END=141738156;HOMLEN=0;SVLEN=126;SVTYPE=DUP:TANDEM;NTLEN=0	GT:AD	0/0:40,7
chr8	141874091	.	GGGGAGGGAGGTGATGGGCACAGTGTGTAGCTGAGAGTGATGGGCACAGTGTGTAGGTGAGGGTGATGGGAACTGTGTGTAGGG	GGGGAGGGAGGTGATGGGCACAGTGTGTAGCTGAGAGTGATGGGCACAGTGTGTAGGTGAGGGTGATGGGAACTGTGTGTAGGGGGGAGGGAGGTGATGGGCACAGTGTGTAGCTGAGAGTGATGGGCACAGTGTGTAGGTGAGGGTGATGGGAACTGTGTGTAGGG	.	PASS	END=141874174;HOMLEN=0;SVLEN=81;SVTYPE=DUP:TANDEM;NTLEN=0	GT:AD	0/0:64,2
chr8	142353795	.	CTGCCCGCACAGCTGGGAGGACGCTCACTCCCCAGCAGAGAAGGGCCCCACGGCGAGGGAGCCCC	CTGCCCGCACAGCTGGGAGGACGCTCACTCCCCAGCAGAGAAGGGCCCCACGGCGAGGGAGCCCCTGCCCGCACAGCTGGGAGGACGCTCACTCCCCAGCAGAGAAGGGCCCCACGGCGAGGGAGCCCC	.	PASS	END=142353859;HOMLEN=0;SVLEN=64;SVTYPE=DUP:TANDEM;NTLEN=0	GT:AD	0/0:46,6
chr8	142589382	.	TCTGTGTCAGGGTCTCTGGAGTGTGTGTGTGTCAGGGTCTCTGGAGTGTGTGCGTGTTTGTGTGTGTGTCAGGCTCTCTGGAGTGTGTGTGTGTGTATCAGGGTCTCTGGAGTGTGTGTGTGTGTGTCAGGCTCTCTGGAGTGTGTGTGTATCAGGGTCTCTGGAGTGTGTGTGTG	TCTGTGTCAGGGTCTCTGGAGTGTGTGTGTGTCAGGGTCTCTGGAGTGTGTGCGTGTTTGTGTGTGTGTCAGGCTCTCTGGAGTGTGTGTGTGTGTATCAGGGTCTCTGGAGTGTGTGTGTGTGTGTCAGGCTCTCTGGAGTGTGTGTGTATCAGGGTCTCTGGAGTGTGTGTGTGCTGTGTCAGGGTCTCTGGAGTGTGTGTGTGTCAGGGTCTCTGGAGTGTGTGCGTGTTTGTGTGTGTGTCAGGCTCTCTGGAGTGTGTGTGTGTGTATCAGGGTCTCTGGAGTGTGTGTGTGTGTGTCAGGCTCTCTGGAGTGTGTGTGTATCAGGGTCTCTGGAGTGTGTGTGTG	.	PASS	END=142589557;HOMLEN=0;SVLEN=170;SVTYPE=DUP:TANDEM;NTLEN=0	GT:AD	0/0:36,2
chr9	13784851	.	CATAATGTTCACTGTTATATACAGTATTACAATGAACATCTTCGAAGCTAAATCTTTAAAAATATTCTCAATAGTTTCATTTTAATAAGCTAGATTA	CATAATGTTCACTGTTATATACAGTATTACAATGAACATCTTCGAAGCTAAATCTTTAAAAATATTCTCAATAGTTTCATTTTAATAAGCTAGATTAATAATGTTCACTGTTATATACAGTATTACAATGAACATCTTCGAAGCTAAATCTTTAAAAATATTCTCAATAGTTTCATTTTAATAAGCTAGATTA	.	PASS	END=13784947;HOMLEN=0;SVLEN=96;SVTYPE=DUP:TANDEM;NTLEN=0	GT:AD	0/1:29,21
chr9	34681483	.	CTGTATCTGAAGATGGGGTCTTTAGGAGGTAATTAAAGTTAAATGAGGCCGGGTGTGGTGGCTCACACCTGTAATCCCAGCCCTCTGGGAGACCGAGGTGGGTGGATCACCTGAGGTCAGGAGTTCGAGACCAGCTTGGCCAACATGGTGAAGCCCTGTCTCTACTAAAAATAGAAAAAGTAGCTGGGTGTGGTGGTGTGTACCTGTAGTCCCAGCTACTTGGGAGGCTGAGGCAGGAGAAGTGCTTGAACCCAGGAGTTGGAGATTGCATTGAGCCAAGATCATGCCACTGTACTCCAGCCTGGGTGACAGAGTGAGACTCCATCTCAAAAAAGAAGAAGAAGAAAAAAAAAGGTTAAATGAGGTCATAATCCGATAGGAGTATAGACTTAGAAGAAG…	CTGTATCTGAAGATGGGGTCTTTAGGAGGTAATTAAAGTTAAATGAGGCCGGGTGTGGTGGCTCACACCTGTAATCCCAGCCCTCTGGGAGACCGAGGTGGGTGGATCACCTGAGGTCAGGAGTTCGAGACCAGCTTGGCCAACATGGTGAAGCCCTGTCTCTACTAAAAATAGAAAAAGTAGCTGGGTGTGGTGGTGTGTACCTGTAGTCCCAGCTACTTGGGAGGCTGAGGCAGGAGAAGTGCTTGAACCCAGGAGTTGGAGATTGCATTGAGCCAAGATCATGCCACTGTACTCCAGCCTGGGTGACAGAGTGAGACTCCATCTCAAAAAAGAAGAAGAAGAAAAAAAAAGGTTAAATGAGGTCATAATCCGATAGGAGTATAGACTTAGAAGAAG…	.	PASS	END=34681979;HOMLEN=0;SVLEN=496;SVTYPE=DUP:TANDEM;NTLEN=0	GT:AD	0/1:59,17
chr9	40407369	.	TACAAACGTTTGGGAACACTTATCAATAAAATGTATAAAACCAATTCATTTTCTGCCAATAACATGATCATGTATGTCTCAAATCAC	TACAAACGTTTGGGAACACTTATCAATAAAATGTATAAAACCAATTCATTTTCTGCCAATAACATGATCATGTATGTCTCAAATCACACAAACGTTTGGGAACACTTATCAATAAAATGTATAAAACCAATTCATTTTCTGCCAATAACATGATCATGTATGTCTCAAATCAC	.	PASS	END=40407455;HOMLEN=0;SVLEN=84;SVTYPE=DUP:TANDEM;NTLEN=0	GT:AD	1/1:0,11
chr9	40526413	.	CCTGATGTGTGCATTAATCTCAAAGAGTTGAACGTTGCTTTTGATTGAGAAGTTTGGAAAAACACTTTTTGTAGAATCAGCAAGTAGATATTTGGAGAGATTTGAGGTCTATTGTGGAAAAGGAAATATCTTCACATAAAAACTACACAGAAGCATTCTGAGAAACTTCTTTGT	CCTGATGTGTGCATTAATCTCAAAGAGTTGAACGTTGCTTTTGATTGAGAAGTTTGGAAAAACACTTTTTGTAGAATCAGCAAGTAGATATTTGGAGAGATTTGAGGTCTATTGTGGAAAAGGAAATATCTTCACATAAAAACTACACAGAAGCATTCTGAGAAACTTCTTTGTCTGATGTGTGCATTAATCTCAAAGAGTTGAACGTTGCTTTTGATTGAGAAGTTTGGAAAAACACTTTTTGTAGAATCAGCAAGTAGATATTTGGAGAGATTTGAGGTCTATTGTGGAAAAGGAAATATCTTCACATAAAAACTACACAGAAGCATTCTGAGAAACTTCTTTGT	.	PASS	END=40526586;HOMLEN=0;SVLEN=171;SVTYPE=DUP:TANDEM;NTLEN=0	GT:AD	0/0:58,4
chr9	42947246	.	GGGAGGCCTTGTCAGTAAGGCCCTGGTCAGTGAGGCCTTGTCAGGGAGGTCTTGTCAGTGAGGCCCTGGTCAGTGAGGCCTTGTCAGT	GGGAGGCCTTGTCAGTAAGGCCCTGGTCAGTGAGGCCTTGTCAGGGAGGTCTTGTCAGTGAGGCCCTGGTCAGTGAGGCCTTGTCAGTGGAGGCCTTGTCAGTAAGGCCCTGGTCAGTGAGGCCTTGTCAGGGAGGTCTTGTCAGTGAGGCCCTGGTCAGTGAGGCCTTGTCAGT	.	PASS	END=42947333;HOMLEN=0;SVLEN=86;SVTYPE=DUP:TANDEM;NTLEN=0	GT:AD	0/0:79,3
chr9	43033737	.	TACAAACGTTTGGGAACACTTATCAATAAAATGTATAAAACCAATTCATTTTCTGCCAATAACATGATCATGTATGTCTCAAATCAC	TACAAACGTTTGGGAACACTTATCAATAAAATGTATAAAACCAATTCATTTTCTGCCAATAACATGATCATGTATGTCTCAAATCACACAAACGTTTGGGAACACTTATCAATAAAATGTATAAAACCAATTCATTTTCTGCCAATAACATGATCATGTATGTCTCAAATCAC	.	PASS	END=43033823;HOMLEN=0;SVLEN=84;SVTYPE=DUP:TANDEM;NTLEN=0	GT:AD	0/1:28,7
chr9	87758199	.	TCCCTCCCGGACGGGGCGGCTGGCCGGGCAGAGGGGCTCCTCACTTCCCAGTAGGGGCGGCTGGGCAGAGGCACCCCTCA	TCCCTCCCGGACGGGGCGGCTGGCCGGGCAGAGGGGCTCCTCACTTCCCAGTAGGGGCGGCTGGGCAGAGGCACCCCTCACCCTCCCGGACGGGGCGGCTGGCCGGGCAGAGGGGCTCCTCACTTCCCAGTAGGGGCGGCTGGGCAGAGGCACCCCTCA	.	PASS	END=87758278;HOMLEN=0;SVLEN=78;SVTYPE=DUP:TANDEM;NTLEN=0	GT:AD	0/1:12,3
chr9	91334418	.	GCCTCTATTTTCCGCCCCACTGCTAGAGTTGGGACATCTCATCTCATCTTCCCCTGCCCTTGGACTAGATTTACACTGGCTCC	GCCTCTATTTTCCGCCCCACTGCTAGAGTTGGGACATCTCATCTCATCTTCCCCTGCCCTTGGACTAGATTTACACTGGCTCCCCTCTATTTTCCGCCCCACTGCTAGAGTTGGGACATCTCATCTCATCTTCCCCTGCCCTTGGACTAGATTTACACTGGCTCC	.	PASS	END=91334500;HOMLEN=0;SVLEN=79;SVTYPE=DUP:TANDEM;NTLEN=0	GT:AD	0/1:49,21
chr9	98577127	.	CATGGATGGATGGATGGATGGATGGATGGTTAGGCGAATGGATGGGTGAACATATGGATGGATGGATAGGTGAATGGATGGATGGATGGATGGATGGATGG	CATGGATGGATGGATGGATGGATGGATGGTTAGGCGAATGGATGGGTGAACATATGGATGGATGGATAGGTGAATGGATGGATGGATGGATGGATGGATGGATGGATGGATGGATGGATGGATGGATGGTTAGGCGAATGGATGGGTGAACATATGGATGGATGGATAGGTGAATGGATGGATGGATGGATGGATGGATGG	.	PASS	END=98577227;HOMLEN=0;SVLEN=100;SVTYPE=DUP:TANDEM;NTLEN=0	GT:AD	0/0:50,3
chr9	100299554	.	CAACACACACACACACACACACACACACACACACACAGCCTTGCAAACCACCCACCAAGAATCTCAGCAGAGCCTTTTATTGACACACACACACACACACACACACACACACACACAC	CAACACACACACACACACACACACACACACACACACAGCCTTGCAAACCACCCACCAAGAATCTCAGCAGAGCCTTTTATTGACACACACACACACACACACACACACACACACACACAACACACACACACACACACACACACACACACACACAGCCTTGCAAACCACCCACCAAGAATCTCAGCAGAGCCTTTTATTGACACACACACACACACACACACACACACACACACAC	.	PASS	END=100299671;HOMLEN=0;SVLEN=82;SVTYPE=DUP:TANDEM;NTLEN=0	GT:AD	0/0:42,3
chr9	100667620	.	CCTGAGGAGAGGAGCTACCCACTGTGGGTCTTCTCTCTGCTGAGAGCTGAGCAGATGTAGAGATGACCTGTGT	CCTGAGGAGAGGAGCTACCCACTGTGGGTCTTCTCTCTGCTGAGAGCTGAGCAGATGTAGAGATGACCTGTGTCTGAGGAGAGGAGCTACCCACTGTGGGTCTTCTCTCTGCTGAGAGCTGAGCAGATGTAGAGATGACCTGTGT	.	PASS	END=100667692;HOMLEN=0;SVLEN=70;SVTYPE=DUP:TANDEM;NTLEN=0	GT:AD	0/0:59,9
chr9	111974148	.	ACCAATTAAGTCATAAACTCTGGAGTGGGGCTGACATGTCAGCATTTTTCAAA	ACCAATTAAGTCATAAACTCTGGAGTGGGGCTGACATGTCAGCATTTTTCAAACCAATTAAGTCATAAACTCTGGAGTGGGGCTGACATGTCAGCATTTTTCAAA	.	PASS	END=111974200;HOMLEN=0;SVLEN=52;SVTYPE=DUP:TANDEM;NTLEN=0	GT:AD	0/0:53,13
chr9	112526035	.	GGCCAGGCTAGGCTCAAAATCCTGGGCTCAAGTGATCCTCCCATCTCAGCCT	GGCCAGGCTAGGCTCAAAATCCTGGGCTCAAGTGATCCTCCCATCTCAGCCTGCCAGGCTAGGCTCAAAATCCTGGGCTCAAGTGATCCTCCCATCTCAGCCT	.	PASS	END=112526086;HOMLEN=0;SVLEN=50;SVTYPE=DUP:TANDEM;NTLEN=0	GT:AD	0/0:55,3
chr9	119168598	.	ATATTGTAAACAATCAGCAATGAAAAAGACCTTAGGGGTTATTTGTTTACTTAAACCACATG	ATATTGTAAACAATCAGCAATGAAAAAGACCTTAGGGGTTATTTGTTTACTTAAACCACATGTATTGTAAACAATCAGCAATGAAAAAGACCTTAGGGGTTATTTGTTTACTTAAACCACATG	.	PASS	END=119168659;HOMLEN=0;SVLEN=59;SVTYPE=DUP:TANDEM;NTLEN=0	GT:AD	0/1:41,28
chr9	122773805	.	CGGAATACTACATAGCAGTGAAAAAGACTAAGATCATGTCCTTTGCAGCAACATGGAGGGAGC	CGGAATACTACATAGCAGTGAAAAAGACTAAGATCATGTCCTTTGCAGCAACATGGAGGGAGCGGAATACTACATAGCAGTGAAAAAGACTAAGATCATGTCCTTTGCAGCAACATGGAGGGAGC	.	PASS	END=122773867;HOMLEN=0;SVLEN=61;SVTYPE=DUP:TANDEM;NTLEN=0	GT:AD	0/1:67,41
chr9	126814264	.	TGATTTTTACAGATGAAATTTACATCTGTAAAATTTTTACAGATGAAATTTACATCTGTAAA	TGATTTTTACAGATGAAATTTACATCTGTAAAATTTTTACAGATGAAATTTACATCTGTAAAGATTTTTACAGATGAAATTTACATCTGTAAAATTTTTACAGATGAAATTTACATCTGTAAA	.	PASS	END=126814325;HOMLEN=0;SVLEN=60;SVTYPE=DUP:TANDEM;NTLEN=0	GT:AD	0/0:73,16
chr9	130955191	.	GCAGCACCACCACCACTATTACCATCATTATCCCTACCATCTTCATCACCACCATCACCATCACCATCACCATCATCATCACCATCATCACCACCATCATCACCATCATCATCAT	GCAGCACCACCACCACTATTACCATCATTATCCCTACCATCTTCATCACCACCATCACCATCACCATCACCATCATCATCACCATCATCACCACCATCATCACCATCATCATCATCAGCACCACCACCACTATTACCATCATTATCCCTACCATCTTCATCACCACCATCACCATCACCATCACCATCATCATCACCATCATCACCACCATCATCACCATCATCATCAT	.	PASS	END=130955305;HOMLEN=0;SVLEN=114;SVTYPE=DUP:TANDEM;NTLEN=0	GT:AD	0/0:992,41
chr9	130971963	.	TATCTCTCCATGTCTCCCTGTCTCTGTGGTCTGTATCTGTCCATGTGTCTCTGTCTCTGTGGTCTGTGTCTCTCTGTGTGTCTCTGTCTCTGTGGTCTGTGTCTCTTTATGTGTCTCTCTCTGTGGTCTGTG	TATCTCTCCATGTCTCCCTGTCTCTGTGGTCTGTATCTGTCCATGTGTCTCTGTCTCTGTGGTCTGTGTCTCTCTGTGTGTCTCTGTCTCTGTGGTCTGTGTCTCTTTATGTGTCTCTCTCTGTGGTCTGTGATCTCTCCATGTCTCCCTGTCTCTGTGGTCTGTATCTGTCCATGTGTCTCTGTCTCTGTGGTCTGTGTCTCTCTGTGTGTCTCTGTCTCTGTGGTCTGTGTCTCTTTATGTGTCTCTCTCTGTGGTCTGTG	.	PASS	END=130972094;HOMLEN=0;SVLEN=130;SVTYPE=DUP:TANDEM;NTLEN=0	GT:AD	0/0:530,48
chr9	131370207	.	CGGGGTTTTACCGTGTTAGCCAGGATGGTCTCGATCTCCTGACCTTGTGATCCGCCCACCTCAGCTT	CGGGGTTTTACCGTGTTAGCCAGGATGGTCTCGATCTCCTGACCTTGTGATCCGCCCACCTCAGCTTGGGGTTTTACCGTGTTAGCCAGGATGGTCTCGATCTCCTGACCTTGTGATCCGCCCACCTCAGCTT	.	PASS	END=131370273;HOMLEN=0;SVLEN=66;SVTYPE=DUP:TANDEM;NTLEN=0	GT:AD	0/1:37,19
chr9	133254913	.	TGTGTGTGTGTCTGTGTATGTAATGGTGTGTCTCTGTGGCGGGGAGGGGCTGTGTGTGTCTTTCTGTGTATGTGTGTGTAACGGTGTGTCTCTATGGCCGGGAGGGGGTATCTGTGATTGTGTGTCTGTGTGTGTCTGTGTATGTAATGGTGTGTCTCTGTGGCGGGGAGGGGCTGTGTGTGATTGTGTGTCTGTGTGTGTCTGTGTATGTAATGGTGTGTCTCTGTGGCGGGGAGGGTGTGTGTGTGATTTTGTGTCTGTGTGTGTCTTTC	TGTGTGTGTGTCTGTGTATGTAATGGTGTGTCTCTGTGGCGGGGAGGGGCTGTGTGTGTCTTTCTGTGTATGTGTGTGTAACGGTGTGTCTCTATGGCCGGGAGGGGGTATCTGTGATTGTGTGTCTGTGTGTGTCTGTGTATGTAATGGTGTGTCTCTGTGGCGGGGAGGGGCTGTGTGTGATTGTGTGTCTGTGTGTGTCTGTGTATGTAATGGTGTGTCTCTGTGGCGGGGAGGGTGTGTGTGTGATTTTGTGTCTGTGTGTGTCTTTCGTGTGTGTGTCTGTGTATGTAATGGTGTGTCTCTGTGGCGGGGAGGGGCTGTGTGTGTCTTTCTGTGTATGTGTGTGTAACGGTGTGTCTCTATGGCCGGGAGGGGGTATCTGTGATTGTGTGTCTG…	.	PASS	END=133255184;HOMLEN=0;SVLEN=280;SVTYPE=DUP:TANDEM;NTLEN=0	GT:AD	0/0:76,7
chr9	134376585	.	CTTGCCGCGTTCTCTGTCTATAGAAGGTGATGCTTAGGGAGCTCTCAGAGAACCAGTGAGACCTGT	CTTGCCGCGTTCTCTGTCTATAGAAGGTGATGCTTAGGGAGCTCTCAGAGAACCAGTGAGACCTGTTTGCCGCGTTCTCTGTCTATAGAAGGTGATGCTTAGGGAGCTCTCAGAGAACCAGTGAGACCTGT	.	PASS	END=134376650;HOMLEN=0;SVLEN=63;SVTYPE=DUP:TANDEM;NTLEN=0	GT:AD	0/1:60,33
chr9	135696105	.	ACCAAGTCCCTCTACGTCCCCATGCTTCCCAGCAGACCCAGGGAGTGACCAGGATGGGG	ACCAAGTCCCTCTACGTCCCCATGCTTCCCAGCAGACCCAGGGAGTGACCAGGATGGGGCCAAGTCCCTCTACGTCCCCATGCTTCCCAGCAGACCCAGGGAGTGACCAGGATGGGG	.	PASS	END=135696163;HOMLEN=0;SVLEN=58;SVTYPE=DUP:TANDEM;NTLEN=0	GT:AD	0/0:48,10
chr9	136259212	.	AACCAAGATGAAGATCAAGTCACAGATTGGCAGAATGTTGGGGGGGAGGGT	AACCAAGATGAAGATCAAGTCACAGATTGGCAGAATGTTGGGGGGGAGGGTACCAAGATGAAGATCAAGTCACAGATTGGCAGAATGTTGGGGGGGAGGGT	.	PASS	END=136259262;HOMLEN=0;SVLEN=50;SVTYPE=DUP:TANDEM;NTLEN=0	GT:AD	0/0:54,3
chr9	136259299	.	TTGGGGGGGGGTGGTCCCTGAAACAGGCGGTGCTGGGGAAAGGGCTTCCAGGGA	TTGGGGGGGGGTGGTCCCTGAAACAGGCGGTGCTGGGGAAAGGGCTTCCAGGGATGGGGGGGGGTGGTCCCTGAAACAGGCGGTGCTGGGGAAAGGGCTTCCAGGGA	.	PASS	END=136259352;HOMLEN=0;SVLEN=50;SVTYPE=DUP:TANDEM;NTLEN=0	GT:AD	0/0:45,2
chr9	136633159	.	AAGGCGCCATCTCACCTCCCACAGACAGCGAGAGAGTGAACGTGTCAGGAAGGAGAGGAGGCGTCGTCTCACCTCCCACAGACACCGACAGAGTGAAAGTGTCAGGAAGGAGAGGA	AAGGCGCCATCTCACCTCCCACAGACAGCGAGAGAGTGAACGTGTCAGGAAGGAGAGGAGGCGTCGTCTCACCTCCCACAGACACCGACAGAGTGAAAGTGTCAGGAAGGAGAGGAAGGCGCCATCTCACCTCCCACAGACAGCGAGAGAGTGAACGTGTCAGGAAGGAGAGGAGGCGTCGTCTCACCTCCCACAGACACCGACAGAGTGAAAGTGTCAGGAAGGAGAGGA	.	PASS	END=136633274;HOMLEN=0;SVLEN=114;SVTYPE=DUP:TANDEM;NTLEN=0	GT:AD	0/0:67,4
chr9	136755715	.	GAACAGCATGGGGAACAGTGCAGGGAACCCTGCAGGGAACAGCATGGGGAACGGTGCAGGAA	GAACAGCATGGGGAACAGTGCAGGGAACCCTGCAGGGAACAGCATGGGGAACGGTGCAGGAAAACAGCATGGGGAACAGTGCAGGGAACCCTGCAGGGAACAGCATGGGGAACGGTGCAGGAA	.	PASS	END=136755776;HOMLEN=0;SVLEN=60;SVTYPE=DUP:TANDEM;NTLEN=0	GT:AD	0/0:64,12
chr9	137328231	.	AAATATACACCCACATGATGAGTAAAAACAACAAATAAACACCCACATGATGAGTAAAAACAACGAATAAACACCCATATGATGAGTAAAAACAACTAATATACACTCATATGATGAGTAAAAACAACGAATAAACACCCATATGATGAGTAAAAACAACTAATATACACTCATATGATGAGTAAAAACAACTAATATACACTCATATGATGAGTAAAAACAACT	AAATATACACCCACATGATGAGTAAAAACAACAAATAAACACCCACATGATGAGTAAAAACAACGAATAAACACCCATATGATGAGTAAAAACAACTAATATACACTCATATGATGAGTAAAAACAACGAATAAACACCCATATGATGAGTAAAAACAACTAATATACACTCATATGATGAGTAAAAACAACTAATATACACTCATATGATGAGTAAAAACAACTAATATACACCCACATGATGAGTAAAAACAACAAATAAACACCCACATGATGAGTAAAAACAACGAATAAACACCCATATGATGAGTAAAAACAACTAATATACACTCATATGATGAGTAAAAACAACGAATAAACACCCATATGATGAGTAAAAACAACTAATATACACTCATA…	.	PASS	END=137328455;HOMLEN=0;SVLEN=256;SVTYPE=DUP:TANDEM;NTLEN=0	GT:AD	0/0:720,18
chr9	137355628	.	TGGAGGAAGGAGGAAGGAGGAAGGAGGAAGGAGGAAGGAGAAAGGGAGGATGGAGGAAGGAGAAAGGGAGGAA	TGGAGGAAGGAGGAAGGAGGAAGGAGGAAGGAGGAAGGAGAAAGGGAGGATGGAGGAAGGAGAAAGGGAGGAAGGAGGAAGGAGGAAGGAGGAAGGAGGAAGGAGGAAGGAGAAAGGGAGGATGGAGGAAGGAGAAAGGGAGGAA	.	PASS	END=137355700;HOMLEN=0;SVLEN=72;SVTYPE=DUP:TANDEM;NTLEN=0	GT:AD	0/0:116,2
chr9	138175504	.	CACCACCACGAGGCCAGCGGTGCGACCCCCGTCCTTCCCCCACCGCCCTCCT	CACCACCACGAGGCCAGCGGTGCGACCCCCGTCCTTCCCCCACCGCCCTCCTACCACCACGAGGCCAGCGGTGCGACCCCCGTCCTTCCCCCACCGCCCTCCT	.	PASS	END=138175555;HOMLEN=0;SVLEN=51;SVTYPE=DUP:TANDEM;NTLEN=0	GT:AD	0/0:75,14
chr10	656171	.	TTACCCTATATAACGCTATACTATTTGTCCTATTGTACACTATACTATATAATGTTACACTGTTCCTTCTATGC	TTACCCTATATAACGCTATACTATTTGTCCTATTGTACACTATACTATATAATGTTACACTGTTCCTTCTATGCTACCCTATATAACGCTATACTATTTGTCCTATTGTACACTATACTATATAATGTTACACTGTTCCTTCTATGC	.	PASS	END=656244;HOMLEN=0;SVLEN=73;SVTYPE=DUP:TANDEM;NTLEN=0	GT:AD	0/0:84,2
chr10	1010881	.	TCCCTCCATCCTGACTCTGCCCCCTACACCACCTTCCCCACCCCGAGACTCTGGTGGAGATGCTGGGCCTCTTCATTCTCCTGCACCC	TCCCTCCATCCTGACTCTGCCCCCTACACCACCTTCCCCACCCCGAGACTCTGGTGGAGATGCTGGGCCTCTTCATTCTCCTGCACCCCCCTCCATCCTGACTCTGCCCCCTACACCACCTTCCCCACCCCGAGACTCTGGTGGAGATGCTGGGCCTCTTCATTCTCCTGCACCC	.	PASS	END=1010968;HOMLEN=0;SVLEN=85;SVTYPE=DUP:TANDEM;NTLEN=0	GT:AD	0/0:36,2
chr10	1011417	.	TGTCTGAAACATGCTAACATGCTTATACAATACTTGCTGTCCTGCCTTCTGCTCTCAGCTGAGCTCTC	TGTCTGAAACATGCTAACATGCTTATACAATACTTGCTGTCCTGCCTTCTGCTCTCAGCTGAGCTCTCGTCTGAAACATGCTAACATGCTTATACAATACTTGCTGTCCTGCCTTCTGCTCTCAGCTGAGCTCTC	.	PASS	END=1011484;HOMLEN=0;SVLEN=64;SVTYPE=DUP:TANDEM;NTLEN=0	GT:AD	0/0:32,6
chr10	1174090	.	TTCAGGACAGAGATGGGTGTATGTGGTCTATGGAGAGACCACATCCTCAGGACAGAGCTGTGTGCTCCTGGTCTACAAAGGGGCCACGCCCTCAAGACAGAGCTGTGTGCTCATGGTCTATGGAGGGGCCACGTCCTCAGGACAGAGATGGGTGAATGTGGTCTATGGAGGGGCCACGTCCT	TTCAGGACAGAGATGGGTGTATGTGGTCTATGGAGAGACCACATCCTCAGGACAGAGCTGTGTGCTCCTGGTCTACAAAGGGGCCACGCCCTCAAGACAGAGCTGTGTGCTCATGGTCTATGGAGGGGCCACGTCCTCAGGACAGAGATGGGTGAATGTGGTCTATGGAGGGGCCACGTCCTTCAGGACAGAGATGGGTGTATGTGGTCTATGGAGAGACCACATCCTCAGGACAGAGCTGTGTGCTCCTGGTCTACAAAGGGGCCACGCCCTCAAGACAGAGCTGTGTGCTCATGGTCTATGGAGGGGCCACGTCCTCAGGACAGAGATGGGTGAATGTGGTCTATGGAGGGGCCACGTCCT	.	PASS	END=1174271;HOMLEN=0;SVLEN=180;SVTYPE=DUP:TANDEM;NTLEN=0	GT:AD	0/0:96,10
chr10	1438608	.	CCCTTCACTATGGGGCTCCTGAGTCTCCCCCAAAACAGAGGCAGATCCTTCACTATGGGGCTCCTGAGTCTCCCCCCGGATAGAGGCAGGTACTTCACGATGGGGCTCCTGAGTCTCCTCAGCAGATGGAGGCAGGT	CCCTTCACTATGGGGCTCCTGAGTCTCCCCCAAAACAGAGGCAGATCCTTCACTATGGGGCTCCTGAGTCTCCCCCCGGATAGAGGCAGGTACTTCACGATGGGGCTCCTGAGTCTCCTCAGCAGATGGAGGCAGGTCCTTCACTATGGGGCTCCTGAGTCTCCCCCAAAACAGAGGCAGATCCTTCACTATGGGGCTCCTGAGTCTCCCCCCGGATAGAGGCAGGTACTTCACGATGGGGCTCCTGAGTCTCCTCAGCAGATGGAGGCAGGT	.	PASS	END=1438744;HOMLEN=0;SVLEN=136;SVTYPE=DUP:TANDEM;NTLEN=0	GT:AD	0/0:35,2
chr10	2526175	.	AACTCAGCTGCCTTCAGCTACGGAGGCAGCTCCGGGCTCTCCTTCTACCTGGCTCCTG	AACTCAGCTGCCTTCAGCTACGGAGGCAGCTCCGGGCTCTCCTTCTACCTGGCTCCTGACTCAGCTGCCTTCAGCTACGGAGGCAGCTCCGGGCTCTCCTTCTACCTGGCTCCTG	.	PASS	END=2526232;HOMLEN=0;SVLEN=55;SVTYPE=DUP:TANDEM;NTLEN=0	GT:AD	0/1:40,19
chr10	4863649	.	TCAAAAAATCAATGAATCCAGGAGCTGGTTTTTTGAAAAGATCAACAAAATTGATAGACCACTAGCAAGACTAAT	TCAAAAAATCAATGAATCCAGGAGCTGGTTTTTTGAAAAGATCAACAAAATTGATAGACCACTAGCAAGACTAATCAAAAAATCAATGAATCCAGGAGCTGGTTTTTTGAAAAGATCAACAAAATTGATAGACCACTAGCAAGACTAAT	.	PASS	END=4863723;HOMLEN=0;SVLEN=72;SVTYPE=DUP:TANDEM;NTLEN=0	GT:AD	0/1:29,15
chr10	6894559	.	CAGCATACTGCATGGTATGGAGTAGCAGTTTCCAGCATACTGCATGGTATGGAGTAGCAGTTTCAAGCATACTGCATGGTATGGAATAGCAGTTTCA	CAGCATACTGCATGGTATGGAGTAGCAGTTTCCAGCATACTGCATGGTATGGAGTAGCAGTTTCAAGCATACTGCATGGTATGGAATAGCAGTTTCAAGCATACTGCATGGTATGGAGTAGCAGTTTCCAGCATACTGCATGGTATGGAGTAGCAGTTTCAAGCATACTGCATGGTATGGAATAGCAGTTTCA	.	PASS	END=6894655;HOMLEN=0;SVLEN=96;SVTYPE=DUP:TANDEM;NTLEN=0	GT:AD	0/0:54,7
chr10	7513148	.	TTATATATGTATATACATGTTTGTATATGTATATACATATATTTGTATATACATGTTTGTATATGTATATACATATATT	TTATATATGTATATACATGTTTGTATATGTATATACATATATTTGTATATACATGTTTGTATATGTATATACATATATTTATATATGTATATACATGTTTGTATATGTATATACATATATTTGTATATACATGTTTGTATATGTATATACATATATT	.	PASS	END=7513226;HOMLEN=0;SVLEN=72;SVTYPE=DUP:TANDEM;NTLEN=0	GT:AD	0/0:49,6
chr10	8296916	.	ACTTAGACCTACAATCAGACAAACTATGTCAGAGAATTTCTTTTCTTTCCTTTTCTTTTATTTTCCCCTCCCTCCCTTCTTTCCTTCTTTCCTTCCTTCCTTCCTTCCTTCCTTCCTTCCTTCCTTCCTTCCTTCCTCTCTCTCTCTGTCTCTCTCCCCCACCGCTCTTTCTTTCTGGGGTACAGTGGTGTGCCTCTGGAATAAAGGC	ACTTAGACCTACAATCAGACAAACTATGTCAGAGAATTTCTTTTCTTTCCTTTTCTTTTATTTTCCCCTCCCTCCCTTCTTTCCTTCTTTCCTTCCTTCCTTCCTTCCTTCCTTCCTTCCTTCCTTCCTTCCTTCCTCTCTCTCTCTGTCTCTCTCCCCCACCGCTCTTTCTTTCTGGGGTACAGTGGTGTGCCTCTGGAATAAAGGCCTTAGACCTACAATCAGACAAACTATGTCAGAGAATTTCTTTTCTTTCCTTTTCTTTTATTTTCCCCTCCCTCCCTTCTTTCCTTCTTTCCTTCCTTCCTTCCTTCCTTCCTTCCTTCCTTCCTTCCTTCCTTCCTCTCTCTCTCTGTCTCTCTCCCCCACCGCTCTTTCTTTCTGGGGTACAGTGGTGTG…	.	PASS	END=8297123;HOMLEN=0;SVLEN=207;SVTYPE=DUP:TANDEM;NTLEN=0	GT:AD	0/0:40,5
chr10	14568337	.	GGGAGGAGGAGGCTGGCTGATGATCCCAGGGTTAGACCAGGAGGTGAAGATACTGGAGGAGAAGGCTGGCTGATGATCCCAGGGTTAGACGAGGAGGTGAAGATACTCAGGTAAGAGGAGGCTGGCTGATGATCCCAGGGTTAGACCAGGAGGTGAAGATACTCAGGTAAGAGGAGGCTGGCTGATGATCTCAGGGTTAGACCAGGAGGTGAAGATACTCAGGTAAGAGGAGGCTGGCTGATGATCTCAGGGTTAGACCAGGAGGTGAAGATACTCAGGTAGGAGGAGGGTGGCTGATCTCTGGGTTAGACCAGGAGGTGAAGATACTCGGGTAGGAGAAGGGTGGCTGATCTCTGGGTTAGACCAGGAGGTGAAGATACT	GGGAGGAGGAGGCTGGCTGATGATCCCAGGGTTAGACCAGGAGGTGAAGATACTGGAGGAGAAGGCTGGCTGATGATCCCAGGGTTAGACGAGGAGGTGAAGATACTCAGGTAAGAGGAGGCTGGCTGATGATCCCAGGGTTAGACCAGGAGGTGAAGATACTCAGGTAAGAGGAGGCTGGCTGATGATCTCAGGGTTAGACCAGGAGGTGAAGATACTCAGGTAAGAGGAGGCTGGCTGATGATCTCAGGGTTAGACCAGGAGGTGAAGATACTCAGGTAGGAGGAGGGTGGCTGATCTCTGGGTTAGACCAGGAGGTGAAGATACTCGGGTAGGAGAAGGGTGGCTGATCTCTGGGTTAGACCAGGAGGTGAAGATACTGGAGGAGGAGGCTGGCTG…	.	PASS	END=14568717;HOMLEN=0;SVLEN=380;SVTYPE=DUP:TANDEM;NTLEN=0	GT:AD	0/0:64,5
chr10	17950525	.	GTTTACAAACCTTTAGCTACACACAGAGTGCTGATTGGTGTGCTTACAATCCTTTAGCTAGACACAAACGTTCTCCAAGTCCCCACCAGATTAGCTAGACACAGAGCGCTGATTGGTGCTTT	GTTTACAAACCTTTAGCTACACACAGAGTGCTGATTGGTGTGCTTACAATCCTTTAGCTAGACACAAACGTTCTCCAAGTCCCCACCAGATTAGCTAGACACAGAGCGCTGATTGGTGCTTTTTTACAAACCTTTAGCTACACACAGAGTGCTGATTGGTGTGCTTACAATCCTTTAGCTAGACACAAACGTTCTCCAAGTCCCCACCAGATTAGCTAGACACAGAGCGCTGATTGGTGCTTT	.	PASS	END=17950646;HOMLEN=0;SVLEN=119;SVTYPE=DUP:TANDEM;NTLEN=0	GT:AD	0/1:49,14
chr10	18499637	.	AAAGAACCTAGAAGCCTGGGTACTATGGCTCATGCCTGTAATCCAAGCACT	AAAGAACCTAGAAGCCTGGGTACTATGGCTCATGCCTGTAATCCAAGCACTAAGAACCTAGAAGCCTGGGTACTATGGCTCATGCCTGTAATCCAAGCACT	.	PASS	END=18499687;HOMLEN=0;SVLEN=50;SVTYPE=DUP:TANDEM;NTLEN=0	GT:AD	0/0:27,2
chr10	30778983	.	GGAGAAGGATAAGAAGAAGAAGGAGTAGGAGGAAGAAGAGGAGGGAAGGAGGAAGGGGAGGAGGAGAAT	GGAGAAGGATAAGAAGAAGAAGGAGTAGGAGGAAGAAGAGGAGGGAAGGAGGAAGGGGAGGAGGAGAATGAGAAGGATAAGAAGAAGAAGGAGTAGGAGGAAGAAGAGGAGGGAAGGAGGAAGGGGAGGAGGAGAAT	.	PASS	END=30779051;HOMLEN=0;SVLEN=68;SVTYPE=DUP:TANDEM;NTLEN=0	GT:AD	0/0:30,4
chr10	39568829	.	CTTTAACTTTCTTTTCATAGAGCAGTTTGGAAACACTCTATTTGTAAAGTCTGCAAGTGGATATTTCGACCTCTTTGAGGCCTTCATTGGAAACGGGATTTCTTCATATAACGCTAGACAGAAGAATTCTCAGTAACTTCTTTGTGTTGTGTGTATTCAACTCACAGAGTTGAACCTTTCTTTAGAGAGAGCAGATTTGAAACACTCTTTTTGTGGAATTTGCTAGTGCAGATTTCAAACGCTTCGAAGACGATGATGGAAAAGGATATATCTTCATATTAAAACTAGACAAAATCATTCTCAGAAAACACTTTGTGATGTGTGTGTTCAACTCACAGAGTTTAACCTTTCTTTAATTGAGCAGTTTGGAAATACACTCTTTGTAAACTCTGCAAGTGG…	CTTTAACTTTCTTTTCATAGAGCAGTTTGGAAACACTCTATTTGTAAAGTCTGCAAGTGGATATTTCGACCTCTTTGAGGCCTTCATTGGAAACGGGATTTCTTCATATAACGCTAGACAGAAGAATTCTCAGTAACTTCTTTGTGTTGTGTGTATTCAACTCACAGAGTTGAACCTTTCTTTAGAGAGAGCAGATTTGAAACACTCTTTTTGTGGAATTTGCTAGTGCAGATTTCAAACGCTTCGAAGACGATGATGGAAAAGGATATATCTTCATATTAAAACTAGACAAAATCATTCTCAGAAAACACTTTGTGATGTGTGTGTTCAACTCACAGAGTTTAACCTTTCTTTAATTGAGCAGTTTGGAAATACACTCTTTGTAAACTCTGCAAGTGG…	.	PASS	END=39569507;HOMLEN=0;SVLEN=678;SVTYPE=DUP:TANDEM;NTLEN=0	GT:AD	0/1:32,10
chr10	41892247	.	GGAATGGAATGGAATGGAATAGAATGGAATCAATTCGAGTGCAATGTAATGGAATAGAATGGAATCAATTAAACTGCAATGTAGTGGTATAG	GGAATGGAATGGAATGGAATAGAATGGAATCAATTCGAGTGCAATGTAATGGAATAGAATGGAATCAATTAAACTGCAATGTAGTGGTATAGGAATGGAATGGAATGGAATAGAATGGAATCAATTCGAGTGCAATGTAATGGAATAGAATGGAATCAATTAAACTGCAATGTAGTGGTATAG	.	PASS	END=41892338;HOMLEN=0;SVLEN=90;SVTYPE=DUP:TANDEM;NTLEN=0	GT:AD	0/0:520,5
chr10	41893600	.	ATGGAATGGAATGGAATGGAATGCAATGGATTGGAGTGGAATGGAATAAACACTAGT	ATGGAATGGAATGGAATGGAATGCAATGGATTGGAGTGGAATGGAATAAACACTAGTTGGAATGGAATGGAATGGAATGCAATGGATTGGAGTGGAATGGAATAAACACTAGT	.	PASS	END=41893656;HOMLEN=0;SVLEN=55;SVTYPE=DUP:TANDEM;NTLEN=0	GT:AD	0/0:171,2
chr10	41897925	.	TAATGGAATTGAATGGAATCAACCCGAGTGGAGTGGAATGGAATGGAATGGAATGGAACGCAATAGAATCTACAAAATTGGAATGGAATGGAATGGAATGGAATGGAATGGAATGGAATGGAATGGCATGTAATAAGCAGGATTGGAATGGAATGGAATGGAATGGAAAGGAATGGAATAGAATGTAATGGAATCAACTCGAGTGGAAAGTAATGGAATGGAAAGGAATGGAAGGGAAAGGAAAGAATGGAATGCAATAGAATGCAATGGTATGGAATGGAGTCAACCCGAGTGGAATGCAATGGAATGGAATGGAATGAAATGGAATGGAATGGAATGCAATGGAATGGAGTGCAATGGAATAATCAACAATGGAATGGAATGCAATGGAATAGAGTG…	TAATGGAATTGAATGGAATCAACCCGAGTGGAGTGGAATGGAATGGAATGGAATGGAACGCAATAGAATCTACAAAATTGGAATGGAATGGAATGGAATGGAATGGAATGGAATGGAATGGAATGGCATGTAATAAGCAGGATTGGAATGGAATGGAATGGAATGGAAAGGAATGGAATAGAATGTAATGGAATCAACTCGAGTGGAAAGTAATGGAATGGAAAGGAATGGAAGGGAAAGGAAAGAATGGAATGCAATAGAATGCAATGGTATGGAATGGAGTCAACCCGAGTGGAATGCAATGGAATGGAATGGAATGAAATGGAATGGAATGGAATGCAATGGAATGGAGTGCAATGGAATAATCAACAATGGAATGGAATGCAATGGAATAGAGTG…	.	PASS	END=41898369;HOMLEN=0;SVLEN=444;SVTYPE=DUP:TANDEM;NTLEN=0	GT:AD	0/0:180,3
chr10	42067093	.	TCATCAAATGAAATCGAATGGAATCATCATCAAATGGAATCTAATGGAATCATTGAACGGAATTGAATGGAATCGTCATCGAATGAATTGAGTGCAATCATCGAATGGTCTCGAATGGAATCATCTTCAAATGGAAAGGAATGGAATCATCGCATAGAATCGAATGGAATTATCATCGAATGGACTCGAATGGAATCAACATCAAACGGAATCAAACGGAATTATCGAATGGAATCGAAGAGAATCATCGAATGGACTCGAATGGAATCATCTAATGGAATGGAATGCAATAATCCATGGACCCGAATGCAATCATCATCGAATAGAATCGAATGCACTCATCGAATGGACTCGAATGGAATAATCATTGAACGAAATCGAATGGAATCATCGTCGAAT…	TCATCAAATGAAATCGAATGGAATCATCATCAAATGGAATCTAATGGAATCATTGAACGGAATTGAATGGAATCGTCATCGAATGAATTGAGTGCAATCATCGAATGGTCTCGAATGGAATCATCTTCAAATGGAAAGGAATGGAATCATCGCATAGAATCGAATGGAATTATCATCGAATGGACTCGAATGGAATCAACATCAAACGGAATCAAACGGAATTATCGAATGGAATCGAAGAGAATCATCGAATGGACTCGAATGGAATCATCTAATGGAATGGAATGCAATAATCCATGGACCCGAATGCAATCATCATCGAATAGAATCGAATGCACTCATCGAATGGACTCGAATGGAATAATCATTGAACGAAATCGAATGGAATCATCGTCGAAT…	.	PASS	END=42068128;HOMLEN=0;SVLEN=1034;SVTYPE=DUP:TANDEM;NTLEN=0	GT:AD	0/0:166,5
chr10	42070484	.	TCGAATGGAATCATCGAGTGGAATCGAATGGAATCATGATCAAATGGAATCGAATGTAATCATCATCAAATGGAATCCAAAATCACCATCATCAATTGGTACTGAATGGAATTGTCATCAAATGGAATTCAAAGGAATCATCATCAAATGGAACCGAATGGAATCCTCATTGAATGGAAATGAAAGGAGTCATCATCTAATGGAATCGCATGGAATCATCATCAAATGGAATCGAATGGAATCATCATCAAATGGAATCGAATGGAATCATTGAACGGAATTGAATCGAATCGTCATCGAATGAATTGAATGCAATCATCGAATGGTCTCGAATGGAATCATCTTCAAATGGAAAGGAATGGAATCATCGCATAGAATCGAATGGAAGTATCATCGAAT…	TCGAATGGAATCATCGAGTGGAATCGAATGGAATCATGATCAAATGGAATCGAATGTAATCATCATCAAATGGAATCCAAAATCACCATCATCAATTGGTACTGAATGGAATTGTCATCAAATGGAATTCAAAGGAATCATCATCAAATGGAACCGAATGGAATCCTCATTGAATGGAAATGAAAGGAGTCATCATCTAATGGAATCGCATGGAATCATCATCAAATGGAATCGAATGGAATCATCATCAAATGGAATCGAATGGAATCATTGAACGGAATTGAATCGAATCGTCATCGAATGAATTGAATGCAATCATCGAATGGTCTCGAATGGAATCATCTTCAAATGGAAAGGAATGGAATCATCGCATAGAATCGAATGGAAGTATCATCGAAT…	.	PASS	END=42071079;HOMLEN=0;SVLEN=580;SVTYPE=DUP:TANDEM;NTLEN=0	GT:AD	0/0:1190,164
chr10	42070629	.	AAATGGAACCGAATGGAATCCTCATTGAATGGAAATGAAAGGAGTCATCATCT	AAATGGAACCGAATGGAATCCTCATTGAATGGAAATGAAAGGAGTCATCATCTAATGGAACCGAATGGAATCCTCATTGAATGGAAATGAAAGGAGTCATCATCT	.	PASS	END=42070681;HOMLEN=0;SVLEN=52;SVTYPE=DUP:TANDEM;NTLEN=0	GT:AD	0/0:1979,19
chr10	42070889	.	GAATGGAATCAACATCAAACGGAATCAAACGGAATTATCGAATGGAATCGAAGAGAATCATCGAATGGCCACGAATGGAATCATCTAATGGAATGGAATGGAATAATCCATGGACCCGAATGCAATCATCATCGAATAGAATCGAATGGAATCATCGAATGGACACGAATGGAATAATCATTGAACGGAATCGAATGGAATCATCGTCGAATGGAAACGCATGGAATCATCATCGAATGGAAATGAAAGGAGTCATCATCTAATGAAATCGCACGGAATCATCATCAAATGGAATCGAATGGAATCATCATCAAATGGAATCTAATGGAATCATTGAACCGAATTGCATGGAATCGTCATCGAATGAATTGAATGCAATCATCGAATGGTCTCGAATGG…	GAATGGAATCAACATCAAACGGAATCAAACGGAATTATCGAATGGAATCGAAGAGAATCATCGAATGGCCACGAATGGAATCATCTAATGGAATGGAATGGAATAATCCATGGACCCGAATGCAATCATCATCGAATAGAATCGAATGGAATCATCGAATGGACACGAATGGAATAATCATTGAACGGAATCGAATGGAATCATCGTCGAATGGAAACGCATGGAATCATCATCGAATGGAAATGAAAGGAGTCATCATCTAATGAAATCGCACGGAATCATCATCAAATGGAATCGAATGGAATCATCATCAAATGGAATCTAATGGAATCATTGAACCGAATTGCATGGAATCGTCATCGAATGAATTGAATGCAATCATCGAATGGTCTCGAATGG…	.	PASS	END=42071358;HOMLEN=0;SVLEN=468;SVTYPE=DUP:TANDEM;NTLEN=0	GT:AD	0/0:970,3
chr10	42073945	.	AATCATCGAATGGACTCAAATGGAATTATCCTCAAATGGAATCGAATGGATTTATCGAATGCAATCGAATGGAATTATCGAAAGCAATCGAATAGAATCATCGAATGGACTCGAATGGAATCATCGAATGGAATGGAATGGAAGAGTCAATGAACTCGAATGGAATCATCATTGAATGGAATCGAATGGAATCATCGAGTGGAATCGAATGGAATCATGATCAAATGGAATCGAATGTAATCATCATCAACTGGAATCCAAAATCAGCATCATCAATTGGTACTGAATGGAATTGTCATCAAATGGAATTCAAAGGAATCATCATCAAATGGAACCGAATGGAATCCTCATTGAATGGAAATGAAAGGAGTCATCATCTAATGGAATCGCATGGAATCA…	AATCATCGAATGGACTCAAATGGAATTATCCTCAAATGGAATCGAATGGATTTATCGAATGCAATCGAATGGAATTATCGAAAGCAATCGAATAGAATCATCGAATGGACTCGAATGGAATCATCGAATGGAATGGAATGGAAGAGTCAATGAACTCGAATGGAATCATCATTGAATGGAATCGAATGGAATCATCGAGTGGAATCGAATGGAATCATGATCAAATGGAATCGAATGTAATCATCATCAACTGGAATCCAAAATCAGCATCATCAATTGGTACTGAATGGAATTGTCATCAAATGGAATTCAAAGGAATCATCATCAAATGGAACCGAATGGAATCCTCATTGAATGGAAATGAAAGGAGTCATCATCTAATGGAATCGCATGGAATCA…	.	PASS	END=42074515;HOMLEN=0;SVLEN=569;SVTYPE=DUP:TANDEM;NTLEN=0	GT:AD	0/0:382,23
chr10	42074271	.	AAATGGAACCGAATGGAATCCTCATTGAATGGAAATGAAAGGAGTCATCATCT	AAATGGAACCGAATGGAATCCTCATTGAATGGAAATGAAAGGAGTCATCATCTAATGGAACCGAATGGAATCCTCATTGAATGGAAATGAAAGGAGTCATCATCT	.	PASS	END=42074323;HOMLEN=0;SVLEN=52;SVTYPE=DUP:TANDEM;NTLEN=0	GT:AD	0/0:414,4
chr10	42079333	.	GAATGGAATCGAATGGAATCATCAAATGGAATCAGATGAAATCATCATCAAATGGATTCGAATAGAATTATGGAATGAAATCCAATGTGATCATCATCGAATGGACACGAACGGAATCATCATCCAATGGAAACAAATGGAATCAACATCGAATGGAATCGAATGGAAACGCCATCGGAAGGAAACGAATGGAATTATCATGAAATTGAAATGGATGGACTCATCATCGAATGGATTCGAATGGAATCACCGAATGAAATTGATAGAAATCATCATCAA	GAATGGAATCGAATGGAATCATCAAATGGAATCAGATGAAATCATCATCAAATGGATTCGAATAGAATTATGGAATGAAATCCAATGTGATCATCATCGAATGGACACGAACGGAATCATCATCCAATGGAAACAAATGGAATCAACATCGAATGGAATCGAATGGAAACGCCATCGGAAGGAAACGAATGGAATTATCATGAAATTGAAATGGATGGACTCATCATCGAATGGATTCGAATGGAATCACCGAATGAAATTGATAGAAATCATCATCAAAATGGAATCGAATGGAATCATCAAATGGAATCAGATGAAATCATCATCAAATGGATTCGAATAGAATTATGGAATGAAATCCAATGTGATCATCATCGAATGGACACGAACGGAATCATC…	.	PASS	END=42079611;HOMLEN=0;SVLEN=277;SVTYPE=DUP:TANDEM;NTLEN=0	GT:AD	0/0:1058,3
chr10	42085705	.	TCATCAAATGGAATCGAATGGAATCATCATCAAATGGAATCGAATGGAATCATTGAACGGAATTGAATCGAATCGTCATCGAATGAATTGAATGCAATCATCGAATGGTCTCGAATGGAATCATCTTCAAATGGAAAGGAATGGAATCATCTCATAGAATCGAATGGAATTATCATCGAATGGACTCGAATGGAATCAACATCAAACGGAATCAAACGGAATTATCAAATGGAATCGAAGGGAATCATCGAATGGCCACGAATGGAATCATCTAATGGAATGGAATGGAATAATCCATGGAGCCGAATGCAATCATCATCGAATAGAATCGACTGGAATCATCGAATGGACACGAATGGAATAATCATTGAACGGAATCGAATGGAATCATCGTCGAAT…	TCATCAAATGGAATCGAATGGAATCATCATCAAATGGAATCGAATGGAATCATTGAACGGAATTGAATCGAATCGTCATCGAATGAATTGAATGCAATCATCGAATGGTCTCGAATGGAATCATCTTCAAATGGAAAGGAATGGAATCATCTCATAGAATCGAATGGAATTATCATCGAATGGACTCGAATGGAATCAACATCAAACGGAATCAAACGGAATTATCAAATGGAATCGAAGGGAATCATCGAATGGCCACGAATGGAATCATCTAATGGAATGGAATGGAATAATCCATGGAGCCGAATGCAATCATCATCGAATAGAATCGACTGGAATCATCGAATGGACACGAATGGAATAATCATTGAACGGAATCGAATGGAATCATCGTCGAAT…	.	PASS	END=42086740;HOMLEN=0;SVLEN=1034;SVTYPE=DUP:TANDEM;NTLEN=0	GT:AD	0/0:635,16
chr10	42087637	.	AAATGGAATCTAATGGAATCATTGAACGGAATTGAATGGAATCGTCATCGAATGAATTGAATGCAATCATCGAATGTTCTCGAATGGAATCATCTTCAAATGGAAAGGAATGGAATCATCGCCTAGAAGAGAATGGAATTGTCATTGAATGGACTCGAATGGAATCAACATCAAACGGAATCAAACGGAATTGTCGAATGGAATCGAAGAGAATCATCGAATGGCCACGAATGGAATCATCTAATGGAATGGAATGGATTAATCCACGGACCCGAATGCAATCATCATCAAATAGAATCGAATGGAATCATCGAATGGACTCGAATGCAATAATCATTGAACGGAATCGAATGGAATCATCGTCGTATGGAAACGAATGGAATCATCATCGAATGGAAA…	AAATGGAATCTAATGGAATCATTGAACGGAATTGAATGGAATCGTCATCGAATGAATTGAATGCAATCATCGAATGTTCTCGAATGGAATCATCTTCAAATGGAAAGGAATGGAATCATCGCCTAGAAGAGAATGGAATTGTCATTGAATGGACTCGAATGGAATCAACATCAAACGGAATCAAACGGAATTGTCGAATGGAATCGAAGAGAATCATCGAATGGCCACGAATGGAATCATCTAATGGAATGGAATGGATTAATCCACGGACCCGAATGCAATCATCATCAAATAGAATCGAATGGAATCATCGAATGGACTCGAATGCAATAATCATTGAACGGAATCGAATGGAATCATCGTCGTATGGAAACGAATGGAATCATCATCGAATGGAAA…	.	PASS	END=42088105;HOMLEN=0;SVLEN=468;SVTYPE=DUP:TANDEM;NTLEN=0	GT:AD	0/0:728,5
chr10	42241857	.	GGACACCTGTCTCCCCGCGGGTGCCACCTACTGCTCCAGGGGACTCCAGTCCCCAGGTTCCGCCCCACGGGGACTGGGGGGAGGGGGGAGGCGCC	GGACACCTGTCTCCCCGCGGGTGCCACCTACTGCTCCAGGGGACTCCAGTCCCCAGGTTCCGCCCCACGGGGACTGGGGGGAGGGGGGAGGCGCCGACACCTGTCTCCCCGCGGGTGCCACCTACTGCTCCAGGGGACTCCAGTCCCCAGGTTCCGCCCCACGGGGACTGGGGGGAGGGGGGAGGCGCC	.	PASS	END=42241951;HOMLEN=0;SVLEN=94;SVTYPE=DUP:TANDEM;NTLEN=0	GT:AD	0/0:0,5
chr10	42923503	.	AACATTGTTTCACGTGTTTATTGACCATCTGCATATCTTCTTTGGTGATATCTATTCG	AACATTGTTTCACGTGTTTATTGACCATCTGCATATCTTCTTTGGTGATATCTATTCGACATTGTTTCACGTGTTTATTGACCATCTGCATATCTTCTTTGGTGATATCTATTCG	.	PASS	END=42923560;HOMLEN=0;SVLEN=57;SVTYPE=DUP:TANDEM;NTLEN=0	GT:AD	0/1:77,52
chr10	42967511	.	TTTATGTATATATAAATAAATATATTTATATATGTATATATAAATAAATATATTTATATA	TTTATGTATATATAAATAAATATATTTATATATGTATATATAAATAAATATATTTATATATTATGTATATATAAATAAATATATTTATATATGTATATATAAATAAATATATTTATATA	.	PASS	END=42967570;HOMLEN=0;SVLEN=56;SVTYPE=DUP:TANDEM;NTLEN=0	GT:AD	0/0:57,12
chr10	47180283	.	ATTATATATTTATATATACTTATATGTATTATTATATATTTATATATATTTATTTATATTCATATATATTTATTTATATATTTATATATTTATTTATTTATATATATTTATATATATT	ATTATATATTTATATATACTTATATGTATTATTATATATTTATATATATTTATTTATATTCATATATATTTATTTATATATTTATATATTTATTTATTTATATATATTTATATATATTTTATATATTTATATATACTTATATGTATTATTATATATTTATATATATTTATTTATATTCATATATATTTATTTATATATTTATATATTTATTTATTTATATATATTTATATATATT	.	PASS	END=47180400;HOMLEN=0;SVLEN=112;SVTYPE=DUP:TANDEM;NTLEN=0	GT:AD	0/0:27,6
chr10	49621964	.	GAGGGAGGGAGAAGGGAGGGAAGAGGAAGGAGATGGAAGGAAGAGGGAAGGAGGGAGGGGAGGCAGA	GAGGGAGGGAGAAGGGAGGGAAGAGGAAGGAGATGGAAGGAAGAGGGAAGGAGGGAGGGGAGGCAGAAGGGAGGGAGAAGGGAGGGAAGAGGAAGGAGATGGAAGGAAGAGGGAAGGAGGGAGGGGAGGCAGA	.	PASS	END=49622030;HOMLEN=0;SVLEN=66;SVTYPE=DUP:TANDEM;NTLEN=0	GT:AD	0/1:55,14
chr10	61680478	.	ATATATATAACATATTATATGTTATATTATGTTATATATAACATATTATATGTTATAT	ATATATATAACATATTATATGTTATATTATGTTATATATAACATATTATATGTTATATTATATATAACATATTATATGTTATATTATGTTATATATAACATATTATATGTTATAT	.	PASS	END=61680535;HOMLEN=0;SVLEN=57;SVTYPE=DUP:TANDEM;NTLEN=0	GT:AD	0/0:49,5
chr10	68262321	.	TGGGAGGCTGAGGCAGGCAGATCACGAGGTCAGGAGATTGAGACCATCCTGGCTAACACAGTGAAACCCCATCTCTACTAAAAAAATATACAAAAAATTAGCCGGGCATGGTGGTGGGCACCTGTAGTCCCAGCTACTC	TGGGAGGCTGAGGCAGGCAGATCACGAGGTCAGGAGATTGAGACCATCCTGGCTAACACAGTGAAACCCCATCTCTACTAAAAAAATATACAAAAAATTAGCCGGGCATGGTGGTGGGCACCTGTAGTCCCAGCTACTCGGGAGGCTGAGGCAGGCAGATCACGAGGTCAGGAGATTGAGACCATCCTGGCTAACACAGTGAAACCCCATCTCTACTAAAAAAATATACAAAAAATTAGCCGGGCATGGTGGTGGGCACCTGTAGTCCCAGCTACTC	.	PASS	END=68262459;HOMLEN=0;SVLEN=138;SVTYPE=DUP:TANDEM;NTLEN=0	GT:AD	0/0:60,8
chr10	70210545	.	GTGCACTGCTTTAAAAATTTTAAGTTTCTGTATAGCCATCAACAATGGCTAGCCTCAATGTTATCAAAC	GTGCACTGCTTTAAAAATTTTAAGTTTCTGTATAGCCATCAACAATGGCTAGCCTCAATGTTATCAAACTGCACTGCTTTAAAAATTTTAAGTTTCTGTATAGCCATCAACAATGGCTAGCCTCAATGTTATCAAAC	.	PASS	END=70210613;HOMLEN=0;SVLEN=68;SVTYPE=DUP:TANDEM;NTLEN=0	GT:AD	0/1:65,21
chr10	86524713	.	ACTGAAATCATGGATCAGAGCCAAGTTTGTAGTACCCTTAGGAGGGGCCTCTGCCCTCCTGTGTGCTGCCTGGGTGAGGACAGAACCCCCTAAC	ACTGAAATCATGGATCAGAGCCAAGTTTGTAGTACCCTTAGGAGGGGCCTCTGCCCTCCTGTGTGCTGCCTGGGTGAGGACAGAACCCCCTAACCTGAAATCATGGATCAGAGCCAAGTTTGTAGTACCCTTAGGAGGGGCCTCTGCCCTCCTGTGTGCTGCCTGGGTGAGGACAGAACCCCCTAAC	.	PASS	END=86524806;HOMLEN=0;SVLEN=93;SVTYPE=DUP:TANDEM;NTLEN=0	GT:AD	0/1:55,25
chr10	86751794	.	CATATGTGTGCACACATATGCATATTTGTGTGTACATATATACATATATGCATATACTTAC	CATATGTGTGCACACATATGCATATTTGTGTGTACATATATACATATATGCATATACTTACATATGTGTGCACACATATGCATATTTGTGTGTACATATATACATATATGCATATACTTAC	.	PASS	END=86751854;HOMLEN=0;SVLEN=58;SVTYPE=DUP:TANDEM;NTLEN=0	GT:AD	0/0:32,4
chr10	87689296	.	TGCCACTGCACCCCAGCCTAGGCAACACGAGCAAAACTCCATCTCAAAAAAAAAAAAAAACAAAAAAAACCCACAAAGAACTTGTGGCCTGGGGGACAGGCGCAGTGGCCCAGGCCTGTAATCCCAGCACTTTGGGAGGCCGAGGCAGGTGGATCACCTGAAGTCAGGAGTTCGAGACCAGCCTAACATGGTGAAACCCCGTCTCTACTAAATACAAAAAATTA	TGCCACTGCACCCCAGCCTAGGCAACACGAGCAAAACTCCATCTCAAAAAAAAAAAAAAACAAAAAAAACCCACAAAGAACTTGTGGCCTGGGGGACAGGCGCAGTGGCCCAGGCCTGTAATCCCAGCACTTTGGGAGGCCGAGGCAGGTGGATCACCTGAAGTCAGGAGTTCGAGACCAGCCTAACATGGTGAAACCCCGTCTCTACTAAATACAAAAAATTAGCCACTGCACCCCAGCCTAGGCAACACGAGCAAAACTCCATCTCAAAAAAAAAAAAAAACAAAAAAAACCCACAAAGAACTTGTGGCCTGGGGGACAGGCGCAGTGGCCCAGGCCTGTAATCCCAGCACTTTGGGAGGCCGAGGCAGGTGGATCACCTGAAGTCAGGAGTTCGAG…	.	PASS	END=87689519;HOMLEN=0;SVLEN=223;SVTYPE=DUP:TANDEM;NTLEN=0	GT:AD	0/0:31,7
chr10	99251498	.	GCATCACCTGATACCAAAACTTGGCAAAGACACAACCGAAAAAGACTACAGGACAATATCCCTAATGAACATAGATGCAAAAATCCTCAACAAAATAC	GCATCACCTGATACCAAAACTTGGCAAAGACACAACCGAAAAAGACTACAGGACAATATCCCTAATGAACATAGATGCAAAAATCCTCAACAAAATACCATCACCTGATACCAAAACTTGGCAAAGACACAACCGAAAAAGACTACAGGACAATATCCCTAATGAACATAGATGCAAAAATCCTCAACAAAATAC	.	PASS	END=99251595;HOMLEN=0;SVLEN=96;SVTYPE=DUP:TANDEM;NTLEN=0	GT:AD	0/1:37,21
chr10	103992646	.	GGTAAATACCTTTTTGTTCTTTCTGTTCATATCTTAAATTATACTTGATAAGATGAAAGAATTTCAACCATATATAAATATATTCAAATATGTAAGTATCGAGTAAAGTTC	GGTAAATACCTTTTTGTTCTTTCTGTTCATATCTTAAATTATACTTGATAAGATGAAAGAATTTCAACCATATATAAATATATTCAAATATGTAAGTATCGAGTAAAGTTCGTAAATACCTTTTTGTTCTTTCTGTTCATATCTTAAATTATACTTGATAAGATGAAAGAATTTCAACCATATATAAATATATTCAAATATGTAAGTATCGAGTAAAGTTC	.	PASS	END=103992756;HOMLEN=0;SVLEN=109;SVTYPE=DUP:TANDEM;NTLEN=0	GT:AD	0/1:34,15
chr10	113689910	.	CTCCCCGAAGGGCTTTGACCTTCTTGTATTTGGATGTCTAAATCTCTGGCAAGGCTAGGGAAGTCTTCCTCAATTATTCCCTCAAATAAATTTTCCAAAATTTTTACTTTTTCTTCTCCCTCAGGAACA	CTCCCCGAAGGGCTTTGACCTTCTTGTATTTGGATGTCTAAATCTCTGGCAAGGCTAGGGAAGTCTTCCTCAATTATTCCCTCAAATAAATTTTCCAAAATTTTTACTTTTTCTTCTCCCTCAGGAACATCCCCGAAGGGCTTTGACCTTCTTGTATTTGGATGTCTAAATCTCTGGCAAGGCTAGGGAAGTCTTCCTCAATTATTCCCTCAAATAAATTTTCCAAAATTTTTACTTTTTCTTCTCCCTCAGGAACA	.	PASS	END=113690038;HOMLEN=0;SVLEN=127;SVTYPE=DUP:TANDEM;NTLEN=0	GT:AD	0/1:22,7
chr10	125824766	.	GCCTCTGCTTAGATTGCTGCATTGGCTTTCTAGTTCATTTACAAGAAAATCAAGAGTCTTCACAATTGAGGGACGGAAAGGCAGCCTAGATGGCTGGATCAGAATAAGGAAGAGAGAGTGATAGGAAATAAAATCAGAGAGGTAATCATGAGTCATGATGAGCATGGAGGGGAGCATGGAGAGAAGCATGGATGCAGGATTAGAGGTGACACCATGGTGTGGGTATGTGATCAATCTTCCTTCCCTTACAAATTTTACTTTGGCTCTATGCCTTGAATGCCATCTCACCATTTTTCACTTAGAACTTTGACTGGCTCTTTTATTACTTTTGGGTTATAGAAATCAATGCTGCTTGTGTTAACATGGGAAATCTATCACACCACCACAGTCTTAATTCTA…	GCCTCTGCTTAGATTGCTGCATTGGCTTTCTAGTTCATTTACAAGAAAATCAAGAGTCTTCACAATTGAGGGACGGAAAGGCAGCCTAGATGGCTGGATCAGAATAAGGAAGAGAGAGTGATAGGAAATAAAATCAGAGAGGTAATCATGAGTCATGATGAGCATGGAGGGGAGCATGGAGAGAAGCATGGATGCAGGATTAGAGGTGACACCATGGTGTGGGTATGTGATCAATCTTCCTTCCCTTACAAATTTTACTTTGGCTCTATGCCTTGAATGCCATCTCACCATTTTTCACTTAGAACTTTGACTGGCTCTTTTATTACTTTTGGGTTATAGAAATCAATGCTGCTTGTGTTAACATGGGAAATCTATCACACCACCACAGTCTTAATTCTA…	.	PASS	END=125825186;HOMLEN=0;SVLEN=419;SVTYPE=DUP:TANDEM;NTLEN=0	GT:AD	0/1:56,27
chr10	128067262	.	ATACATGTGCACACACACGCACCCACACACGCACAGATGCACACATGCACATTCACAC	ATACATGTGCACACACACGCACCCACACACGCACAGATGCACACATGCACATTCACACTACATGTGCACACACACGCACCCACACACGCACAGATGCACACATGCACATTCACAC	.	PASS	END=128067319;HOMLEN=0;SVLEN=54;SVTYPE=DUP:TANDEM;NTLEN=0	GT:AD	0/0:28,5
chr10	130496442	.	CTAGTACACGGGATGGAAGTAACCTTCTGCATGATGACTTCGCTAGTACACGGGATGGAAGTAACCTTCTCAGTGATGCCTTCAT	CTAGTACACGGGATGGAAGTAACCTTCTGCATGATGACTTCGCTAGTACACGGGATGGAAGTAACCTTCTCAGTGATGCCTTCATTAGTACACGGGATGGAAGTAACCTTCTGCATGATGACTTCGCTAGTACACGGGATGGAAGTAACCTTCTCAGTGATGCCTTCAT	.	PASS	END=130496526;HOMLEN=0;SVLEN=84;SVTYPE=DUP:TANDEM;NTLEN=0	GT:AD	0/0:138,6
chr10	130508964	.	CACCATTGTAAGTATTTTCCGTGAGAGGGCCACTCAAGGAATCTGTTCTGCT	CACCATTGTAAGTATTTTCCGTGAGAGGGCCACTCAAGGAATCTGTTCTGCTACCATTGTAAGTATTTTCCGTGAGAGGGCCACTCAAGGAATCTGTTCTGCT	.	PASS	END=130509015;HOMLEN=0;SVLEN=50;SVTYPE=DUP:TANDEM;NTLEN=0	GT:AD	0/0:30,5
chr10	131246920	.	CGCCGGCGCTGCGGCACAACAGATTCCCAAGCTGGTGGGGTGAGATGTGTAGGGAGGGGAGTATGCCCAGGCGCCCTCTCACCCACGACA	CGCCGGCGCTGCGGCACAACAGATTCCCAAGCTGGTGGGGTGAGATGTGTAGGGAGGGGAGTATGCCCAGGCGCCCTCTCACCCACGACAGCCGGCGCTGCGGCACAACAGATTCCCAAGCTGGTGGGGTGAGATGTGTAGGGAGGGGAGTATGCCCAGGCGCCCTCTCACCCACGACA	.	PASS	END=131247009;HOMLEN=0;SVLEN=88;SVTYPE=DUP:TANDEM;NTLEN=0	GT:AD	0/0:35,2
chr10	131486492	.	TCTATGTATGTGTGTTTATGCTCATGTTCACATGTGTACATTATGTGTATGTGTGTTTATGCTCATGTTTGCATGTGTACATTATGTGTATGTGTGTTTATGCTCATGTTTGCATGTGTGCATTACGTGTATGTGTGTTTATGCTCATGTTCACATGTGTACATTATATGTATGTGTGTTTATGCTCATGTTTGCGTGTGTACATTACGTGTATGTGTGTTTATGCTCATTTTTGCATGTGTGCATTACATGTATGTGTGTTTATGCTCATGTTCACATGTGCACATTATGTGTATATGCTCATGTTCACATGTGTACATTATGTG	TCTATGTATGTGTGTTTATGCTCATGTTCACATGTGTACATTATGTGTATGTGTGTTTATGCTCATGTTTGCATGTGTACATTATGTGTATGTGTGTTTATGCTCATGTTTGCATGTGTGCATTACGTGTATGTGTGTTTATGCTCATGTTCACATGTGTACATTATATGTATGTGTGTTTATGCTCATGTTTGCGTGTGTACATTACGTGTATGTGTGTTTATGCTCATTTTTGCATGTGTGCATTACATGTATGTGTGTTTATGCTCATGTTCACATGTGCACATTATGTGTATATGCTCATGTTCACATGTGTACATTATGTGCTATGTATGTGTGTTTATGCTCATGTTCACATGTGTACATTATGTGTATGTGTGTTTATGCTCATGTTTGCAT…	.	PASS	END=131486817;HOMLEN=0;SVLEN=320;SVTYPE=DUP:TANDEM;NTLEN=0	GT:AD	0/0:33,2
chr10	131842022	.	CAGAGGGCCGGAGAGGGCAGGAGAGGGCCGGAGATGGCCGGAGAGGGCCGGAGATGGCCAGAGAGGGCAGGAGAGGGCCGCAGAGGGCCGGAGAGGGCAGGAGAGGGCCGGAGATGGCCACAGAGGGCCGGAGAGGGCAGGAGA	CAGAGGGCCGGAGAGGGCAGGAGAGGGCCGGAGATGGCCGGAGAGGGCCGGAGATGGCCAGAGAGGGCAGGAGAGGGCCGCAGAGGGCCGGAGAGGGCAGGAGAGGGCCGGAGATGGCCACAGAGGGCCGGAGAGGGCAGGAGAAGAGGGCCGGAGAGGGCAGGAGAGGGCCGGAGATGGCCGGAGAGGGCCGGAGATGGCCAGAGAGGGCAGGAGAGGGCCGCAGAGGGCCGGAGAGGGCAGGAGAGGGCCGGAGATGGCCACAGAGGGCCGGAGAGGGCAGGAGA	.	PASS	END=131842165;HOMLEN=0;SVLEN=140;SVTYPE=DUP:TANDEM;NTLEN=0	GT:AD	0/0:35,2
chr10	133051764	.	TCGTCCATTCTCACACTGCTATAAGAAATACCTAAGACTGGGTGATTTATAAAGG	TCGTCCATTCTCACACTGCTATAAGAAATACCTAAGACTGGGTGATTTATAAAGGCGTCCATTCTCACACTGCTATAAGAAATACCTAAGACTGGGTGATTTATAAAGG	.	PASS	END=133051818;HOMLEN=0;SVLEN=53;SVTYPE=DUP:TANDEM;NTLEN=0	GT:AD	0/0:29,3
chr10	133143340	.	GAGACTCCTGACAAACAGCTGAGCTAATCACCAGTCAACAGCCACCCTGTAGACAGAGGG	GAGACTCCTGACAAACAGCTGAGCTAATCACCAGTCAACAGCCACCCTGTAGACAGAGGGAGACTCCTGACAAACAGCTGAGCTAATCACCAGTCAACAGCCACCCTGTAGACAGAGGG	.	PASS	END=133143399;HOMLEN=0;SVLEN=58;SVTYPE=DUP:TANDEM;NTLEN=0	GT:AD	0/1:40,10
chr10	133243559	.	GCTTCCTGCTCACCCTCCTTTCCCTCTGAGCTGCCCAGCTGCATGGGGCCGAGGGCTATGCCGGCTC	GCTTCCTGCTCACCCTCCTTTCCCTCTGAGCTGCCCAGCTGCATGGGGCCGAGGGCTATGCCGGCTCCTTCCTGCTCACCCTCCTTTCCCTCTGAGCTGCCCAGCTGCATGGGGCCGAGGGCTATGCCGGCTC	.	PASS	END=133243625;HOMLEN=0;SVLEN=66;SVTYPE=DUP:TANDEM;NTLEN=0	GT:AD	0/1:44,15
chr10	133686913	.	GTGATCAGTGCAGAGATATGTCACAAATCCCCCTCTAGGCAGAGTATAGAGAAGAGTCCCATCACCTGGGT	GTGATCAGTGCAGAGATATGTCACAAATCCCCCTCTAGGCAGAGTATAGAGAAGAGTCCCATCACCTGGGTTGATCAGTGCAGAGATATGTCACAAATCCCCCTCTAGGCAGAGTATAGAGAAGAGTCCCATCACCTGGGT	.	PASS	END=133686983;HOMLEN=0;SVLEN=69;SVTYPE=DUP:TANDEM;NTLEN=0	GT:AD	0/0:0,3
chr10	133687798	.	TGGGTGATCAGTGCGGAGATATGTCACAATGTCTCCAGTAGGCAGAGCCTAGACAAGAGTTACATCACCT	TGGGTGATCAGTGCGGAGATATGTCACAATGTCTCCAGTAGGCAGAGCCTAGACAAGAGTTACATCACCTGGGTGATCAGTGCGGAGATATGTCACAATGTCTCCAGTAGGCAGAGCCTAGACAAGAGTTACATCACCT	.	PASS	END=133687867;HOMLEN=0;SVLEN=69;SVTYPE=DUP:TANDEM;NTLEN=0	GT:AD	0/0:3550,3
chr10	133688206	.	CCACCTGGGTGATCAGTGCAGAGATATGTCACAATGTCCCCTGTAGGCAAAGCCTAGGCAAGAGTTACATCACCTTTGTCATCAGTTCAGGGATATGTGAAAACGCCCCTGTAGGCAGAGCTTAGACAAGAGTTACATCACCTAGTTGATCAGTGCAGAGATATTTCACAATACCCCCTGTAGGCAGATCCTAGACAAGAGTTGCAT	CCACCTGGGTGATCAGTGCAGAGATATGTCACAATGTCCCCTGTAGGCAAAGCCTAGGCAAGAGTTACATCACCTTTGTCATCAGTTCAGGGATATGTGAAAACGCCCCTGTAGGCAGAGCTTAGACAAGAGTTACATCACCTAGTTGATCAGTGCAGAGATATTTCACAATACCCCCTGTAGGCAGATCCTAGACAAGAGTTGCATCACCTGGGTGATCAGTGCAGAGATATGTCACAATGTCCCCTGTAGGCAAAGCCTAGGCAAGAGTTACATCACCTTTGTCATCAGTTCAGGGATATGTGAAAACGCCCCTGTAGGCAGAGCTTAGACAAGAGTTACATCACCTAGTTGATCAGTGCAGAGATATTTCACAATACCCCCTGTAGGCAGATCCTA…	.	PASS	END=133688412;HOMLEN=0;SVLEN=206;SVTYPE=DUP:TANDEM;NTLEN=0	GT:AD	0/0:4650,5
chr10	133689311	.	TTGCAGGGATATGTCACAAAGCACCCTGTAAGCAGATCCTAGAGAAGAGTTATATCACCTGGGTGATCAGTGCAGAGATATGTCACAAGCCCCCTGTAGGCAGAGCCTAGACAAGAGTTATATCACCTGGTTGATCAGTGCAGTGATATGTCACAATGCTGTGTAGCCAGAGCCTAGGCAAAAGTTACAGCACCTGGGAGATCAGTGCAGAGATATGTCACAATGTCCCCAGTAGACAGAGACCAGGCAAGAGTTGGATCACCTCGGGATCAGTGCAGAGATATGTCTCAATCCCCCTGTGGGCACAGCCTAGACAAGAGTTACATCACCTCGGTTAACAGTGCAGAGATATGTCAAAATGCCCCTGTAGGCAAGCCTACACAAGTATTACATCACTTA…	TTGCAGGGATATGTCACAAAGCACCCTGTAAGCAGATCCTAGAGAAGAGTTATATCACCTGGGTGATCAGTGCAGAGATATGTCACAAGCCCCCTGTAGGCAGAGCCTAGACAAGAGTTATATCACCTGGTTGATCAGTGCAGTGATATGTCACAATGCTGTGTAGCCAGAGCCTAGGCAAAAGTTACAGCACCTGGGAGATCAGTGCAGAGATATGTCACAATGTCCCCAGTAGACAGAGACCAGGCAAGAGTTGGATCACCTCGGGATCAGTGCAGAGATATGTCTCAATCCCCCTGTGGGCACAGCCTAGACAAGAGTTACATCACCTCGGTTAACAGTGCAGAGATATGTCAAAATGCCCCTGTAGGCAAGCCTACACAAGTATTACATCACTTA…	.	PASS	END=133689924;HOMLEN=0;SVLEN=612;SVTYPE=DUP:TANDEM;NTLEN=0	GT:AD	0/0:1778,27
chr11	361053	.	TACAGCAGAGATCGGTGCCACCATCCAGGACCTGACCTGCCTCCCTGGAGGGACAGCAGAGATCGGTGCCACCATCGCGGACCTGACCCGCCTCCCTGGAGGG	TACAGCAGAGATCGGTGCCACCATCCAGGACCTGACCTGCCTCCCTGGAGGGACAGCAGAGATCGGTGCCACCATCGCGGACCTGACCCGCCTCCCTGGAGGGACAGCAGAGATCGGTGCCACCATCCAGGACCTGACCTGCCTCCCTGGAGGGACAGCAGAGATCGGTGCCACCATCGCGGACCTGACCCGCCTCCCTGGAGGG	.	PASS	END=361155;HOMLEN=0;SVLEN=102;SVTYPE=DUP:TANDEM;NTLEN=0	GT:AD	0/0:100,10
chr11	435490	.	TATAGTCTAGTATAGTCTAGTCTAGTCTAGTATGGTCTAGTCTAGTCTAGTC	TATAGTCTAGTATAGTCTAGTCTAGTCTAGTATGGTCTAGTCTAGTCTAGTCATAGTCTAGTATAGTCTAGTCTAGTCTAGTATGGTCTAGTCTAGTCTAGTC	.	PASS	END=435541;HOMLEN=0;SVLEN=50;SVTYPE=DUP:TANDEM;NTLEN=0	GT:AD	0/0:59,5
chr11	1576990	.	CAAGGGATCCTCCCATCACAGCCTCCTGAGTAGCTGGCACTACAGGCATGTGCCAGCATCTCCAGCTAA	CAAGGGATCCTCCCATCACAGCCTCCTGAGTAGCTGGCACTACAGGCATGTGCCAGCATCTCCAGCTAAAAGGGATCCTCCCATCACAGCCTCCTGAGTAGCTGGCACTACAGGCATGTGCCAGCATCTCCAGCTAA	.	PASS	END=1577058;HOMLEN=0;SVLEN=67;SVTYPE=DUP:TANDEM;NTLEN=0	GT:AD	0/0:0,5
chr11	2238132	.	TCCTGAAGACACAAGTAAGTTACATGAAGAAGTGGCCCAAATGCCCGTGGTCCCCACTCCTGCTA	TCCTGAAGACACAAGTAAGTTACATGAAGAAGTGGCCCAAATGCCCGTGGTCCCCACTCCTGCTACCTGAAGACACAAGTAAGTTACATGAAGAAGTGGCCCAAATGCCCGTGGTCCCCACTCCTGCTA	.	PASS	END=2238196;HOMLEN=0;SVLEN=62;SVTYPE=DUP:TANDEM;NTLEN=0	GT:AD	0/1:43,23
chr11	3216168	.	TCTGAGCCCCCCAGATGGCCTTCAGACCAACAGTGCCCACACTCCCATCCTC	TCTGAGCCCCCCAGATGGCCTTCAGACCAACAGTGCCCACACTCCCATCCTCCTGAGCCCCCCAGATGGCCTTCAGACCAACAGTGCCCACACTCCCATCCTC	.	PASS	END=3216219;HOMLEN=0;SVLEN=51;SVTYPE=DUP:TANDEM;NTLEN=0	GT:AD	0/0:54,2
chr11	3629415	.	ACATACATACGTATACATATGTATACATACATACATACGTATACATACATATGTATAC	ACATACATACGTATACATATGTATACATACATACATACGTATACATACATATGTATACCATACATACGTATACATATGTATACATACATACATACGTATACATACATATGTATAC	.	PASS	END=3629472;HOMLEN=0;SVLEN=56;SVTYPE=DUP:TANDEM;NTLEN=0	GT:AD	0/0:45,3
chr11	7135380	.	GACTGTTCTATACACAGATCTTCAACTAATCTTTTAGTTTGCAACCAACTTCTGCCCTCA	GACTGTTCTATACACAGATCTTCAACTAATCTTTTAGTTTGCAACCAACTTCTGCCCTCAACTGTTCTATACACAGATCTTCAACTAATCTTTTAGTTTGCAACCAACTTCTGCCCTCA	.	PASS	END=7135439;HOMLEN=0;SVLEN=58;SVTYPE=DUP:TANDEM;NTLEN=0	GT:AD	0/0:38,2
chr11	9671674	.	AAATAGAAATATATAAATATATTTCTATGTATACATAGAAATATATAAATATATTTCTATGTATAC	AAATAGAAATATATAAATATATTTCTATGTATACATAGAAATATATAAATATATTTCTATGTATACAATAGAAATATATAAATATATTTCTATGTATACATAGAAATATATAAATATATTTCTATGTATAC	.	PASS	END=9671739;HOMLEN=0;SVLEN=64;SVTYPE=DUP:TANDEM;NTLEN=0	GT:AD	0/0:15,3
chr11	18079431	.	ATTCCTAACAGATATTTTCTTAAAAATCTATTAAAAAGCACCCCCCCAACCCAGCCAAACACACATAAAGACTTGGTAGGAAAAAGCC	ATTCCTAACAGATATTTTCTTAAAAATCTATTAAAAAGCACCCCCCCAACCCAGCCAAACACACATAAAGACTTGGTAGGAAAAAGCCTTCCTAACAGATATTTTCTTAAAAATCTATTAAAAAGCACCCCCCCAACCCAGCCAAACACACATAAAGACTTGGTAGGAAAAAGCC	.	PASS	END=18079518;HOMLEN=0;SVLEN=87;SVTYPE=DUP:TANDEM;NTLEN=0	GT:AD	0/0:36,4
chr11	22986411	.	AAATATATATATAGCACATATATATATTCAAATATATATATAGCACATATATATATT	AAATATATATATAGCACATATATATATTCAAATATATATATAGCACATATATATATTAATATATATATAGCACATATATATATTCAAATATATATATAGCACATATATATATT	.	PASS	END=22986467;HOMLEN=0;SVLEN=54;SVTYPE=DUP:TANDEM;NTLEN=0	GT:AD	0/1:15,6
chr11	39165446	.	TCCATTACAGATAACATAATCCTCATCCTCAAATTTACCTCTGCAAGTACTTTTTCAATGACAGTATACTACAAACACAATCT	TCCATTACAGATAACATAATCCTCATCCTCAAATTTACCTCTGCAAGTACTTTTTCAATGACAGTATACTACAAACACAATCTCCATTACAGATAACATAATCCTCATCCTCAAATTTACCTCTGCAAGTACTTTTTCAATGACAGTATACTACAAACACAATCT	.	PASS	END=39165528;HOMLEN=0;SVLEN=81;SVTYPE=DUP:TANDEM;NTLEN=0	GT:AD	0/0:46,11
chr11	58139864	.	CTTCCACAATGGTTGAACTAGTTTACAGTCCCACCAACAGTGTAAAAGTGTTCCTATTTCTCCACA	CTTCCACAATGGTTGAACTAGTTTACAGTCCCACCAACAGTGTAAAAGTGTTCCTATTTCTCCACATTCCACAATGGTTGAACTAGTTTACAGTCCCACCAACAGTGTAAAAGTGTTCCTATTTCTCCACA	.	PASS	END=58139929;HOMLEN=0;SVLEN=65;SVTYPE=DUP:TANDEM;NTLEN=0	GT:AD	0/0:22,5
chr11	62009751	.	AGCAAAACCCCATTTCTACTAAAAATACAAAAATTAGCCAGGCATGGTGGCAGGTGCCTGTCATCCCAGCTACTTGGGAGGCTGAGGCAGGAGAATCACTTGAACTCAGGAGTCAGAGGTTGCAGTGAGCCGAGATCATGCCACTGCACTCCAGCCTGGGCAACACAGCAAGACTCCATCTCAAAAAAAAAAAAAAAACGTTTTGGGCCGGGTGCGGTGGCTCATGCCTGTAATCCCAGCACTTTGGGAGGCCTAGGCAGGTGGATCACTAGGTCAGGAGATCAAGACCATCCTGGCTAACATGGTGAAACCCCGTCTCTACTAAATGTACAAAAAATTAGCCGGGCATGATGGCAGGTGCCTGTAGTCTCAGCTACTTGGGAGGCTGAGGCAGGAGAA…	AGCAAAACCCCATTTCTACTAAAAATACAAAAATTAGCCAGGCATGGTGGCAGGTGCCTGTCATCCCAGCTACTTGGGAGGCTGAGGCAGGAGAATCACTTGAACTCAGGAGTCAGAGGTTGCAGTGAGCCGAGATCATGCCACTGCACTCCAGCCTGGGCAACACAGCAAGACTCCATCTCAAAAAAAAAAAAAAAACGTTTTGGGCCGGGTGCGGTGGCTCATGCCTGTAATCCCAGCACTTTGGGAGGCCTAGGCAGGTGGATCACTAGGTCAGGAGATCAAGACCATCCTGGCTAACATGGTGAAACCCCGTCTCTACTAAATGTACAAAAAATTAGCCGGGCATGATGGCAGGTGCCTGTAGTCTCAGCTACTTGGGAGGCTGAGGCAGGAGAA…	.	PASS	END=62010522;HOMLEN=0;SVLEN=771;SVTYPE=DUP:TANDEM;NTLEN=0	GT:AD	0/0:62,5
chr11	65374305	.	CCCATGTGCCCAGGTGGAGCAGGGTAGCCATGTGCCCAGGTGGAGCAGGGTAG	CCCATGTGCCCAGGTGGAGCAGGGTAGCCATGTGCCCAGGTGGAGCAGGGTAGCCATGTGCCCAGGTGGAGCAGGGTAGCCATGTGCCCAGGTGGAGCAGGGTAG	.	PASS	END=65374357;HOMLEN=0;SVLEN=52;SVTYPE=DUP:TANDEM;NTLEN=0	GT:AD	0/0:58,4
chr11	72670614	.	GAGAGGAGTCAGGGCCTGCACCCATCTCAGATTTTTGTTAATAAAGGCTGCGCATTTCTCCCACTCTCTGCCTAGATGTGTTCTTGCCACTCCTGGATCATTGTGCCCCAGCCTGGCCCTACTTCAGGGGACAGTGACACAGGACGGAGAAAGGACATAAGGCCAGGCTGGGTAGCCTGGAGTTGCTGGGCCCTGCGGAGAAGACCCAGGACAGATATAACCACCACA	GAGAGGAGTCAGGGCCTGCACCCATCTCAGATTTTTGTTAATAAAGGCTGCGCATTTCTCCCACTCTCTGCCTAGATGTGTTCTTGCCACTCCTGGATCATTGTGCCCCAGCCTGGCCCTACTTCAGGGGACAGTGACACAGGACGGAGAAAGGACATAAGGCCAGGCTGGGTAGCCTGGAGTTGCTGGGCCCTGCGGAGAAGACCCAGGACAGATATAACCACCACAAGAGGAGTCAGGGCCTGCACCCATCTCAGATTTTTGTTAATAAAGGCTGCGCATTTCTCCCACTCTCTGCCTAGATGTGTTCTTGCCACTCCTGGATCATTGTGCCCCAGCCTGGCCCTACTTCAGGGGACAGTGACACAGGACGGAGAAAGGACATAAGGCCAGGCTGGG…	.	PASS	END=72670841;HOMLEN=0;SVLEN=227;SVTYPE=DUP:TANDEM;NTLEN=0	GT:AD	0/0:61,10
chr11	76934666	.	GAGACCGTGGAAAGAGAGGGAGAGGGAGACCGTGGGGAGACGGGAGAGGGAGGGAG	GAGACCGTGGAAAGAGAGGGAGAGGGAGACCGTGGGGAGACGGGAGAGGGAGGGAGAGACCGTGGAAAGAGAGGGAGAGGGAGACCGTGGGGAGACGGGAGAGGGAGGGAG	.	PASS	END=76934721;HOMLEN=0;SVLEN=53;SVTYPE=DUP:TANDEM;NTLEN=0	GT:AD	0/0:40,2
chr11	80513610	.	CCATTTAACCTCCACGGACAGATGGACATTGGAACATTATTATTATTATTATTATTATTATTATTATTATTATTATATGTTCAAC	CCATTTAACCTCCACGGACAGATGGACATTGGAACATTATTATTATTATTATTATTATTATTATTATTATTATTATATGTTCAACCATTTAACCTCCACGGACAGATGGACATTGGAACATTATTATTATTATTATTATTATTATTATTATTATTATTATATGTTCAAC	.	PASS	END=80513694;HOMLEN=0;SVLEN=83;SVTYPE=DUP:TANDEM;NTLEN=0	GT:AD	0/0:31,6
chr11	81967548	.	ATTTTTTAATATGATGAACTCCAATTTATTCATTTTTCTTTTGTCTATAGTGTATATTTTGTCCTCTCTCACAAAACTTTACTCCAATTTAATAGGATTTTCTCATAAATTTTCTTCTAGTAACTATTGTCTTATTCATGTTTAATATTTAGCTCTATGATCCATATTATATTGATGACATGATTGTTAGGGATCAAGTTTTTT	ATTTTTTAATATGATGAACTCCAATTTATTCATTTTTCTTTTGTCTATAGTGTATATTTTGTCCTCTCTCACAAAACTTTACTCCAATTTAATAGGATTTTCTCATAAATTTTCTTCTAGTAACTATTGTCTTATTCATGTTTAATATTTAGCTCTATGATCCATATTATATTGATGACATGATTGTTAGGGATCAAGTTTTTTTTTTTTAATATGATGAACTCCAATTTATTCATTTTTCTTTTGTCTATAGTGTATATTTTGTCCTCTCTCACAAAACTTTACTCCAATTTAATAGGATTTTCTCATAAATTTTCTTCTAGTAACTATTGTCTTATTCATGTTTAATATTTAGCTCTATGATCCATATTATATTGATGACATGATTGTTAGGGATCA…	.	PASS	END=81967751;HOMLEN=0;SVLEN=198;SVTYPE=DUP:TANDEM;NTLEN=0	GT:AD	0/0:37,3
chr11	87976843	.	TGTGTTATATAATGTATTATATATTATATGTTATATAATGTATTATATATTATATGTTATATAATGTATTATATATTATA	TGTGTTATATAATGTATTATATATTATATGTTATATAATGTATTATATATTATATGTTATATAATGTATTATATATTATAGTGTTATATAATGTATTATATATTATATGTTATATAATGTATTATATATTATATGTTATATAATGTATTATATATTATA	.	PASS	END=87976922;HOMLEN=0;SVLEN=78;SVTYPE=DUP:TANDEM;NTLEN=0	GT:AD	0/1:36,11
chr11	89935334	.	ATATAAAATATAAATATACAAATATTTATATTTCATAAAAAATATAAATATACAAATATTTATATTTCATAT	ATATAAAATATAAATATACAAATATTTATATTTCATAAAAAATATAAATATACAAATATTTATATTTCATATTATAAAATATAAATATACAAATATTTATATTTCATAAAAAATATAAATATACAAATATTTATATTTCATAT	.	PASS	END=89935405;HOMLEN=0;SVLEN=68;SVTYPE=DUP:TANDEM;NTLEN=0	GT:AD	0/0:89,4
chr11	91114074	.	AATATATATATATACACACATATATATATATTATATATATACACACATATATATATTATATATATATACACACATATATATATT	AATATATATATATACACACATATATATATATTATATATATACACACATATATATATTATATATATATACACACATATATATATTATATATATATATACACACATATATATATATTATATATATACACACATATATATATTATATATATATACACACATATATATATT	.	PASS	END=91114157;HOMLEN=0;SVLEN=56;SVTYPE=DUP:TANDEM;NTLEN=0	GT:AD	0/0:36,3
chr11	91147149	.	ATATATACATACATATATGTATATACACACATATACATACATATATGTATATATACACATATACATACATATATGTATATAT	ATATATACATACATATATGTATATACACACATATACATACATATATGTATATATACACATATACATACATATATGTATATATTATATACATACATATATGTATATACACACATATACATACATATATGTATATATACACATATACATACATATATGTATATAT	.	PASS	END=91147230;HOMLEN=0;SVLEN=58;SVTYPE=DUP:TANDEM;NTLEN=0	GT:AD	0/0:49,5
chr11	109186224	.	TGAGTGTGTACGTATTTGTGTATGATCAAAAATGTTGAATTTTTTTCCTTTTAATAATAATACCAATTTTTTAAAAAATTATAC	TGAGTGTGTACGTATTTGTGTATGATCAAAAATGTTGAATTTTTTTCCTTTTAATAATAATACCAATTTTTTAAAAAATTATACGAGTGTGTACGTATTTGTGTATGATCAAAAATGTTGAATTTTTTTCCTTTTAATAATAATACCAATTTTTTAAAAAATTATAC	.	PASS	END=109186307;HOMLEN=0;SVLEN=82;SVTYPE=DUP:TANDEM;NTLEN=0	GT:AD	0/0:38,6
chr11	117502360	.	GTTTGGGAGATGAGGAGGGTTGCAGAGGTGCCTGCTCTTCCCCCGCCTCGCGCAGCCAGAATTAGCCAAGCTCTCCCAAGCTGAGGGATGTAGATTGATTGCCTGGTTTTATTAAGGACAAAGTGCTTT	GTTTGGGAGATGAGGAGGGTTGCAGAGGTGCCTGCTCTTCCCCCGCCTCGCGCAGCCAGAATTAGCCAAGCTCTCCCAAGCTGAGGGATGTAGATTGATTGCCTGGTTTTATTAAGGACAAAGTGCTTTTTTGGGAGATGAGGAGGGTTGCAGAGGTGCCTGCTCTTCCCCCGCCTCGCGCAGCCAGAATTAGCCAAGCTCTCCCAAGCTGAGGGATGTAGATTGATTGCCTGGTTTTATTAAGGACAAAGTGCTTT	.	PASS	END=117502488;HOMLEN=0;SVLEN=126;SVTYPE=DUP:TANDEM;NTLEN=0	GT:AD	0/0:49,10
chr11	118947886	.	GATTCCAGTCAATCTTTCCCTAAAATCACTGCAGTCTGTCTGCTTCTCTCCACTCCCATGTTCATTGCTTGGCCATGAACTTTTTCACCTGGATCATTTTGTTTCTCACTTAGTTTCCCTGCTTTATGTCTTACCTGCTGCCA	GATTCCAGTCAATCTTTCCCTAAAATCACTGCAGTCTGTCTGCTTCTCTCCACTCCCATGTTCATTGCTTGGCCATGAACTTTTTCACCTGGATCATTTTGTTTCTCACTTAGTTTCCCTGCTTTATGTCTTACCTGCTGCCAATTCCAGTCAATCTTTCCCTAAAATCACTGCAGTCTGTCTGCTTCTCTCCACTCCCATGTTCATTGCTTGGCCATGAACTTTTTCACCTGGATCATTTTGTTTCTCACTTAGTTTCCCTGCTTTATGTCTTACCTGCTGCCA	.	PASS	END=118948028;HOMLEN=0;SVLEN=142;SVTYPE=DUP:TANDEM;NTLEN=0	GT:AD	0/0:58,6
chr11	122836536	.	ATCTCAGCTGATCCTGATCCCTTGGGGAGCTTCAGAGTTGCTCCACCTCAAGGCAAGGGAAAAGGACCTTGAGACCCCC	ATCTCAGCTGATCCTGATCCCTTGGGGAGCTTCAGAGTTGCTCCACCTCAAGGCAAGGGAAAAGGACCTTGAGACCCCCTCTCAGCTGATCCTGATCCCTTGGGGAGCTTCAGAGTTGCTCCACCTCAAGGCAAGGGAAAAGGACCTTGAGACCCCC	.	PASS	END=122836614;HOMLEN=0;SVLEN=77;SVTYPE=DUP:TANDEM;NTLEN=0	GT:AD	0/1:31,12
chr11	129062906	.	ATAGATAGTAAAATATAATTATATCCACTAAAGAGCTAACTTTCTTCACTGTAAAAGAAAAACTACTGAGTTTAAACTCATATAAAATCATAAATATAAAAATTACAATAGTTTTTAATAATATAT	ATAGATAGTAAAATATAATTATATCCACTAAAGAGCTAACTTTCTTCACTGTAAAAGAAAAACTACTGAGTTTAAACTCATATAAAATCATAAATATAAAAATTACAATAGTTTTTAATAATATATTAGATAGTAAAATATAATTATATCCACTAAAGAGCTAACTTTCTTCACTGTAAAAGAAAAACTACTGAGTTTAAACTCATATAAAATCATAAATATAAAAATTACAATAGTTTTTAATAATATAT	.	PASS	END=129063031;HOMLEN=0;SVLEN=125;SVTYPE=DUP:TANDEM;NTLEN=0	GT:AD	0/1:33,9
chr11	134565510	.	AATGGTGACAGTGATGATGATGGAGATGACGGTGACGGTGATGGCGATAATGATGACG	AATGGTGACAGTGATGATGATGGAGATGACGGTGACGGTGATGGCGATAATGATGACGATGGTGACAGTGATGATGATGGAGATGACGGTGACGGTGATGGCGATAATGATGACG	.	PASS	END=134565567;HOMLEN=0;SVLEN=57;SVTYPE=DUP:TANDEM;NTLEN=0	GT:AD	0/0:100,11
chr11	134639252	.	CGCAAGAGTAGAGGGGAAGGAGGACTTGGAGGGAAATAGAAACTGCCTGACACGAGACCCACT	CGCAAGAGTAGAGGGGAAGGAGGACTTGGAGGGAAATAGAAACTGCCTGACACGAGACCCACTGCAAGAGTAGAGGGGAAGGAGGACTTGGAGGGAAATAGAAACTGCCTGACACGAGACCCACT	.	PASS	END=134639314;HOMLEN=0;SVLEN=62;SVTYPE=DUP:TANDEM;NTLEN=0	GT:AD	0/0:34,2
chr11	134704822	.	GCACACACACAGACACAGGTGTATGAAATGAATGGCATTTAGAACACTCACGCATACACACACAC	GCACACACACAGACACAGGTGTATGAAATGAATGGCATTTAGAACACTCACGCATACACACACACCACACACACAGACACAGGTGTATGAAATGAATGGCATTTAGAACACTCACGCATACACACACAC	.	PASS	END=134704886;HOMLEN=0;SVLEN=55;SVTYPE=DUP:TANDEM;NTLEN=0	GT:AD	0/0:55,3
chr12	5481483	.	GCACACCACAGATACACAGAATACCACACACACATGCACACACACAGACACATTCACAG	GCACACCACAGATACACAGAATACCACACACACATGCACACACACAGACACATTCACAGCACACCACAGATACACAGAATACCACACACACATGCACACACACAGACACATTCACAG	.	PASS	END=5481541;HOMLEN=0;SVLEN=58;SVTYPE=DUP:TANDEM;NTLEN=0	GT:AD	0/0:43,3
chr12	20090691	.	ATTGGTGAGTTTGCACAGGACGGTAAGGGACACACAGGAAGGTGGGTTTGCACAGGTTAGTAAGGGATGTACAGG	ATTGGTGAGTTTGCACAGGACGGTAAGGGACACACAGGAAGGTGGGTTTGCACAGGTTAGTAAGGGATGTACAGGTTGGTGAGTTTGCACAGGACGGTAAGGGACACACAGGAAGGTGGGTTTGCACAGGTTAGTAAGGGATGTACAGG	.	PASS	END=20090765;HOMLEN=0;SVLEN=74;SVTYPE=DUP:TANDEM;NTLEN=0	GT:AD	0/0:29,5
chr12	27063456	.	TCTTCTTCTTCCTTCTCCTCTTCTTCTTCCTTCTTCCTCTTCTTCCTTCCTCCTCCTC	TCTTCTTCTTCCTTCTCCTCTTCTTCTTCCTTCTTCCTCTTCTTCCTTCCTCCTCCTCCTTCTTCTTCCTTCTCCTCTTCTTCTTCCTTCTTCCTCTTCTTCCTTCCTCCTCCTC	.	PASS	END=27063513;HOMLEN=0;SVLEN=57;SVTYPE=DUP:TANDEM;NTLEN=0	GT:AD	0/0:45,3
chr12	30205197	.	GCTCAATAGATACGGGCACATTACTAGAGTCCCACTGAGTCATTAACAGATTTCTTATTATTTCACAGTCCACCCTCTGGTCTCTGGCCACACACTTCTTATGGCAAAACAAAATAGAA	GCTCAATAGATACGGGCACATTACTAGAGTCCCACTGAGTCATTAACAGATTTCTTATTATTTCACAGTCCACCCTCTGGTCTCTGGCCACACACTTCTTATGGCAAAACAAAATAGAACTCAATAGATACGGGCACATTACTAGAGTCCCACTGAGTCATTAACAGATTTCTTATTATTTCACAGTCCACCCTCTGGTCTCTGGCCACACACTTCTTATGGCAAAACAAAATAGAA	.	PASS	END=30205315;HOMLEN=0;SVLEN=118;SVTYPE=DUP:TANDEM;NTLEN=0	GT:AD	0/0:33,2
chr12	45206791	.	TCTATATATACTCTATATACTATATAGAGTATATATATACTATATATAGTGTATATATAGTATATATAT	TCTATATATACTCTATATACTATATAGAGTATATATATACTATATATAGTGTATATATAGTATATATATCTATATATACTCTATATACTATATAGAGTATATATATACTATATATAGTGTATATATAGTATATATAT	.	PASS	END=45206859;HOMLEN=0;SVLEN=60;SVTYPE=DUP:TANDEM;NTLEN=0	GT:AD	0/0:37,4
chr12	49877508	.	ATAAGTCTAAAAGTCATGCCTCAGCCTTGGATTTGTGTGGCCATTTTTACTTTTCGAAGTGTTTTTCTAATTGTGAGGAAGGTAGGGCATATATCGCCATCCCCACTAGAAA	ATAAGTCTAAAAGTCATGCCTCAGCCTTGGATTTGTGTGGCCATTTTTACTTTTCGAAGTGTTTTTCTAATTGTGAGGAAGGTAGGGCATATATCGCCATCCCCACTAGAAATAAGTCTAAAAGTCATGCCTCAGCCTTGGATTTGTGTGGCCATTTTTACTTTTCGAAGTGTTTTTCTAATTGTGAGGAAGGTAGGGCATATATCGCCATCCCCACTAGAAA	.	PASS	END=49877619;HOMLEN=0;SVLEN=109;SVTYPE=DUP:TANDEM;NTLEN=0	GT:AD	0/1:62,32
chr12	49898239	.	GCCCGGCTCCACCCCAATCCCCAGATCTCTCTCCCTGGTCAATTCTCACTTTTCCTGCTCTGAGTCCTGGGAAGAAGCTGTCATCCCCTACCTCTCCCTCCACCC	GCCCGGCTCCACCCCAATCCCCAGATCTCTCTCCCTGGTCAATTCTCACTTTTCCTGCTCTGAGTCCTGGGAAGAAGCTGTCATCCCCTACCTCTCCCTCCACCCCCCGGCTCCACCCCAATCCCCAGATCTCTCTCCCTGGTCAATTCTCACTTTTCCTGCTCTGAGTCCTGGGAAGAAGCTGTCATCCCCTACCTCTCCCTCCACCC	.	PASS	END=49898343;HOMLEN=0;SVLEN=102;SVTYPE=DUP:TANDEM;NTLEN=0	GT:AD	0/1:47,15
chr12	64691664	.	TGGGGGATGGGAAGAGAAGAGAGTTGGAGGGCAGGGGGATGGGAAGAGAAGAGAGTTGGAGGGCA	TGGGGGATGGGAAGAGAAGAGAGTTGGAGGGCAGGGGGATGGGAAGAGAAGAGAGTTGGAGGGCAGGGGGATGGGAAGAGAAGAGAGTTGGAGGGCAGGGGGATGGGAAGAGAAGAGAGTTGGAGGGCA	.	PASS	END=64691728;HOMLEN=0;SVLEN=64;SVTYPE=DUP:TANDEM;NTLEN=0	GT:AD	0/0:51,3
chr12	76122024	.	GATATATATATTTCATATATAATATATATTTCATATATAATATATATATTTCATATATAATATATATTTCATATATATATTTCATACATAATATATATATTTCATATATATATTTCATATATA	GATATATATATTTCATATATAATATATATTTCATATATAATATATATATTTCATATATAATATATATTTCATATATATATTTCATACATAATATATATATTTCATATATATATTTCATATATAATATATATATTTCATATATAATATATATTTCATATATAATATATATATTTCATATATAATATATATTTCATATATATATTTCATACATAATATATATATTTCATATATATATTTCATATATA	.	PASS	END=76122146;HOMLEN=0;SVLEN=122;SVTYPE=DUP:TANDEM;NTLEN=0	GT:AD	0/0:39,3
chr12	82659182	.	TTTAGCTAGACACAGAGTGCTGATTGGTGCATTTACAATCCTTTAGACACAAAAGTTCACCAAGTCCCCACCTGA	TTTAGCTAGACACAGAGTGCTGATTGGTGCATTTACAATCCTTTAGACACAAAAGTTCACCAAGTCCCCACCTGATTAGCTAGACACAGAGTGCTGATTGGTGCATTTACAATCCTTTAGACACAAAAGTTCACCAAGTCCCCACCTGA	.	PASS	END=82659256;HOMLEN=0;SVLEN=74;SVTYPE=DUP:TANDEM;NTLEN=0	GT:AD	0/0:26,5
chr12	88715378	.	GATATATACAGTATATATTACCTGTAATATATACTGTATATATTACCTGTAATATATACTGTATATATTACCTGTA	GATATATACAGTATATATTACCTGTAATATATACTGTATATATTACCTGTAATATATACTGTATATATTACCTGTAATATATACAGTATATATTACCTGTAATATATACTGTATATATTACCTGTAATATATACTGTATATATTACCTGTA	.	PASS	END=88715453;HOMLEN=0;SVLEN=75;SVTYPE=DUP:TANDEM;NTLEN=0	GT:AD	0/0:36,7
chr12	90349349	.	TATGCAAGTGTCATCAGATGAATTGATGACATTTTTGTCAAGTTTAAGCACTGAAAGAACAAACCTCTAAATC	TATGCAAGTGTCATCAGATGAATTGATGACATTTTTGTCAAGTTTAAGCACTGAAAGAACAAACCTCTAAATCATGCAAGTGTCATCAGATGAATTGATGACATTTTTGTCAAGTTTAAGCACTGAAAGAACAAACCTCTAAATC	.	PASS	END=90349421;HOMLEN=0;SVLEN=72;SVTYPE=DUP:TANDEM;NTLEN=0	GT:AD	0/1:39,15
chr12	99650286	.	CACACAGACTCTCTCTCTCTCTCCTCTCTCTCTCCAGGTTTGAATCACAGCATTGCCACACATTAACTGTG	CACACAGACTCTCTCTCTCTCTCCTCTCTCTCTCCAGGTTTGAATCACAGCATTGCCACACATTAACTGTGACACAGACTCTCTCTCTCTCTCCTCTCTCTCTCCAGGTTTGAATCACAGCATTGCCACACATTAACTGTG	.	PASS	END=99650356;HOMLEN=0;SVLEN=70;SVTYPE=DUP:TANDEM;NTLEN=0	GT:AD	0/0:41,6
chr12	103884949	.	CACATATGATGTGAGGAATGGTTTGACCCCAGCATCATCTTTATACACATTGCCGCACTCAATGATAGACTAAATGGCCAATGTTTATGTAGTGCTAGATTGGTGGGCTAGATTATGCTGTACTGAAAGACAACCCCCAA	CACATATGATGTGAGGAATGGTTTGACCCCAGCATCATCTTTATACACATTGCCGCACTCAATGATAGACTAAATGGCCAATGTTTATGTAGTGCTAGATTGGTGGGCTAGATTATGCTGTACTGAAAGACAACCCCCAAACATATGATGTGAGGAATGGTTTGACCCCAGCATCATCTTTATACACATTGCCGCACTCAATGATAGACTAAATGGCCAATGTTTATGTAGTGCTAGATTGGTGGGCTAGATTATGCTGTACTGAAAGACAACCCCCAA	.	PASS	END=103885088;HOMLEN=0;SVLEN=137;SVTYPE=DUP:TANDEM;NTLEN=0	GT:AD	0/0:49,8
chr12	109661506	.	AATTATCACCATTCCTATTACCCCTCTTACTATTACTACCATTCCTACTGCCATTATAACTACCACCATTATTACTATTACCACCATTCCTACCACTATTACTATTACCACCATTCCTACCACCACTATTACCATTACCACCATTCCTACCACCACTATTGCTATTACCACCATTCCTACCACCACTATGACTATTACCACCATTCCTACTGCCACTATGACTATTACCACCATTTCTACCACTACCATTCCTGCCGCCACTATTACTACCACCATTATTACTATTACTACCATTCCTAACACCACTATTACTATTACCACCATTCCTACCACTATTACTATTACCACCATTCCTACCACCCCATTACTATTACCACCATTCCTAACACCACTATTACC…	AATTATCACCATTCCTATTACCCCTCTTACTATTACTACCATTCCTACTGCCATTATAACTACCACCATTATTACTATTACCACCATTCCTACCACTATTACTATTACCACCATTCCTACCACCACTATTACCATTACCACCATTCCTACCACCACTATTGCTATTACCACCATTCCTACCACCACTATGACTATTACCACCATTCCTACTGCCACTATGACTATTACCACCATTTCTACCACTACCATTCCTGCCGCCACTATTACTACCACCATTATTACTATTACTACCATTCCTAACACCACTATTACTATTACCACCATTCCTACCACTATTACTATTACCACCATTCCTACCACCCCATTACTATTACCACCATTCCTAACACCACTATTACC…	.	PASS	END=109661929;HOMLEN=0;SVLEN=422;SVTYPE=DUP:TANDEM;NTLEN=0	GT:AD	0/0:71,7
chr12	109867991	.	ATGGTCGCGATCTCCTGACCTCGTGATCCACCCGCTTTGGCCTCCCAAAGTGCTGGGATTACAGGCGTGAGCCACCGCGCCTGGCCTCACTGCAGCTTTGACCTCCGAGGCTCAAGTGATCCTCCAGCCTCAGTCTCTGGAGTAGCTGAGACTACAGACACATGTCACTACGACCAGCTAATTTTTTGTTTTTAATTTTTTGTAGAGATGGGGACTCACTTTGTTGCCCAGGC	ATGGTCGCGATCTCCTGACCTCGTGATCCACCCGCTTTGGCCTCCCAAAGTGCTGGGATTACAGGCGTGAGCCACCGCGCCTGGCCTCACTGCAGCTTTGACCTCCGAGGCTCAAGTGATCCTCCAGCCTCAGTCTCTGGAGTAGCTGAGACTACAGACACATGTCACTACGACCAGCTAATTTTTTGTTTTTAATTTTTTGTAGAGATGGGGACTCACTTTGTTGCCCAGGCTGGTCGCGATCTCCTGACCTCGTGATCCACCCGCTTTGGCCTCCCAAAGTGCTGGGATTACAGGCGTGAGCCACCGCGCCTGGCCTCACTGCAGCTTTGACCTCCGAGGCTCAAGTGATCCTCCAGCCTCAGTCTCTGGAGTAGCTGAGACTACAGACACATGTCA…	.	PASS	END=109868223;HOMLEN=0;SVLEN=232;SVTYPE=DUP:TANDEM;NTLEN=0	GT:AD	0/0:51,7
chr12	114906039	.	GCAGCCTCCATAGTGATCACTTACTCAGGGAATAGTTAGAGGGCAGGCAATATCCCAACATCAGGCCTGGCTTGTGATGGCAGAGGGTATAGGTTATGGTGGCTTTTCATGAGAATATTGCCTCATCCCTCATTGGTGGTTTGTCCTTCCATGTTGAAGTCTATGGTCCCACTCATGTATGGCCTT	GCAGCCTCCATAGTGATCACTTACTCAGGGAATAGTTAGAGGGCAGGCAATATCCCAACATCAGGCCTGGCTTGTGATGGCAGAGGGTATAGGTTATGGTGGCTTTTCATGAGAATATTGCCTCATCCCTCATTGGTGGTTTGTCCTTCCATGTTGAAGTCTATGGTCCCACTCATGTATGGCCTTCAGCCTCCATAGTGATCACTTACTCAGGGAATAGTTAGAGGGCAGGCAATATCCCAACATCAGGCCTGGCTTGTGATGGCAGAGGGTATAGGTTATGGTGGCTTTTCATGAGAATATTGCCTCATCCCTCATTGGTGGTTTGTCCTTCCATGTTGAAGTCTATGGTCCCACTCATGTATGGCCTT	.	PASS	END=114906224;HOMLEN=0;SVLEN=185;SVTYPE=DUP:TANDEM;NTLEN=0	GT:AD	0/0:60,10
chr12	125307741	.	TATAAGTATATATACTTATATTGCAAGTATATATACTTATAATACAAGTATATTACAAGTATATATACTTAT	TATAAGTATATATACTTATATTGCAAGTATATATACTTATAATACAAGTATATTACAAGTATATATACTTATATAAGTATATATACTTATATTGCAAGTATATATACTTATAATACAAGTATATTACAAGTATATATACTTAT	.	PASS	END=125307812;HOMLEN=0;SVLEN=69;SVTYPE=DUP:TANDEM;NTLEN=0	GT:AD	0/0:51,2
chr12	125856263	.	ATGTCATCTTCAGATGACTGGCTGGCAGCCATGCTGGAGGATACACAATGGTG	ATGTCATCTTCAGATGACTGGCTGGCAGCCATGCTGGAGGATACACAATGGTGTGTCATCTTCAGATGACTGGCTGGCAGCCATGCTGGAGGATACACAATGGTG	.	PASS	END=125856315;HOMLEN=0;SVLEN=50;SVTYPE=DUP:TANDEM;NTLEN=0	GT:AD	0/1:60,18
chr12	127480775	.	AGATATATTATATATGATAATATATCATATATATTATATATGATAATATATCATATATATTATATATGATAATATATCATATATA	AGATATATTATATATGATAATATATCATATATATTATATATGATAATATATCATATATATTATATATGATAATATATCATATATAGATATATTATATATGATAATATATCATATATATTATATATGATAATATATCATATATATTATATATGATAATATATCATATATA	.	PASS	END=127480859;HOMLEN=0;SVLEN=78;SVTYPE=DUP:TANDEM;NTLEN=0	GT:AD	0/1:24,6
chr12	127570550	.	AGAAAGGAGGAAGGAAGGCAAGAAGAAGAAATAAAGGAAAGTGGAAGAAAGGAAAGAGAGGAAAG	AGAAAGGAGGAAGGAAGGCAAGAAGAAGAAATAAAGGAAAGTGGAAGAAAGGAAAGAGAGGAAAGGAAAGGAGGAAGGAAGGCAAGAAGAAGAAATAAAGGAAAGTGGAAGAAAGGAAAGAGAGGAAAG	.	PASS	END=127570614;HOMLEN=0;SVLEN=62;SVTYPE=DUP:TANDEM;NTLEN=0	GT:AD	0/0:58,12
chr12	128113649	.	GGAGTCAGTAAGGTTTCCAAGCATGGAGCTCTCATGAGTCAGTAAGGTTTCCAAGCATGGAGCTTGCAT	GGAGTCAGTAAGGTTTCCAAGCATGGAGCTCTCATGAGTCAGTAAGGTTTCCAAGCATGGAGCTTGCATGAGTCAGTAAGGTTTCCAAGCATGGAGCTCTCATGAGTCAGTAAGGTTTCCAAGCATGGAGCTTGCAT	.	PASS	END=128113717;HOMLEN=0;SVLEN=68;SVTYPE=DUP:TANDEM;NTLEN=0	GT:AD	0/0:39,4
chr12	129166302	.	GCTCCGTCTAAAGGGCCACATATGTTTCGTCTCCGGCTACTGTTTGACAGGCATGAATGCGGGCGGAG	GCTCCGTCTAAAGGGCCACATATGTTTCGTCTCCGGCTACTGTTTGACAGGCATGAATGCGGGCGGAGCTCCGTCTAAAGGGCCACATATGTTTCGTCTCCGGCTACTGTTTGACAGGCATGAATGCGGGCGGAG	.	PASS	END=129166369;HOMLEN=0;SVLEN=67;SVTYPE=DUP:TANDEM;NTLEN=0	GT:AD	0/0:35,2
chr12	131312831	.	TCATCATCCTGCCCACTGTGCAGATGGAAAACCCAAGACTCAGAGGTGCTTTCATG	TCATCATCCTGCCCACTGTGCAGATGGAAAACCCAAGACTCAGAGGTGCTTTCATGCATCATCCTGCCCACTGTGCAGATGGAAAACCCAAGACTCAGAGGTGCTTTCATG	.	PASS	END=131312886;HOMLEN=0;SVLEN=55;SVTYPE=DUP:TANDEM;NTLEN=0	GT:AD	0/1:62,31
chr12	131631587	.	GGATGGATGGATGGATGGATGGATGAAAGACGGCTGTATAGCAACCTGGGTATATGTTCAGATAAATGAATGGGGAGATGGATGGATGGATGAAAGAGAGAAGAATGGATAGTACCCTTGGCATATGTTCAGATAAGTGGATGAACAGATGGACAG	GGATGGATGGATGGATGGATGGATGAAAGACGGCTGTATAGCAACCTGGGTATATGTTCAGATAAATGAATGGGGAGATGGATGGATGGATGAAAGAGAGAAGAATGGATAGTACCCTTGGCATATGTTCAGATAAGTGGATGAACAGATGGACAGGATGGATGGATGGATGGATGGATGAAAGACGGCTGTATAGCAACCTGGGTATATGTTCAGATAAATGAATGGGGAGATGGATGGATGGATGAAAGAGAGAAGAATGGATAGTACCCTTGGCATATGTTCAGATAAGTGGATGAACAGATGGACAG	.	PASS	END=131631742;HOMLEN=0;SVLEN=154;SVTYPE=DUP:TANDEM;NTLEN=0	GT:AD	0/0:38,3
chr12	131631769	.	GGATGGATGGATGGATGGATGGATTAAAGAAGGCTGTATAGCAACCTGGGTATATGTTCAGATAAATGAATGGGGAGATGGATGGATGGATGAAAGAGAGAAGAATGGATAGTACCCTTGGCATATGTTCAGATAAGTGGATGAACAGATGGACAG	GGATGGATGGATGGATGGATGGATTAAAGAAGGCTGTATAGCAACCTGGGTATATGTTCAGATAAATGAATGGGGAGATGGATGGATGGATGAAAGAGAGAAGAATGGATAGTACCCTTGGCATATGTTCAGATAAGTGGATGAACAGATGGACAGGATGGATGGATGGATGGATGGATTAAAGAAGGCTGTATAGCAACCTGGGTATATGTTCAGATAAATGAATGGGGAGATGGATGGATGGATGAAAGAGAGAAGAATGGATAGTACCCTTGGCATATGTTCAGATAAGTGGATGAACAGATGGACAG	.	PASS	END=131631924;HOMLEN=0;SVLEN=154;SVTYPE=DUP:TANDEM;NTLEN=0	GT:AD	0/0:44,4
chr12	132156612	.	ACACACCACTACACACACTACACGCACAGTACACACACTACACACACAACATACAA	ACACACCACTACACACACTACACGCACAGTACACACACTACACACACAACATACAACACACCACTACACACACTACACGCACAGTACACACACTACACACACAACATACAA	.	PASS	END=132156667;HOMLEN=0;SVLEN=52;SVTYPE=DUP:TANDEM;NTLEN=0	GT:AD	0/0:44,4
chr12	132345521	.	GAGACAATGGCCGCAGCACCCACCGCCCTCCCCAGGTCTCAGTCGGTCCCAGACAAGGG	GAGACAATGGCCGCAGCACCCACCGCCCTCCCCAGGTCTCAGTCGGTCCCAGACAAGGGAGACAATGGCCGCAGCACCCACCGCCCTCCCCAGGTCTCAGTCGGTCCCAGACAAGGG	.	PASS	END=132345579;HOMLEN=0;SVLEN=57;SVTYPE=DUP:TANDEM;NTLEN=0	GT:AD	0/0:28,5
chr12	132844547	.	GTGCTGGGATTACAGGCGTGAGCCACTGCGCCCGGCCACCAATTTATTTTCTTACAGCAAAACAATCCCACGTGGATATAACATTTATTTTATTTATTTTTTGAGACCAAGTCTTGCTCTGTCGCCCAGGCTAGAGTGCAGTGGCGGGGTCTCAGCTCACTGCAACCTCCACCTCCTGCGTTCAACTGATTCTCCTGTCTCAGCCTCCCGAGTAGCTGGGACTACAGGTGTGTGCCACCGTGCCCGGCTAATGTTTATACTTTTTTAGTAGAGATGGGGTTTCACCATGTTGGCCAGGCTGGTCTCAAACTCTTGTCCTCAGATGATCCGCCCGCCTCGGCTTCCCAAAA	GTGCTGGGATTACAGGCGTGAGCCACTGCGCCCGGCCACCAATTTATTTTCTTACAGCAAAACAATCCCACGTGGATATAACATTTATTTTATTTATTTTTTGAGACCAAGTCTTGCTCTGTCGCCCAGGCTAGAGTGCAGTGGCGGGGTCTCAGCTCACTGCAACCTCCACCTCCTGCGTTCAACTGATTCTCCTGTCTCAGCCTCCCGAGTAGCTGGGACTACAGGTGTGTGCCACCGTGCCCGGCTAATGTTTATACTTTTTTAGTAGAGATGGGGTTTCACCATGTTGGCCAGGCTGGTCTCAAACTCTTGTCCTCAGATGATCCGCCCGCCTCGGCTTCCCAAAATGCTGGGATTACAGGCGTGAGCCACTGCGCCCGGCCACCAATTTATTTT…	.	PASS	END=132844896;HOMLEN=0;SVLEN=349;SVTYPE=DUP:TANDEM;NTLEN=0	GT:AD	0/1:51,17
chr12	133232251	.	GATGACGGAGGATGCCTGGTGCTGGTCTCCCGTGACTCCTGTGTGGCTCCCACCATTTCCTTA	GATGACGGAGGATGCCTGGTGCTGGTCTCCCGTGACTCCTGTGTGGCTCCCACCATTTCCTTAATGACGGAGGATGCCTGGTGCTGGTCTCCCGTGACTCCTGTGTGGCTCCCACCATTTCCTTA	.	PASS	END=133232313;HOMLEN=0;SVLEN=62;SVTYPE=DUP:TANDEM;NTLEN=0	GT:AD	0/1:31,10
chr13	25609563	.	ATTCAAATATATATATATATTTGGGTTCAAATATATATATATTTGAATAATGTCT	ATTCAAATATATATATATATTTGGGTTCAAATATATATATATTTGAATAATGTCTTTCAAATATATATATATATTTGGGTTCAAATATATATATATTTGAATAATGTCT	.	PASS	END=25609617;HOMLEN=0;SVLEN=52;SVTYPE=DUP:TANDEM;NTLEN=0	GT:AD	0/0:11,2
chr13	32171889	.	GCTGGATGTGGGTGTGGATGTGGATGTAGGTGTGGATGTAGATGCAGATGTAGATGTGGATGT	GCTGGATGTGGGTGTGGATGTGGATGTAGGTGTGGATGTAGATGCAGATGTAGATGTGGATGTCTGGATGTGGGTGTGGATGTGGATGTAGGTGTGGATGTAGATGCAGATGTAGATGTGGATGT	.	PASS	END=32171951;HOMLEN=0;SVLEN=60;SVTYPE=DUP:TANDEM;NTLEN=0	GT:AD	0/1:39,20
chr13	35958126	.	CCACTACTATAACCACCACCACCACCACTATAACCATCACCACCATCACCACTATAACCACCACTACCACCACCACCATTATAACCATCACCACCACCACTATAACCACCATCATCACCACCACCACTACCACTACTATAACCATTACCACCAT	CCACTACTATAACCACCACCACCACCACTATAACCATCACCACCATCACCACTATAACCACCACTACCACCACCACCATTATAACCATCACCACCACCACTATAACCACCATCATCACCACCACCACTACCACTACTATAACCATTACCACCATCACTACTATAACCACCACCACCACCACTATAACCATCACCACCATCACCACTATAACCACCACTACCACCACCACCATTATAACCATCACCACCACCACTATAACCACCATCATCACCACCACCACTACCACTACTATAACCATTACCACCAT	.	PASS	END=35958279;HOMLEN=0;SVLEN=153;SVTYPE=DUP:TANDEM;NTLEN=0	GT:AD	0/0:120,4
chr13	36794664	.	TACACACCTATTTTTAATGAATATATTTCTTTGGCAGGAAAGTATATAGAAGAACAGTATATAGAAGAAAGTATATAGAAGA	TACACACCTATTTTTAATGAATATATTTCTTTGGCAGGAAAGTATATAGAAGAACAGTATATAGAAGAAAGTATATAGAAGAACACACCTATTTTTAATGAATATATTTCTTTGGCAGGAAAGTATATAGAAGAACAGTATATAGAAGAAAGTATATAGAAGA	.	PASS	END=36794745;HOMLEN=0;SVLEN=81;SVTYPE=DUP:TANDEM;NTLEN=0	GT:AD	0/0:44,10
chr13	37652668	.	TGCATTGGTGAAGAGAATTGTACATATTGTTTCCTGCAGGCATGGAGAATGGGACTCA	TGCATTGGTGAAGAGAATTGTACATATTGTTTCCTGCAGGCATGGAGAATGGGACTCAGCATTGGTGAAGAGAATTGTACATATTGTTTCCTGCAGGCATGGAGAATGGGACTCA	.	PASS	END=37652725;HOMLEN=0;SVLEN=57;SVTYPE=DUP:TANDEM;NTLEN=0	GT:AD	0/1:22,12
chr13	42373132	.	CCTAGTATTCACTCAATAAATATAAACAGAATTGATGTGAATATCTTCATCAAGTTTATAAGCTTCATCACTGTGGTTGTGGCTTTTTTGGCAACAATGGACCCTGCGTATATAGGCGTTGCTCGCCAATTCTAGATGTGACTTGGAAACTGTGTGACTTAAAATGTGAAGCAGCTACCTATTTACCTCAGGATTTATCACTTTAAATCATCTTCAGTTTGCATATCAACTGATGTGATGACTGACAGGTTCACTTTGGTCCCTGTTTCTTTTCATCAAAGTTAATGATCACTCATCAAACCTAGAGAAGAAACTTCATAGTCACTAAGGAAAAAAGGATACAAAATCCTTCCCCTTAAGGAATTTACAAATTAAGGTGATTATTC	CCTAGTATTCACTCAATAAATATAAACAGAATTGATGTGAATATCTTCATCAAGTTTATAAGCTTCATCACTGTGGTTGTGGCTTTTTTGGCAACAATGGACCCTGCGTATATAGGCGTTGCTCGCCAATTCTAGATGTGACTTGGAAACTGTGTGACTTAAAATGTGAAGCAGCTACCTATTTACCTCAGGATTTATCACTTTAAATCATCTTCAGTTTGCATATCAACTGATGTGATGACTGACAGGTTCACTTTGGTCCCTGTTTCTTTTCATCAAAGTTAATGATCACTCATCAAACCTAGAGAAGAAACTTCATAGTCACTAAGGAAAAAAGGATACAAAATCCTTCCCCTTAAGGAATTTACAAATTAAGGTGATTATTCCTAGTATTCACTC…	.	PASS	END=42373517;HOMLEN=0;SVLEN=384;SVTYPE=DUP:TANDEM;NTLEN=0	GT:AD	0/1:57,22
chr13	46718993	.	AAAGATGTTCTCACAACAAGTACATAAATGGTTTCTTGTACACATCCTTAAATATCTGCTGAGTGCCTATT	AAAGATGTTCTCACAACAAGTACATAAATGGTTTCTTGTACACATCCTTAAATATCTGCTGAGTGCCTATTAAGATGTTCTCACAACAAGTACATAAATGGTTTCTTGTACACATCCTTAAATATCTGCTGAGTGCCTATT	.	PASS	END=46719063;HOMLEN=0;SVLEN=70;SVTYPE=DUP:TANDEM;NTLEN=0	GT:AD	0/1:29,12
chr13	54408689	.	GCTCGGCTCACAGGAAATCATATCCACAGGAAAATGGGGGAGAATACAACACCTAGGGAACACCTCGTGAGACAAAAGAATCTGAACAAAAGCCTTCAGCCCTAGACCTTCC	GCTCGGCTCACAGGAAATCATATCCACAGGAAAATGGGGGAGAATACAACACCTAGGGAACACCTCGTGAGACAAAAGAATCTGAACAAAAGCCTTCAGCCCTAGACCTTCCCTCGGCTCACAGGAAATCATATCCACAGGAAAATGGGGGAGAATACAACACCTAGGGAACACCTCGTGAGACAAAAGAATCTGAACAAAAGCCTTCAGCCCTAGACCTTCC	.	PASS	END=54408800;HOMLEN=0;SVLEN=109;SVTYPE=DUP:TANDEM;NTLEN=0	GT:AD	0/1:19,7
chr13	58580277	.	AGACATATATATATGTATAGACGTGTTATATACAGACATATATGTGTATAGATGTGTTATATACACACAC	AGACATATATATATGTATAGACGTGTTATATACAGACATATATGTGTATAGATGTGTTATATACACACACGACATATATATATGTATAGACGTGTTATATACAGACATATATGTGTATAGATGTGTTATATACACACAC	.	PASS	END=58580346;HOMLEN=0;SVLEN=66;SVTYPE=DUP:TANDEM;NTLEN=0	GT:AD	0/0:37,8
chr13	61352229	.	CTTTCTTTCTTTCTTTCTTTCTTTCTTTCCTCTTTCTTTCTTTTTATTTCTTTCTGTTTCTTTCCTTCCTTCCTTTCCTTCCTTTCTTTCCTTCCTTCTTTCTTTCTTTCG	CTTTCTTTCTTTCTTTCTTTCTTTCTTTCCTCTTTCTTTCTTTTTATTTCTTTCTGTTTCTTTCCTTCCTTCCTTTCCTTCCTTTCTTTCCTTCCTTCTTTCTTTCTTTCGTTTCTTTCTTTCTTTCTTTCTTTCTTTCCTCTTTCTTTCTTTTTATTTCTTTCTGTTTCTTTCCTTCCTTCCTTTCCTTCCTTTCTTTCCTTCCTTCTTTCTTTCTTTCG	.	PASS	END=61352339;HOMLEN=0;SVLEN=95;SVTYPE=DUP:TANDEM;NTLEN=0	GT:AD	0/1:24,9
chr13	64330612	.	AAAGAATCAAATATATGAAAATGAAGACATGATATTAAAAGAATATGTATTAATTAATTTCCACCTC	AAAGAATCAAATATATGAAAATGAAGACATGATATTAAAAGAATATGTATTAATTAATTTCCACCTCAAGAATCAAATATATGAAAATGAAGACATGATATTAAAAGAATATGTATTAATTAATTTCCACCTC	.	PASS	END=64330678;HOMLEN=0;SVLEN=66;SVTYPE=DUP:TANDEM;NTLEN=0	GT:AD	0/1:22,12
chr13	70506992	.	AATTGTGCAAATGATTTGTGCAAGTCTCAATACCAGGTACTCTAGGGAATAACAGGTCCAATTATGTTATTG	AATTGTGCAAATGATTTGTGCAAGTCTCAATACCAGGTACTCTAGGGAATAACAGGTCCAATTATGTTATTGATTGTGCAAATGATTTGTGCAAGTCTCAATACCAGGTACTCTAGGGAATAACAGGTCCAATTATGTTATTG	.	PASS	END=70507063;HOMLEN=0;SVLEN=70;SVTYPE=DUP:TANDEM;NTLEN=0	GT:AD	0/1:33,22
chr13	92239833	.	TGCATTTTACATTATCACCATTTTAGCTATATTATATTTAATAGATCACCTAAGATAA	TGCATTTTACATTATCACCATTTTAGCTATATTATATTTAATAGATCACCTAAGATAAGCATTTTACATTATCACCATTTTAGCTATATTATATTTAATAGATCACCTAAGATAA	.	PASS	END=92239890;HOMLEN=0;SVLEN=57;SVTYPE=DUP:TANDEM;NTLEN=0	GT:AD	0/1:36,23
chr13	93796910	.	GTTTCATCCGTTTCTGGTATCAACAAAATCAAAGCGTCTAACTTTTTCAAACACAAAGGGATGAATTGTGAATACCTGCTGAATTTCCACAAGTCAACAACCTAACAAAACCACAAAAAAAGACGAGGTAACTTTTTTCTTAAGTGAAAAGTAGCCTAACACTAGAAAAGAGAACATTTATTTCTGTTA	GTTTCATCCGTTTCTGGTATCAACAAAATCAAAGCGTCTAACTTTTTCAAACACAAAGGGATGAATTGTGAATACCTGCTGAATTTCCACAAGTCAACAACCTAACAAAACCACAAAAAAAGACGAGGTAACTTTTTTCTTAAGTGAAAAGTAGCCTAACACTAGAAAAGAGAACATTTATTTCTGTTATTTCATCCGTTTCTGGTATCAACAAAATCAAAGCGTCTAACTTTTTCAAACACAAAGGGATGAATTGTGAATACCTGCTGAATTTCCACAAGTCAACAACCTAACAAAACCACAAAAAAAGACGAGGTAACTTTTTTCTTAAGTGAAAAGTAGCCTAACACTAGAAAAGAGAACATTTATTTCTGTTA	.	PASS	END=93797098;HOMLEN=0;SVLEN=186;SVTYPE=DUP:TANDEM;NTLEN=0	GT:AD	0/1:34,15
chr13	101334376	.	AGGAGAGAGGCAATCCAGGAAGAATGGGATGAACACATACATTCAAGAAGAGAATGGAGAGAGGCATTCCAGGAAGAATGGGATGAATACATACATTCAAGAAGAGAAT	AGGAGAGAGGCAATCCAGGAAGAATGGGATGAACACATACATTCAAGAAGAGAATGGAGAGAGGCATTCCAGGAAGAATGGGATGAATACATACATTCAAGAAGAGAATGGAGAGAGGCAATCCAGGAAGAATGGGATGAACACATACATTCAAGAAGAGAATGGAGAGAGGCATTCCAGGAAGAATGGGATGAATACATACATTCAAGAAGAGAAT	.	PASS	END=101334484;HOMLEN=0;SVLEN=108;SVTYPE=DUP:TANDEM;NTLEN=0	GT:AD	0/1:54,22
chr13	102776099	.	ACATATGTATGTATATACATATATATGTATATGTAGATACATATATATGATATGTATGTATATACATATATATGTATATGTAGATACATATATAT	ACATATGTATGTATATACATATATATGTATATGTAGATACATATATATGATATGTATGTATATACATATATATGTATATGTAGATACATATATATCATATGTATGTATATACATATATATGTATATGTAGATACATATATATGATATGTATGTATATACATATATATGTATATGTAGATACATATATAT	.	PASS	END=102776193;HOMLEN=0;SVLEN=94;SVTYPE=DUP:TANDEM;NTLEN=0	GT:AD	0/1:29,10
chr13	106394559	.	TCAGGTCCTCGAATCATGGTGATAGTGGTTGAAGGAGCTAATGCATGAGGGTCCACAAAAGAACATCCAGTG	TCAGGTCCTCGAATCATGGTGATAGTGGTTGAAGGAGCTAATGCATGAGGGTCCACAAAAGAACATCCAGTGCAGGTCCTCGAATCATGGTGATAGTGGTTGAAGGAGCTAATGCATGAGGGTCCACAAAAGAACATCCAGTG	.	PASS	END=106394630;HOMLEN=0;SVLEN=71;SVTYPE=DUP:TANDEM;NTLEN=0	GT:AD	0/1:49,20
chr13	109235168	.	TGTGGTAGTGAATAAGTCTCACCATATCTGTTGGCTTTATCAGGGGTTTCCGATACTGTTCTC	TGTGGTAGTGAATAAGTCTCACCATATCTGTTGGCTTTATCAGGGGTTTCCGATACTGTTCTCGTGGTAGTGAATAAGTCTCACCATATCTGTTGGCTTTATCAGGGGTTTCCGATACTGTTCTC	.	PASS	END=109235230;HOMLEN=0;SVLEN=62;SVTYPE=DUP:TANDEM;NTLEN=0	GT:AD	0/0:32,5
chr13	110928541	.	AATTTTGGCTAATTTATACTTGCACCAACAATGTTTGAGAGTACCTGTTTCCCCACACCCTGGCTAATATTGGGTATTACCCATAGTTTTATGCAAAAATAATTCATTCAACAAGTATTTATTAAGCACCCACCATATGCCACTGTTAATTTGCACTTTAAAAATTGTCAATGAGGCTGCTACCAATGTA	AATTTTGGCTAATTTATACTTGCACCAACAATGTTTGAGAGTACCTGTTTCCCCACACCCTGGCTAATATTGGGTATTACCCATAGTTTTATGCAAAAATAATTCATTCAACAAGTATTTATTAAGCACCCACCATATGCCACTGTTAATTTGCACTTTAAAAATTGTCAATGAGGCTGCTACCAATGTAATTTTGGCTAATTTATACTTGCACCAACAATGTTTGAGAGTACCTGTTTCCCCACACCCTGGCTAATATTGGGTATTACCCATAGTTTTATGCAAAAATAATTCATTCAACAAGTATTTATTAAGCACCCACCATATGCCACTGTTAATTTGCACTTTAAAAATTGTCAATGAGGCTGCTACCAATGTA	.	PASS	END=110928730;HOMLEN=0;SVLEN=188;SVTYPE=DUP:TANDEM;NTLEN=0	GT:AD	0/0:30,6
chr13	110938203	.	AGTGAAGGCAGAGCCTGTTGAAGTCGTAGCCCCAAGAGGGAAGTCAGGAGCTGTGCTCTCCAAAAAAAGCAAGGGCCAGGTCAAGGAGGAAGGTATCAACAAATCTGAAAAGAGAATGAAATTAACTCTTAAAGGAGGAGCAGCTGTGGATCCTGACTCTGGTCTGGAACACTCTGCACATGTTCTGGAGAAAG	AGTGAAGGCAGAGCCTGTTGAAGTCGTAGCCCCAAGAGGGAAGTCAGGAGCTGTGCTCTCCAAAAAAAGCAAGGGCCAGGTCAAGGAGGAAGGTATCAACAAATCTGAAAAGAGAATGAAATTAACTCTTAAAGGAGGAGCAGCTGTGGATCCTGACTCTGGTCTGGAACACTCTGCACATGTTCTGGAGAAAGGTGAAGGCAGAGCCTGTTGAAGTCGTAGCCCCAAGAGGGAAGTCAGGAGCTGTGCTCTCCAAAAAAAGCAAGGGCCAGGTCAAGGAGGAAGGTATCAACAAATCTGAAAAGAGAATGAAATTAACTCTTAAAGGAGGAGCAGCTGTGGATCCTGACTCTGGTCTGGAACACTCTGCACATGTTCTGGAGAAAG	.	PASS	END=110938396;HOMLEN=0;SVLEN=193;SVTYPE=DUP:TANDEM;NTLEN=0	GT:AD	0/0:37,9
chr13	111611046	.	GGTCCTGTCTACACTGGACGATGGGACTCTGGGCCTCCGGAAGGCGGTGACTGCA	GGTCCTGTCTACACTGGACGATGGGACTCTGGGCCTCCGGAAGGCGGTGACTGCAGTCCTGTCTACACTGGACGATGGGACTCTGGGCCTCCGGAAGGCGGTGACTGCA	.	PASS	END=111611100;HOMLEN=0;SVLEN=54;SVTYPE=DUP:TANDEM;NTLEN=0	GT:AD	0/0:29,6
chr13	111790686	.	CTGTCTGTCTGTGTATGTTTCTGCGTGTGTGTCTGTTTCTGTGTGTGTGTCCCTTTGTGTCTGTGTGTGTCTCCATGGGTGTCTGTGTGTCTGTGTGTGTATGTCCATGTGTGTCTGTGTATGTGTCCGTGTGTGTTTCCGTGTCTGTTTCTGTGTGTCCGAGTCTATGTTTCTGTGTGTATCTGTGTGTCTGTGTCTATGTCTGTTTCTGTGTATATGTCCATGTGTGTCTGTGTGTGTCTGTATCTGTGTTTGTGTGTGTGTCCA	CTGTCTGTCTGTGTATGTTTCTGCGTGTGTGTCTGTTTCTGTGTGTGTGTCCCTTTGTGTCTGTGTGTGTCTCCATGGGTGTCTGTGTGTCTGTGTGTGTATGTCCATGTGTGTCTGTGTATGTGTCCGTGTGTGTTTCCGTGTCTGTTTCTGTGTGTCCGAGTCTATGTTTCTGTGTGTATCTGTGTGTCTGTGTCTATGTCTGTTTCTGTGTATATGTCCATGTGTGTCTGTGTGTGTCTGTATCTGTGTTTGTGTGTGTGTCCATGTCTGTCTGTGTATGTTTCTGCGTGTGTGTCTGTTTCTGTGTGTGTGTCCCTTTGTGTCTGTGTGTGTCTCCATGGGTGTCTGTGTGTCTGTGTGTGTATGTCCATGTGTGTCTGTGTATGTGTCCGTGTG…	.	PASS	END=111790952;HOMLEN=0;SVLEN=266;SVTYPE=DUP:TANDEM;NTLEN=0	GT:AD	0/0:51,11
chr13	114080665	.	GGCTGAAACAGGGGTCTCCCCCAGGGGCCACTGAAACAGGGGTCTCCCCCAGGGGCCA	GGCTGAAACAGGGGTCTCCCCCAGGGGCCACTGAAACAGGGGTCTCCCCCAGGGGCCAGCTGAAACAGGGGTCTCCCCCAGGGGCCACTGAAACAGGGGTCTCCCCCAGGGGCCA	.	PASS	END=114080722;HOMLEN=0;SVLEN=56;SVTYPE=DUP:TANDEM;NTLEN=0	GT:AD	0/1:27,7
chr14	23767166	.	TAGGGGGAGCAGAAGGTAGATACAATTGGGCAATTCTTGGAACCAATTTGATATTGAGGGTGAGGGA	TAGGGGGAGCAGAAGGTAGATACAATTGGGCAATTCTTGGAACCAATTTGATATTGAGGGTGAGGGAAGGGGGAGCAGAAGGTAGATACAATTGGGCAATTCTTGGAACCAATTTGATATTGAGGGTGAGGGA	.	PASS	END=23767232;HOMLEN=0;SVLEN=65;SVTYPE=DUP:TANDEM;NTLEN=0	GT:AD	0/1:40,15
chr14	39033512	.	GATAATAGGAGTGTCTTTATTCATAGGCTGATGGGATCACATAGGAGTTTATGCTATGAGATGAGATGAATCAGGATGGCGGCTAGTCACCACGAAGACTAACAATGGAATTAGAGGCTTGGTGCTTT	GATAATAGGAGTGTCTTTATTCATAGGCTGATGGGATCACATAGGAGTTTATGCTATGAGATGAGATGAATCAGGATGGCGGCTAGTCACCACGAAGACTAACAATGGAATTAGAGGCTTGGTGCTTTATAATAGGAGTGTCTTTATTCATAGGCTGATGGGATCACATAGGAGTTTATGCTATGAGATGAGATGAATCAGGATGGCGGCTAGTCACCACGAAGACTAACAATGGAATTAGAGGCTTGGTGCTTT	.	PASS	END=39033639;HOMLEN=0;SVLEN=126;SVTYPE=DUP:TANDEM;NTLEN=0	GT:AD	0/1:32,10
chr14	42772606	.	TGGATTTATGGCTGAATTCTATTAGAGGTACAAAGAGTAGCTGGTAACATTTCTTCTAAAACTATTCC	TGGATTTATGGCTGAATTCTATTAGAGGTACAAAGAGTAGCTGGTAACATTTCTTCTAAAACTATTCCGGATTTATGGCTGAATTCTATTAGAGGTACAAAGAGTAGCTGGTAACATTTCTTCTAAAACTATTCC	.	PASS	END=42772673;HOMLEN=0;SVLEN=67;SVTYPE=DUP:TANDEM;NTLEN=0	GT:AD	0/1:36,23
chr14	48938589	.	ATATATAATATACTATATACTATATACTAGTATATAGTATATACTATATACTAGTATATAGTATATTATATATACTATATACTAGTATATAGTAT	ATATATAATATACTATATACTATATACTAGTATATAGTATATACTATATACTAGTATATAGTATATTATATATACTATATACTAGTATATAGTATTATATAATATACTATATACTATATACTAGTATATAGTATATACTATATACTAGTATATAGTATATTATATATACTATATACTAGTATATAGTAT	.	PASS	END=48938683;HOMLEN=0;SVLEN=94;SVTYPE=DUP:TANDEM;NTLEN=0	GT:AD	0/0:19,2
chr14	52837362	.	GAGGTACACCAACTAAATAACTTTGTAACCTCACTTCAGCCTCTTCATTTACATAGGGC	GAGGTACACCAACTAAATAACTTTGTAACCTCACTTCAGCCTCTTCATTTACATAGGGCAGGTACACCAACTAAATAACTTTGTAACCTCACTTCAGCCTCTTCATTTACATAGGGC	.	PASS	END=52837420;HOMLEN=0;SVLEN=56;SVTYPE=DUP:TANDEM;NTLEN=0	GT:AD	0/1:49,23
chr14	56200142	.	AATATTTGTAGTTGTTATTGTAACAGAAGGTATTTCTTCTTTCTTTTACTGCTACTACACCACCTTGCCCTAACAATAATGAGAGTTCAAATACAGAGTGCTTATTCTGTGTCATACAGGTAATATCTATGGCCACCAGATTCTGTGCTAATAAGCACTTTGCATATTTTTT	AATATTTGTAGTTGTTATTGTAACAGAAGGTATTTCTTCTTTCTTTTACTGCTACTACACCACCTTGCCCTAACAATAATGAGAGTTCAAATACAGAGTGCTTATTCTGTGTCATACAGGTAATATCTATGGCCACCAGATTCTGTGCTAATAAGCACTTTGCATATTTTTTATATTTGTAGTTGTTATTGTAACAGAAGGTATTTCTTCTTTCTTTTACTGCTACTACACCACCTTGCCCTAACAATAATGAGAGTTCAAATACAGAGTGCTTATTCTGTGTCATACAGGTAATATCTATGGCCACCAGATTCTGTGCTAATAAGCACTTTGCATATTTTTT	.	PASS	END=56200313;HOMLEN=0;SVLEN=170;SVTYPE=DUP:TANDEM;NTLEN=0	GT:AD	0/1:44,12
chr14	61172782	.	TATAAAACCCAGGCAGCCTGGCAGCAAAGCTCACTCTTACATATAGGACCCCACTACTTTTCCAAGCAAGAACATCACTAGGTGATATGTTTTAGCTGTGTCCCCACCCAAATCTCATGTTAAAT	TATAAAACCCAGGCAGCCTGGCAGCAAAGCTCACTCTTACATATAGGACCCCACTACTTTTCCAAGCAAGAACATCACTAGGTGATATGTTTTAGCTGTGTCCCCACCCAAATCTCATGTTAAATATAAAACCCAGGCAGCCTGGCAGCAAAGCTCACTCTTACATATAGGACCCCACTACTTTTCCAAGCAAGAACATCACTAGGTGATATGTTTTAGCTGTGTCCCCACCCAAATCTCATGTTAAAT	.	PASS	END=61172906;HOMLEN=0;SVLEN=120;SVTYPE=DUP:TANDEM;NTLEN=0	GT:AD	0/1:34,15
chr14	70397966	.	GATGAGTGTTCGGCTCCTAGCAGAGACAGTAGCTCTTCTCTGCTAGGGAGGTCATCCCA	GATGAGTGTTCGGCTCCTAGCAGAGACAGTAGCTCTTCTCTGCTAGGGAGGTCATCCCAATGAGTGTTCGGCTCCTAGCAGAGACAGTAGCTCTTCTCTGCTAGGGAGGTCATCCCA	.	PASS	END=70398024;HOMLEN=0;SVLEN=58;SVTYPE=DUP:TANDEM;NTLEN=0	GT:AD	0/0:25,6
chr14	82276268	.	AATTTAATTCATACGGAGCCACTCATACAGAAGATTAGTTTTATTATTATGTGAAATGGTCTCCCTGAAAATTTGGAGGCTGGAGTTTTTAAGGATAATTTGATGGGTAGGGGATTGGTAAGTGGGGAGTGCTGATTGGTCAGGTCAGAGATGAAGTCATAGGGGATTGAAGTGGATTTTTCTTATTGTTGTTGGTTC	AATTTAATTCATACGGAGCCACTCATACAGAAGATTAGTTTTATTATTATGTGAAATGGTCTCCCTGAAAATTTGGAGGCTGGAGTTTTTAAGGATAATTTGATGGGTAGGGGATTGGTAAGTGGGGAGTGCTGATTGGTCAGGTCAGAGATGAAGTCATAGGGGATTGAAGTGGATTTTTCTTATTGTTGTTGGTTCATTTAATTCATACGGAGCCACTCATACAGAAGATTAGTTTTATTATTATGTGAAATGGTCTCCCTGAAAATTTGGAGGCTGGAGTTTTTAAGGATAATTTGATGGGTAGGGGATTGGTAAGTGGGGAGTGCTGATTGGTCAGGTCAGAGATGAAGTCATAGGGGATTGAAGTGGATTTTTCTTATTGTTGTTGGTTC	.	PASS	END=82276465;HOMLEN=0;SVLEN=196;SVTYPE=DUP:TANDEM;NTLEN=0	GT:AD	0/1:27,12
chr14	88310154	.	TCTCATATACCATATCATATGGTATATGATATACCATATCATATGGTATATGATATACCATATCATATGGTATA	TCTCATATACCATATCATATGGTATATGATATACCATATCATATGGTATATGATATACCATATCATATGGTATACTCATATACCATATCATATGGTATATGATATACCATATCATATGGTATATGATATACCATATCATATGGTATA	.	PASS	END=88310227;HOMLEN=0;SVLEN=72;SVTYPE=DUP:TANDEM;NTLEN=0	GT:AD	0/0:23,2
chr14	92640766	.	ATCGGGGGCTGCCTGACTGCATTTGCTGGGAGATGCCTGACTGTGTGTTCG	ATCGGGGGCTGCCTGACTGCATTTGCTGGGAGATGCCTGACTGTGTGTTCGTCGGGGGCTGCCTGACTGCATTTGCTGGGAGATGCCTGACTGTGTGTTCG	.	PASS	END=92640816;HOMLEN=0;SVLEN=50;SVTYPE=DUP:TANDEM;NTLEN=0	GT:AD	0/0:33,3
chr14	94519673	.	CTGGAGGTGGGGATGATGGAGATGATGGTGGTGATGGAGATGGTGGTGGTGA	CTGGAGGTGGGGATGATGGAGATGATGGTGGTGATGGAGATGGTGGTGGTGATGGAGGTGGGGATGATGGAGATGATGGTGGTGATGGAGATGGTGGTGGTGA	.	PASS	END=94519724;HOMLEN=0;SVLEN=51;SVTYPE=DUP:TANDEM;NTLEN=0	GT:AD	0/0:51,11
chr14	94651152	.	GCACACACACACAGACACAGACACACACACAGACAGACACAGACACACACAGAGACACATACAGAGACACAGATACACACACAGACATAAACACACACAGACACACACACAGAGGCACAGACATACACATAGACACACACACACACAGAGAG	GCACACACACACAGACACAGACACACACACAGACAGACACAGACACACACAGAGACACATACAGAGACACAGATACACACACAGACATAAACACACACAGACACACACACAGAGGCACAGACATACACATAGACACACACACACACAGAGAGCACACACACACAGACACAGACACACACACAGACAGACACAGACACACACAGAGACACATACAGAGACACAGATACACACACAGACATAAACACACACAGACACACACACAGAGGCACAGACATACACATAGACACACACACACACAGAGAG	.	PASS	END=94651303;HOMLEN=0;SVLEN=150;SVTYPE=DUP:TANDEM;NTLEN=0	GT:AD	0/1:33,9
chr14	99923557	.	CCCTGTTGAATTATCAATGACACTTTTGTCAAAAATCAATCGATCAGAAATGTAAAGGTTTATTTCCGGATACTCAGTTCTGC	CCCTGTTGAATTATCAATGACACTTTTGTCAAAAATCAATCGATCAGAAATGTAAAGGTTTATTTCCGGATACTCAGTTCTGCCCTGTTGAATTATCAATGACACTTTTGTCAAAAATCAATCGATCAGAAATGTAAAGGTTTATTTCCGGATACTCAGTTCTGC	.	PASS	END=99923639;HOMLEN=0;SVLEN=79;SVTYPE=DUP:TANDEM;NTLEN=0	GT:AD	0/1:22,10
chr14	100344950	.	TGGGGGGTCAGCCCCCCGCCCGGCCAGCCGCCCCGTCCGGGAGGGAAGTGGGGGGGTCAGCCCCCCGCCCGGCCAGCCGCCCCGTCCGGGAGGGAGGTGGC	TGGGGGGTCAGCCCCCCGCCCGGCCAGCCGCCCCGTCCGGGAGGGAAGTGGGGGGGTCAGCCCCCCGCCCGGCCAGCCGCCCCGTCCGGGAGGGAGGTGGCGGGGGGTCAGCCCCCCGCCCGGCCAGCCGCCCCGTCCGGGAGGGAAGTGGGGGGGTCAGCCCCCCGCCCGGCCAGCCGCCCCGTCCGGGAGGGAGGTGGC	.	PASS	END=100345050;HOMLEN=0;SVLEN=98;SVTYPE=DUP:TANDEM;NTLEN=0	GT:AD	0/0:33,2
chr14	100526755	.	GTCATTGTCACTACCACCACTACTATCATCACCACCATCATCACCAGCACCAGCACCATCAGCATCACTACCACCACCAGTGTCATCACCGCCACCATCACCAGTACCACCATCAGCATCACTATCTTTATACCCACCACCTCCACTGTCA	GTCATTGTCACTACCACCACTACTATCATCACCACCATCATCACCAGCACCAGCACCATCAGCATCACTACCACCACCAGTGTCATCACCGCCACCATCACCAGTACCACCATCAGCATCACTATCTTTATACCCACCACCTCCACTGTCATCATTGTCACTACCACCACTACTATCATCACCACCATCATCACCAGCACCAGCACCATCAGCATCACTACCACCACCAGTGTCATCACCGCCACCATCACCAGTACCACCATCAGCATCACTATCTTTATACCCACCACCTCCACTGTCA	.	PASS	END=100526905;HOMLEN=0;SVLEN=150;SVTYPE=DUP:TANDEM;NTLEN=0	GT:AD	0/0:113,10
chr14	103145057	.	ATATATATATTTTATATTTTATGTTTTATATATATAAATATAAAATATATATTTTATATTTTATGTTTTATATATATATATATAAA	ATATATATATTTTATATTTTATGTTTTATATATATAAATATAAAATATATATTTTATATTTTATGTTTTATATATATATATATAAATATATATATTTTATATTTTATGTTTTATATATATAAATATAAAATATATATTTTATATTTTATGTTTTATATATATATATATAAA	.	PASS	END=103145142;HOMLEN=0;SVLEN=84;SVTYPE=DUP:TANDEM;NTLEN=0	GT:AD	0/0:34,5
chr14	105162474	.	CAAAGCCCAGGGTACCCCAGGTCCAGGGCACCCCAAAGCCCAGAGTATCCCACAGCCCAGGGCACTGCATGGCCCAGCATACTCCAAGACCCAGGGCACCCCAGTTCCAGGGCACCCCAAAGCCCAGGGTACCCCAGAGCCCCAAAGCACTGCATGGCCCAGCACACCCCAAGGTCCAGGGCACCTT	CAAAGCCCAGGGTACCCCAGGTCCAGGGCACCCCAAAGCCCAGAGTATCCCACAGCCCAGGGCACTGCATGGCCCAGCATACTCCAAGACCCAGGGCACCCCAGTTCCAGGGCACCCCAAAGCCCAGGGTACCCCAGAGCCCCAAAGCACTGCATGGCCCAGCACACCCCAAGGTCCAGGGCACCTTAAAGCCCAGGGTACCCCAGGTCCAGGGCACCCCAAAGCCCAGAGTATCCCACAGCCCAGGGCACTGCATGGCCCAGCATACTCCAAGACCCAGGGCACCCCAGTTCCAGGGCACCCCAAAGCCCAGGGTACCCCAGAGCCCCAAAGCACTGCATGGCCCAGCACACCCCAAGGTCCAGGGCACCTT	.	PASS	END=105162660;HOMLEN=0;SVLEN=186;SVTYPE=DUP:TANDEM;NTLEN=0	GT:AD	0/1:89,29
chr14	105646373	.	ATGCCTCCCACCGGCCCTGCTCACCTGTGGTTGCCTTGCCCTGAGCTCTAGTGCCTGTCCCCTGCTCGTCC	ATGCCTCCCACCGGCCCTGCTCACCTGTGGTTGCCTTGCCCTGAGCTCTAGTGCCTGTCCCCTGCTCGTCCTGCCTCCCACCGGCCCTGCTCACCTGTGGTTGCCTTGCCCTGAGCTCTAGTGCCTGTCCCCTGCTCGTCC	.	PASS	END=105646443;HOMLEN=0;SVLEN=70;SVTYPE=DUP:TANDEM;NTLEN=0	GT:AD	0/0:0,5
chr15	20247297	.	GGCCAGGAGTTCAAAACCAGCCTGGGCAACATAGTGAGACGGCATCTCTACAAAAACCTTTTTACAATATTAGCCGGGCATGGTGGTGCATGCCTATAGTCCCATCTACTCAGCAGGCTGAGGCAGGAGGATCACTTGAA	GGCCAGGAGTTCAAAACCAGCCTGGGCAACATAGTGAGACGGCATCTCTACAAAAACCTTTTTACAATATTAGCCGGGCATGGTGGTGCATGCCTATAGTCCCATCTACTCAGCAGGCTGAGGCAGGAGGATCACTTGAAGCCAGGAGTTCAAAACCAGCCTGGGCAACATAGTGAGACGGCATCTCTACAAAAACCTTTTTACAATATTAGCCGGGCATGGTGGTGCATGCCTATAGTCCCATCTACTCAGCAGGCTGAGGCAGGAGGATCACTTGAA	.	PASS	END=20247436;HOMLEN=0;SVLEN=139;SVTYPE=DUP:TANDEM;NTLEN=0	GT:AD	0/0:124,22
chr15	20341276	.	CAGCCAGCCAAGCCAGCCAGCCAGCGAAGCCAGTCAAGCCAGCCGGCCTCCCAATCCAGCCAAGCCAGCAAGCCACCCAAGCCAGCCAAGCCAGCCAGCCACCTAAGCCAGCCAAGCCAGCCAGCCAGACAAGTAAGCCAGACAGCCATCCAGCCAAGCCTGTCAAGCCAGGCAGCCAGGCAAGGCAGCCAAGCCAGCCAGCCAGCCAAGCCAGCCAAGCCACCCAGCCACCCA	CAGCCAGCCAAGCCAGCCAGCCAGCGAAGCCAGTCAAGCCAGCCGGCCTCCCAATCCAGCCAAGCCAGCAAGCCACCCAAGCCAGCCAAGCCAGCCAGCCACCTAAGCCAGCCAAGCCAGCCAGCCAGACAAGTAAGCCAGACAGCCATCCAGCCAAGCCTGTCAAGCCAGGCAGCCAGGCAAGGCAGCCAAGCCAGCCAGCCAGCCAAGCCAGCCAAGCCACCCAGCCACCCAAGCCAGCCAAGCCAGCCAGCCAGCGAAGCCAGTCAAGCCAGCCGGCCTCCCAATCCAGCCAAGCCAGCAAGCCACCCAAGCCAGCCAAGCCAGCCAGCCACCTAAGCCAGCCAAGCCAGCCAGCCAGACAAGTAAGCCAGACAGCCATCCAGCCAAGCCTGTCAA…	.	PASS	END=20341509;HOMLEN=0;SVLEN=233;SVTYPE=DUP:TANDEM;NTLEN=0	GT:AD	0/0:360,3
chr15	20954282	.	AGTTACAGGGAGCGAGTACCTTTGCTTACCACCTTTCTCTCCTTTCCCTGCTCAACCTTACC	AGTTACAGGGAGCGAGTACCTTTGCTTACCACCTTTCTCTCCTTTCCCTGCTCAACCTTACCGTTACAGGGAGCGAGTACCTTTGCTTACCACCTTTCTCTCCTTTCCCTGCTCAACCTTACC	.	PASS	END=20954343;HOMLEN=0;SVLEN=57;SVTYPE=DUP:TANDEM;NTLEN=0	GT:AD	0/0:0,6
chr15	21528029	.	AGTTACAGGGAGCGAGTACCTTTGCTTACCACCTTTCTCTCCTTTCCCTGCTCAACCTTACC	AGTTACAGGGAGCGAGTACCTTTGCTTACCACCTTTCTCTCCTTTCCCTGCTCAACCTTACCGTTACAGGGAGCGAGTACCTTTGCTTACCACCTTTCTCTCCTTTCCCTGCTCAACCTTACC	.	PASS	END=21528090;HOMLEN=0;SVLEN=57;SVTYPE=DUP:TANDEM;NTLEN=0	GT:AD	0/0:0,8
chr15	33057985	.	ATGGGGCTGGTGGTGGAAAGGCGTGGCGGGGCTGGTAGTGGAAAGGCGTGGCGGGCTGGTGGTGGAAAGGTGTGGT	ATGGGGCTGGTGGTGGAAAGGCGTGGCGGGGCTGGTAGTGGAAAGGCGTGGCGGGCTGGTGGTGGAAAGGTGTGGTTGGGGCTGGTGGTGGAAAGGCGTGGCGGGGCTGGTAGTGGAAAGGCGTGGCGGGCTGGTGGTGGAAAGGTGTGGT	.	PASS	END=33058060;HOMLEN=0;SVLEN=74;SVTYPE=DUP:TANDEM;NTLEN=0	GT:AD	0/0:48,7
chr15	42557419	.	TGTATACATTGTATATAATGTATATTATATATAATATATACATTGTATATAATGTATATTATATATAATATAT	TGTATACATTGTATATAATGTATATTATATATAATATATACATTGTATATAATGTATATTATATATAATATATGTATACATTGTATATAATGTATATTATATATAATATATACATTGTATATAATGTATATTATATATAATATAT	.	PASS	END=42557491;HOMLEN=0;SVLEN=68;SVTYPE=DUP:TANDEM;NTLEN=0	GT:AD	0/0:56,4
chr15	48313365	.	GGGTCTTTCCACATCAGGCCTAGCTCCTCCTCTGCCTCATTTCAACATCTTCTCAAA	GGGTCTTTCCACATCAGGCCTAGCTCCTCCTCTGCCTCATTTCAACATCTTCTCAAAGGTCTTTCCACATCAGGCCTAGCTCCTCCTCTGCCTCATTTCAACATCTTCTCAAA	.	PASS	END=48313421;HOMLEN=0;SVLEN=56;SVTYPE=DUP:TANDEM;NTLEN=0	GT:AD	0/0:32,6
chr15	64701803	.	GAGCAACTAGGATTAAAAATTCCGGGGAATTAGGAAATTGTGGAACAGTTTCAGAGAACAGAGGC	GAGCAACTAGGATTAAAAATTCCGGGGAATTAGGAAATTGTGGAACAGTTTCAGAGAACAGAGGCAGCAACTAGGATTAAAAATTCCGGGGAATTAGGAAATTGTGGAACAGTTTCAGAGAACAGAGGC	.	PASS	END=64701867;HOMLEN=0;SVLEN=64;SVTYPE=DUP:TANDEM;NTLEN=0	GT:AD	0/0:51,9
chr15	70637550	.	CATGCCACTCACAGCCACCTTCGTGTACCATGTTCGGGCTCAGGACCAATAGGGAAGGCACAGGAAGGCAGATTTCTGGTCAAAATTAAGA	CATGCCACTCACAGCCACCTTCGTGTACCATGTTCGGGCTCAGGACCAATAGGGAAGGCACAGGAAGGCAGATTTCTGGTCAAAATTAAGAATGCCACTCACAGCCACCTTCGTGTACCATGTTCGGGCTCAGGACCAATAGGGAAGGCACAGGAAGGCAGATTTCTGGTCAAAATTAAGA	.	PASS	END=70637640;HOMLEN=0;SVLEN=90;SVTYPE=DUP:TANDEM;NTLEN=0	GT:AD	0/1:43,18
chr15	71199705	.	TGGGTGTGTGGTGTGTGTGTGTAGTGTGTGTGTAGTGTGTGTGGGTGTGTGTGATGTGTGTGGTGTGTGTGGTGTGTGGGTGTGTGCTGTGTGTGTGCTGTGTGTGTGTGATGCACGTGTGGGGTGTGTGTGTGTGTGCTGTGTGTGATGCATGTGTGGGGTGTGTGTGTGTGTGGTGCATGTGTGGTATGTGTGTGTGGTGCATGTGTGGG	TGGGTGTGTGGTGTGTGTGTGTAGTGTGTGTGTAGTGTGTGTGGGTGTGTGTGATGTGTGTGGTGTGTGTGGTGTGTGGGTGTGTGCTGTGTGTGTGCTGTGTGTGTGTGATGCACGTGTGGGGTGTGTGTGTGTGTGCTGTGTGTGATGCATGTGTGGGGTGTGTGTGTGTGTGGTGCATGTGTGGTATGTGTGTGTGGTGCATGTGTGGGGGGTGTGTGGTGTGTGTGTGTAGTGTGTGTGTAGTGTGTGTGGGTGTGTGTGATGTGTGTGGTGTGTGTGGTGTGTGGGTGTGTGCTGTGTGTGTGCTGTGTGTGTGTGATGCACGTGTGGGGTGTGTGTGTGTGTGCTGTGTGTGATGCATGTGTGGGGTGTGTGTGTGTGTGGTGCATGTGTGGT…	.	PASS	END=71199916;HOMLEN=0;SVLEN=209;SVTYPE=DUP:TANDEM;NTLEN=0	GT:AD	0/0:39,3
chr15	73896202	.	GATAGTGGAGGTGATACTGGATGTGATTCTGCAGATGAAGTGGAGATGACAGAGGTCATGTTAGTGGCAGTC	GATAGTGGAGGTGATACTGGATGTGATTCTGCAGATGAAGTGGAGATGACAGAGGTCATGTTAGTGGCAGTCATAGTGGAGGTGATACTGGATGTGATTCTGCAGATGAAGTGGAGATGACAGAGGTCATGTTAGTGGCAGTC	.	PASS	END=73896273;HOMLEN=0;SVLEN=71;SVTYPE=DUP:TANDEM;NTLEN=0	GT:AD	0/1:40,17
chr15	84392418	.	TGCTCTGATGGCTGTGGGAGAAAGGGGATATTTTTCTAACCTGCCTCCACCCTTCCCG	TGCTCTGATGGCTGTGGGAGAAAGGGGATATTTTTCTAACCTGCCTCCACCCTTCCCGGCTCTGATGGCTGTGGGAGAAAGGGGATATTTTTCTAACCTGCCTCCACCCTTCCCG	.	PASS	END=84392475;HOMLEN=0;SVLEN=56;SVTYPE=DUP:TANDEM;NTLEN=0	GT:AD	0/0:41,9
chr15	84900286	.	CGCCACTGCACTCCAGCCTGGGAGACAGAGTGAGACACTGTCTCAAAAAAAAGGAAAAAAGGAAGAAAGAAAT	CGCCACTGCACTCCAGCCTGGGAGACAGAGTGAGACACTGTCTCAAAAAAAAGGAAAAAAGGAAGAAAGAAATGCCACTGCACTCCAGCCTGGGAGACAGAGTGAGACACTGTCTCAAAAAAAAGGAAAAAAGGAAGAAAGAAAT	.	PASS	END=84900358;HOMLEN=0;SVLEN=72;SVTYPE=DUP:TANDEM;NTLEN=0	GT:AD	0/0:39,2
chr15	85705647	.	AATACAAAGTATTATACATAGGTAATTTATCACATATGTGTCCATGATTCAGAATGAACACATAGTAACATTCTGTCAGACGGCTTCAGATTGTTTCACTTTTTAAGAAACCATTATGGTTAAGTTCAGATTCCCCTTTGTTTCC	AATACAAAGTATTATACATAGGTAATTTATCACATATGTGTCCATGATTCAGAATGAACACATAGTAACATTCTGTCAGACGGCTTCAGATTGTTTCACTTTTTAAGAAACCATTATGGTTAAGTTCAGATTCCCCTTTGTTTCCATACAAAGTATTATACATAGGTAATTTATCACATATGTGTCCATGATTCAGAATGAACACATAGTAACATTCTGTCAGACGGCTTCAGATTGTTTCACTTTTTAAGAAACCATTATGGTTAAGTTCAGATTCCCCTTTGTTTCC	.	PASS	END=85705791;HOMLEN=0;SVLEN=144;SVTYPE=DUP:TANDEM;NTLEN=0	GT:AD	0/1:63,17
chr15	101387697	.	TCTGGGGGCCCTCCCCAGACTCTCAGGGAGCATCTCCACCCAGAACCATCTGG	TCTGGGGGCCCTCCCCAGACTCTCAGGGAGCATCTCCACCCAGAACCATCTGGCTGGGGGCCCTCCCCAGACTCTCAGGGAGCATCTCCACCCAGAACCATCTGG	.	PASS	END=101387749;HOMLEN=0;SVLEN=52;SVTYPE=DUP:TANDEM;NTLEN=0	GT:AD	0/1:39,14
chr15	101390175	.	GTACCGCTAGCTGGGGGCTCTGCCTGCCCTCCTCGGAGGCACTGGCCCAGGCTGGGTGTGGGATGGATTCTGGACCTCACTACCACTCAGGCTGACGTGTATCTCCCGTTGGACTCAAACGGGAAGTGGGTGCTGGGGGTTCAGCCTGTGTGGGTTCAGGTGTGC	GTACCGCTAGCTGGGGGCTCTGCCTGCCCTCCTCGGAGGCACTGGCCCAGGCTGGGTGTGGGATGGATTCTGGACCTCACTACCACTCAGGCTGACGTGTATCTCCCGTTGGACTCAAACGGGAAGTGGGTGCTGGGGGTTCAGCCTGTGTGGGTTCAGGTGTGCTACCGCTAGCTGGGGGCTCTGCCTGCCCTCCTCGGAGGCACTGGCCCAGGCTGGGTGTGGGATGGATTCTGGACCTCACTACCACTCAGGCTGACGTGTATCTCCCGTTGGACTCAAACGGGAAGTGGGTGCTGGGGGTTCAGCCTGTGTGGGTTCAGGTGTGC	.	PASS	END=101390339;HOMLEN=0;SVLEN=164;SVTYPE=DUP:TANDEM;NTLEN=0	GT:AD	0/1:56,17
chr16	534181	.	GCCGTGGTCCTGTCGTGGGAGGCGACGGTGAGGGCGGCCCGGGGTCCCGACAGGG	GCCGTGGTCCTGTCGTGGGAGGCGACGGTGAGGGCGGCCCGGGGTCCCGACAGGGCCGTGGTCCTGTCGTGGGAGGCGACGGTGAGGGCGGCCCGGGGTCCCGACAGGG	.	PASS	END=534235;HOMLEN=0;SVLEN=54;SVTYPE=DUP:TANDEM;NTLEN=0	GT:AD	0/0:57,11
chr16	1011227	.	AGAGACGCAGCGCAGAGCGGCCAGGGCAGAGATGCAGGGCAGAGACACAGCGTAGAGCGGCCAGGGCAGAGACGCAGGGCAGAGACGCAGGGCAGAGACACAGGGCAGAGACGCAGGGCAAAGCGGCAGGGCAGAGACGCAGGGCAAAGCGGCAGGGCAGAGACGCAGGGCAAAGCGGCAGGGCAGAGACGCAGGGCAAAGCGGCAGGGCAGAGACGCAGGGCAAAGCGGCAGGGCAGAGACGTAGGGCAGAG	AGAGACGCAGCGCAGAGCGGCCAGGGCAGAGATGCAGGGCAGAGACACAGCGTAGAGCGGCCAGGGCAGAGACGCAGGGCAGAGACGCAGGGCAGAGACACAGGGCAGAGACGCAGGGCAAAGCGGCAGGGCAGAGACGCAGGGCAAAGCGGCAGGGCAGAGACGCAGGGCAAAGCGGCAGGGCAGAGACGCAGGGCAAAGCGGCAGGGCAGAGACGCAGGGCAAAGCGGCAGGGCAGAGACGTAGGGCAGAGGAGACGCAGCGCAGAGCGGCCAGGGCAGAGATGCAGGGCAGAGACACAGCGTAGAGCGGCCAGGGCAGAGACGCAGGGCAGAGACGCAGGGCAGAGACACAGGGCAGAGACGCAGGGCAAAGCGGCAGGGCAGAGACGCAGGGCAA…	.	PASS	END=1011479;HOMLEN=0;SVLEN=249;SVTYPE=DUP:TANDEM;NTLEN=0	GT:AD	0/0:53,5
chr16	2668542	.	AACCAGGCTTCAAGGGAGACTGTGACTCTACTCGAGTCTGATTTATAGGAAAGGG	AACCAGGCTTCAAGGGAGACTGTGACTCTACTCGAGTCTGATTTATAGGAAAGGGACCAGGCTTCAAGGGAGACTGTGACTCTACTCGAGTCTGATTTATAGGAAAGGG	.	PASS	END=2668596;HOMLEN=0;SVLEN=54;SVTYPE=DUP:TANDEM;NTLEN=0	GT:AD	0/0:51,3
chr16	2702847	.	AGGGGTCTGGGCCATCCCTGAGTGCAGGGACATGGGGGTCCAGTTGTCGTGGTGGGG	AGGGGTCTGGGCCATCCCTGAGTGCAGGGACATGGGGGTCCAGTTGTCGTGGTGGGGGGGGTCTGGGCCATCCCTGAGTGCAGGGACATGGGGGTCCAGTTGTCGTGGTGGGG	.	PASS	END=2702903;HOMLEN=0;SVLEN=53;SVTYPE=DUP:TANDEM;NTLEN=0	GT:AD	0/0:66,8
chr16	6290219	.	AGCATAGCAGTGATGTCCGTGTGAATAACATGTGCACTAAGAACGAAGGTGAATATGGAGAAGGGGTAAGAAAAGAGGAAACAAGATCATTAGAGGTAACCTGTGGTTTTAAGGAAAATGAGGGGAAGACATTTAGAAATTTGTAAAATTGTGACCATAGCATTTTTGGACAGTGGAGGAGGAGGGGTATGTAGCTTGGATCGTTGTATTTAGAAACTACCTTTTTTATGAATTTTGCTGCATTACCTGAAAGTGAGCATCAGTCACTTGTATAATAAGCAGCAACGTAGATTGTCATGAG	AGCATAGCAGTGATGTCCGTGTGAATAACATGTGCACTAAGAACGAAGGTGAATATGGAGAAGGGGTAAGAAAAGAGGAAACAAGATCATTAGAGGTAACCTGTGGTTTTAAGGAAAATGAGGGGAAGACATTTAGAAATTTGTAAAATTGTGACCATAGCATTTTTGGACAGTGGAGGAGGAGGGGTATGTAGCTTGGATCGTTGTATTTAGAAACTACCTTTTTTATGAATTTTGCTGCATTACCTGAAAGTGAGCATCAGTCACTTGTATAATAAGCAGCAACGTAGATTGTCATGAGGCATAGCAGTGATGTCCGTGTGAATAACATGTGCACTAAGAACGAAGGTGAATATGGAGAAGGGGTAAGAAAAGAGGAAACAAGATCATTAGAGGTAA…	.	PASS	END=6290519;HOMLEN=0;SVLEN=300;SVTYPE=DUP:TANDEM;NTLEN=0	GT:AD	0/0:43,3
chr16	7898259	.	TCTATATATACATATATATCTATATACTGTATATATATCTATATATACATATATATCTATATACTGTATATATATC	TCTATATATACATATATATCTATATACTGTATATATATCTATATATACATATATATCTATATACTGTATATATATCCTATATATACATATATATCTATATACTGTATATATATCTATATATACATATATATCTATATACTGTATATATATC	.	PASS	END=7898334;HOMLEN=0;SVLEN=74;SVTYPE=DUP:TANDEM;NTLEN=0	GT:AD	0/0:93,23
chr16	9394649	.	CACTCTCCCTCCCTTCCTGCCTCACTCCTTTGCTCCCTCCCTCCCATCCTGCCTCCTTCCCTTCCTTTCTCCCTCCCTTCCTCTCT	CACTCTCCCTCCCTTCCTGCCTCACTCCTTTGCTCCCTCCCTCCCATCCTGCCTCCTTCCCTTCCTTTCTCCCTCCCTTCCTCTCTACTCTCCCTCCCTTCCTGCCTCACTCCTTTGCTCCCTCCCTCCCATCCTGCCTCCTTCCCTTCCTTTCTCCCTCCCTTCCTCTCT	.	PASS	END=9394734;HOMLEN=0;SVLEN=80;SVTYPE=DUP:TANDEM;NTLEN=0	GT:AD	0/0:30,2
chr16	26222617	.	CTTTGTCCCTAACATAAAGTAATAATACCTACCTTTCAAAATTTTTGTGAGAATAAGGATGAAA	CTTTGTCCCTAACATAAAGTAATAATACCTACCTTTCAAAATTTTTGTGAGAATAAGGATGAAATTTGTCCCTAACATAAAGTAATAATACCTACCTTTCAAAATTTTTGTGAGAATAAGGATGAAA	.	PASS	END=26222680;HOMLEN=0;SVLEN=63;SVTYPE=DUP:TANDEM;NTLEN=0	GT:AD	0/0:35,2
chr16	26374050	.	TTGGATGGATGGGTGAATGGGTGGATGGAAGAATCAGTGGAGGGGTAGATGAATGGATGGATGGATGGATGGATGGATGGATGAGTGTGAGTGGATGGGTGGGTGGATGGGTGGATAGGCAGATGAGTGAGTAGGTGGGTGGATAGGTGGGTAGACAAATGGATGACCGATGAATAAATGGGTGGATAGACGAATGGGTAGATGGGTGAATGGGGGGGGGGTAGATGAGTGAATAGGTGGATGGGTGGATAGATAAGATGGATGGATGATTGGCTGGGTGGGTGGATGGATTTATGAGTGGGCAGGTGGATGGGTGGATGAACGAATGGGTGATGGATGGGTGGATGCTTAGATAGGTGAGTGAATGGATGAATGAATGAAAGGACTGGTGGGGGTGTA…	TTGGATGGATGGGTGAATGGGTGGATGGAAGAATCAGTGGAGGGGTAGATGAATGGATGGATGGATGGATGGATGGATGGATGAGTGTGAGTGGATGGGTGGGTGGATGGGTGGATAGGCAGATGAGTGAGTAGGTGGGTGGATAGGTGGGTAGACAAATGGATGACCGATGAATAAATGGGTGGATAGACGAATGGGTAGATGGGTGAATGGGGGGGGGGTAGATGAGTGAATAGGTGGATGGGTGGATAGATAAGATGGATGGATGATTGGCTGGGTGGGTGGATGGATTTATGAGTGGGCAGGTGGATGGGTGGATGAACGAATGGGTGATGGATGGGTGGATGCTTAGATAGGTGAGTGAATGGATGAATGAATGAAAGGACTGGTGGGGGTGTA…	.	PASS	END=26374946;HOMLEN=0;SVLEN=896;SVTYPE=DUP:TANDEM;NTLEN=0	GT:AD	0/0:64,3
chr16	33733506	.	TGACATATTTTCTCAGCATAACTCACCTCAACTTATAGATTCTCAACATTAGAAGAAAAGATAAATTCAG	TGACATATTTTCTCAGCATAACTCACCTCAACTTATAGATTCTCAACATTAGAAGAAAAGATAAATTCAGGACATATTTTCTCAGCATAACTCACCTCAACTTATAGATTCTCAACATTAGAAGAAAAGATAAATTCAG	.	PASS	END=33733575;HOMLEN=0;SVLEN=68;SVTYPE=DUP:TANDEM;NTLEN=0	GT:AD	0/0:91,8
chr16	34572398	.	AGAATCGTTGAATTTACTCTAATGGCATAATCATTGAATGGAATTGAATGCAATCATTGAATGGAATAGAATGGAATCATCATTGAATGGAATCAAATGGAAACCTCAATGAATGGAATCGAATGGAATCATCATCGAATGGAATTGAACGTAAACATCAGCGAATGGAATCGAAAGGAATCATCATGGAATAGATTCGAATGGAATCATTGAATGGAATGGAATGGAATCATCATAGAAAGGAATCGCAGGGAATCATCGAATGGAATCAAACGGAATCATCGAATGGAATGGAATGGAATCATCATCGAATGGACTCAAATGGAATAATCTTCGAAAGGAATCGAATGGAATCGAATGGAACAATCAAATGGACTCCAATGGAATCATCTAATGGAA…	AGAATCGTTGAATTTACTCTAATGGCATAATCATTGAATGGAATTGAATGCAATCATTGAATGGAATAGAATGGAATCATCATTGAATGGAATCAAATGGAAACCTCAATGAATGGAATCGAATGGAATCATCATCGAATGGAATTGAACGTAAACATCAGCGAATGGAATCGAAAGGAATCATCATGGAATAGATTCGAATGGAATCATTGAATGGAATGGAATGGAATCATCATAGAAAGGAATCGCAGGGAATCATCGAATGGAATCAAACGGAATCATCGAATGGAATGGAATGGAATCATCATCGAATGGACTCAAATGGAATAATCTTCGAAAGGAATCGAATGGAATCGAATGGAACAATCAAATGGACTCCAATGGAATCATCTAATGGAA…	.	PASS	END=34574165;HOMLEN=0;SVLEN=1767;SVTYPE=DUP:TANDEM;NTLEN=0	GT:AD	0/0:5173,10
chr16	34572608	.	TGAATGGAATGGAATGGAATCATCATAGAAAGGAATCGCAGGGAATCATCGAATGGAATCAAACGGAATCATC	TGAATGGAATGGAATGGAATCATCATAGAAAGGAATCGCAGGGAATCATCGAATGGAATCAAACGGAATCATCGAATGGAATGGAATGGAATCATCATAGAAAGGAATCGCAGGGAATCATCGAATGGAATCAAACGGAATCATC	.	PASS	END=34572680;HOMLEN=0;SVLEN=72;SVTYPE=DUP:TANDEM;NTLEN=0	GT:AD	0/0:2581,5
chr16	34573891	.	CAATCGAATGGAATCATAGAATGGAAACCAATGTAATCATCTTCGAATTGAAAACAAAGCAATCATTAAATGTACTCTAATGGAATCATCGAATGGACTCGAATGGAATCATCGTTGAATGGAATATAATGGAATCATCGAATGCAATCGAATGGAATCATCGAATGGACTCGAATGGAATCATCATAGAATGGAATTGAAAGGAATCATCAAATGGACTTGAATGAAATCATTGAATGGACTCAAAAGGAATCATCATCGAATGGTATTGAATGGAATCGTTGAATTTACTCTAGTGGGATAATCATTGAATGGAATTGAATGCAATCATTGAATGGAATAGAATGGAATCATCAAATGGAATCGAATGGAATCATCGTCGAATGGAATCGAATGGAA…	CAATCGAATGGAATCATAGAATGGAAACCAATGTAATCATCTTCGAATTGAAAACAAAGCAATCATTAAATGTACTCTAATGGAATCATCGAATGGACTCGAATGGAATCATCGTTGAATGGAATATAATGGAATCATCGAATGCAATCGAATGGAATCATCGAATGGACTCGAATGGAATCATCATAGAATGGAATTGAAAGGAATCATCAAATGGACTTGAATGAAATCATTGAATGGACTCAAAAGGAATCATCATCGAATGGTATTGAATGGAATCGTTGAATTTACTCTAGTGGGATAATCATTGAATGGAATTGAATGCAATCATTGAATGGAATAGAATGGAATCATCAAATGGAATCGAATGGAATCATCGTCGAATGGAATCGAATGGAA…	.	PASS	END=34574775;HOMLEN=0;SVLEN=881;SVTYPE=DUP:TANDEM;NTLEN=0	GT:AD	0/1:984,1057
chr16	34573968	.	TAATGGAATCATCGAATGGACTCGAATGGAATCATCGTTGAATGGAATATAATGGAATCATCGAATGCAATCG	TAATGGAATCATCGAATGGACTCGAATGGAATCATCGTTGAATGGAATATAATGGAATCATCGAATGCAATCGAATGGAATCATCGAATGGACTCGAATGGAATCATCGTTGAATGGAATATAATGGAATCATCGAATGCAATCG	.	PASS	END=34574040;HOMLEN=0;SVLEN=72;SVTYPE=DUP:TANDEM;NTLEN=0	GT:AD	0/0:14380,6
chr16	34586075	.	GAATGGAATCATCATTGAAATGAATCAAGTGAAATCATCATCAGATGGAATCAA	GAATGGAATCATCATTGAAATGAATCAAGTGAAATCATCATCAGATGGAATCAAAATGGAATCATCATTGAAATGAATCAAGTGAAATCATCATCAGATGGAATCAA	.	PASS	END=34586128;HOMLEN=0;SVLEN=52;SVTYPE=DUP:TANDEM;NTLEN=0	GT:AD	0/0:3780,5
chr16	34586255	.	TGAATCATCATCGAATGGACTCAAATGGAAACATCGTCAAATGGAATCGAAAGGAATCATCATTGAATGGAGTCGAATGGAATCATCAATGAATGGAATCGAATGGAATCATCATCGTATGGAATCGAATGGAATCATCATCATATGGAATCAAATGGAATCATCGAATGGACACGAATGGAATAATTGTCAAATGGAATCAAGTGGATCATCGAATAGAAACTAATGGAATCATTGTTGAAAGAAATGGAATGGAATCATTGAATGGAATTGAGTGGAATCACCAATGAATGGAATCGAATGGAATCATCATCAAATGGAATAGAATGGAATAATGGAATGGACACGAATGGAAACCTGTGGAACCATAGAATGAACACGAAATGAATCATAATCGAA…	TGAATCATCATCGAATGGACTCAAATGGAAACATCGTCAAATGGAATCGAAAGGAATCATCATTGAATGGAGTCGAATGGAATCATCAATGAATGGAATCGAATGGAATCATCATCGTATGGAATCGAATGGAATCATCATCATATGGAATCAAATGGAATCATCGAATGGACACGAATGGAATAATTGTCAAATGGAATCAAGTGGATCATCGAATAGAAACTAATGGAATCATTGTTGAAAGAAATGGAATGGAATCATTGAATGGAATTGAGTGGAATCACCAATGAATGGAATCGAATGGAATCATCATCAAATGGAATAGAATGGAATAATGGAATGGACACGAATGGAAACCTGTGGAACCATAGAATGAACACGAAATGAATCATAATCGAA…	.	PASS	END=34587295;HOMLEN=0;SVLEN=1040;SVTYPE=DUP:TANDEM;NTLEN=0	GT:AD	0/0:3791,249
chr16	34590305	.	ATTCGATTCCATTCAATGATGATTCCACTCAAATCCATTGGATGATTCCATTCGTGTCCATTCGGTGATTTCATTAGATTCCATTCGAGGATGATTCCATTCCATTCCATTCGATGATTCCA	ATTCGATTCCATTCAATGATGATTCCACTCAAATCCATTGGATGATTCCATTCGTGTCCATTCGGTGATTTCATTAGATTCCATTCGAGGATGATTCCATTCCATTCCATTCGATGATTCCATTCGATTCCATTCAATGATGATTCCACTCAAATCCATTGGATGATTCCATTCGTGTCCATTCGGTGATTTCATTAGATTCCATTCGAGGATGATTCCATTCCATTCCATTCGATGATTCCA	.	PASS	END=34590426;HOMLEN=0;SVLEN=121;SVTYPE=DUP:TANDEM;NTLEN=0	GT:AD	0/0:1089,22
chr16	34591683	.	GGATTCCATTCGAGACCATTTGATGATTCCATTCAATTCATTTGATGATGATTCCATTCAATTCCATTGGATGATTCCAATATTTTCCATTAGATGATGATTCCATTCGATTCCATTCAATGATGATTCCATCAGAATCCATTCGATGATGACTCCTTTTGCTTCCATTCAAAGATCATTACATTCGGTTCCATTCGATGATGATTCCTTTGGATTCCATTCGATGATGCTTCCATTCGATTCCATTTGAAGATGATTCTTTTCGATTCCATTTGATGATGATTCCATTTGATTCCACTCAATGGTGATTCCATTTGATTCCATTTGATGATTCCATTCGATTGTATTCGATGATGATTCCACTCGATTCTATTTGATGATGACTGCATTCGATTCCAT…	GGATTCCATTCGAGACCATTTGATGATTCCATTCAATTCATTTGATGATGATTCCATTCAATTCCATTGGATGATTCCAATATTTTCCATTAGATGATGATTCCATTCGATTCCATTCAATGATGATTCCATCAGAATCCATTCGATGATGACTCCTTTTGCTTCCATTCAAAGATCATTACATTCGGTTCCATTCGATGATGATTCCTTTGGATTCCATTCGATGATGCTTCCATTCGATTCCATTTGAAGATGATTCTTTTCGATTCCATTTGATGATGATTCCATTTGATTCCACTCAATGGTGATTCCATTTGATTCCATTTGATGATTCCATTCGATTGTATTCGATGATGATTCCACTCGATTCTATTTGATGATGACTGCATTCGATTCCAT…	.	PASS	END=34592614;HOMLEN=0;SVLEN=931;SVTYPE=DUP:TANDEM;NTLEN=0	GT:AD	0/0:9465,13
chr16	46385267	.	TGAATGGAATCATCGAATGGAATGGAATGGAATCATCCTCGAATGGAATCTAATGAAATCACCGAATGGACACGAATGGAATCATCCAATGGATTTGAGTGGAATCATCATTGAATGGAATC	TGAATGGAATCATCGAATGGAATGGAATGGAATCATCCTCGAATGGAATCTAATGAAATCACCGAATGGACACGAATGGAATCATCCAATGGATTTGAGTGGAATCATCATTGAATGGAATCGAATGGAATCATCGAATGGAATGGAATGGAATCATCCTCGAATGGAATCTAATGAAATCACCGAATGGACACGAATGGAATCATCCAATGGATTTGAGTGGAATCATCATTGAATGGAATC	.	PASS	END=46385388;HOMLEN=0;SVLEN=121;SVTYPE=DUP:TANDEM;NTLEN=0	GT:AD	0/1:60,42
chr16	46386222	.	TAATGGAATCATCGAATGGACTCGAATGGAATCATCGTTGAATGGAATATAATGGAATCATCGCATGCAATCG	TAATGGAATCATCGAATGGACTCGAATGGAATCATCGTTGAATGGAATATAATGGAATCATCGCATGCAATCGAATGGAATCATCGAATGGACTCGAATGGAATCATCGTTGAATGGAATATAATGGAATCATCGCATGCAATCG	.	PASS	END=46386294;HOMLEN=0;SVLEN=72;SVTYPE=DUP:TANDEM;NTLEN=0	GT:AD	0/0:9480,8
chr16	46386332	.	AGAATGGAATTGAAAGGAATCATCAAATGGAATTGAATGAAATCATTGAATGGACTCAAAAGGAATCATCATCGAATGGTATTGAATGGAATCGTTGAGTTTACTCTAATGGGATAATCATTGAATGGAATTGAATGCAATCATTGAATGGAATAGAATGGAATCATCATT	AGAATGGAATTGAAAGGAATCATCAAATGGAATTGAATGAAATCATTGAATGGACTCAAAAGGAATCATCATCGAATGGTATTGAATGGAATCGTTGAGTTTACTCTAATGGGATAATCATTGAATGGAATTGAATGCAATCATTGAATGGAATAGAATGGAATCATCATTGAATGGAATTGAAAGGAATCATCAAATGGAATTGAATGAAATCATTGAATGGACTCAAAAGGAATCATCATCGAATGGTATTGAATGGAATCGTTGAGTTTACTCTAATGGGATAATCATTGAATGGAATTGAATGCAATCATTGAATGGAATAGAATGGAATCATCATT	.	PASS	END=46386502;HOMLEN=0;SVLEN=170;SVTYPE=DUP:TANDEM;NTLEN=0	GT:AD	0/0:19387,21
chr16	46386629	.	TGAATGGAATGGAATGGAATCATCACAGAAAGGAATCAAAGGGAATCATCGAATGGAATCAAACGGAATCATC	TGAATGGAATGGAATGGAATCATCACAGAAAGGAATCAAAGGGAATCATCGAATGGAATCAAACGGAATCATCGAATGGAATGGAATGGAATCATCACAGAAAGGAATCAAAGGGAATCATCGAATGGAATCAAACGGAATCATC	.	PASS	END=46386701;HOMLEN=0;SVLEN=72;SVTYPE=DUP:TANDEM;NTLEN=0	GT:AD	0/0:9265,5
chr16	46387148	.	AATCAAATGGAATCAAATGGAATCATCAAATGGACTCGAATGGAATCATTGGATGTACTCGAATGAAATCATCGAATGGACTCAAATGGAATCATCATCGAATGGAATCAAATGGAATCCTCGAATAGAATCAGATGGAATCATCAAATGGAATCGAATGTAATCATCATCAAATGGAATAGAATGGAGTG	AATCAAATGGAATCAAATGGAATCATCAAATGGACTCGAATGGAATCATTGGATGTACTCGAATGAAATCATCGAATGGACTCAAATGGAATCATCATCGAATGGAATCAAATGGAATCCTCGAATAGAATCAGATGGAATCATCAAATGGAATCGAATGTAATCATCATCAAATGGAATAGAATGGAGTGATCAAATGGAATCAAATGGAATCATCAAATGGACTCGAATGGAATCATTGGATGTACTCGAATGAAATCATCGAATGGACTCAAATGGAATCATCATCGAATGGAATCAAATGGAATCCTCGAATAGAATCAGATGGAATCATCAAATGGAATCGAATGTAATCATCATCAAATGGAATAGAATGGAGTG	.	PASS	END=46387338;HOMLEN=0;SVLEN=190;SVTYPE=DUP:TANDEM;NTLEN=0	GT:AD	0/0:2628,4
chr16	46387966	.	AAATGGAATCATCAAATGGACTCGAATGAAATCATCATCAAACGGAATCGAATGGAATCATTGAATGGAATGGAATGGAATCATCATGGAATGGAAACG	AAATGGAATCATCAAATGGACTCGAATGAAATCATCATCAAACGGAATCGAATGGAATCATTGAATGGAATGGAATGGAATCATCATGGAATGGAAACGAATGGAATCATCAAATGGACTCGAATGAAATCATCATCAAACGGAATCGAATGGAATCATTGAATGGAATGGAATGGAATCATCATGGAATGGAAACG	.	PASS	END=46388064;HOMLEN=0;SVLEN=98;SVTYPE=DUP:TANDEM;NTLEN=0	GT:AD	0/0:30338,140
chr16	46388980	.	AAATGGAATCATCGAATGGACACGAATCAAATCATCGTTGAATGGAATCGAATGGAATCATCGAATGGACTCCAAGGGAATCATTAGCGAATGAAATTGAATGAAATCATAATCGAATGGAGTCGAATGGAATCATCATCGAATGGAGTCGAATGGAAACATCACTGAATGGAATCAAATGAAATCACCGAATTGAATCAAATGGAATGATCATCAAAGGGAATCAAAGGAAATCATCGAATGGGATCAAATGGAGTCATCGAATAGAATCGAGTGGAATCATCGAATGGATTTGAACAGAATCAACATCGAATGGAATCGAATGGAATCATCGAATGGACTCGAATGGAATCATCTAATGCACTCGAATGGAATAATCATCGAATGTAATCGAATGGA…	AAATGGAATCATCGAATGGACACGAATCAAATCATCGTTGAATGGAATCGAATGGAATCATCGAATGGACTCCAAGGGAATCATTAGCGAATGAAATTGAATGAAATCATAATCGAATGGAGTCGAATGGAATCATCATCGAATGGAGTCGAATGGAAACATCACTGAATGGAATCAAATGAAATCACCGAATTGAATCAAATGGAATGATCATCAAAGGGAATCAAAGGAAATCATCGAATGGGATCAAATGGAGTCATCGAATAGAATCGAGTGGAATCATCGAATGGATTTGAACAGAATCAACATCGAATGGAATCGAATGGAATCATCGAATGGACTCGAATGGAATCATCTAATGCACTCGAATGGAATAATCATCGAATGTAATCGAATGGA…	.	PASS	END=46389714;HOMLEN=0;SVLEN=734;SVTYPE=DUP:TANDEM;NTLEN=0	GT:AD	0/0:18729,13
chr16	46389300	.	GAATGGAATCATCGAATGGACTCGAATGGAATCATCTAATGCACTCGAATGGAATAATCATCGAATGTAATCGAATGGACTCATCCAATGTAATCAAATGGAATCATCAAATGGAATCGAACGGAATCATCATCAAATGGAACCGTATGGAATCATTTAATGGAATCAAAGGCAATCATGGTCGAATGGAATCAAATGGAAACATCATTGAATAGAATTGAATGGAATCATCACATGGAATCAAATGGAATCATCGTAAATGGAATCAAGTGGAATCATCGAATGGAATCTAATGGAATCACCATCGAATGAAATTGAGTGGAATCTTTGAATGAATTCGATTGGAATCATCATCGAATGGACTTGAATTGAATTATCGAATGGATTTGAATGGAATCA…	GAATGGAATCATCGAATGGACTCGAATGGAATCATCTAATGCACTCGAATGGAATAATCATCGAATGTAATCGAATGGACTCATCCAATGTAATCAAATGGAATCATCAAATGGAATCGAACGGAATCATCATCAAATGGAACCGTATGGAATCATTTAATGGAATCAAAGGCAATCATGGTCGAATGGAATCAAATGGAAACATCATTGAATAGAATTGAATGGAATCATCACATGGAATCAAATGGAATCATCGTAAATGGAATCAAGTGGAATCATCGAATGGAATCTAATGGAATCACCATCGAATGAAATTGAGTGGAATCTTTGAATGAATTCGATTGGAATCATCATCGAATGGACTTGAATTGAATTATCGAATGGATTTGAATGGAATCA…	.	PASS	END=46390012;HOMLEN=0;SVLEN=711;SVTYPE=DUP:TANDEM;NTLEN=0	GT:AD	0/0:35682,5
chr16	46390657	.	TATCGAATGGAATCGAATGGAATCATCGAATGGAATTGATCGAAATCATTATCGAATGGAATCAAATGAAATCATCAAATGGAATCGAATCCAATCATC	TATCGAATGGAATCGAATGGAATCATCGAATGGAATTGATCGAAATCATTATCGAATGGAATCAAATGAAATCATCAAATGGAATCGAATCCAATCATCATCGAATGGAATCGAATGGAATCATCGAATGGAATTGATCGAAATCATTATCGAATGGAATCAAATGAAATCATCAAATGGAATCGAATCCAATCATC	.	PASS	END=46390755;HOMLEN=0;SVLEN=98;SVTYPE=DUP:TANDEM;NTLEN=0	GT:AD	0/0:41184,120
chr16	46398689	.	TGAATGGAATGGAATGGAATCATCATAGAAAGGAATCAAAGGGAATCATCGAATGGAATCAAACGGAATCATC	TGAATGGAATGGAATGGAATCATCATAGAAAGGAATCAAAGGGAATCATCGAATGGAATCAAACGGAATCATCGAATGGAATGGAATGGAATCATCATAGAAAGGAATCAAAGGGAATCATCGAATGGAATCAAACGGAATCATC	.	PASS	END=46398761;HOMLEN=0;SVLEN=72;SVTYPE=DUP:TANDEM;NTLEN=0	GT:AD	0/0:24919,6
chr16	46398771	.	GGAATGGAATCATCATCGAATGGACTCAAATGGAATAATCTTCGAAAGGAATCGAATGGAATCGAATGGAACAATCAAATGGACTCCAATGGAATCATCTAATGGAATCGAGTGGAATCATCGAATGGACTCGAATGGAGTCATCATCCAATGAAATCGGATGGAATCAATGAAGGGACTCGAATGAAATCATGGAATGGACTCTAATGGAATCATCATCAAATGAAATTGAATGGGATCATCATCAAATGTAATTGAATGGTATCATTATCAAAAGAAATCCAGTGGAATCACCAAATGGACTCGACTGTAATGATTAAATGGACTCGAATGGAATCATCAAATGGAATCATCGAATGGACTCGAATGGAATTGTTGAATGGATTCGAATGGAGTCAT…	GGAATGGAATCATCATCGAATGGACTCAAATGGAATAATCTTCGAAAGGAATCGAATGGAATCGAATGGAACAATCAAATGGACTCCAATGGAATCATCTAATGGAATCGAGTGGAATCATCGAATGGACTCGAATGGAGTCATCATCCAATGAAATCGGATGGAATCAATGAAGGGACTCGAATGAAATCATGGAATGGACTCTAATGGAATCATCATCAAATGAAATTGAATGGGATCATCATCAAATGTAATTGAATGGTATCATTATCAAAAGAAATCCAGTGGAATCACCAAATGGACTCGACTGTAATGATTAAATGGACTCGAATGGAATCATCAAATGGAATCATCGAATGGACTCGAATGGAATTGTTGAATGGATTCGAATGGAGTCAT…	.	PASS	END=46399275;HOMLEN=0;SVLEN=399;SVTYPE=DUP:TANDEM;NTLEN=0	GT:AD	0/0:25924,101
chr16	46400011	.	AAATGGAATCATCAAATGGACTCGAATGAAATCATCATCAAACGGAATCGAATGGAATCATTGAATGGAATGGAATGGAATCATCATGGAATGGAAACG	AAATGGAATCATCAAATGGACTCGAATGAAATCATCATCAAACGGAATCGAATGGAATCATTGAATGGAATGGAATGGAATCATCATGGAATGGAAACGAATGGAATCATCAAATGGACTCGAATGAAATCATCATCAAACGGAATCGAATGGAATCATTGAATGGAATGGAATGGAATCATCATGGAATGGAAACG	.	PASS	END=46400109;HOMLEN=0;SVLEN=98;SVTYPE=DUP:TANDEM;NTLEN=0	GT:AD	0/0:23182,30
chr16	48932276	.	TACTCTCACACACCCACACTCACTCATACACACCCACACTCATGCTCCCACATTCGCTCACACACACCCATACTCGCTCACACACATGCTCACACACCCATACTCACACTCACCCACACTCATACCCACAGTCACACACACCCACACTTGCACACACCCACACTCACGCCCACCCACATTCATTCAAACCCACCCACATGCTCACACACCCAGCCATACTTGCTCTCATACACACACATGCACACTAGCACACCAACCCACACTTGCTCATACACATCTACACTCACACACCCCCACACTCACTCACATATCCGTACTCTCTCACACTCACCCGCACTAACACACACACACTTACACACCCACCTACACTCACACCCCCACACTCACACAGACCCATGC…	TACTCTCACACACCCACACTCACTCATACACACCCACACTCATGCTCCCACATTCGCTCACACACACCCATACTCGCTCACACACATGCTCACACACCCATACTCACACTCACCCACACTCATACCCACAGTCACACACACCCACACTTGCACACACCCACACTCACGCCCACCCACATTCATTCAAACCCACCCACATGCTCACACACCCAGCCATACTTGCTCTCATACACACACATGCACACTAGCACACCAACCCACACTTGCTCATACACATCTACACTCACACACCCCCACACTCACTCACATATCCGTACTCTCTCACACTCACCCGCACTAACACACACACACTTACACACCCACCTACACTCACACCCCCACACTCACACAGACCCATGC…	.	PASS	END=48932677;HOMLEN=0;SVLEN=400;SVTYPE=DUP:TANDEM;NTLEN=0	GT:AD	0/0:52,8
chr16	56518767	.	GACTATAAGCTTTCTGAAAGTAGGGACTCCTTTTACATCCGAGTCTCCAAAATCTATAC	GACTATAAGCTTTCTGAAAGTAGGGACTCCTTTTACATCCGAGTCTCCAAAATCTATACACTATAAGCTTTCTGAAAGTAGGGACTCCTTTTACATCCGAGTCTCCAAAATCTATAC	.	PASS	END=56518825;HOMLEN=0;SVLEN=53;SVTYPE=DUP:TANDEM;NTLEN=0	GT:AD	0/0:32,6
chr16	69919130	.	CACCATCCCCGACCACATTTAAATTTTCTTTTCTTTTCTTATTTCTTTTTTTTAAGATGGAGTTTTGCTCTTGTTGCCCAAGCTGGAGTGCAATGGCATGATCTCAGCT	CACCATCCCCGACCACATTTAAATTTTCTTTTCTTTTCTTATTTCTTTTTTTTAAGATGGAGTTTTGCTCTTGTTGCCCAAGCTGGAGTGCAATGGCATGATCTCAGCTACCATCCCCGACCACATTTAAATTTTCTTTTCTTTTCTTATTTCTTTTTTTTAAGATGGAGTTTTGCTCTTGTTGCCCAAGCTGGAGTGCAATGGCATGATCTCAGCT	.	PASS	END=69919238;HOMLEN=0;SVLEN=107;SVTYPE=DUP:TANDEM;NTLEN=0	GT:AD	0/0:65,12
chr16	69966143	.	GGGTAAACTATTCTCATCCAGAGTATGTCCCTCAGTCTGTAAAAGTCCATGGTGCCCTACATCTATTAGGGGAGTGAGGAAGGGCAGTGGACATTGGATCTGCTTCTTTGAAAGCCCCCACTTGTGTTTAGCTTCTGTTAGAGGCCTTTGAACCAGAGCAACTCCATCTTGAGTAGGCGCTGGGTAAAATGAGGCTGAGACCTACTGGGCTGTGTTCCCA	GGGTAAACTATTCTCATCCAGAGTATGTCCCTCAGTCTGTAAAAGTCCATGGTGCCCTACATCTATTAGGGGAGTGAGGAAGGGCAGTGGACATTGGATCTGCTTCTTTGAAAGCCCCCACTTGTGTTTAGCTTCTGTTAGAGGCCTTTGAACCAGAGCAACTCCATCTTGAGTAGGCGCTGGGTAAAATGAGGCTGAGACCTACTGGGCTGTGTTCCCAGGTAAACTATTCTCATCCAGAGTATGTCCCTCAGTCTGTAAAAGTCCATGGTGCCCTACATCTATTAGGGGAGTGAGGAAGGGCAGTGGACATTGGATCTGCTTCTTTGAAAGCCCCCACTTGTGTTTAGCTTCTGTTAGAGGCCTTTGAACCAGAGCAACTCCATCTTGAGTAGGCGC…	.	PASS	END=69966362;HOMLEN=0;SVLEN=219;SVTYPE=DUP:TANDEM;NTLEN=0	GT:AD	0/0:32,3
chr16	77530527	.	TTGTGGAAGTCAGTGTGGCGATTCCTCAAGAATCTAGAACTAGAAATACCATTTGACCC	TTGTGGAAGTCAGTGTGGCGATTCCTCAAGAATCTAGAACTAGAAATACCATTTGACCCTGTGGAAGTCAGTGTGGCGATTCCTCAAGAATCTAGAACTAGAAATACCATTTGACCC	.	PASS	END=77530585;HOMLEN=0;SVLEN=58;SVTYPE=DUP:TANDEM;NTLEN=0	GT:AD	0/0:23,4
chr16	80275717	.	ATGTGTGTATGTGTATATATACGCACATATATGTGCGTGTATGTGTGTATATACACACGTA	ATGTGTGTATGTGTATATATACGCACATATATGTGCGTGTATGTGTGTATATACACACGTATGTGTGTATGTGTATATATACGCACATATATGTGCGTGTATGTGTGTATATACACACGTA	.	PASS	END=80275777;HOMLEN=0;SVLEN=58;SVTYPE=DUP:TANDEM;NTLEN=0	GT:AD	0/0:43,4
chr16	81577154	.	CATTACCACTACATTATTATCACTATCACCATCACCATCATCACCATCATAACCATCACCTTTATCACCACCATCATCCCCATTACCACTACATTATTATCACTATCACCATCACCACCATCATCACCATCACCTTCATCACCACCATCATCCCCATTACCACTACATTATTATCACTATCACCATCACCATCATCACCATCACCACCATCATAACCATCACCTTCATCACCACCATCATCCCCATTACCACTACATTATTATCACTATCACCATCACCATCATAACCATCACCTTCATCACCACCATCATCCCCATTACCACTATATTATTATCACTATCACCATCATCACCATCACCTTCATCACCACCATCATCCCCATTACAACTATATTATTAT…	CATTACCACTACATTATTATCACTATCACCATCACCATCATCACCATCATAACCATCACCTTTATCACCACCATCATCCCCATTACCACTACATTATTATCACTATCACCATCACCACCATCATCACCATCACCTTCATCACCACCATCATCCCCATTACCACTACATTATTATCACTATCACCATCACCATCATCACCATCACCACCATCATAACCATCACCTTCATCACCACCATCATCCCCATTACCACTACATTATTATCACTATCACCATCACCATCATAACCATCACCTTCATCACCACCATCATCCCCATTACCACTATATTATTATCACTATCACCATCATCACCATCACCTTCATCACCACCATCATCCCCATTACAACTATATTATTAT…	.	PASS	END=81578098;HOMLEN=0;SVLEN=944;SVTYPE=DUP:TANDEM;NTLEN=0	GT:AD	0/0:82,2
chr16	81765052	.	CACTCCAGCCTGGGTGACAGAGTGAGATGAGACACTGTCCCCCCACAAAAAAAATAAATCAATGACTGGTGTGTCATAAGAAGAGGGACATTTGGACACAGAGACATGCACAGAGGGAAGATGATATGAAGGCAACACAGCGACACACAGGGAGAGCACCATGTGACAACTGAGGCAGAGGATGGGGAGAGGCATCTGCAAACCAGAACACACAAAAGATTCCCAGCAACCACCCAAAGCTTGGAGAGAGGCATGGGACAATCTCCCGCAGAGCCTCCGGAAGAAAGCAACCATGCCGGCCAGGTGTGGAGGCTCATGCCTGTAATTCCAGCACTTTGGGAGGCCCAGGAGGGCAGATCACTTGAGGTCAGGAGTTCAAGACCAGCCTGGGCTACATGA…	CACTCCAGCCTGGGTGACAGAGTGAGATGAGACACTGTCCCCCCACAAAAAAAATAAATCAATGACTGGTGTGTCATAAGAAGAGGGACATTTGGACACAGAGACATGCACAGAGGGAAGATGATATGAAGGCAACACAGCGACACACAGGGAGAGCACCATGTGACAACTGAGGCAGAGGATGGGGAGAGGCATCTGCAAACCAGAACACACAAAAGATTCCCAGCAACCACCCAAAGCTTGGAGAGAGGCATGGGACAATCTCCCGCAGAGCCTCCGGAAGAAAGCAACCATGCCGGCCAGGTGTGGAGGCTCATGCCTGTAATTCCAGCACTTTGGGAGGCCCAGGAGGGCAGATCACTTGAGGTCAGGAGTTCAAGACCAGCCTGGGCTACATGA…	.	PASS	END=81765596;HOMLEN=0;SVLEN=543;SVTYPE=DUP:TANDEM;NTLEN=0	GT:AD	0/1:100,42
chr16	83239584	.	TAGGCATAGCATCATTCCAGTCTGTCTACTTTCTGTGACTGAGGTGATTTTTTTCTGGAGCTAAATCTGTCTTTTCCACTTGTTCTACTCTCATTCACTCACTGGCTAATTCAACAGATACCTACTTGGCTCTTACTACCTATCAATCACTATTCAAGGCACTCAGTAACAGCAGTGAACCAGAGTTTCCACCCTCAGGGAACTTACAGCAGAAGAGC	TAGGCATAGCATCATTCCAGTCTGTCTACTTTCTGTGACTGAGGTGATTTTTTTCTGGAGCTAAATCTGTCTTTTCCACTTGTTCTACTCTCATTCACTCACTGGCTAATTCAACAGATACCTACTTGGCTCTTACTACCTATCAATCACTATTCAAGGCACTCAGTAACAGCAGTGAACCAGAGTTTCCACCCTCAGGGAACTTACAGCAGAAGAGCAGGCATAGCATCATTCCAGTCTGTCTACTTTCTGTGACTGAGGTGATTTTTTTCTGGAGCTAAATCTGTCTTTTCCACTTGTTCTACTCTCATTCACTCACTGGCTAATTCAACAGATACCTACTTGGCTCTTACTACCTATCAATCACTATTCAAGGCACTCAGTAACAGCAGTGAACCA…	.	PASS	END=83239801;HOMLEN=0;SVLEN=217;SVTYPE=DUP:TANDEM;NTLEN=0	GT:AD	0/0:48,2
chr16	85004679	.	CGGGTTCACCACGCACTCCACAAACATTTCTTGAGTGAATAAGTAAGGGAAGGAGGGTGCTTGAGGGAGACAAGAAAAAGTAGAAAGGAAGTCCACAGGCAAACGACAGGGGCGTGTGATAAGATCTGCCAGGGGAGTGGGCCAGAGGCCCAAA	CGGGTTCACCACGCACTCCACAAACATTTCTTGAGTGAATAAGTAAGGGAAGGAGGGTGCTTGAGGGAGACAAGAAAAAGTAGAAAGGAAGTCCACAGGCAAACGACAGGGGCGTGTGATAAGATCTGCCAGGGGAGTGGGCCAGAGGCCCAAAGGGTTCACCACGCACTCCACAAACATTTCTTGAGTGAATAAGTAAGGGAAGGAGGGTGCTTGAGGGAGACAAGAAAAAGTAGAAAGGAAGTCCACAGGCAAACGACAGGGGCGTGTGATAAGATCTGCCAGGGGAGTGGGCCAGAGGCCCAAA	.	PASS	END=85004832;HOMLEN=0;SVLEN=153;SVTYPE=DUP:TANDEM;NTLEN=0	GT:AD	0/1:74,24
chr16	88053092	.	CTAACAACCACTACCACCCCCACCTCCACCACTGTCATCTCCATCATCATCATCACCAACACAACCATAACCACCTTAACAAACACTACCACCACCACCTCCACCACTATCATCTCCATCATTATCATCACCAACACAACCACCCTAACAACCACTACCACCCCCACCTCCTTCACTATCATCACCGTCACCAACACAGTCCCCTTCACCACCACCACCACCTCTACCACTGTCATCTCCATCATCATCACCAACACAACCACCCTAACAGCCACTCCCACTCCCACCTCCTTCACTATCATCACCATCACCAACACAACCACCTTTACCACCACCACCACCTCTACCACTGTCATCTCCATCATCATCATCACCAACACAACCACCTTCACCACCACC…	CTAACAACCACTACCACCCCCACCTCCACCACTGTCATCTCCATCATCATCATCACCAACACAACCATAACCACCTTAACAAACACTACCACCACCACCTCCACCACTATCATCTCCATCATTATCATCACCAACACAACCACCCTAACAACCACTACCACCCCCACCTCCTTCACTATCATCACCGTCACCAACACAGTCCCCTTCACCACCACCACCACCTCTACCACTGTCATCTCCATCATCATCACCAACACAACCACCCTAACAGCCACTCCCACTCCCACCTCCTTCACTATCATCACCATCACCAACACAACCACCTTTACCACCACCACCACCTCTACCACTGTCATCTCCATCATCATCATCACCAACACAACCACCTTCACCACCACC…	.	PASS	END=88053836;HOMLEN=0;SVLEN=744;SVTYPE=DUP:TANDEM;NTLEN=0	GT:AD	0/0:64,10
chr16	88372133	.	GTCACCATCATCCCCATCATCGTCACCATCACCATCATCACCATCACTACCATTACCATCACCATGATTACCACCATCATCACCATCACCA	GTCACCATCATCCCCATCATCGTCACCATCACCATCATCACCATCACTACCATTACCATCACCATGATTACCACCATCATCACCATCACCATCACCATCATCCCCATCATCGTCACCATCACCATCATCACCATCACTACCATTACCATCACCATGATTACCACCATCATCACCATCACCA	.	PASS	END=88372223;HOMLEN=0;SVLEN=90;SVTYPE=DUP:TANDEM;NTLEN=0	GT:AD	0/0:110,2
chr16	88407174	.	CTGCGGCTCAGAGCTCCCAAAGGGGTGAGGTTGGGCTGGGCCCCCCAGGGTGGGAGCT	CTGCGGCTCAGAGCTCCCAAAGGGGTGAGGTTGGGCTGGGCCCCCCAGGGTGGGAGCTTGCGGCTCAGAGCTCCCAAAGGGGTGAGGTTGGGCTGGGCCCCCCAGGGTGGGAGCT	.	PASS	END=88407231;HOMLEN=0;SVLEN=55;SVTYPE=DUP:TANDEM;NTLEN=0	GT:AD	0/0:49,6
chr16	89112049	.	GTGCCTGCTCATCTTCCTACCGAGTGCTTCCTTTCCTTCGTAGGTTTGGGAAAA	GTGCCTGCTCATCTTCCTACCGAGTGCTTCCTTTCCTTCGTAGGTTTGGGAAAATGCCTGCTCATCTTCCTACCGAGTGCTTCCTTTCCTTCGTAGGTTTGGGAAAA	.	PASS	END=89112102;HOMLEN=0;SVLEN=53;SVTYPE=DUP:TANDEM;NTLEN=0	GT:AD	0/0:31,6
chr16	89566206	.	CTGATCGGGGATAGTCTCAGGAGGCGCTAGTCACGTGCCCCGGTGATCGGGGATAGTCTCAGAAGGCGCTAGTCTCCTGCCCCGGT	CTGATCGGGGATAGTCTCAGGAGGCGCTAGTCACGTGCCCCGGTGATCGGGGATAGTCTCAGAAGGCGCTAGTCTCCTGCCCCGGTTGATCGGGGATAGTCTCAGGAGGCGCTAGTCACGTGCCCCGGTGATCGGGGATAGTCTCAGAAGGCGCTAGTCTCCTGCCCCGGT	.	PASS	END=89566291;HOMLEN=0;SVLEN=84;SVTYPE=DUP:TANDEM;NTLEN=0	GT:AD	0/0:79,8
chr17	353554	.	ACCCTCTTCAGGACTGTACAGGCGAAGCAGGGGGCTGGGAACAAGGCCGGTTATTATAACCCAACAAACTGGGTTCCAAGGAGCCAGGGGTGTGGAGCCC	ACCCTCTTCAGGACTGTACAGGCGAAGCAGGGGGCTGGGAACAAGGCCGGTTATTATAACCCAACAAACTGGGTTCCAAGGAGCCAGGGGTGTGGAGCCCCCCTCTTCAGGACTGTACAGGCGAAGCAGGGGGCTGGGAACAAGGCCGGTTATTATAACCCAACAAACTGGGTTCCAAGGAGCCAGGGGTGTGGAGCCC	.	PASS	END=353653;HOMLEN=0;SVLEN=97;SVTYPE=DUP:TANDEM;NTLEN=0	GT:AD	0/0:0,6
chr17	1240023	.	CACCTCAGCCTCCCAAAGTGCTGGGATTACCAGTGTGAGCCACCGCACCCAGTCCTCTCAGCCCTCT	CACCTCAGCCTCCCAAAGTGCTGGGATTACCAGTGTGAGCCACCGCACCCAGTCCTCTCAGCCCTCTACCTCAGCCTCCCAAAGTGCTGGGATTACCAGTGTGAGCCACCGCACCCAGTCCTCTCAGCCCTCT	.	PASS	END=1240089;HOMLEN=0;SVLEN=62;SVTYPE=DUP:TANDEM;NTLEN=0	GT:AD	0/0:38,6
chr17	2548172	.	CTCAGGCTGGAGTGCAGTGGCGCAGTCTCAGCTCACTGCAACCTCCACGTCCCAGGTTCAAGCGATTCTTGTGTCTCACCCTCTTGAGTAGCTGAGATTACAGGCATGTGCCACCACGCCCAGCTAATTTTTTTTTTTTTTTTTTTGAGACGGAGTTTCACTCTGTTGCC	CTCAGGCTGGAGTGCAGTGGCGCAGTCTCAGCTCACTGCAACCTCCACGTCCCAGGTTCAAGCGATTCTTGTGTCTCACCCTCTTGAGTAGCTGAGATTACAGGCATGTGCCACCACGCCCAGCTAATTTTTTTTTTTTTTTTTTTGAGACGGAGTTTCACTCTGTTGCCTCAGGCTGGAGTGCAGTGGCGCAGTCTCAGCTCACTGCAACCTCCACGTCCCAGGTTCAAGCGATTCTTGTGTCTCACCCTCTTGAGTAGCTGAGATTACAGGCATGTGCCACCACGCCCAGCTAATTTTTTTTTTTTTTTTTTTGAGACGGAGTTTCACTCTGTTGCC	.	PASS	END=2548341;HOMLEN=0;SVLEN=168;SVTYPE=DUP:TANDEM;NTLEN=0	GT:AD	0/0:40,5
chr17	7028436	.	CCTGGAGGCTGTGGGTGTGGGGGATTCTGTATCTGGATTCCGTATCACTCCAA	CCTGGAGGCTGTGGGTGTGGGGGATTCTGTATCTGGATTCCGTATCACTCCAACTGGAGGCTGTGGGTGTGGGGGATTCTGTATCTGGATTCCGTATCACTCCAA	.	PASS	END=7028488;HOMLEN=0;SVLEN=52;SVTYPE=DUP:TANDEM;NTLEN=0	GT:AD	0/1:28,16
chr17	7378276	.	AGAGAAAGAAAGAAAGAAAGAAAGAAAGAAAGAAAGAAAGAGAAAGAAAGAAA	AGAGAAAGAAAGAAAGAAAGAAAGAAAGAAAGAAAGAAAGAGAAAGAAAGAAAGAGAAAGAAAGAAAGAAAGAAAGAAAGAAAGAAAGAAAGAGAAAGAAAGAAA	.	PASS	END=7378328;HOMLEN=0;SVLEN=51;SVTYPE=DUP:TANDEM;NTLEN=0	GT:AD	0/0:36,2
chr17	10755625	.	TCCCTCCCTCCCTCTCTCCCTTTTTCTCTCTCCCTCTCTACTCCCTCCTCCTCTGTCTCTTTCTCTTCCTTCTTCTCTTTTTCCCCCTCTTCCTT	TCCCTCCCTCCCTCTCTCCCTTTTTCTCTCTCCCTCTCTACTCCCTCCTCCTCTGTCTCTTTCTCTTCCTTCTTCTCTTTTTCCCCCTCTTCCTTCCCTCCCTCCCTCTCTCCCTTTTTCTCTCTCCCTCTCTACTCCCTCCTCCTCTGTCTCTTTCTCTTCCTTCTTCTCTTTTTCCCCCTCTTCCTT	.	PASS	END=10755719;HOMLEN=0;SVLEN=91;SVTYPE=DUP:TANDEM;NTLEN=0	GT:AD	0/1:21,7
chr17	19966647	.	TATAAGCACAGAATTTTTTAGCCCAGTAGAGATTTAGAAATTAGCTAGGCCAATCCCCCCATTCAACAAATGAAGA	TATAAGCACAGAATTTTTTAGCCCAGTAGAGATTTAGAAATTAGCTAGGCCAATCCCCCCATTCAACAAATGAAGAATAAGCACAGAATTTTTTAGCCCAGTAGAGATTTAGAAATTAGCTAGGCCAATCCCCCCATTCAACAAATGAAGA	.	PASS	END=19966722;HOMLEN=0;SVLEN=75;SVTYPE=DUP:TANDEM;NTLEN=0	GT:AD	0/1:44,18
chr17	21292612	.	ACCTTGGCCTCCCAAAGTGCTGGGATTACAGGCATGTGCTAATTTTTGTATTTTTAGTAGAGACAGGGTTTCACCATGTTGGCCAGGCTGGTCTCAAACTCCTGACCTCAAGTAATCCTTCTG	ACCTTGGCCTCCCAAAGTGCTGGGATTACAGGCATGTGCTAATTTTTGTATTTTTAGTAGAGACAGGGTTTCACCATGTTGGCCAGGCTGGTCTCAAACTCCTGACCTCAAGTAATCCTTCTGCCTTGGCCTCCCAAAGTGCTGGGATTACAGGCATGTGCTAATTTTTGTATTTTTAGTAGAGACAGGGTTTCACCATGTTGGCCAGGCTGGTCTCAAACTCCTGACCTCAAGTAATCCTTCTG	.	PASS	END=21292734;HOMLEN=0;SVLEN=122;SVTYPE=DUP:TANDEM;NTLEN=0	GT:AD	0/0:55,3
chr17	43239529	.	ACAGAGAGAGAGACAGAGAGACAGAGACAGACACAGAGAGACGGAGAGACAGAGAGAGAGAGAGAGAGAGAGAGAGAGAC	ACAGAGAGAGAGACAGAGAGACAGAGACAGACACAGAGAGACGGAGAGACAGAGAGAGAGAGAGAGAGAGAGAGAGAGACCAGAGAGAGAGACAGAGAGACAGAGACAGACACAGAGAGACGGAGAGACAGAGAGAGAGAGAGAGAGAGAGAGAGAGAC	.	PASS	END=43239608;HOMLEN=0;SVLEN=74;SVTYPE=DUP:TANDEM;NTLEN=0	GT:AD	0/0:53,6
chr17	43245232	.	GGAGAGAGAGAGAGAGAGAGAGAGAGAGACAGAGAGAGAGACAGAGAGACAGAGACAGAC	GGAGAGAGAGAGAGAGAGAGAGAGAGAGACAGAGAGAGAGACAGAGAGACAGAGACAGACGAGAGAGAGAGAGAGAGAGAGAGAGAGACAGAGAGAGAGACAGAGAGACAGAGACAGAC	.	PASS	END=43245291;HOMLEN=0;SVLEN=56;SVTYPE=DUP:TANDEM;NTLEN=0	GT:AD	0/0:194,12
chr17	43251427	.	ACAGAGAGAGAGACAGAGAGACAGAGACAGACACAGAGAGACGGAGAGACAGAGAGAGAGAGAGAGAAAGAGAGAGAGAGAGAGAG	ACAGAGAGAGAGACAGAGAGACAGAGACAGACACAGAGAGACGGAGAGACAGAGAGAGAGAGAGAGAAAGAGAGAGAGAGAGAGAGCAGAGAGAGAGACAGAGAGACAGAGACAGACACAGAGAGACGGAGAGACAGAGAGAGAGAGAGAGAAAGAGAGAGAGAGAGAGAG	.	PASS	END=43251512;HOMLEN=0;SVLEN=74;SVTYPE=DUP:TANDEM;NTLEN=0	GT:AD	0/0:111,9
chr17	43266219	.	ACAGAGAGAGAGACAGAGAGACAGAGACAGACACAGAGAGACGGAGAGACAGAGAGAGAGAGAGAGAAAGAGAGAGAGAGAGAGAG	ACAGAGAGAGAGACAGAGAGACAGAGACAGACACAGAGAGACGGAGAGACAGAGAGAGAGAGAGAGAAAGAGAGAGAGAGAGAGAGCAGAGAGAGAGACAGAGAGACAGAGACAGACACAGAGAGACGGAGAGACAGAGAGAGAGAGAGAGAAAGAGAGAGAGAGAGAGAG	.	PASS	END=43266304;HOMLEN=0;SVLEN=74;SVTYPE=DUP:TANDEM;NTLEN=0	GT:AD	0/0:6,2
chr17	43270955	.	ACAGAGAGAGAGACAGAGAGACAGAGACAGACACAGAGAGACGGAGAGACAGAGAGAGAGAGAGAGAAAGAGAGAGAGAGAGAGAG	ACAGAGAGAGAGACAGAGAGACAGAGACAGACACAGAGAGACGGAGAGACAGAGAGAGAGAGAGAGAAAGAGAGAGAGAGAGAGAGCAGAGAGAGAGACAGAGAGACAGAGACAGACACAGAGAGACGGAGAGACAGAGAGAGAGAGAGAGAAAGAGAGAGAGAGAGAGAG	.	PASS	END=43271040;HOMLEN=0;SVLEN=74;SVTYPE=DUP:TANDEM;NTLEN=0	GT:AD	0/0:0,4
chr17	43283735	.	ACAGAGAGAGAGACAGAGAGACAGAGACAGACACAGAGAGACGGAGAGACAGAGAGAGAGAGAGAGAAAGAGAGAGAGAGAGAGAG	ACAGAGAGAGAGACAGAGAGACAGAGACAGACACAGAGAGACGGAGAGACAGAGAGAGAGAGAGAGAAAGAGAGAGAGAGAGAGAGCAGAGAGAGAGACAGAGAGACAGAGACAGACACAGAGAGACGGAGAGACAGAGAGAGAGAGAGAGAAAGAGAGAGAGAGAGAGAG	.	PASS	END=43283820;HOMLEN=0;SVLEN=74;SVTYPE=DUP:TANDEM;NTLEN=0	GT:AD	0/0:239,7
chr17	43299627	.	ACAGAGAGAGAGACAGAGAGACAGAGACAGACACAGAGAGACGGAGAGACAGAGAGAGAGAGAGAGAAAGAGAGAGAGAGAGAGAG	ACAGAGAGAGAGACAGAGAGACAGAGACAGACACAGAGAGACGGAGAGACAGAGAGAGAGAGAGAGAAAGAGAGAGAGAGAGAGAGCAGAGAGAGAGACAGAGAGACAGAGACAGACACAGAGAGACGGAGAGACAGAGAGAGAGAGAGAGAAAGAGAGAGAGAGAGAGAG	.	PASS	END=43299712;HOMLEN=0;SVLEN=74;SVTYPE=DUP:TANDEM;NTLEN=0	GT:AD	0/0:70,11
chr17	43299711	.	AGAGAGAGAGAGAGAGACAGGAGAAAGAAGAACTCCGGGTGGGTCCCATTCCTTTAAA	AGAGAGAGAGAGAGAGACAGGAGAAAGAAGAACTCCGGGTGGGTCCCATTCCTTTAAAGAGAGAGAGAGAGAGACAGGAGAAAGAAGAACTCCGGGTGGGTCCCATTCCTTTAAA	.	PASS	END=43299768;HOMLEN=0;SVLEN=56;SVTYPE=DUP:TANDEM;NTLEN=0	GT:AD	0/0:77,3
chr17	69961543	.	GTAGGTTCTTGGCACTTCTCTGCAAATAGGTAAAAGGGAATGGCAGATATTCAAGCTTAGGGAGCAAGCAGCAAGGACAGAGCCTTCCCCGTCTCTGTGTGTTGAAGTCAGCAGATAGCACACCTGCTGCTGCGTGAGTTCCTTCTGCCAAGCAGAGCAGCACAGCTGCAAGACACCCTGCTTCTGGCTCTGAGCTTTGCTTGTCTTCAGGGATGGAGCCCCTCCCAAGGCAAGTTCAACTGGGTTCTTTGGCAGCCGAAGTCTACACGGACCCTGCAGGGAGCGGTGGAGAAAAGTGAGTTTGACATGCTTGGAAATATTTAGATCTTGGATGTAAACTTCAAGGAAAATATTTACTCTGTTTGTTTTAATACCACAGAGGTTTGGATCCCGGGAATCT	GTAGGTTCTTGGCACTTCTCTGCAAATAGGTAAAAGGGAATGGCAGATATTCAAGCTTAGGGAGCAAGCAGCAAGGACAGAGCCTTCCCCGTCTCTGTGTGTTGAAGTCAGCAGATAGCACACCTGCTGCTGCGTGAGTTCCTTCTGCCAAGCAGAGCAGCACAGCTGCAAGACACCCTGCTTCTGGCTCTGAGCTTTGCTTGTCTTCAGGGATGGAGCCCCTCCCAAGGCAAGTTCAACTGGGTTCTTTGGCAGCCGAAGTCTACACGGACCCTGCAGGGAGCGGTGGAGAAAAGTGAGTTTGACATGCTTGGAAATATTTAGATCTTGGATGTAAACTTCAAGGAAAATATTTACTCTGTTTGTTTTAATACCACAGAGGTTTGGATCCCGGGAATC…	.	PASS	END=69961942;HOMLEN=0;SVLEN=399;SVTYPE=DUP:TANDEM;NTLEN=0	GT:AD	0/1:51,21
chr17	70858447	.	ACATATATGTGTATATATGTGTATATACATATGTGTATATATGTGTATATATGTGTATATACATATATGTGTATATGTGTGTATATATGTGTATATATGTGTATATACATATATGTGTATATATGTGTATATATGTGTATATAC	ACATATATGTGTATATATGTGTATATACATATGTGTATATATGTGTATATATGTGTATATACATATATGTGTATATGTGTGTATATATGTGTATATATGTGTATATACATATATGTGTATATATGTGTATATATGTGTATATACCATATATGTGTATATATGTGTATATACATATGTGTATATATGTGTATATATGTGTATATACATATATGTGTATATGTGTGTATATATGTGTATATATGTGTATATACATATATGTGTATATATGTGTATATATGTGTATATAC	.	PASS	END=70858590;HOMLEN=0;SVLEN=140;SVTYPE=DUP:TANDEM;NTLEN=0	GT:AD	0/0:71,4
chr17	72685321	.	CTTTGAAAAGGTGCAACTGCAACTGAAATTGAGATCTGAAGAATTAAAGGGGGAGGGGCGGTTGAGGGCAAAATAACTTTCTGTGCAGAGGAAAGAACAAGAACGAGGCCCAGCGATGGGCAGGATCTTT	CTTTGAAAAGGTGCAACTGCAACTGAAATTGAGATCTGAAGAATTAAAGGGGGAGGGGCGGTTGAGGGCAAAATAACTTTCTGTGCAGAGGAAAGAACAAGAACGAGGCCCAGCGATGGGCAGGATCTTTTTTGAAAAGGTGCAACTGCAACTGAAATTGAGATCTGAAGAATTAAAGGGGGAGGGGCGGTTGAGGGCAAAATAACTTTCTGTGCAGAGGAAAGAACAAGAACGAGGCCCAGCGATGGGCAGGATCTTT	.	PASS	END=72685450;HOMLEN=0;SVLEN=127;SVTYPE=DUP:TANDEM;NTLEN=0	GT:AD	0/0:31,7
chr17	72701863	.	AGCTGAGGTGGAAGGACTGTTTGAGCCCAGAAGTTAAGTTTGAGACCAGCCTGGGTGATATAAAGAGACCCCATCTCTATAGAATGTTTAAAAATTAGCCAGCTGTGGTGGTGCCTGCCTGTAGTCCTGGCTACTCAGGAG	AGCTGAGGTGGAAGGACTGTTTGAGCCCAGAAGTTAAGTTTGAGACCAGCCTGGGTGATATAAAGAGACCCCATCTCTATAGAATGTTTAAAAATTAGCCAGCTGTGGTGGTGCCTGCCTGTAGTCCTGGCTACTCAGGAGGCTGAGGTGGAAGGACTGTTTGAGCCCAGAAGTTAAGTTTGAGACCAGCCTGGGTGATATAAAGAGACCCCATCTCTATAGAATGTTTAAAAATTAGCCAGCTGTGGTGGTGCCTGCCTGTAGTCCTGGCTACTCAGGAG	.	PASS	END=72702003;HOMLEN=0;SVLEN=140;SVTYPE=DUP:TANDEM;NTLEN=0	GT:AD	0/0:44,7
chr17	73289714	.	ACAGGAAGGGAGGAAGGGAGGGAGGGAGGAAGGGAGGGAGGAAGGGAGGGGAAGGAAA	ACAGGAAGGGAGGAAGGGAGGGAGGGAGGAAGGGAGGGAGGAAGGGAGGGGAAGGAAACAGGAAGGGAGGAAGGGAGGGAGGGAGGAAGGGAGGGAGGAAGGGAGGGGAAGGAAA	.	PASS	END=73289771;HOMLEN=0;SVLEN=56;SVTYPE=DUP:TANDEM;NTLEN=0	GT:AD	0/0:29,2
chr17	78397289	.	ACAGACGGGCCCATTGCCCAGAGTTAGTGCCGTTTCTTGGTCTGTCCTTGTTCAGAGTTACTGGTGGGAGCTATAGGGATTGGAGTGTGGAGAGGGAGGTGCAGT	ACAGACGGGCCCATTGCCCAGAGTTAGTGCCGTTTCTTGGTCTGTCCTTGTTCAGAGTTACTGGTGGGAGCTATAGGGATTGGAGTGTGGAGAGGGAGGTGCAGTCAGACGGGCCCATTGCCCAGAGTTAGTGCCGTTTCTTGGTCTGTCCTTGTTCAGAGTTACTGGTGGGAGCTATAGGGATTGGAGTGTGGAGAGGGAGGTGCAGT	.	PASS	END=78397393;HOMLEN=0;SVLEN=104;SVTYPE=DUP:TANDEM;NTLEN=0	GT:AD	0/1:56,16
chr17	79689543	.	CGCTTCTTGGGTTCATTCTCCAAAGCCGGCATCTGCAGACCATGTGGAGCTCACACTTCC	CGCTTCTTGGGTTCATTCTCCAAAGCCGGCATCTGCAGACCATGTGGAGCTCACACTTCCGCTTCTTGGGTTCATTCTCCAAAGCCGGCATCTGCAGACCATGTGGAGCTCACACTTCC	.	PASS	END=79689602;HOMLEN=0;SVLEN=58;SVTYPE=DUP:TANDEM;NTLEN=0	GT:AD	0/0:52,6
chr17	80024311	.	CGCACACCATAGACACACATACCACACACCACACACCATACCACACACAACACACACCACAGACACACACACCATACACCATAGACACACATACCACACACACCATAGACACACACACTACACATCATAGACACACACACCACACACACCATAGACACACACACCACACACCATAGACACACACCACACGCACCATAGACAAACCACGCACACCATGCACACACCACACACCATATACACACACACCACACACGACACACCATAGGCACACACACCACACACCACACACCATAGACACACACACCACACACCATAAGCACACACACCACACACA	CGCACACCATAGACACACATACCACACACCACACACCATACCACACACAACACACACCACAGACACACACACCATACACCATAGACACACATACCACACACACCATAGACACACACACTACACATCATAGACACACACACCACACACACCATAGACACACACACCACACACCATAGACACACACCACACGCACCATAGACAAACCACGCACACCATGCACACACCACACACCATATACACACACACCACACACGACACACCATAGGCACACACACCACACACCACACACCATAGACACACACACCACACACCATAAGCACACACACCACACACAGCACACCATAGACACACATACCACACACCACACACCATACCACACACAACACACACCACAGACAC…	.	PASS	END=80024644;HOMLEN=0;SVLEN=328;SVTYPE=DUP:TANDEM;NTLEN=0	GT:AD	0/0:83,15
chr17	80024584	.	ACCACACACCACACACCATAGACACACACACCACACACCATAAGCACACACACC	ACCACACACCACACACCATAGACACACACACCACACACCATAAGCACACACACCCCACACACCACACACCATAGACACACACACCACACACCATAAGCACACACACC	.	PASS	END=80024637;HOMLEN=0;SVLEN=52;SVTYPE=DUP:TANDEM;NTLEN=0	GT:AD	0/0:87,5
chr17	81139507	.	ACCACACAAGCTGCATGGTGTCCCCCAGGCTCTTCCAAGCCCGGCCCTCTGCTG	ACCACACAAGCTGCATGGTGTCCCCCAGGCTCTTCCAAGCCCGGCCCTCTGCTGCCACACAAGCTGCATGGTGTCCCCCAGGCTCTTCCAAGCCCGGCCCTCTGCTG	.	PASS	END=81139560;HOMLEN=0;SVLEN=53;SVTYPE=DUP:TANDEM;NTLEN=0	GT:AD	0/1:52,16
chr17	82596477	.	GGTTGCCCTGGTGCCCTCGTCACGCCCCGGGACCGCGCACACGTGGGGACTGTTTCCAGACGCACTTTC	GGTTGCCCTGGTGCCCTCGTCACGCCCCGGGACCGCGCACACGTGGGGACTGTTTCCAGACGCACTTTCGTTGCCCTGGTGCCCTCGTCACGCCCCGGGACCGCGCACACGTGGGGACTGTTTCCAGACGCACTTTC	.	PASS	END=82596545;HOMLEN=0;SVLEN=66;SVTYPE=DUP:TANDEM;NTLEN=0	GT:AD	0/1:57,29
chr17	82849233	.	AATGTCCCCCGCTCTGCTGCGTCTTCTCCACCTCGATGTCCCCCTCTGCCTGCTGCGTCTTCTCCACCTCG	AATGTCCCCCGCTCTGCTGCGTCTTCTCCACCTCGATGTCCCCCTCTGCCTGCTGCGTCTTCTCCACCTCGATGTCCCCCGCTCTGCTGCGTCTTCTCCACCTCGATGTCCCCCTCTGCCTGCTGCGTCTTCTCCACCTCG	.	PASS	END=82849303;HOMLEN=0;SVLEN=70;SVTYPE=DUP:TANDEM;NTLEN=0	GT:AD	0/0:57,4
chr17	82969334	.	ATTTTAGTAGGGACAGGGTTTCGCTACATTGCCCAGGGCTGATTTTTGTATTTT	ATTTTAGTAGGGACAGGGTTTCGCTACATTGCCCAGGGCTGATTTTTGTATTTTTTTTAGTAGGGACAGGGTTTCGCTACATTGCCCAGGGCTGATTTTTGTATTTT	.	PASS	END=82969387;HOMLEN=0;SVLEN=50;SVTYPE=DUP:TANDEM;NTLEN=0	GT:AD	0/0:0,3
chr17	83154965	.	GTGGGGTCCCCAGCTCCACCTCCCCATAGACCCTCAGACCTCATATGACAGGGGG	GTGGGGTCCCCAGCTCCACCTCCCCATAGACCCTCAGACCTCATATGACAGGGGGTGGGGTCCCCAGCTCCACCTCCCCATAGACCCTCAGACCTCATATGACAGGGGG	.	PASS	END=83155019;HOMLEN=0;SVLEN=50;SVTYPE=DUP:TANDEM;NTLEN=0	GT:AD	0/0:58,5
chr17	83186371	.	CTGTGGGACCACGCCCCCTCTGGCAGCTCGTGAGGGGCCACGCCCCCTCTGGCAGCTCGTGA	CTGTGGGACCACGCCCCCTCTGGCAGCTCGTGAGGGGCCACGCCCCCTCTGGCAGCTCGTGATGTGGGACCACGCCCCCTCTGGCAGCTCGTGAGGGGCCACGCCCCCTCTGGCAGCTCGTGA	.	PASS	END=83186432;HOMLEN=0;SVLEN=58;SVTYPE=DUP:TANDEM;NTLEN=0	GT:AD	0/0:50,3
chr18	49103	.	CGGTGGGAGAAGGACGGGGGTCGCACCGCTGGCCTCGTGGTGGTGCACGTTGA	CGGTGGGAGAAGGACGGGGGTCGCACCGCTGGCCTCGTGGTGGTGCACGTTGAGGTGGGAGAAGGACGGGGGTCGCACCGCTGGCCTCGTGGTGGTGCACGTTGA	.	PASS	END=49155;HOMLEN=0;SVLEN=51;SVTYPE=DUP:TANDEM;NTLEN=0	GT:AD	0/0:24,5
chr18	3016166	.	GTCCTCTGTCGCACCACTCACCCCTGCTTGTGATTAGGCCCTCGCCATTTCTCT	GTCCTCTGTCGCACCACTCACCCCTGCTTGTGATTAGGCCCTCGCCATTTCTCTTCCTCTGTCGCACCACTCACCCCTGCTTGTGATTAGGCCCTCGCCATTTCTCT	.	PASS	END=3016219;HOMLEN=0;SVLEN=53;SVTYPE=DUP:TANDEM;NTLEN=0	GT:AD	0/0:54,3
chr18	3272251	.	AATTGAGGCTCAGAGAGGTTATGTTATACTGGTAGTAAAATGGGAATAAGAGTA	AATTGAGGCTCAGAGAGGTTATGTTATACTGGTAGTAAAATGGGAATAAGAGTAATTGAGGCTCAGAGAGGTTATGTTATACTGGTAGTAAAATGGGAATAAGAGTA	.	PASS	END=3272304;HOMLEN=0;SVLEN=52;SVTYPE=DUP:TANDEM;NTLEN=0	GT:AD	0/1:50,21
chr18	4002385	.	GCCTCTCCCCGGCTGCTGCCACCCCGAGACAGCAAGACCAGACCCATCTCTTCTCC	GCCTCTCCCCGGCTGCTGCCACCCCGAGACAGCAAGACCAGACCCATCTCTTCTCCCCTCTCCCCGGCTGCTGCCACCCCGAGACAGCAAGACCAGACCCATCTCTTCTCC	.	PASS	END=4002440;HOMLEN=0;SVLEN=54;SVTYPE=DUP:TANDEM;NTLEN=0	GT:AD	0/1:60,16
chr18	9196125	.	ACACACACACACACACACACACACACATTGAGGCTAACTGCCTCAGTGCTTTTCATAGAATTTTTACACACACACACACACACACACACAC	ACACACACACACACACACACACACACATTGAGGCTAACTGCCTCAGTGCTTTTCATAGAATTTTTACACACACACACACACACACACACACCACACACACACACACACACACACACATTGAGGCTAACTGCCTCAGTGCTTTTCATAGAATTTTTACACACACACACACACACACACACAC	.	PASS	END=9196215;HOMLEN=0;SVLEN=65;SVTYPE=DUP:TANDEM;NTLEN=0	GT:AD	0/0:46,5
chr18	11572179	.	TCTGCTCACAGAGAAGGTGAAGAGCGGTTTAATGAATGAAGCCATCGCTGAG	TCTGCTCACAGAGAAGGTGAAGAGCGGTTTAATGAATGAAGCCATCGCTGAGCTGCTCACAGAGAAGGTGAAGAGCGGTTTAATGAATGAAGCCATCGCTGAG	.	PASS	END=11572230;HOMLEN=0;SVLEN=51;SVTYPE=DUP:TANDEM;NTLEN=0	GT:AD	0/0:52,6
chr18	24114251	.	AAGGAGAAGGTGGGTGTGAGCTGAGCCCTTAACACCTGAGCAAAGGAGAGAACGCTGGA	AAGGAGAAGGTGGGTGTGAGCTGAGCCCTTAACACCTGAGCAAAGGAGAGAACGCTGGAAGGAGAAGGTGGGTGTGAGCTGAGCCCTTAACACCTGAGCAAAGGAGAGAACGCTGGA	.	PASS	END=24114309;HOMLEN=0;SVLEN=57;SVTYPE=DUP:TANDEM;NTLEN=0	GT:AD	0/0:49,4
chr18	31940584	.	TGCCTCCCGGGTTCAAGTGATTCTCCTGCCTCAGCTTCTCGAGTAGCTGGGACTACAGGCGCCCACCACCACGCCCAGCTAATTTTTGTATTTTTAGTAGAAACGGGGTTTCACCATGTTGGCCAGGATGGTCTCGAACTCCTGACCTCGTGATCCACCCGCCTCGGCCTCCCAAAGAGCTGGGATTACAAGCGTGAGCCACCGCGCCCGGCCGAAAATTTTTTAATTATACCTGTGACTCACATTATATTTCAATTAGACAGCACTGCTCTATGGTGTAAATACATAATTCTAAATACTGTCAGGAGATAAGATGATTAAGAACACA	TGCCTCCCGGGTTCAAGTGATTCTCCTGCCTCAGCTTCTCGAGTAGCTGGGACTACAGGCGCCCACCACCACGCCCAGCTAATTTTTGTATTTTTAGTAGAAACGGGGTTTCACCATGTTGGCCAGGATGGTCTCGAACTCCTGACCTCGTGATCCACCCGCCTCGGCCTCCCAAAGAGCTGGGATTACAAGCGTGAGCCACCGCGCCCGGCCGAAAATTTTTTAATTATACCTGTGACTCACATTATATTTCAATTAGACAGCACTGCTCTATGGTGTAAATACATAATTCTAAATACTGTCAGGAGATAAGATGATTAAGAACACAGCCTCCCGGGTTCAAGTGATTCTCCTGCCTCAGCTTCTCGAGTAGCTGGGACTACAGGCGCCCACCACCAC…	.	PASS	END=31940911;HOMLEN=0;SVLEN=327;SVTYPE=DUP:TANDEM;NTLEN=0	GT:AD	0/0:61,8
chr18	39971990	.	AATACAATTATATATGTTATATATAATTATACAATTATATATGTTATATATAATTATACAATTATATATGTTATATATAATTAT	AATACAATTATATATGTTATATATAATTATACAATTATATATGTTATATATAATTATACAATTATATATGTTATATATAATTATATACAATTATATATGTTATATATAATTATACAATTATATATGTTATATATAATTATACAATTATATATGTTATATATAATTAT	.	PASS	END=39972073;HOMLEN=0;SVLEN=81;SVTYPE=DUP:TANDEM;NTLEN=0	GT:AD	0/0:33,2
chr18	42339843	.	TTTGGACAGTGATTTTGAGGCTAAGTTAGGATTCTTTTCTTTTTTCTTTTTTTAAGGCAGTGTC	TTTGGACAGTGATTTTGAGGCTAAGTTAGGATTCTTTTCTTTTTTCTTTTTTTAAGGCAGTGTCTTGGACAGTGATTTTGAGGCTAAGTTAGGATTCTTTTCTTTTTTCTTTTTTTAAGGCAGTGTC	.	PASS	END=42339906;HOMLEN=0;SVLEN=62;SVTYPE=DUP:TANDEM;NTLEN=0	GT:AD	0/0:21,4
chr18	48221876	.	CCTAGTCTCCTCTATACTGTCCTAGTCTCCCTCTATACTGTCCTAGTCTCCTCTATACTGTC	CCTAGTCTCCTCTATACTGTCCTAGTCTCCCTCTATACTGTCCTAGTCTCCTCTATACTGTCCTAGTCTCCTCTATACTGTCCTAGTCTCCCTCTATACTGTCCTAGTCTCCTCTATACTGTC	.	PASS	END=48221937;HOMLEN=0;SVLEN=60;SVTYPE=DUP:TANDEM;NTLEN=0	GT:AD	0/0:38,2
chr18	63091749	.	GTGTGGTGTGTGTGGTGTGTGTAGTGTGTGTATTTGTGTGTGGTATGTAGTGTGTGAGTGGATGTTGTGTGTGTGGTGTGCGTGGTGTGTGTGAGAGCGTGGTGTGGTGTGTAGTGTGTGCATTTGTGAGTGTGGTGTGTGAGTCTGGTGTGTGTAGTGTATTTGTGGGTGTGGTATGTAGTATGTGAGTGGGTGTAGTGTGTGTGGTGTGTGTAGTGTGTGTGAATGGGTGTGGTGTGTGTGAGTGTGGTGTGGTATGTAGTGTGTGAGTGGGTGTGGTGTGTGGTGTGTGTAGTGTGTGTGAGTGTGGC	GTGTGGTGTGTGTGGTGTGTGTAGTGTGTGTATTTGTGTGTGGTATGTAGTGTGTGAGTGGATGTTGTGTGTGTGGTGTGCGTGGTGTGTGTGAGAGCGTGGTGTGGTGTGTAGTGTGTGCATTTGTGAGTGTGGTGTGTGAGTCTGGTGTGTGTAGTGTATTTGTGGGTGTGGTATGTAGTATGTGAGTGGGTGTAGTGTGTGTGGTGTGTGTAGTGTGTGTGAATGGGTGTGGTGTGTGTGAGTGTGGTGTGGTATGTAGTGTGTGAGTGGGTGTGGTGTGTGGTGTGTGTAGTGTGTGTGAGTGTGGCTGTGGTGTGTGTGGTGTGTGTAGTGTGTGTATTTGTGTGTGGTATGTAGTGTGTGAGTGGATGTTGTGTGTGTGGTGTGCGTGGTGTG…	.	PASS	END=63092059;HOMLEN=0;SVLEN=309;SVTYPE=DUP:TANDEM;NTLEN=0	GT:AD	0/0:29,6
chr18	77549559	.	CTTCCTGGCTGTGACCACACAACCCCAGTCTCTGCCTGTGTCTCACATGGAG	CTTCCTGGCTGTGACCACACAACCCCAGTCTCTGCCTGTGTCTCACATGGAGTTCCTGGCTGTGACCACACAACCCCAGTCTCTGCCTGTGTCTCACATGGAG	.	PASS	END=77549610;HOMLEN=0;SVLEN=51;SVTYPE=DUP:TANDEM;NTLEN=0	GT:AD	0/0:25,2
chr18	78123622	.	ACATCAACTAAATATTTACCCCATGAATCCCTCCTTCTCTGGGGTGATCACCCCGGGACCAGATCCCCACCAAGGGGCAGGGCACTGACCCCACACAGATG	ACATCAACTAAATATTTACCCCATGAATCCCTCCTTCTCTGGGGTGATCACCCCGGGACCAGATCCCCACCAAGGGGCAGGGCACTGACCCCACACAGATGCATCAACTAAATATTTACCCCATGAATCCCTCCTTCTCTGGGGTGATCACCCCGGGACCAGATCCCCACCAAGGGGCAGGGCACTGACCCCACACAGATG	.	PASS	END=78123722;HOMLEN=0;SVLEN=98;SVTYPE=DUP:TANDEM;NTLEN=0	GT:AD	0/0:21,5
chr18	78891933	.	ACTATATAAGCCACCTGTCTAGAAACACAAAAGTGAGGCAAAAAAGAATGCATG	ACTATATAAGCCACCTGTCTAGAAACACAAAAGTGAGGCAAAAAAGAATGCATGCTATATAAGCCACCTGTCTAGAAACACAAAAGTGAGGCAAAAAAGAATGCATG	.	PASS	END=78891986;HOMLEN=0;SVLEN=53;SVTYPE=DUP:TANDEM;NTLEN=0	GT:AD	0/0:31,6
chr18	79200702	.	ATGTCAGAGCAGAGGTGGAGGTGGGGACTGTCGGGGTCAGAGCAGAGGTGGAGGTGGGAACGTTGGGG	ATGTCAGAGCAGAGGTGGAGGTGGGGACTGTCGGGGTCAGAGCAGAGGTGGAGGTGGGAACGTTGGGGTGTCAGAGCAGAGGTGGAGGTGGGGACTGTCGGGGTCAGAGCAGAGGTGGAGGTGGGAACGTTGGGG	.	PASS	END=79200769;HOMLEN=0;SVLEN=66;SVTYPE=DUP:TANDEM;NTLEN=0	GT:AD	0/0:70,7
chr18	79772465	.	AAGGAGAGGAGGGTCGGGTGCAGGGCCGGGTCCTGTCCTGCTGCGTCCGTGAGGGAGGT	AAGGAGAGGAGGGTCGGGTGCAGGGCCGGGTCCTGTCCTGCTGCGTCCGTGAGGGAGGTAGGAGAGGAGGGTCGGGTGCAGGGCCGGGTCCTGTCCTGCTGCGTCCGTGAGGGAGGT	.	PASS	END=79772523;HOMLEN=0;SVLEN=58;SVTYPE=DUP:TANDEM;NTLEN=0	GT:AD	0/0:32,3
chr18	79866911	.	CGAGAGGTCTGGGTGCTGAGGTCTGGGTGCTGAGAGGTCTGTGTTCTCAGAGATTTGGGTGCTAAGAGGCCTGGGTGCTGAGAGGTCTGTGTGCTGAGAGGTCTGTGTGCTGAGAGGTCTGGGTGCCGAGGTCTGGGTGCTGAGAGGTCTGGGTGCTGAGGCCTGGGTGCT	CGAGAGGTCTGGGTGCTGAGGTCTGGGTGCTGAGAGGTCTGTGTTCTCAGAGATTTGGGTGCTAAGAGGCCTGGGTGCTGAGAGGTCTGTGTGCTGAGAGGTCTGTGTGCTGAGAGGTCTGGGTGCCGAGGTCTGGGTGCTGAGAGGTCTGGGTGCTGAGGCCTGGGTGCTGAGAGGTCTGGGTGCTGAGGTCTGGGTGCTGAGAGGTCTGTGTTCTCAGAGATTTGGGTGCTAAGAGGCCTGGGTGCTGAGAGGTCTGTGTGCTGAGAGGTCTGTGTGCTGAGAGGTCTGGGTGCCGAGGTCTGGGTGCTGAGAGGTCTGGGTGCTGAGGCCTGGGTGCT	.	PASS	END=79867081;HOMLEN=0;SVLEN=170;SVTYPE=DUP:TANDEM;NTLEN=0	GT:AD	0/0:30,3
chr18	79894274	.	AGGTTGTTCACTCCATTCACATCTAATGTTACGATTGATATAATTGGGTCTGTGTCTGCTTTTGATTGG	AGGTTGTTCACTCCATTCACATCTAATGTTACGATTGATATAATTGGGTCTGTGTCTGCTTTTGATTGGGGTTGTTCACTCCATTCACATCTAATGTTACGATTGATATAATTGGGTCTGTGTCTGCTTTTGATTGG	.	PASS	END=79894342;HOMLEN=0;SVLEN=67;SVTYPE=DUP:TANDEM;NTLEN=0	GT:AD	0/0:49,6
chr19	307820	.	ACTGCAGAGGGTAAATACAGGGTCTGTGGAATACACAGACTTAGGTGTAAACAATGCCGGGGGCGCTGC	ACTGCAGAGGGTAAATACAGGGTCTGTGGAATACACAGACTTAGGTGTAAACAATGCCGGGGGCGCTGCCTGCAGAGGGTAAATACAGGGTCTGTGGAATACACAGACTTAGGTGTAAACAATGCCGGGGGCGCTGC	.	PASS	END=307888;HOMLEN=0;SVLEN=68;SVTYPE=DUP:TANDEM;NTLEN=0	GT:AD	0/0:52,2
chr19	466894	.	GGGTGGAGGGTGGATGGACGGGTGGATAGATGGTTGGGTGGAGGGTGGATGGGCGGGTGGATAGATGGATGGGTGGGTGGTTGGGTGGGTGGGTAGATGGATGAGTGTATGGACGGGTGGATAGATGGTTGGGTGGAGGGTGGAAGGATGGGTGGATAGATGGATGGGTGGGTGGGTGGGTGGATGGATGAGTGGATGGACGGGTGGATAGATAGTTGGGTGGAGGGTGGATGGGCGGGTGGATAGATGGATGGGTGGGTGGTTGGGTGGGTGGGTGGATGGATGAATGGATGGACGGGTGGAAAGATGGTT	GGGTGGAGGGTGGATGGACGGGTGGATAGATGGTTGGGTGGAGGGTGGATGGGCGGGTGGATAGATGGATGGGTGGGTGGTTGGGTGGGTGGGTAGATGGATGAGTGTATGGACGGGTGGATAGATGGTTGGGTGGAGGGTGGAAGGATGGGTGGATAGATGGATGGGTGGGTGGGTGGGTGGATGGATGAGTGGATGGACGGGTGGATAGATAGTTGGGTGGAGGGTGGATGGGCGGGTGGATAGATGGATGGGTGGGTGGTTGGGTGGGTGGGTGGATGGATGAATGGATGGACGGGTGGAAAGATGGTTGGTGGAGGGTGGATGGACGGGTGGATAGATGGTTGGGTGGAGGGTGGATGGGCGGGTGGATAGATGGATGGGTGGGTGGTTGGGTGG…	.	PASS	END=467205;HOMLEN=0;SVLEN=311;SVTYPE=DUP:TANDEM;NTLEN=0	GT:AD	0/0:48,2
chr19	544963	.	CTCCCTCCTTCCCTCCACCCGTCATCCTTCCCTCCCTCCTTCCATGTATCCACCCATCCATCCATCATGCCTCTCTCTTCCTTTCCCCCCTCCTTCCCTCCTCCCTCCCATCCATCCATCATCCATTCCTCCTTCCA	CTCCCTCCTTCCCTCCACCCGTCATCCTTCCCTCCCTCCTTCCATGTATCCACCCATCCATCCATCATGCCTCTCTCTTCCTTTCCCCCCTCCTTCCCTCCTCCCTCCCATCCATCCATCATCCATTCCTCCTTCCATCCCTCCTTCCCTCCACCCGTCATCCTTCCCTCCCTCCTTCCATGTATCCACCCATCCATCCATCATGCCTCTCTCTTCCTTTCCCCCCTCCTTCCCTCCTCCCTCCCATCCATCCATCATCCATTCCTCCTTCCA	.	PASS	END=545099;HOMLEN=0;SVLEN=136;SVTYPE=DUP:TANDEM;NTLEN=0	GT:AD	0/0:48,3
chr19	765303	.	CCCCCAGGGAGACCCCAGTCTGACGGAGGAGGCATCTACCCACAGAGGGGCCACAGTCTGACGGAGGAGGCCTCTGCCCT	CCCCCAGGGAGACCCCAGTCTGACGGAGGAGGCATCTACCCACAGAGGGGCCACAGTCTGACGGAGGAGGCCTCTGCCCTCCCCAGGGAGACCCCAGTCTGACGGAGGAGGCATCTACCCACAGAGGGGCCACAGTCTGACGGAGGAGGCCTCTGCCCT	.	PASS	END=765382;HOMLEN=0;SVLEN=76;SVTYPE=DUP:TANDEM;NTLEN=0	GT:AD	0/1:62,16
chr19	1278175	.	ACTGACTGCAGGATGCTTCTGAGCGGGCGGGGTCAGGGAGGGCCTCTCCCTGGTGTAATGGGGC	ACTGACTGCAGGATGCTTCTGAGCGGGCGGGGTCAGGGAGGGCCTCTCCCTGGTGTAATGGGGCCTGACTGCAGGATGCTTCTGAGCGGGCGGGGTCAGGGAGGGCCTCTCCCTGGTGTAATGGGGC	.	PASS	END=1278238;HOMLEN=0;SVLEN=63;SVTYPE=DUP:TANDEM;NTLEN=0	GT:AD	0/0:43,2
chr19	1768905	.	GTGGAGGTGGAGGTGGTGGAGGTGAAGGTGGAGGAGGTAGAGGTAGAGGTGCTGGAGGTGGAGGTAATGGAGGTGGAAGTGGAGGTGGAGGTGA	GTGGAGGTGGAGGTGGTGGAGGTGAAGGTGGAGGAGGTAGAGGTAGAGGTGCTGGAGGTGGAGGTAATGGAGGTGGAAGTGGAGGTGGAGGTGATGGAGGTGGAGGTGGTGGAGGTGAAGGTGGAGGAGGTAGAGGTAGAGGTGCTGGAGGTGGAGGTAATGGAGGTGGAAGTGGAGGTGGAGGTGA	.	PASS	END=1768998;HOMLEN=0;SVLEN=93;SVTYPE=DUP:TANDEM;NTLEN=0	GT:AD	0/0:40,3
chr19	2104161	.	CTCCAACACCGAGACACCAACGCTGAGACCGCAACACCGAGACACCAACACTGAGACTCCAACACCGAGATGCCGAAACCCAGACCCCAACACCGAGGCACCAACTCCAAGACGCCAACACCCAGACCCCAACGCCAAGACA	CTCCAACACCGAGACACCAACGCTGAGACCGCAACACCGAGACACCAACACTGAGACTCCAACACCGAGATGCCGAAACCCAGACCCCAACACCGAGGCACCAACTCCAAGACGCCAACACCCAGACCCCAACGCCAAGACATCCAACACCGAGACACCAACGCTGAGACCGCAACACCGAGACACCAACACTGAGACTCCAACACCGAGATGCCGAAACCCAGACCCCAACACCGAGGCACCAACTCCAAGACGCCAACACCCAGACCCCAACGCCAAGACA	.	PASS	END=2104302;HOMLEN=0;SVLEN=140;SVTYPE=DUP:TANDEM;NTLEN=0	GT:AD	0/0:43,2
chr19	3908716	.	CTCCTCCTCCCCTTCCCTCTCCTCCTCCCCCTCTTCCCCTTCCCTCTCCTCCTCCCC	CTCCTCCTCCCCTTCCCTCTCCTCCTCCCCCTCTTCCCCTTCCCTCTCCTCCTCCCCTCCTCCTCCCCTTCCCTCTCCTCCTCCCCCTCTTCCCCTTCCCTCTCCTCCTCCCC	.	PASS	END=3908772;HOMLEN=0;SVLEN=54;SVTYPE=DUP:TANDEM;NTLEN=0	GT:AD	0/0:27,2
chr19	4511479	.	ACCGGTCAGCACGGTCTTGGCCGTGTCTACACCCATCTGGACGGCCCCCTTGGCCACATTCGCAGCACCGGTCACCCCACTGCACACAGCATCCTTGGTACCAGTTAACACAGTCTTGGTGGTGTCCATGCCGGTCTGGACAGTCCCTTTGGCCAACTTCACAGCCCCTGTGAGCCCAGTGGACACAGCATCTTTAGTGCCAGTCAGGACAGACTTTGTAGTGTCCAGGCCCCCTTGGATGGCCCCTTTGGCCACATTCGCAGCACCGGTCACCCCACTGCAGACGGTGTCCTTGGTACCAGTTAGGACAGTCTTGGTGGTGTCCACACTGGTCTGGACAGTCCCTTTGGCGACATTCACTGCCCCCATGAGCCCAGTAGTGACTGTGTCCTTGGTG	ACCGGTCAGCACGGTCTTGGCCGTGTCTACACCCATCTGGACGGCCCCCTTGGCCACATTCGCAGCACCGGTCACCCCACTGCACACAGCATCCTTGGTACCAGTTAACACAGTCTTGGTGGTGTCCATGCCGGTCTGGACAGTCCCTTTGGCCAACTTCACAGCCCCTGTGAGCCCAGTGGACACAGCATCTTTAGTGCCAGTCAGGACAGACTTTGTAGTGTCCAGGCCCCCTTGGATGGCCCCTTTGGCCACATTCGCAGCACCGGTCACCCCACTGCAGACGGTGTCCTTGGTACCAGTTAGGACAGTCTTGGTGGTGTCCACACTGGTCTGGACAGTCCCTTTGGCGACATTCACTGCCCCCATGAGCCCAGTAGTGACTGTGTCCTTGGTGCC…	.	PASS	END=4511875;HOMLEN=0;SVLEN=396;SVTYPE=DUP:TANDEM;NTLEN=0	GT:AD	0/0:73,5
chr19	5131562	.	GAGGCAGGGAGGAGGGGGGCAGGTGGGGTGGGGCAGGGGAGGAGGGGGCAGGTGGGGCACAGGGGAGCTGGTGGCGGGGGAGGGGG	GAGGCAGGGAGGAGGGGGGCAGGTGGGGTGGGGCAGGGGAGGAGGGGGCAGGTGGGGCACAGGGGAGCTGGTGGCGGGGGAGGGGGAGGCAGGGAGGAGGGGGGCAGGTGGGGTGGGGCAGGGGAGGAGGGGGCAGGTGGGGCACAGGGGAGCTGGTGGCGGGGGAGGGGG	.	PASS	END=5131647;HOMLEN=0;SVLEN=83;SVTYPE=DUP:TANDEM;NTLEN=0	GT:AD	0/0:36,6
chr19	5761461	.	CTGGCTGGATGGTGTATTAGTCTGTTTTCACAGTTTTCAGAACTATCTGAGATTGGGTAATTTATAAAGAAAAGAGGTTTAATTGACTCACAGTTCCTCAGGCTTAACAGGAAGCACGACTTGGGGGTCTTAGGAAACTTACAATCATGGCGGAAGGCG	CTGGCTGGATGGTGTATTAGTCTGTTTTCACAGTTTTCAGAACTATCTGAGATTGGGTAATTTATAAAGAAAAGAGGTTTAATTGACTCACAGTTCCTCAGGCTTAACAGGAAGCACGACTTGGGGGTCTTAGGAAACTTACAATCATGGCGGAAGGCGTGGCTGGATGGTGTATTAGTCTGTTTTCACAGTTTTCAGAACTATCTGAGATTGGGTAATTTATAAAGAAAAGAGGTTTAATTGACTCACAGTTCCTCAGGCTTAACAGGAAGCACGACTTGGGGGTCTTAGGAAACTTACAATCATGGCGGAAGGCG	.	PASS	END=5761619;HOMLEN=0;SVLEN=155;SVTYPE=DUP:TANDEM;NTLEN=0	GT:AD	0/0:42,10
chr19	5996268	.	ACACACGCCCACGCAGCCCCGTTCACGACGGCCACAGAGAGGGAGCGACCGTGCAGCACGGAGGGAC	ACACACGCCCACGCAGCCCCGTTCACGACGGCCACAGAGAGGGAGCGACCGTGCAGCACGGAGGGACCACACGCCCACGCAGCCCCGTTCACGACGGCCACAGAGAGGGAGCGACCGTGCAGCACGGAGGGAC	.	PASS	END=5996334;HOMLEN=0;SVLEN=66;SVTYPE=DUP:TANDEM;NTLEN=0	GT:AD	0/0:47,3
chr19	7104567	.	TATCCACTACCTCCACTACAGCATCCACTACCTCCACTACAGCATCTGCTACCTCCACTACAGC	TATCCACTACCTCCACTACAGCATCCACTACCTCCACTACAGCATCTGCTACCTCCACTACAGCATCCACTACCTCCACTACAGCATCCACTACCTCCACTACAGCATCTGCTACCTCCACTACAGC	.	PASS	END=7104630;HOMLEN=0;SVLEN=63;SVTYPE=DUP:TANDEM;NTLEN=0	GT:AD	0/0:68,9
chr19	7153222	.	CGCACCACACACACACCATACACGCACCACACACACACTACATGCACACCTCACACACCACACCACACACCGCACACACACCACACAAATCACACACACACCACACACACCCACGCCACACACCACAGACCACACACCACACACCCCACACACACCATACACGCACCACACACACACCACATACACACTTCACACACACCACACACCACACAAATCACACACACCACCACACCCACGCCACACA	CGCACCACACACACACCATACACGCACCACACACACACTACATGCACACCTCACACACCACACCACACACCGCACACACACCACACAAATCACACACACACCACACACACCCACGCCACACACCACAGACCACACACCACACACCCCACACACACCATACACGCACCACACACACACCACATACACACTTCACACACACCACACACCACACAAATCACACACACCACCACACCCACGCCACACAGCACCACACACACACCATACACGCACCACACACACACTACATGCACACCTCACACACCACACCACACACCGCACACACACCACACAAATCACACACACACCACACACACCCACGCCACACACCACAGACCACACACCACACACCCCACACACACC…	.	PASS	END=7153465;HOMLEN=0;SVLEN=240;SVTYPE=DUP:TANDEM;NTLEN=0	GT:AD	0/0:46,4
chr19	8137065	.	CCCTCCAACCTGGGGCCTAGATCTCTCCAACCTGGTGCCTAGATCCCTCCAACCTGGAACCCAGATT	CCCTCCAACCTGGGGCCTAGATCTCTCCAACCTGGTGCCTAGATCCCTCCAACCTGGAACCCAGATTCCTCCAACCTGGGGCCTAGATCTCTCCAACCTGGTGCCTAGATCCCTCCAACCTGGAACCCAGATT	.	PASS	END=8137131;HOMLEN=0;SVLEN=66;SVTYPE=DUP:TANDEM;NTLEN=0	GT:AD	0/0:68,13
chr19	8656289	.	CAGCCCACCTCCTCCCGCAGCGCACCTCCTCCCTGAAGCCCCCTTCTTCCTGAAGCCCACCTCTTCCCTGAAGCCCACCTTCTCCCTGAAGCCCACCTTCTCCCGCAGCCCACCTTCTCTCTGAAACCCACCTCTTTCCGCAGCCCACCTTCTCCTCGAAGCCCACCTTCTCTCTGA	CAGCCCACCTCCTCCCGCAGCGCACCTCCTCCCTGAAGCCCCCTTCTTCCTGAAGCCCACCTCTTCCCTGAAGCCCACCTTCTCCCTGAAGCCCACCTTCTCCCGCAGCCCACCTTCTCTCTGAAACCCACCTCTTTCCGCAGCCCACCTTCTCCTCGAAGCCCACCTTCTCTCTGAAGCCCACCTCCTCCCGCAGCGCACCTCCTCCCTGAAGCCCCCTTCTTCCTGAAGCCCACCTCTTCCCTGAAGCCCACCTTCTCCCTGAAGCCCACCTTCTCCCGCAGCCCACCTTCTCTCTGAAACCCACCTCTTTCCGCAGCCCACCTTCTCCTCGAAGCCCACCTTCTCTCTGA	.	PASS	END=8656465;HOMLEN=0;SVLEN=176;SVTYPE=DUP:TANDEM;NTLEN=0	GT:AD	0/0:50,4
chr19	13626576	.	AGGGAAGGGAAAGGAAGGGGAAAGGGAAGGGGGAAGGGAAAGGGGAAGGGGAAGGGAAGGGGGAAAGAAT	AGGGAAGGGAAAGGAAGGGGAAAGGGAAGGGGGAAGGGAAAGGGGAAGGGGAAGGGAAGGGGGAAAGAATGGGAAGGGAAAGGAAGGGGAAAGGGAAGGGGGAAGGGAAAGGGGAAGGGGAAGGGAAGGGGGAAAGAAT	.	PASS	END=13626645;HOMLEN=0;SVLEN=69;SVTYPE=DUP:TANDEM;NTLEN=0	GT:AD	0/0:32,2
chr19	15702087	.	TCCTGCTTAATGGGCAAACCTGGAGAGGTGTGGCCTGAAAGCTGCAGATACTGGCTCAGCATTGGACTTTTGTGTCC	TCCTGCTTAATGGGCAAACCTGGAGAGGTGTGGCCTGAAAGCTGCAGATACTGGCTCAGCATTGGACTTTTGTGTCCCCTGCTTAATGGGCAAACCTGGAGAGGTGTGGCCTGAAAGCTGCAGATACTGGCTCAGCATTGGACTTTTGTGTCC	.	PASS	END=15702163;HOMLEN=0;SVLEN=75;SVTYPE=DUP:TANDEM;NTLEN=0	GT:AD	0/0:55,7
chr19	17576913	.	GCGCGGTGAAGCTGGGGCCTGGGGTGTGGCCAGGGCTGAGAGGCAGGACTGGGGGCGGG	GCGCGGTGAAGCTGGGGCCTGGGGTGTGGCCAGGGCTGAGAGGCAGGACTGGGGGCGGGCGCGGTGAAGCTGGGGCCTGGGGTGTGGCCAGGGCTGAGAGGCAGGACTGGGGGCGGG	.	PASS	END=17576971;HOMLEN=0;SVLEN=54;SVTYPE=DUP:TANDEM;NTLEN=0	GT:AD	0/0:55,3
chr19	17722271	.	GTGAAACCCTGTCCCTACTGAAAATGCAAAAATGAGCTGGACCTGGTGGTGCACACCTGTAGTCCCAGCTACTCAGGAGCCCGAGGAGGGAGGATCGCTTTTACCCAGGAGGCAGAGGCTGCAGTGAGCTAAGATTGTGCCACTGCACTTCAGCCTGGGCAACAGAGC	GTGAAACCCTGTCCCTACTGAAAATGCAAAAATGAGCTGGACCTGGTGGTGCACACCTGTAGTCCCAGCTACTCAGGAGCCCGAGGAGGGAGGATCGCTTTTACCCAGGAGGCAGAGGCTGCAGTGAGCTAAGATTGTGCCACTGCACTTCAGCCTGGGCAACAGAGCTGAAACCCTGTCCCTACTGAAAATGCAAAAATGAGCTGGACCTGGTGGTGCACACCTGTAGTCCCAGCTACTCAGGAGCCCGAGGAGGGAGGATCGCTTTTACCCAGGAGGCAGAGGCTGCAGTGAGCTAAGATTGTGCCACTGCACTTCAGCCTGGGCAACAGAGC	.	PASS	END=17722438;HOMLEN=0;SVLEN=166;SVTYPE=DUP:TANDEM;NTLEN=0	GT:AD	0/1:43,11
chr19	20823816	.	AATATATATTTTTATATAATATATAATATATTATATATGTTTTTATATAATATATAATATATTATATATA	AATATATATTTTTATATAATATATAATATATTATATATGTTTTTATATAATATATAATATATTATATATAATATATATTTTTATATAATATATAATATATTATATATGTTTTTATATAATATATAATATATTATATATA	.	PASS	END=20823885;HOMLEN=0;SVLEN=62;SVTYPE=DUP:TANDEM;NTLEN=0	GT:AD	0/0:31,3
chr19	23753136	.	TGCCTGTAATCCCAGCACTTTGGGAGGCTGAGGCAGGTGGATCATCTGAGGTCAAAAGTTCAAGACCAGCCTGGCCAACATACTGAAACCCCATCTATACTAAAAATACAAAAATTAGCCAGGCATGGTGGCATGTGCCTATAGTCCCAGCTACTTGGGAGGCTGAGGCAGGATAATTGCTTGAACCCGGGAGGCAGAGGTTGCAGTGAGCTGAGATCGCACCAGTGCACTCCAGCCTGGGCAACAGAGCAAGACTCTGTCTCAAAAAAAAATCTTATTTACAATAGCATTAAAATAAATTTCTGAGAAGAAATTTAATCAAAGAGGTAGAAAATCTTTACAATGAAAGATATATCAATGAGAGAAATTAGAAAAGACACAAATAAATTTAAAAATATT…	TGCCTGTAATCCCAGCACTTTGGGAGGCTGAGGCAGGTGGATCATCTGAGGTCAAAAGTTCAAGACCAGCCTGGCCAACATACTGAAACCCCATCTATACTAAAAATACAAAAATTAGCCAGGCATGGTGGCATGTGCCTATAGTCCCAGCTACTTGGGAGGCTGAGGCAGGATAATTGCTTGAACCCGGGAGGCAGAGGTTGCAGTGAGCTGAGATCGCACCAGTGCACTCCAGCCTGGGCAACAGAGCAAGACTCTGTCTCAAAAAAAAATCTTATTTACAATAGCATTAAAATAAATTTCTGAGAAGAAATTTAATCAAAGAGGTAGAAAATCTTTACAATGAAAGATATATCAATGAGAGAAATTAGAAAAGACACAAATAAATTTAAAAATATT…	.	PASS	END=23753601;HOMLEN=0;SVLEN=464;SVTYPE=DUP:TANDEM;NTLEN=0	GT:AD	0/1:46,27
chr19	30116429	.	AGACACACAGACACACAGACACACACACAGACACACACAGACACACAGGCACACACACGCACAGACACACAGACACACACACAGACACACATATAGACACACACAC	AGACACACAGACACACAGACACACACACAGACACACACAGACACACAGGCACACACACGCACAGACACACAGACACACACACAGACACACATATAGACACACACACGACACACAGACACACAGACACACACACAGACACACACAGACACACAGGCACACACACGCACAGACACACAGACACACACACAGACACACATATAGACACACACAC	.	PASS	END=30116534;HOMLEN=0;SVLEN=98;SVTYPE=DUP:TANDEM;NTLEN=0	GT:AD	0/0:45,5
chr19	32596090	.	AGAGGCTGCAGTGAGCCGAGATGGTGCCACTGCACTCCAGCCTGGGTGACAGAGCGAGACTCCATCATCTCAAGAAAATGTTTTCAAAATTATATTGCACTACCCCAACATATTAGGTGGTGTCAAATGTGTGTATTTGTATCTTGAGAATACCTGTGCTGATAAACTGTATAGGATGTATTAATTAGGATGGTATAGAACCACAGCAGCTTCAGTCTATAAGGTGGTTTTGTTTAAAAGTAGGGAAGGCTGGGCATGGTGGCTCACACCTGTAATCCCAGCACTTTGGGAGGCCGAGGCGGGCGGATCACGAGGTCAGGAGATTGAGACCATCCTGGCTAACACGGTGAAAAACCCTGTCTCTACTAAAAATACAAAAACAAAAAAACAAAAACAAAA…	AGAGGCTGCAGTGAGCCGAGATGGTGCCACTGCACTCCAGCCTGGGTGACAGAGCGAGACTCCATCATCTCAAGAAAATGTTTTCAAAATTATATTGCACTACCCCAACATATTAGGTGGTGTCAAATGTGTGTATTTGTATCTTGAGAATACCTGTGCTGATAAACTGTATAGGATGTATTAATTAGGATGGTATAGAACCACAGCAGCTTCAGTCTATAAGGTGGTTTTGTTTAAAAGTAGGGAAGGCTGGGCATGGTGGCTCACACCTGTAATCCCAGCACTTTGGGAGGCCGAGGCGGGCGGATCACGAGGTCAGGAGATTGAGACCATCCTGGCTAACACGGTGAAAAACCCTGTCTCTACTAAAAATACAAAAACAAAAAAACAAAAACAAAA…	.	PASS	END=32596576;HOMLEN=0;SVLEN=486;SVTYPE=DUP:TANDEM;NTLEN=0	GT:AD	0/0:52,5
chr19	35116756	.	ATGCTGGGTGGACTCGGGGTGTCCAGACATTGAGGGATCTGGGTGGATAAGGAGT	ATGCTGGGTGGACTCGGGGTGTCCAGACATTGAGGGATCTGGGTGGATAAGGAGTTGCTGGGTGGACTCGGGGTGTCCAGACATTGAGGGATCTGGGTGGATAAGGAGT	.	PASS	END=35116810;HOMLEN=0;SVLEN=53;SVTYPE=DUP:TANDEM;NTLEN=0	GT:AD	0/0:50,7
chr19	40919953	.	TATGATCTTTGTTGGACCCTTATCAGTGGTTCTGCTTTTGCCTTTTGTCCTGT	TATGATCTTTGTTGGACCCTTATCAGTGGTTCTGCTTTTGCCTTTTGTCCTGTATGATCTTTGTTGGACCCTTATCAGTGGTTCTGCTTTTGCCTTTTGTCCTGT	.	PASS	END=40920005;HOMLEN=0;SVLEN=50;SVTYPE=DUP:TANDEM;NTLEN=0	GT:AD	0/0:32,4
chr19	41180367	.	GCCGGGAGGGAGGTGGGGGGGTCAGCCCCCCGCCCGGCCAGCCGCCCCGTCCGGGAGGGAGGTGGGGGGGTCAGCCCCCCGTCCGGGAGGGAGGTGGGGGCGGTCAGCCCCCCGCCCGGCCAGCCGCCCCAT	GCCGGGAGGGAGGTGGGGGGGTCAGCCCCCCGCCCGGCCAGCCGCCCCGTCCGGGAGGGAGGTGGGGGGGTCAGCCCCCCGTCCGGGAGGGAGGTGGGGGCGGTCAGCCCCCCGCCCGGCCAGCCGCCCCATCCGGGAGGGAGGTGGGGGGGTCAGCCCCCCGCCCGGCCAGCCGCCCCGTCCGGGAGGGAGGTGGGGGGGTCAGCCCCCCGTCCGGGAGGGAGGTGGGGGCGGTCAGCCCCCCGCCCGGCCAGCCGCCCCAT	.	PASS	END=41180498;HOMLEN=0;SVLEN=131;SVTYPE=DUP:TANDEM;NTLEN=0	GT:AD	0/0:57,2
chr19	43679333	.	GTGGTGGCGCGTGCCTGTAGACCCAGCTACTTGGGAGGCTGAGGCAGGAGAATCGCTAGAACCCATCAGGCAGAGGCTGCAGTGAGCCGAGACTGTGCCACTGCACTCCGGCCTGGGTGACAGAGTGAGACTCCATCTCAAAAAAAAGAAGAAGGTGGCCCTGTGACGACAGAGAGACACAGGAATAATGCCATGTAAAGACAAAGGAAGAGAGTGGAGCTAGGCAGCTGCAAGCCAAGGACCGCCAAAGATTGCCAGAAAGCCACTGCTGCTGGGAAGAGCCAGGTAGGAGTCCTCTATGGGTTTATGGCCCTGATGACACCTTGATCTTGGACTTCTGGACTCTGGACTGTAAGACAATACATTTGTCGTTCTGACCCACCCAGTCTGTAGTACTTT…	GTGGTGGCGCGTGCCTGTAGACCCAGCTACTTGGGAGGCTGAGGCAGGAGAATCGCTAGAACCCATCAGGCAGAGGCTGCAGTGAGCCGAGACTGTGCCACTGCACTCCGGCCTGGGTGACAGAGTGAGACTCCATCTCAAAAAAAAGAAGAAGGTGGCCCTGTGACGACAGAGAGACACAGGAATAATGCCATGTAAAGACAAAGGAAGAGAGTGGAGCTAGGCAGCTGCAAGCCAAGGACCGCCAAAGATTGCCAGAAAGCCACTGCTGCTGGGAAGAGCCAGGTAGGAGTCCTCTATGGGTTTATGGCCCTGATGACACCTTGATCTTGGACTTCTGGACTCTGGACTGTAAGACAATACATTTGTCGTTCTGACCCACCCAGTCTGTAGTACTTT…	.	PASS	END=43679921;HOMLEN=0;SVLEN=588;SVTYPE=DUP:TANDEM;NTLEN=0	GT:AD	0/0:71,9
chr19	46879519	.	AGAGGTTGCAGTGAGCCAAGATCGCGCCACTGCACTCCAGCCAGGACAACAGAGTGAGACTCCATCTCAAAATAAATAAATAAATAA	AGAGGTTGCAGTGAGCCAAGATCGCGCCACTGCACTCCAGCCAGGACAACAGAGTGAGACTCCATCTCAAAATAAATAAATAAATAAGAGGTTGCAGTGAGCCAAGATCGCGCCACTGCACTCCAGCCAGGACAACAGAGTGAGACTCCATCTCAAAATAAATAAATAAATAA	.	PASS	END=46879605;HOMLEN=0;SVLEN=85;SVTYPE=DUP:TANDEM;NTLEN=0	GT:AD	0/0:43,9
chr19	49218154	.	TATATATGTATATATACACATATATTCGTATATATGTGTATATACACATATATTCGTATATATGTGTATATACATATATATTTGTATATGTG	TATATATGTATATATACACATATATTCGTATATATGTGTATATACACATATATTCGTATATATGTGTATATACATATATATTTGTATATGTGATATATGTATATATACACATATATTCGTATATATGTGTATATACACATATATTCGTATATATGTGTATATACATATATATTTGTATATGTG	.	PASS	END=49218245;HOMLEN=0;SVLEN=84;SVTYPE=DUP:TANDEM;NTLEN=0	GT:AD	0/0:61,6
chr19	49461051	.	AGGTCTGAGGGAGGAGGAGCTGGAGTCTGGACTCCTGAGTCTGAGGGAGGAGGAGCTGGAGTCTGGACTCCTGAGTCTGAGGGAGGAGGGGCTGGAGTCTGGACTCCTGGGTCTGAGGGAGGAGGGGCTGGGGTCTGGATTCCTGGGTCTGAGGGAGGAGGGGCTGGGGTCTGGACTCCTGGGTGTGAGGGAGGAGGGGCTGGGGTCTGGACTCCTGGGTCTGAGGGAGGAGGGGCTGGGACCTGGACTCCTGGGTCTGAGGGAGGAGGGGCTGGGACCTGGACTCCTGGGTCTGAGGGAGGAGGGGCTGGAGTCTGGACTCCTGGGTCTGAGGGAGGAGGGGCTGGAGTCTGGACTCCTGGGTCTGAGGGAGGAGGGGCTGGGCCTGGACTCCGGGGT…	AGGTCTGAGGGAGGAGGAGCTGGAGTCTGGACTCCTGAGTCTGAGGGAGGAGGAGCTGGAGTCTGGACTCCTGAGTCTGAGGGAGGAGGGGCTGGAGTCTGGACTCCTGGGTCTGAGGGAGGAGGGGCTGGGGTCTGGATTCCTGGGTCTGAGGGAGGAGGGGCTGGGGTCTGGACTCCTGGGTGTGAGGGAGGAGGGGCTGGGGTCTGGACTCCTGGGTCTGAGGGAGGAGGGGCTGGGACCTGGACTCCTGGGTCTGAGGGAGGAGGGGCTGGGACCTGGACTCCTGGGTCTGAGGGAGGAGGGGCTGGAGTCTGGACTCCTGGGTCTGAGGGAGGAGGGGCTGGAGTCTGGACTCCTGGGTCTGAGGGAGGAGGGGCTGGGCCTGGACTCCGGGGT…	.	PASS	END=49461592;HOMLEN=0;SVLEN=540;SVTYPE=DUP:TANDEM;NTLEN=0	GT:AD	0/0:52,2
chr19	53880583	.	ACATTCATAGAGCCAGAGACACAGAGAGATTCAGAGTCAGAGAAACATAGAGATTCATAGAGCCAGAGACACAGAGAGATTCAGAGTCAGAGAGACATAGAG	ACATTCATAGAGCCAGAGACACAGAGAGATTCAGAGTCAGAGAAACATAGAGATTCATAGAGCCAGAGACACAGAGAGATTCAGAGTCAGAGAGACATAGAGCATTCATAGAGCCAGAGACACAGAGAGATTCAGAGTCAGAGAAACATAGAGATTCATAGAGCCAGAGACACAGAGAGATTCAGAGTCAGAGAGACATAGAG	.	PASS	END=53880684;HOMLEN=0;SVLEN=100;SVTYPE=DUP:TANDEM;NTLEN=0	GT:AD	0/0:68,9
chr19	55186562	.	AGCCAGGCAGAGAGACCCAGAGAGGCACAGAGACAAGACCACAGGCAGAGAGACCCAGAGAGGCACAGAGACAAGACCAA	AGCCAGGCAGAGAGACCCAGAGAGGCACAGAGACAAGACCACAGGCAGAGAGACCCAGAGAGGCACAGAGACAAGACCAAGCCAGGCAGAGAGACCCAGAGAGGCACAGAGACAAGACCACAGGCAGAGAGACCCAGAGAGGCACAGAGACAAGACCAA	.	PASS	END=55186641;HOMLEN=0;SVLEN=76;SVTYPE=DUP:TANDEM;NTLEN=0	GT:AD	0/1:41,11
chr19	56106734	.	CCGGCATCCAGCACCTCATTCCAGGCCGGGGTCTGCAGACCAGCACGTGGGAACGGC	CCGGCATCCAGCACCTCATTCCAGGCCGGGGTCTGCAGACCAGCACGTGGGAACGGCCGGCATCCAGCACCTCATTCCAGGCCGGGGTCTGCAGACCAGCACGTGGGAACGGC	.	PASS	END=56106790;HOMLEN=0;SVLEN=55;SVTYPE=DUP:TANDEM;NTLEN=0	GT:AD	0/0:62,13
chr19	56942902	.	TTCCCTACTCACACGGCGCGAGCGCTGCCCCCCCTACTCAGACGGCGCGAGCGCTGCCCCCC	TTCCCTACTCACACGGCGCGAGCGCTGCCCCCCCTACTCAGACGGCGCGAGCGCTGCCCCCCTCCCTACTCACACGGCGCGAGCGCTGCCCCCCCTACTCAGACGGCGCGAGCGCTGCCCCCC	.	PASS	END=56942963;HOMLEN=0;SVLEN=58;SVTYPE=DUP:TANDEM;NTLEN=0	GT:AD	0/0:162,2
chr20	2236337	.	AAGGTGAAAACATCTGGTGGGTTAATTCTATGGAATATAGTTGTTGATAAATTGCACGAACTTAGCTCCATTCTCTCTTCCAGCTGATTTGCCTAGAGCCTGGGAGTGTCACTGACGTGCC	AAGGTGAAAACATCTGGTGGGTTAATTCTATGGAATATAGTTGTTGATAAATTGCACGAACTTAGCTCCATTCTCTCTTCCAGCTGATTTGCCTAGAGCCTGGGAGTGTCACTGACGTGCCAGGTGAAAACATCTGGTGGGTTAATTCTATGGAATATAGTTGTTGATAAATTGCACGAACTTAGCTCCATTCTCTCTTCCAGCTGATTTGCCTAGAGCCTGGGAGTGTCACTGACGTGCC	.	PASS	END=2236457;HOMLEN=0;SVLEN=120;SVTYPE=DUP:TANDEM;NTLEN=0	GT:AD	0/1:160,80
chr20	3067777	.	GCGCCCAGCCAACCACGCTCCAGCCTGGGCCACGGAGCGTGACTCAGTCTCAAAACAAAAACAAAAACAGGCGTGGCCCACTGT	GCGCCCAGCCAACCACGCTCCAGCCTGGGCCACGGAGCGTGACTCAGTCTCAAAACAAAAACAAAAACAGGCGTGGCCCACTGTCGCCCAGCCAACCACGCTCCAGCCTGGGCCACGGAGCGTGACTCAGTCTCAAAACAAAAACAAAAACAGGCGTGGCCCACTGT	.	PASS	END=3067860;HOMLEN=0;SVLEN=82;SVTYPE=DUP:TANDEM;NTLEN=0	GT:AD	0/1:33,13
chr20	10323921	.	CCCTGGCTGCAGTGTGGGGTAGGGCAGGAGAGGGCAAACCCTCCAGTGTGGAGAGGGCAGGACATTCGATCTTAAACTGGGACTTGTCTTTAGAAGACCACGAATAAAATACAGGTGTATGACCCCGGAGGGAGAGTGTCAAGGA	CCCTGGCTGCAGTGTGGGGTAGGGCAGGAGAGGGCAAACCCTCCAGTGTGGAGAGGGCAGGACATTCGATCTTAAACTGGGACTTGTCTTTAGAAGACCACGAATAAAATACAGGTGTATGACCCCGGAGGGAGAGTGTCAAGGACCTGGCTGCAGTGTGGGGTAGGGCAGGAGAGGGCAAACCCTCCAGTGTGGAGAGGGCAGGACATTCGATCTTAAACTGGGACTTGTCTTTAGAAGACCACGAATAAAATACAGGTGTATGACCCCGGAGGGAGAGTGTCAAGGA	.	PASS	END=10324065;HOMLEN=0;SVLEN=144;SVTYPE=DUP:TANDEM;NTLEN=0	GT:AD	0/1:30,10
chr20	12473051	.	ACTTATTTTTTATTCAACAATTTATTTATATCAATATGGACTCCTCTATGTGATACTGTAAGCAGATCTTATACTTTTGGTTATA	ACTTATTTTTTATTCAACAATTTATTTATATCAATATGGACTCCTCTATGTGATACTGTAAGCAGATCTTATACTTTTGGTTATACTTATTTTTTATTCAACAATTTATTTATATCAATATGGACTCCTCTATGTGATACTGTAAGCAGATCTTATACTTTTGGTTATA	.	PASS	END=12473135;HOMLEN=0;SVLEN=80;SVTYPE=DUP:TANDEM;NTLEN=0	GT:AD	0/1:28,15
chr20	15578584	.	GTACAGTATAACAACAAGAAAATGAATCTAAGCCATGAGAAGTCACAATGGAAGT	GTACAGTATAACAACAAGAAAATGAATCTAAGCCATGAGAAGTCACAATGGAAGTTACAGTATAACAACAAGAAAATGAATCTAAGCCATGAGAAGTCACAATGGAAGT	.	PASS	END=15578638;HOMLEN=0;SVLEN=54;SVTYPE=DUP:TANDEM;NTLEN=0	GT:AD	0/1:32,21
chr20	21721571	.	TTATATATGTATTACATATATGTATTACATATATAACATATATGTATTACATATATGTATTACATATATAACATATATGTATTACATATATGTAATACACATATAATATATA	TTATATATGTATTACATATATGTATTACATATATAACATATATGTATTACATATATGTATTACATATATAACATATATGTATTACATATATGTAATACACATATAATATATATATATATGTATTACATATATGTATTACATATATAACATATATGTATTACATATATGTATTACATATATAACATATATGTATTACATATATGTAATACACATATAATATATA	.	PASS	END=21721682;HOMLEN=0;SVLEN=105;SVTYPE=DUP:TANDEM;NTLEN=0	GT:AD	0/0:39,4
chr20	26365417	.	AACCGGGTTGAACATTTCTTTTGAGAGAGGAGTTTTGAAACACTCTTTTTGTGGAATCTTCAAGTGGATATTTGGCTAGCTTTGAGGATTTCGTTGGAAACGGGAATACATTTAAAAAGCAGACAGCAGCATTCTGAGCAACATCTTTGTGATATTTTCATTCAAGTCACAGAGTTGAAAATTCCCTTTCATAGAGCAGGTTTGAAACACTACTTTTGTAGTATCCGCAAGTGGACATTTGGAGCGCTTTCAGGCCTATGTTGAAAAAGGAAATATTTTCCCATAAAAACTAGACAGAAGCATTCTCAGAAACTTGTTTATGATGCATCTACTCAACTA	AACCGGGTTGAACATTTCTTTTGAGAGAGGAGTTTTGAAACACTCTTTTTGTGGAATCTTCAAGTGGATATTTGGCTAGCTTTGAGGATTTCGTTGGAAACGGGAATACATTTAAAAAGCAGACAGCAGCATTCTGAGCAACATCTTTGTGATATTTTCATTCAAGTCACAGAGTTGAAAATTCCCTTTCATAGAGCAGGTTTGAAACACTACTTTTGTAGTATCCGCAAGTGGACATTTGGAGCGCTTTCAGGCCTATGTTGAAAAAGGAAATATTTTCCCATAAAAACTAGACAGAAGCATTCTCAGAAACTTGTTTATGATGCATCTACTCAACTAACCGGGTTGAACATTTCTTTTGAGAGAGGAGTTTTGAAACACTCTTTTTGTGGAATCTTC…	.	PASS	END=26365755;HOMLEN=0;SVLEN=338;SVTYPE=DUP:TANDEM;NTLEN=0	GT:AD	0/0:94,15
chr20	31063275	.	GAATGGAATGGAATGGAATGGAATGGAATCAACCAGAGTGGAATTGACTGTAATGGACCGGAATGG	GAATGGAATGGAATGGAATGGAATGGAATCAACCAGAGTGGAATTGACTGTAATGGACCGGAATGGAATGGAATGGAATGGAATGGAATGGAATCAACCAGAGTGGAATTGACTGTAATGGACCGGAATGG	.	PASS	END=31063340;HOMLEN=0;SVLEN=65;SVTYPE=DUP:TANDEM;NTLEN=0	GT:AD	0/0:957,6
chr20	31064112	.	GTGGAATGGAATTGAATGGAATGGAATGGAATGGAATTAACCCGAGTGAAA	GTGGAATGGAATTGAATGGAATGGAATGGAATGGAATTAACCCGAGTGAAATGGAATGGAATTGAATGGAATGGAATGGAATGGAATTAACCCGAGTGAAA	.	PASS	END=31064162;HOMLEN=0;SVLEN=50;SVTYPE=DUP:TANDEM;NTLEN=0	GT:AD	0/0:1400,2
chr20	31068769	.	GGAATGGAATGGAATGGATTGGAATGGAATGGAATTGAATGGAATAAACTGAAGTGGAATGGTATAG	GGAATGGAATGGAATGGATTGGAATGGAATGGAATTGAATGGAATAAACTGAAGTGGAATGGTATAGGAATGGAATGGAATGGATTGGAATGGAATGGAATTGAATGGAATAAACTGAAGTGGAATGGTATAG	.	PASS	END=31068835;HOMLEN=0;SVLEN=65;SVTYPE=DUP:TANDEM;NTLEN=0	GT:AD	0/0:1092,8
chr20	31069109	.	GGAATGGGATGGAATGGCATCAAACCGAGTGGAGTGGAATGGAATTGAATGTAATGGAATGGAATAAACTGCAAATGAAAGGAATGGAATGGAAAGGAATGGAAACAACCAGAGTGGAATGGAATTGAATGGAATGGAATGGAATGGAATCAACCCGAGTTGAATTGAAAGGAATGGAATGGAATGGAATGGAATGGAATGGAATGGAATGGAATGGAATGGATTGGAAGGGAATGGAATGGAATCAACGCGAGTGGAATGGAATGGAATGAGTTGAATGGAATTAACCCGAGTGAAATGGAATAGAAAGGAATGGAATGGAATTTAATGGAATTGAATGGAATGGAATGGAATCAACCTGAGTGGAATGGAATGGAATTGAATGGAATGGAATGGAAT…	GGAATGGGATGGAATGGCATCAAACCGAGTGGAGTGGAATGGAATTGAATGTAATGGAATGGAATAAACTGCAAATGAAAGGAATGGAATGGAAAGGAATGGAAACAACCAGAGTGGAATGGAATTGAATGGAATGGAATGGAATGGAATCAACCCGAGTTGAATTGAAAGGAATGGAATGGAATGGAATGGAATGGAATGGAATGGAATGGAATGGAATGGATTGGAAGGGAATGGAATGGAATCAACGCGAGTGGAATGGAATGGAATGAGTTGAATGGAATTAACCCGAGTGAAATGGAATAGAAAGGAATGGAATGGAATTTAATGGAATTGAATGGAATGGAATGGAATCAACCTGAGTGGAATGGAATGGAATTGAATGGAATGGAATGGAAT…	.	PASS	END=31069548;HOMLEN=0;SVLEN=439;SVTYPE=DUP:TANDEM;NTLEN=0	GT:AD	0/0:992,3
chr20	31074195	.	AAATGGAATGGAATGGAATGGGATGGAATAGAATGGAATGGAGTGGATTGGAATCAA	AAATGGAATGGAATGGAATGGGATGGAATAGAATGGAATGGAGTGGATTGGAATCAAAATGGAATGGAATGGAATGGGATGGAATAGAATGGAATGGAGTGGATTGGAATCAA	.	PASS	END=31074251;HOMLEN=0;SVLEN=55;SVTYPE=DUP:TANDEM;NTLEN=0	GT:AD	0/0:1245,3
chr20	35041058	.	CAGGAAGAAAGGCCTCAACCAGGAACCAATCCTGACAGCACCTTGATCTTGGACTTCTAGCCTCCAGAACTGTGAGAAAAATAAATGTCTGTTAGTT	CAGGAAGAAAGGCCTCAACCAGGAACCAATCCTGACAGCACCTTGATCTTGGACTTCTAGCCTCCAGAACTGTGAGAAAAATAAATGTCTGTTAGTTAGGAAGAAAGGCCTCAACCAGGAACCAATCCTGACAGCACCTTGATCTTGGACTTCTAGCCTCCAGAACTGTGAGAAAAATAAATGTCTGTTAGTT	.	PASS	END=35041154;HOMLEN=0;SVLEN=96;SVTYPE=DUP:TANDEM;NTLEN=0	GT:AD	0/1:53,20
chr20	35564372	.	AAAAATATAAAAATTAGCTGGACATGGGGGCCCACGCCTGTAATCCCAGCTACTGGGGAGGCTGAGGCAGGAGAATCGCTTGAACCCAGGAGGTGGAGGTTGCAGTCAGCCGAGATCGTGCCACTGCACTCCAACCTGGGAGACAGAGCG	AAAAATATAAAAATTAGCTGGACATGGGGGCCCACGCCTGTAATCCCAGCTACTGGGGAGGCTGAGGCAGGAGAATCGCTTGAACCCAGGAGGTGGAGGTTGCAGTCAGCCGAGATCGTGCCACTGCACTCCAACCTGGGAGACAGAGCGAAAATATAAAAATTAGCTGGACATGGGGGCCCACGCCTGTAATCCCAGCTACTGGGGAGGCTGAGGCAGGAGAATCGCTTGAACCCAGGAGGTGGAGGTTGCAGTCAGCCGAGATCGTGCCACTGCACTCCAACCTGGGAGACAGAGCG	.	PASS	END=35564521;HOMLEN=0;SVLEN=149;SVTYPE=DUP:TANDEM;NTLEN=0	GT:AD	0/0:49,12
chr20	38314069	.	TGATGATGATGATGGTGATGGGATGATGATGGTGGTGATGGTAATGGTGGGGAAG	TGATGATGATGATGGTGATGGGATGATGATGGTGGTGATGGTAATGGTGGGGAAGGATGATGATGATGGTGATGGGATGATGATGGTGGTGATGGTAATGGTGGGGAAG	.	PASS	END=38314123;HOMLEN=0;SVLEN=53;SVTYPE=DUP:TANDEM;NTLEN=0	GT:AD	0/0:43,4
chr20	39326085	.	AGAGAGAATTAGTTAAGGGGCATGTGGCTATCTGGGTTTCCTGTAATTTGAAATCTATG	AGAGAGAATTAGTTAAGGGGCATGTGGCTATCTGGGTTTCCTGTAATTTGAAATCTATGGAGAGAATTAGTTAAGGGGCATGTGGCTATCTGGGTTTCCTGTAATTTGAAATCTATG	.	PASS	END=39326143;HOMLEN=0;SVLEN=58;SVTYPE=DUP:TANDEM;NTLEN=0	GT:AD	0/0:46,9
chr20	43696486	.	ACTGGGATTACAGGCGTGAGCCACCACACCAGGCTTAAAATTAGACGATGTCTTACTCTTTTACAACTTTCTTTTTCTATTTAACATATCGTTCCATGTTGTTATGTGTATTCAGATCTCCAACATTCCTGAATTTGCCGTATCTTATTTAACCATTATATTGTCAAACATCTGTTACTATTTCCATCAATGCTATAATGATCATCATTGTTCAGTTTCTTTGTACATTTGCTGAACTGTGTGGTTGATTTTTTTGTTTTTAGATGGGGTCTCACTCTGTTGCCAGGCTGGAGTGCAGTGGTGTGACCTTGGCTCACTGCAACCTCCGCCTCCCGGGTTGAAGTGATTCTCCTGCCTCAGCCTCCTGAGTAGCTGGGATTACAGGCATGCAGCACCATG…	ACTGGGATTACAGGCGTGAGCCACCACACCAGGCTTAAAATTAGACGATGTCTTACTCTTTTACAACTTTCTTTTTCTATTTAACATATCGTTCCATGTTGTTATGTGTATTCAGATCTCCAACATTCCTGAATTTGCCGTATCTTATTTAACCATTATATTGTCAAACATCTGTTACTATTTCCATCAATGCTATAATGATCATCATTGTTCAGTTTCTTTGTACATTTGCTGAACTGTGTGGTTGATTTTTTTGTTTTTAGATGGGGTCTCACTCTGTTGCCAGGCTGGAGTGCAGTGGTGTGACCTTGGCTCACTGCAACCTCCGCCTCCCGGGTTGAAGTGATTCTCCTGCCTCAGCCTCCTGAGTAGCTGGGATTACAGGCATGCAGCACCATG…	.	PASS	END=43696990;HOMLEN=0;SVLEN=504;SVTYPE=DUP:TANDEM;NTLEN=0	GT:AD	0/1:60,29
chr20	49325637	.	CTGTTGTGAGGATTAAATGAAGTCATGTATGGGACTTGCTTGGTTTAGCATCCAAAGCACAATGAACGGGGTTATTAGATGGA	CTGTTGTGAGGATTAAATGAAGTCATGTATGGGACTTGCTTGGTTTAGCATCCAAAGCACAATGAACGGGGTTATTAGATGGATGTTGTGAGGATTAAATGAAGTCATGTATGGGACTTGCTTGGTTTAGCATCCAAAGCACAATGAACGGGGTTATTAGATGGA	.	PASS	END=49325719;HOMLEN=0;SVLEN=82;SVTYPE=DUP:TANDEM;NTLEN=0	GT:AD	0/1:65,37
chr20	52530331	.	TTAATGATTTTATTTACCGCTTCTCACCCCTCCCTCCACACACTTTCTTTCTCTGTAAAAC	TTAATGATTTTATTTACCGCTTCTCACCCCTCCCTCCACACACTTTCTTTCTCTGTAAAACTAATGATTTTATTTACCGCTTCTCACCCCTCCCTCCACACACTTTCTTTCTCTGTAAAAC	.	PASS	END=52530391;HOMLEN=0;SVLEN=60;SVTYPE=DUP:TANDEM;NTLEN=0	GT:AD	0/0:19,4
chr20	56388093	.	CGACAAGACCAACCTCCATGTGGGTTTATAAATGTGAATGAGATTACAGATTATTCAATTTACC	CGACAAGACCAACCTCCATGTGGGTTTATAAATGTGAATGAGATTACAGATTATTCAATTTACCGACAAGACCAACCTCCATGTGGGTTTATAAATGTGAATGAGATTACAGATTATTCAATTTACC	.	PASS	END=56388156;HOMLEN=0;SVLEN=61;SVTYPE=DUP:TANDEM;NTLEN=0	GT:AD	0/1:60,33
chr20	57417370	.	TGGAGGGTGAATGGGAGGATAGATGGATATATGCATGGAGAAATGGTTGGGGAATGGATGGAGGGAGG	TGGAGGGTGAATGGGAGGATAGATGGATATATGCATGGAGAAATGGTTGGGGAATGGATGGAGGGAGGGGAGGGTGAATGGGAGGATAGATGGATATATGCATGGAGAAATGGTTGGGGAATGGATGGAGGGAGG	.	PASS	END=57417437;HOMLEN=0;SVLEN=66;SVTYPE=DUP:TANDEM;NTLEN=0	GT:AD	0/0:44,3
chr20	57886296	.	CACACATTGTCTGTATATATATATACACATTGTCTGTATATATATATACTATGTG	CACACATTGTCTGTATATATATATACACATTGTCTGTATATATATATACTATGTGACACATTGTCTGTATATATATATACACATTGTCTGTATATATATATACTATGTG	.	PASS	END=57886350;HOMLEN=0;SVLEN=54;SVTYPE=DUP:TANDEM;NTLEN=0	GT:AD	0/0:34,2
chr20	58205473	.	ACACCTCCCACGTCCCCGCACCCCACGTCCCCACGTCTGCGCCCGCACCTGAAGACGCCTCCCACGTCCCCGCACCCCAAGTCCCCACGTCTGCGCCCACACCTGAAGACGCCTCCCACGTCCCGTCTGCGTCCGCACCTGAAGACG	ACACCTCCCACGTCCCCGCACCCCACGTCCCCACGTCTGCGCCCGCACCTGAAGACGCCTCCCACGTCCCCGCACCCCAAGTCCCCACGTCTGCGCCCACACCTGAAGACGCCTCCCACGTCCCGTCTGCGTCCGCACCTGAAGACGCACCTCCCACGTCCCCGCACCCCACGTCCCCACGTCTGCGCCCGCACCTGAAGACGCCTCCCACGTCCCCGCACCCCAAGTCCCCACGTCTGCGCCCACACCTGAAGACGCCTCCCACGTCCCGTCTGCGTCCGCACCTGAAGACG	.	PASS	END=58205619;HOMLEN=0;SVLEN=144;SVTYPE=DUP:TANDEM;NTLEN=0	GT:AD	0/0:26,2
chr20	60439008	.	TTAATCCAAATTATTGCAAGTATCATTCGTTCATTCCTTTTTTTATTTCGAGTAGTATCCCCACAGCAGGAATGTGC	TTAATCCAAATTATTGCAAGTATCATTCGTTCATTCCTTTTTTTATTTCGAGTAGTATCCCCACAGCAGGAATGTGCTAATCCAAATTATTGCAAGTATCATTCGTTCATTCCTTTTTTTATTTCGAGTAGTATCCCCACAGCAGGAATGTGC	.	PASS	END=60439084;HOMLEN=0;SVLEN=76;SVTYPE=DUP:TANDEM;NTLEN=0	GT:AD	0/0:36,6
chr20	62383636	.	GCCATCATCAAGACAGCATATACCTCCCATCACTCCCCGCGTTTCCTGTGTGTGTCTGTAA	GCCATCATCAAGACAGCATATACCTCCCATCACTCCCCGCGTTTCCTGTGTGTGTCTGTAACCATCATCAAGACAGCATATACCTCCCATCACTCCCCGCGTTTCCTGTGTGTGTCTGTAA	.	PASS	END=62383696;HOMLEN=0;SVLEN=60;SVTYPE=DUP:TANDEM;NTLEN=0	GT:AD	0/0:34,3
chr20	62610075	.	ATGCTGTGGAGGCCGCCTGCTGCCCGCCCTGCTGTGGGGGCCGCCTGCTGTCCGCCC	ATGCTGTGGAGGCCGCCTGCTGCCCGCCCTGCTGTGGGGGCCGCCTGCTGTCCGCCCTGCTGTGGAGGCCGCCTGCTGCCCGCCCTGCTGTGGGGGCCGCCTGCTGTCCGCCC	.	PASS	END=62610131;HOMLEN=0;SVLEN=56;SVTYPE=DUP:TANDEM;NTLEN=0	GT:AD	0/0:61,7
chr20	62716516	.	CGCCTCCGTGAGTCTGTGTTGGTTGTGGTTCAAAGCTCGTGGGGCTGTAGACTGAGGGGTGGATTTCAGCGCGTGTTAGTCCT	CGCCTCCGTGAGTCTGTGTTGGTTGTGGTTCAAAGCTCGTGGGGCTGTAGACTGAGGGGTGGATTTCAGCGCGTGTTAGTCCTGCCTCCGTGAGTCTGTGTTGGTTGTGGTTCAAAGCTCGTGGGGCTGTAGACTGAGGGGTGGATTTCAGCGCGTGTTAGTCCT	.	PASS	END=62716598;HOMLEN=0;SVLEN=82;SVTYPE=DUP:TANDEM;NTLEN=0	GT:AD	0/0:52,12
chr20	62785926	.	GGACCCCTGTGCCCTGTGAGGGCCCCTGCACCCCTGGGCCTGGGTGGAGACCCACACACA	GGACCCCTGTGCCCTGTGAGGGCCCCTGCACCCCTGGGCCTGGGTGGAGACCCACACACAGACCCCTGTGCCCTGTGAGGGCCCCTGCACCCCTGGGCCTGGGTGGAGACCCACACACA	.	PASS	END=62785985;HOMLEN=0;SVLEN=57;SVTYPE=DUP:TANDEM;NTLEN=0	GT:AD	0/0:42,8
chr20	63059121	.	AAGCCTCCTCCAGATGGGAGGAGGTAGGAGGTGCCTCCTCCAGATGGGAGGAGGTAGGAGGT	AAGCCTCCTCCAGATGGGAGGAGGTAGGAGGTGCCTCCTCCAGATGGGAGGAGGTAGGAGGTAGCCTCCTCCAGATGGGAGGAGGTAGGAGGTGCCTCCTCCAGATGGGAGGAGGTAGGAGGT	.	PASS	END=63059182;HOMLEN=0;SVLEN=60;SVTYPE=DUP:TANDEM;NTLEN=0	GT:AD	0/0:41,8
chr20	63092257	.	CCCAGGTTCCCGGGGCTGCGTGGGAGACACAGAAGTGGGGGCACCTCTGCAGCACCCACATCCTGCCGACGCC	CCCAGGTTCCCGGGGCTGCGTGGGAGACACAGAAGTGGGGGCACCTCTGCAGCACCCACATCCTGCCGACGCCCCAGGTTCCCGGGGCTGCGTGGGAGACACAGAAGTGGGGGCACCTCTGCAGCACCCACATCCTGCCGACGCC	.	PASS	END=63092329;HOMLEN=0;SVLEN=71;SVTYPE=DUP:TANDEM;NTLEN=0	GT:AD	0/1:48,13
chr20	63560406	.	AGCACCAGACACTCACCACCTCAGCCACCTCCTCCAGAAAGCCCTCCCTGACTCACAG	AGCACCAGACACTCACCACCTCAGCCACCTCCTCCAGAAAGCCCTCCCTGACTCACAGGCACCAGACACTCACCACCTCAGCCACCTCCTCCAGAAAGCCCTCCCTGACTCACAG	.	PASS	END=63560463;HOMLEN=0;SVLEN=57;SVTYPE=DUP:TANDEM;NTLEN=0	GT:AD	0/0:61,8
chr20	64078177	.	CCCAATACCCCCGAGGCCTGGGCATGCAGAGGCCACTGCCCTGGCCCAAGTCTGGGGCAGGTGCAGCATCCCCTGGGACCTTGGCCCCTCACCACCGGCCCAGTT	CCCAATACCCCCGAGGCCTGGGCATGCAGAGGCCACTGCCCTGGCCCAAGTCTGGGGCAGGTGCAGCATCCCCTGGGACCTTGGCCCCTCACCACCGGCCCAGTTCCAATACCCCCGAGGCCTGGGCATGCAGAGGCCACTGCCCTGGCCCAAGTCTGGGGCAGGTGCAGCATCCCCTGGGACCTTGGCCCCTCACCACCGGCCCAGTT	.	PASS	END=64078281;HOMLEN=0;SVLEN=104;SVTYPE=DUP:TANDEM;NTLEN=0	GT:AD	0/0:55,6
chr20	64088600	.	TAGGATCTGTGCAGAGTGGCCAGGATCTGTGCAGAGTGGCCAGGATCTGTGCAGGGAGGCCAGGATCTGTGCAGAGTGGCC	TAGGATCTGTGCAGAGTGGCCAGGATCTGTGCAGAGTGGCCAGGATCTGTGCAGGGAGGCCAGGATCTGTGCAGAGTGGCCAGGATCTGTGCAGAGTGGCCAGGATCTGTGCAGAGTGGCCAGGATCTGTGCAGGGAGGCCAGGATCTGTGCAGAGTGGCC	.	PASS	END=64088680;HOMLEN=0;SVLEN=80;SVTYPE=DUP:TANDEM;NTLEN=0	GT:AD	0/0:322,5
chr21	6852957	.	GCAGAGGGCTTCGCTTCTCGGCCTGCAGAACTTTCCGCCTGTGAGTGTGGGTTAC	GCAGAGGGCTTCGCTTCTCGGCCTGCAGAACTTTCCGCCTGTGAGTGTGGGTTACCAGAGGGCTTCGCTTCTCGGCCTGCAGAACTTTCCGCCTGTGAGTGTGGGTTAC	.	PASS	END=6853011;HOMLEN=0;SVLEN=53;SVTYPE=DUP:TANDEM;NTLEN=0	GT:AD	0/1:37,15
chr21	7258369	.	GGAATGGAATGGAATGGAATGGAGGGGAATATAATGGAATGTAGTGCAATG	GGAATGGAATGGAATGGAATGGAGGGGAATATAATGGAATGTAGTGCAATGGAATGGAATGGAATGGAATGGAGGGGAATATAATGGAATGTAGTGCAATG	.	PASS	END=7258419;HOMLEN=0;SVLEN=50;SVTYPE=DUP:TANDEM;NTLEN=0	GT:AD	0/0:217,8
chr21	7926705	.	CCATTCCATTCGAATCCATTCCATTCCATTCCATTCCATTTCATTCCATTCGACTG	CCATTCCATTCGAATCCATTCCATTCCATTCCATTCCATTTCATTCCATTCGACTGCATTCCATTCGAATCCATTCCATTCCATTCCATTCCATTTCATTCCATTCGACTG	.	PASS	END=7926760;HOMLEN=0;SVLEN=55;SVTYPE=DUP:TANDEM;NTLEN=0	GT:AD	0/1:101,27
chr21	7928882	.	TTCTATTCCTTTTGATTCCATTCAGTTCCATTCCATTCAATTCCATTCCATTCAATTCCATTCCA	TTCTATTCCTTTTGATTCCATTCAGTTCCATTCCATTCAATTCCATTCCATTCAATTCCATTCCATCTATTCCTTTTGATTCCATTCAGTTCCATTCCATTCAATTCCATTCCATTCAATTCCATTCCA	.	PASS	END=7928946;HOMLEN=0;SVLEN=64;SVTYPE=DUP:TANDEM;NTLEN=0	GT:AD	0/0:149,5
chr21	9099412	.	ACATTCATGTTGGGGTCTGAATGTTTGCCCTTATCATAGGATTTCAGAACAGTGCTCCTGGGGTCTGAATGTTTGTTCTTCATATAGGATTTAAGAACACTCCTGCTTTGGTCTGAAAGTTTGTCCCTCACATAGGATTCCAGAACTCTCCTGCTGTGGTCTGAAAGTTTGTCCTTCACGTAGGATTCCAGAACACTGCTGCTGTGGTTTGAATGTTTGTCCCTCACATAAGATTCCAGAACACTGCTACGAGGGTCTGAATGTTTGTCCCTCACATAGGATTCCTGAGCATTGTTGCCGTGGTCTGAATGTTTGTACCTCACATAGGATTCCAGAACAGTGCTACGAGGGTCTGAATGTTTCTCCCTCACATAGGATTCCTGAGCATTGTTGCCGTGG…	ACATTCATGTTGGGGTCTGAATGTTTGCCCTTATCATAGGATTTCAGAACAGTGCTCCTGGGGTCTGAATGTTTGTTCTTCATATAGGATTTAAGAACACTCCTGCTTTGGTCTGAAAGTTTGTCCCTCACATAGGATTCCAGAACTCTCCTGCTGTGGTCTGAAAGTTTGTCCTTCACGTAGGATTCCAGAACACTGCTGCTGTGGTTTGAATGTTTGTCCCTCACATAAGATTCCAGAACACTGCTACGAGGGTCTGAATGTTTGTCCCTCACATAGGATTCCTGAGCATTGTTGCCGTGGTCTGAATGTTTGTACCTCACATAGGATTCCAGAACAGTGCTACGAGGGTCTGAATGTTTCTCCCTCACATAGGATTCCTGAGCATTGTTGCCGTGG…	.	PASS	END=9099893;HOMLEN=0;SVLEN=480;SVTYPE=DUP:TANDEM;NTLEN=0	GT:AD	0/0:22,2
chr21	10370354	.	TATCTATTATCCATCCATCTATCCATCTATCTATATATGCACTTATCTATTGAATCTGTAACCTATGTATCAATTATCTATCTACCTATCATCTATCCCTGTAGCCATCTATCCACCTATCTATCTAATGCATTATCTGTTGAATCTATAATCTATGTATCACTTATCTACCTATCATCTCTCCATCTAGCTAGCTAGCTGTCTATCCACCTACCATCTCTCTACTATCTATAGTCTACTATATATCCATC	TATCTATTATCCATCCATCTATCCATCTATCTATATATGCACTTATCTATTGAATCTGTAACCTATGTATCAATTATCTATCTACCTATCATCTATCCCTGTAGCCATCTATCCACCTATCTATCTAATGCATTATCTGTTGAATCTATAATCTATGTATCACTTATCTACCTATCATCTCTCCATCTAGCTAGCTAGCTGTCTATCCACCTACCATCTCTCTACTATCTATAGTCTACTATATATCCATCATCTATTATCCATCCATCTATCCATCTATCTATATATGCACTTATCTATTGAATCTGTAACCTATGTATCAATTATCTATCTACCTATCATCTATCCCTGTAGCCATCTATCCACCTATCTATCTAATGCATTATCTGTTGAATCTAT…	.	PASS	END=10370604;HOMLEN=0;SVLEN=250;SVTYPE=DUP:TANDEM;NTLEN=0	GT:AD	0/0:46,4
chr21	10385371	.	TAGAAGCTCCAGCATCGCCCACCCACCAGAAGCTCCAGCATGGTCCACCCACC	TAGAAGCTCCAGCATCGCCCACCCACCAGAAGCTCCAGCATGGTCCACCCACCAGAAGCTCCAGCATCGCCCACCCACCAGAAGCTCCAGCATGGTCCACCCACC	.	PASS	END=10385423;HOMLEN=0;SVLEN=52;SVTYPE=DUP:TANDEM;NTLEN=0	GT:AD	0/0:185,19
chr21	10389623	.	GGAATAATGGCCCCAAAGATATCCATGTCCTAATCCCCATGTGGTAGACAGAATAATGGCCCTAAAGATGTTACCAATATCCTATTCCCCATGTGGTAGACAGAATAATGTCCCCAGAGATGTCCATGTCCTAATCCCCATGTGGTAGACAG	GGAATAATGGCCCCAAAGATATCCATGTCCTAATCCCCATGTGGTAGACAGAATAATGGCCCTAAAGATGTTACCAATATCCTATTCCCCATGTGGTAGACAGAATAATGTCCCCAGAGATGTCCATGTCCTAATCCCCATGTGGTAGACAGGAATAATGGCCCCAAAGATATCCATGTCCTAATCCCCATGTGGTAGACAGAATAATGGCCCTAAAGATGTTACCAATATCCTATTCCCCATGTGGTAGACAGAATAATGTCCCCAGAGATGTCCATGTCCTAATCCCCATGTGGTAGACAG	.	PASS	END=10389774;HOMLEN=0;SVLEN=150;SVTYPE=DUP:TANDEM;NTLEN=0	GT:AD	0/0:218,14
chr21	10389997	.	GTCCTAATCCCATGTGGTGAAAACAATAATGTTCCCAAAGATCTTCACATCCTAATCCCATGTGGGAGACAGAATAATGGCCTCAAAGATGTCCACATCCTAATCCTCATGTGGGAGACAGAATAATGGCCCCAAAGATGTCCACA	GTCCTAATCCCATGTGGTGAAAACAATAATGTTCCCAAAGATCTTCACATCCTAATCCCATGTGGGAGACAGAATAATGGCCTCAAAGATGTCCACATCCTAATCCTCATGTGGGAGACAGAATAATGGCCCCAAAGATGTCCACATCCTAATCCCATGTGGTGAAAACAATAATGTTCCCAAAGATCTTCACATCCTAATCCCATGTGGGAGACAGAATAATGGCCTCAAAGATGTCCACATCCTAATCCTCATGTGGGAGACAGAATAATGGCCCCAAAGATGTCCACA	.	PASS	END=10390142;HOMLEN=0;SVLEN=145;SVTYPE=DUP:TANDEM;NTLEN=0	GT:AD	0/0:209,7
chr21	13049749	.	ACAAAATGTTTATTTGTTAAATAAACAAATAAATAATTTATTTGTTTGTTTCTTTATTGTAG	ACAAAATGTTTATTTGTTAAATAAACAAATAAATAATTTATTTGTTTGTTTCTTTATTGTAGCAAAATGTTTATTTGTTAAATAAACAAATAAATAATTTATTTGTTTGTTTCTTTATTGTAG	.	PASS	END=13049810;HOMLEN=0;SVLEN=60;SVTYPE=DUP:TANDEM;NTLEN=0	GT:AD	0/0:21,2
chr21	13718014	.	CGTGAGTGTGGGTTACATCTATACATACACAGGAAATCATATACTCCCACTCAG	CGTGAGTGTGGGTTACATCTATACATACACAGGAAATCATATACTCCCACTCAGGTGAGTGTGGGTTACATCTATACATACACAGGAAATCATATACTCCCACTCAG	.	PASS	END=13718067;HOMLEN=0;SVLEN=53;SVTYPE=DUP:TANDEM;NTLEN=0	GT:AD	0/0:30,3
chr21	18251498	.	ATATTTATTTTAATATATAAAATATTTATTTTATTTATTATTTTAATATATAAATATTTATTTTATTTAT	ATATTTATTTTAATATATAAAATATTTATTTTATTTATTATTTTAATATATAAATATTTATTTTATTTATTATTTATTTTAATATATAAAATATTTATTTTATTTATTATTTTAATATATAAATATTTATTTTATTTAT	.	PASS	END=18251567;HOMLEN=0;SVLEN=69;SVTYPE=DUP:TANDEM;NTLEN=0	GT:AD	0/0:58,2
chr21	21125349	.	AGATAATATTTTACATATATATGTAATATATAATATTTTACATATATATGTAATATAT	AGATAATATTTTACATATATATGTAATATATAATATTTTACATATATATGTAATATATGATAATATTTTACATATATATGTAATATATAATATTTTACATATATATGTAATATAT	.	PASS	END=21125406;HOMLEN=0;SVLEN=54;SVTYPE=DUP:TANDEM;NTLEN=0	GT:AD	0/0:44,6
chr21	27627319	.	AAAGATATATATGTAGGCATATACGTCTTAGATAAAGATATATATGTAGGCATATACGTCTTTGATAAAGATATATATGTAGGCATATATGTCTTTGATAA	AAAGATATATATGTAGGCATATACGTCTTAGATAAAGATATATATGTAGGCATATACGTCTTTGATAAAGATATATATGTAGGCATATATGTCTTTGATAAAAGATATATATGTAGGCATATACGTCTTAGATAAAGATATATATGTAGGCATATACGTCTTTGATAAAGATATATATGTAGGCATATATGTCTTTGATAA	.	PASS	END=27627419;HOMLEN=0;SVLEN=99;SVTYPE=DUP:TANDEM;NTLEN=0	GT:AD	0/0:109,9
chr21	29184526	.	TACTTAAAGAGTTGTTGTTCATTTGAAATTCAATTTTAACTGGGCATCCCGTATTTTTATAAATATGGTAATTCTA	TACTTAAAGAGTTGTTGTTCATTTGAAATTCAATTTTAACTGGGCATCCCGTATTTTTATAAATATGGTAATTCTAACTTAAAGAGTTGTTGTTCATTTGAAATTCAATTTTAACTGGGCATCCCGTATTTTTATAAATATGGTAATTCTA	.	PASS	END=29184601;HOMLEN=0;SVLEN=73;SVTYPE=DUP:TANDEM;NTLEN=0	GT:AD	0/1:59,33
chr21	31784316	.	TCACCATCATCACCATTATCACCATCACCACCACCACCACCATCACCATCATTAGCAGCTATTTAATCACCACCACCACCACCACCATCACCGCCACCACCATCACCACCATCATCACCACCACCATCAACA	TCACCATCATCACCATTATCACCATCACCACCACCACCACCATCACCATCATTAGCAGCTATTTAATCACCACCACCACCACCACCATCACCGCCACCACCATCACCACCATCATCACCACCACCATCAACACACCATCATCACCATTATCACCATCACCACCACCACCACCATCACCATCATTAGCAGCTATTTAATCACCACCACCACCACCACCATCACCGCCACCACCATCACCACCATCATCACCACCACCATCAACA	.	PASS	END=31784447;HOMLEN=0;SVLEN=129;SVTYPE=DUP:TANDEM;NTLEN=0	GT:AD	0/0:61,13
chr21	32482931	.	ACTGCAGCCTCAATCTTCCAACTCAAGCGATCCTCCTGTCTCAGCCACCCAAGTAGCTGGGACTACAGG	ACTGCAGCCTCAATCTTCCAACTCAAGCGATCCTCCTGTCTCAGCCACCCAAGTAGCTGGGACTACAGGCTGCAGCCTCAATCTTCCAACTCAAGCGATCCTCCTGTCTCAGCCACCCAAGTAGCTGGGACTACAGG	.	PASS	END=32482999;HOMLEN=0;SVLEN=68;SVTYPE=DUP:TANDEM;NTLEN=0	GT:AD	0/1:46,31
chr21	33337679	.	ATACATACTGTATACATACATATACACACATTGTGTATACATACATATACACACATTGTGTATACATACATATACACAC	ATACATACTGTATACATACATATACACACATTGTGTATACATACATATACACACATTGTGTATACATACATATACACACTACATACTGTATACATACATATACACACATTGTGTATACATACATATACACACATTGTGTATACATACATATACACAC	.	PASS	END=33337757;HOMLEN=0;SVLEN=75;SVTYPE=DUP:TANDEM;NTLEN=0	GT:AD	0/0:79,11
chr21	37756629	.	AGAGTGAGCACTCCCTCACAGCGTGATGATTCCAGCCTGGAGTGAGCACTCCCTCACAGCGTGATGATTCCAGCCTG	AGAGTGAGCACTCCCTCACAGCGTGATGATTCCAGCCTGGAGTGAGCACTCCCTCACAGCGTGATGATTCCAGCCTGGAGTGAGCACTCCCTCACAGCGTGATGATTCCAGCCTGGAGTGAGCACTCCCTCACAGCGTGATGATTCCAGCCTG	.	PASS	END=37756705;HOMLEN=0;SVLEN=76;SVTYPE=DUP:TANDEM;NTLEN=0	GT:AD	0/0:78,4
chr21	41835818	.	CCAGGGACGCCAGGACACCCACAGCCTTCACCCGCTCTCATCCCTCCTGGGACTCTCCCTT	CCAGGGACGCCAGGACACCCACAGCCTTCACCCGCTCTCATCCCTCCTGGGACTCTCCCTTCAGGGACGCCAGGACACCCACAGCCTTCACCCGCTCTCATCCCTCCTGGGACTCTCCCTT	.	PASS	END=41835878;HOMLEN=0;SVLEN=60;SVTYPE=DUP:TANDEM;NTLEN=0	GT:AD	0/0:56,7
chr21	42292592	.	AGACCACACTACACACTACACACCACACACTACACACATACCACACTACACACACACCACACTACACACCACACACACTACACACCACACACGGTGCACACCACACACTACACACCACACTACACACTACACACCACACACTGCATACACACCACACTACACACTACACACCACACACACACCACACTACACACCATACACTATACACATACCACACTACACAGTACACACCACACACACTACACACCACACAGTACACACTGCACACCACACTACACACTACCCACCACACACTACACACACACCACACTACACACTACACACCACACATACTACACACCACACACTAAACACATACGACACTACACACTACACACCACACACTACACACACACCACA…	AGACCACACTACACACTACACACCACACACTACACACATACCACACTACACACACACCACACTACACACCACACACACTACACACCACACACGGTGCACACCACACACTACACACCACACTACACACTACACACCACACACTGCATACACACCACACTACACACTACACACCACACACACACCACACTACACACCATACACTATACACATACCACACTACACAGTACACACCACACACACTACACACCACACAGTACACACTGCACACCACACTACACACTACCCACCACACACTACACACACACCACACTACACACTACACACCACACATACTACACACCACACACTAAACACATACGACACTACACACTACACACCACACACTACACACACACCACA…	.	PASS	END=42293050;HOMLEN=0;SVLEN=430;SVTYPE=DUP:TANDEM;NTLEN=0	GT:AD	0/0:46,2
chr21	42570290	.	CGACACACGGCCTGGTTCTGAGAAGTGGTGGGCAGGGTGGCTGTTGCTCAGAAAGCC	CGACACACGGCCTGGTTCTGAGAAGTGGTGGGCAGGGTGGCTGTTGCTCAGAAAGCCGACACACGGCCTGGTTCTGAGAAGTGGTGGGCAGGGTGGCTGTTGCTCAGAAAGCC	.	PASS	END=42570346;HOMLEN=0;SVLEN=107;SVTYPE=DUP:TANDEM;NTLEN=0	GT:AD	0/0:58,9
chr21	43063062	.	GGATCCACCCCAATGATCTGCAGAGGGCGCGGCTTCAGGGCTCAAGGCCAGCAAAAGCCCCGCCTGGAC	GGATCCACCCCAATGATCTGCAGAGGGCGCGGCTTCAGGGCTCAAGGCCAGCAAAAGCCCCGCCTGGACGATCCACCCCAATGATCTGCAGAGGGCGCGGCTTCAGGGCTCAAGGCCAGCAAAAGCCCCGCCTGGAC	.	PASS	END=43063130;HOMLEN=0;SVLEN=68;SVTYPE=DUP:TANDEM;NTLEN=0	GT:AD	0/0:0,2
chr21	43262521	.	ATGGTGGGAGTGAAGGTAGTGGTGGTGGGGATGGTGATGGTGCTGGTGGGAGTGAAGGTAGTGGTGGTGATGGTGGTGGTGGTGGTGGTGGTGATGGTGATGGTGGTGGTGGGAGTGAAGGTGGTGGTGGTGGTGATGGTGGTGGTGGTGGGAGTGAAAGTGGTGGTGGTGGTGGTGGGAGTGAAGGTAGTGGTGGTGGTGATGGTGGTGGTGGTGGTGGGAGTGAAGGTGGTGGTGGTGGTGATCGTGATGGTGGTGGTGGGAGTGAAGGTGGTGGTGGTGATGGTGGT	ATGGTGGGAGTGAAGGTAGTGGTGGTGGGGATGGTGATGGTGCTGGTGGGAGTGAAGGTAGTGGTGGTGATGGTGGTGGTGGTGGTGGTGGTGATGGTGATGGTGGTGGTGGGAGTGAAGGTGGTGGTGGTGGTGATGGTGGTGGTGGTGGGAGTGAAAGTGGTGGTGGTGGTGGTGGGAGTGAAGGTAGTGGTGGTGGTGATGGTGGTGGTGGTGGTGGGAGTGAAGGTGGTGGTGGTGGTGATCGTGATGGTGGTGGTGGGAGTGAAGGTGGTGGTGGTGATGGTGGTTGGTGGGAGTGAAGGTAGTGGTGGTGGGGATGGTGATGGTGCTGGTGGGAGTGAAGGTAGTGGTGGTGATGGTGGTGGTGGTGGTGGTGGTGATGGTGATGGTGGTGGT…	.	PASS	END=43262810;HOMLEN=0;SVLEN=288;SVTYPE=DUP:TANDEM;NTLEN=0	GT:AD	0/0:457,10
chr21	43823144	.	AGCCTCCAGAAGGAACATAACCCTATTGACACCCTGATTTCAGCCCAGTAGTTGTGATTTTGGATTTCTCA	AGCCTCCAGAAGGAACATAACCCTATTGACACCCTGATTTCAGCCCAGTAGTTGTGATTTTGGATTTCTCAGCCTCCAGAAGGAACATAACCCTATTGACACCCTGATTTCAGCCCAGTAGTTGTGATTTTGGATTTCTCA	.	PASS	END=43823214;HOMLEN=0;SVLEN=69;SVTYPE=DUP:TANDEM;NTLEN=0	GT:AD	0/1:52,14
chr21	44163427	.	AGCCTGGCCGTTGCTGCTGGCTCTGGAGGTGCAGTCACACCACCCTGGCTGACACG	AGCCTGGCCGTTGCTGCTGGCTCTGGAGGTGCAGTCACACCACCCTGGCTGACACGGCCTGGCCGTTGCTGCTGGCTCTGGAGGTGCAGTCACACCACCCTGGCTGACACG	.	PASS	END=44163482;HOMLEN=0;SVLEN=55;SVTYPE=DUP:TANDEM;NTLEN=0	GT:AD	0/0:25,2
chr21	44306059	.	TGCTTTCCTCAGTGCCCAGAGGTGCTCCCCGGCTTCTCCATCCCCACGCCGCA	TGCTTTCCTCAGTGCCCAGAGGTGCTCCCCGGCTTCTCCATCCCCACGCCGCAGCTTTCCTCAGTGCCCAGAGGTGCTCCCCGGCTTCTCCATCCCCACGCCGCA	.	PASS	END=44306111;HOMLEN=0;SVLEN=52;SVTYPE=DUP:TANDEM;NTLEN=0	GT:AD	0/1:64,26
chr21	44750806	.	TCCTCCCTGTGAACGTGCTGTGCCCTAAAGCCACGCTTCCTCCAAAGGCTGCACTCCATCCGCCCAGGTGATAAGAGTCGCTCAGACACTGTTGCTTATACGGCCGCACACACATCTCTAGCTG	TCCTCCCTGTGAACGTGCTGTGCCCTAAAGCCACGCTTCCTCCAAAGGCTGCACTCCATCCGCCCAGGTGATAAGAGTCGCTCAGACACTGTTGCTTATACGGCCGCACACACATCTCTAGCTGCCTCCCTGTGAACGTGCTGTGCCCTAAAGCCACGCTTCCTCCAAAGGCTGCACTCCATCCGCCCAGGTGATAAGAGTCGCTCAGACACTGTTGCTTATACGGCCGCACACACATCTCTAGCTG	.	PASS	END=44750929;HOMLEN=0;SVLEN=123;SVTYPE=DUP:TANDEM;NTLEN=0	GT:AD	0/0:79,5
chr21	44971106	.	TTGTCGGGAGGGGACCCCCCATGCTGTGGACCTCCGCCTCCTGTGTGCGCTTTGTGGGTGAT	TTGTCGGGAGGGGACCCCCCATGCTGTGGACCTCCGCCTCCTGTGTGCGCTTTGTGGGTGATTGTCGGGAGGGGACCCCCCATGCTGTGGACCTCCGCCTCCTGTGTGCGCTTTGTGGGTGAT	.	PASS	END=44971167;HOMLEN=0;SVLEN=61;SVTYPE=DUP:TANDEM;NTLEN=0	GT:AD	0/0:56,9
chr21	45405287	.	GCTGCGGGGGTCGCGGGGGTCGCGGGGCTCGGCCGGGTCCTGCGGGGGTCGCGGGGGTC	GCTGCGGGGGTCGCGGGGGTCGCGGGGCTCGGCCGGGTCCTGCGGGGGTCGCGGGGGTCCTGCGGGGGTCGCGGGGGTCGCGGGGCTCGGCCGGGTCCTGCGGGGGTCGCGGGGGTC	.	PASS	END=45405345;HOMLEN=0;SVLEN=57;SVTYPE=DUP:TANDEM;NTLEN=0	GT:AD	0/0:47,3
chr21	45418661	.	TCTCTTCCTGGGGTCTCAGGGAAGCGGCACCTCCTCAGGGGCCTCCCAGCCACCTCACGTCA	TCTCTTCCTGGGGTCTCAGGGAAGCGGCACCTCCTCAGGGGCCTCCCAGCCACCTCACGTCACTCTTCCTGGGGTCTCAGGGAAGCGGCACCTCCTCAGGGGCCTCCCAGCCACCTCACGTCA	.	PASS	END=45418722;HOMLEN=0;SVLEN=59;SVTYPE=DUP:TANDEM;NTLEN=0	GT:AD	0/0:56,10
chr21	45434036	.	GTGTGTGAGCAGGTGCATGGGCCAGGTGTGTGAGCAGGTGCATGGGCCAGGTGTGT	GTGTGTGAGCAGGTGCATGGGCCAGGTGTGTGAGCAGGTGCATGGGCCAGGTGTGTTGTGTGAGCAGGTGCATGGGCCAGGTGTGTGAGCAGGTGCATGGGCCAGGTGTGT	.	PASS	END=45434091;HOMLEN=0;SVLEN=50;SVTYPE=DUP:TANDEM;NTLEN=0	GT:AD	0/0:64,2
chr21	45474706	.	ATGGACCCACAGCCTCGCTCCTGGGGGCGTGGGCAGGAGACGCCGTGGACGT	ATGGACCCACAGCCTCGCTCCTGGGGGCGTGGGCAGGAGACGCCGTGGACGTTGGACCCACAGCCTCGCTCCTGGGGGCGTGGGCAGGAGACGCCGTGGACGT	.	PASS	END=45474757;HOMLEN=0;SVLEN=50;SVTYPE=DUP:TANDEM;NTLEN=0	GT:AD	0/0:98,4
chr21	45474780	.	GGGCGTGGGCAGGAGACACCGTGGCTGGACTGTGGGCAGTGTGTGAACATC	GGGCGTGGGCAGGAGACACCGTGGCTGGACTGTGGGCAGTGTGTGAACATCGGCGTGGGCAGGAGACACCGTGGCTGGACTGTGGGCAGTGTGTGAACATC	.	PASS	END=45474830;HOMLEN=0;SVLEN=50;SVTYPE=DUP:TANDEM;NTLEN=0	GT:AD	0/0:96,2
chr21	45499506	.	GTGTGGGCTGCCCCGCATGGCATCCCAGGAACAGTGGGGTCAGAGGCTCCCTCGGGAACCCGC	GTGTGGGCTGCCCCGCATGGCATCCCAGGAACAGTGGGGTCAGAGGCTCCCTCGGGAACCCGCTGTGGGCTGCCCCGCATGGCATCCCAGGAACAGTGGGGTCAGAGGCTCCCTCGGGAACCCGC	.	PASS	END=45499568;HOMLEN=0;SVLEN=61;SVTYPE=DUP:TANDEM;NTLEN=0	GT:AD	0/0:76,2
chr21	45560378	.	TGCAGCAGGGAGGGGTCTTGGAGACGCTATGTGGGAATGGGATGTGGCACTGGCACCCCCGCTAGGGTGCCCACGGTGGCGCCCACAGGAGCTAATCCACCACG	TGCAGCAGGGAGGGGTCTTGGAGACGCTATGTGGGAATGGGATGTGGCACTGGCACCCCCGCTAGGGTGCCCACGGTGGCGCCCACAGGAGCTAATCCACCACGGCAGCAGGGAGGGGTCTTGGAGACGCTATGTGGGAATGGGATGTGGCACTGGCACCCCCGCTAGGGTGCCCACGGTGGCGCCCACAGGAGCTAATCCACCACG	.	PASS	END=45560481;HOMLEN=0;SVLEN=102;SVTYPE=DUP:TANDEM;NTLEN=0	GT:AD	0/0:68,2
chr21	46047371	.	GTCTTTTTGGGGTGATGGATGTTACTGATGATATGAGGGATCTTTTTGGGGTGACAGATGCTGTGGATGATATGAGGGA	GTCTTTTTGGGGTGATGGATGTTACTGATGATATGAGGGATCTTTTTGGGGTGACAGATGCTGTGGATGATATGAGGGATCTTTTTGGGGTGATGGATGTTACTGATGATATGAGGGATCTTTTTGGGGTGACAGATGCTGTGGATGATATGAGGGA	.	PASS	END=46047449;HOMLEN=0;SVLEN=78;SVTYPE=DUP:TANDEM;NTLEN=0	GT:AD	0/0:102,3
chr21	46091252	.	GGTGGTGATGGTGGTGATGGTGATGATGGTGGTGATGATGGTGAAGGTGGTGATGGTGGTGGTAGTA	GGTGGTGATGGTGGTGATGGTGATGATGGTGGTGATGATGGTGAAGGTGGTGATGGTGGTGGTAGTAGTGGTGATGGTGGTGATGGTGATGATGGTGGTGATGATGGTGAAGGTGGTGATGGTGGTGGTAGTA	.	PASS	END=46091318;HOMLEN=0;SVLEN=66;SVTYPE=DUP:TANDEM;NTLEN=0	GT:AD	0/0:95,14
chr21	46140359	.	TCCCCCGTCCACCTTCACGTGGCTCACAGGGAGTGTAAACCAATCCAGCACT	TCCCCCGTCCACCTTCACGTGGCTCACAGGGAGTGTAAACCAATCCAGCACTCCCCCGTCCACCTTCACGTGGCTCACAGGGAGTGTAAACCAATCCAGCACT	.	PASS	END=46140410;HOMLEN=0;SVLEN=50;SVTYPE=DUP:TANDEM;NTLEN=0	GT:AD	0/0:44,2
chr22	11037655	.	GAGAAGCTCCAGCATGGTCCACCCACCAGAAGCTCCAGCATGATTTACCCACGAGAAGCTCCAGCATAATTTATCCACCAGAAGCTCCACCGTGGTCTACTCACCAGAAGCTCCAGCATGATTTACCCACCAGAAGCTCCAGCATGATTTACCCCACCAGAAGCTCCAGCATGCTCCACCCACCAGAAGCTCCACCATGGTCTATCCACCAGAAGCTCCACTATGGTCCACCTACCAGAAACTCCAGCATGCTTCACCCACCAGAAGCTCAGCATGGTCCATCCACCAGAAGCTCCACCATGGTCTACCCACCAGAAGCTCCACCATGGCCCACCTACCAGAAGCTCCAGTATGGTTCACCCACCAGAAGCCCCAGCATGGTCCACCCACC	GAGAAGCTCCAGCATGGTCCACCCACCAGAAGCTCCAGCATGATTTACCCACGAGAAGCTCCAGCATAATTTATCCACCAGAAGCTCCACCGTGGTCTACTCACCAGAAGCTCCAGCATGATTTACCCACCAGAAGCTCCAGCATGATTTACCCCACCAGAAGCTCCAGCATGCTCCACCCACCAGAAGCTCCACCATGGTCTATCCACCAGAAGCTCCACTATGGTCCACCTACCAGAAACTCCAGCATGCTTCACCCACCAGAAGCTCAGCATGGTCCATCCACCAGAAGCTCCACCATGGTCTACCCACCAGAAGCTCCACCATGGCCCACCTACCAGAAGCTCCAGTATGGTTCACCCACCAGAAGCCCCAGCATGGTCCACCCACCAGAAGCTC…	.	PASS	END=11038045;HOMLEN=0;SVLEN=390;SVTYPE=DUP:TANDEM;NTLEN=0	GT:AD	0/0:142,5
chr22	11038131	.	TCAGCATCGTCCACCCACCAGAAGCTCCAGCATCGCCCACCCACCAGAAGCTC	TCAGCATCGTCCACCCACCAGAAGCTCCAGCATCGCCCACCCACCAGAAGCTCCAGCATCGTCCACCCACCAGAAGCTCCAGCATCGCCCACCCACCAGAAGCTC	.	PASS	END=11038183;HOMLEN=0;SVLEN=52;SVTYPE=DUP:TANDEM;NTLEN=0	GT:AD	0/0:157,9
chr22	11042456	.	CGTGGTAGACAGAATAATGGCCCCAAAGATATCCATGTCTTAATCCCCATGTGGTAGACAGAATAATGGCCCTAAAGATGTTACCAATATCCTATTCCCCATGTGGTAGACAGAATAATGTCCCCAGAGATGTCCATGTCCTAATCCCCATGTGGTAGACAGAATAATGGCCCCAAAGATGTCCACATCCTAATCCCCATGT	CGTGGTAGACAGAATAATGGCCCCAAAGATATCCATGTCTTAATCCCCATGTGGTAGACAGAATAATGGCCCTAAAGATGTTACCAATATCCTATTCCCCATGTGGTAGACAGAATAATGTCCCCAGAGATGTCCATGTCCTAATCCCCATGTGGTAGACAGAATAATGGCCCCAAAGATGTCCACATCCTAATCCCCATGTGTGGTAGACAGAATAATGGCCCCAAAGATATCCATGTCTTAATCCCCATGTGGTAGACAGAATAATGGCCCTAAAGATGTTACCAATATCCTATTCCCCATGTGGTAGACAGAATAATGTCCCCAGAGATGTCCATGTCCTAATCCCCATGTGGTAGACAGAATAATGGCCCCAAAGATGTCCACATCCTAATCCCC…	.	PASS	END=11042657;HOMLEN=0;SVLEN=199;SVTYPE=DUP:TANDEM;NTLEN=0	GT:AD	0/0:239,21
chr22	12637667	.	AGAGGGAAGGAAGGAATGAAGGAAGGAGAGAGAGAAGGAGGGCAGGAAGGAAGGAAAGGAAGGAGAGAGGGAAGGAAGGAGGGAGGGAGGGAAGGAAGGAAGGAGAGAGGGAAGTAAG	AGAGGGAAGGAAGGAATGAAGGAAGGAGAGAGAGAAGGAGGGCAGGAAGGAAGGAAAGGAAGGAGAGAGGGAAGGAAGGAGGGAGGGAGGGAAGGAAGGAAGGAGAGAGGGAAGTAAGGAGGGAAGGAAGGAATGAAGGAAGGAGAGAGAGAAGGAGGGCAGGAAGGAAGGAAAGGAAGGAGAGAGGGAAGGAAGGAGGGAGGGAGGGAAGGAAGGAAGGAGAGAGGGAAGTAAG	.	PASS	END=12637784;HOMLEN=0;SVLEN=117;SVTYPE=DUP:TANDEM;NTLEN=0	GT:AD	0/0:61,2
chr22	12778037	.	CAGAACACTGCTACAAGGGTGTGAATATTTCTCCCTCACCTAGTATTCCAGAACACTGTTGCAAGGGTCTGAATGTTGGTCCGTCATATAGGATTCC	CAGAACACTGCTACAAGGGTGTGAATATTTCTCCCTCACCTAGTATTCCAGAACACTGTTGCAAGGGTCTGAATGTTGGTCCGTCATATAGGATTCCAGAACACTGCTACAAGGGTGTGAATATTTCTCCCTCACCTAGTATTCCAGAACACTGTTGCAAGGGTCTGAATGTTGGTCCGTCATATAGGATTCC	.	PASS	END=12778133;HOMLEN=0;SVLEN=96;SVTYPE=DUP:TANDEM;NTLEN=0	GT:AD	0/0:51,2
chr22	16034685	.	GATTATGTGAAGATATTCCCGTTTCCAATGAAAGCCTCAAAGCTGTCCAAATGTCCACTTGCAGATTCTACTAAAAGAGTATTTGATTACTGCTCTATGATAAAGTGTGTCCAACTCTGTGAGTGGATTGCTGAATCACAAAGAAGTTTCTGAGAATGCTTCTGTCTAGTTTT	GATTATGTGAAGATATTCCCGTTTCCAATGAAAGCCTCAAAGCTGTCCAAATGTCCACTTGCAGATTCTACTAAAAGAGTATTTGATTACTGCTCTATGATAAAGTGTGTCCAACTCTGTGAGTGGATTGCTGAATCACAAAGAAGTTTCTGAGAATGCTTCTGTCTAGTTTTATTATGTGAAGATATTCCCGTTTCCAATGAAAGCCTCAAAGCTGTCCAAATGTCCACTTGCAGATTCTACTAAAAGAGTATTTGATTACTGCTCTATGATAAAGTGTGTCCAACTCTGTGAGTGGATTGCTGAATCACAAAGAAGTTTCTGAGAATGCTTCTGTCTAGTTTT	.	PASS	END=16034857;HOMLEN=0;SVLEN=170;SVTYPE=DUP:TANDEM;NTLEN=0	GT:AD	0/0:49,6
chr22	19202393	.	ACCCTCCTTCCGCCATCCACGGCACCTCCCGCACCACCCCTCCTTCCGCCATCCACGGCACCTCCCGCACCACCC	ACCCTCCTTCCGCCATCCACGGCACCTCCCGCACCACCCCTCCTTCCGCCATCCACGGCACCTCCCGCACCACCCCCCTCCTTCCGCCATCCACGGCACCTCCCGCACCACCCCTCCTTCCGCCATCCACGGCACCTCCCGCACCACCC	.	PASS	END=19202467;HOMLEN=0;SVLEN=72;SVTYPE=DUP:TANDEM;NTLEN=0	GT:AD	0/0:149,3
chr22	19919732	.	TGAGCTGCGCAATGCTAGGGACCCCTGATCTGCCTCTGCGCTCTGGCCTGCT	TGAGCTGCGCAATGCTAGGGACCCCTGATCTGCCTCTGCGCTCTGGCCTGCTGAGCTGCGCAATGCTAGGGACCCCTGATCTGCCTCTGCGCTCTGGCCTGCT	.	PASS	END=19919783;HOMLEN=0;SVLEN=51;SVTYPE=DUP:TANDEM;NTLEN=0	GT:AD	0/0:137,8
chr22	22286648	.	CATCTCATCTCATCATTTCATCTCATCACTCATCTCATTTCATATCATCATTTTA	CATCTCATCTCATCATTTCATCTCATCACTCATCTCATTTCATATCATCATTTTAATCTCATCTCATCATTTCATCTCATCACTCATCTCATTTCATATCATCATTTTA	.	PASS	END=22286702;HOMLEN=0;SVLEN=53;SVTYPE=DUP:TANDEM;NTLEN=0	GT:AD	0/0:116,3
chr22	22583755	.	TTAGTTTACATTCCTTTCAACAGTGTACAAGAGTTTCTTTTGTCCACATCCTTGCCAACATTTGTTATCG	TTAGTTTACATTCCTTTCAACAGTGTACAAGAGTTTCTTTTGTCCACATCCTTGCCAACATTTGTTATCGTAGTTTACATTCCTTTCAACAGTGTACAAGAGTTTCTTTTGTCCACATCCTTGCCAACATTTGTTATCG	.	PASS	END=22583824;HOMLEN=0;SVLEN=69;SVTYPE=DUP:TANDEM;NTLEN=0	GT:AD	1/1:0,78
chr22	29676947	.	CCCAGCACCCAGATCAGAAAACAGGACATCCCTGGCACCCAAGGAGCCTTCTCT	CCCAGCACCCAGATCAGAAAACAGGACATCCCTGGCACCCAAGGAGCCTTCTCTCCAGCACCCAGATCAGAAAACAGGACATCCCTGGCACCCAAGGAGCCTTCTCT	.	PASS	END=29677000;HOMLEN=0;SVLEN=52;SVTYPE=DUP:TANDEM;NTLEN=0	GT:AD	0/1:45,31
chr22	35117734	.	CTCCATTCTCCATGCCAGTACCCCGGGTGGGCTGTCAGACCCTGGCCTCCAGATTTAAGCCC	CTCCATTCTCCATGCCAGTACCCCGGGTGGGCTGTCAGACCCTGGCCTCCAGATTTAAGCCCTCCATTCTCCATGCCAGTACCCCGGGTGGGCTGTCAGACCCTGGCCTCCAGATTTAAGCCC	.	PASS	END=35117795;HOMLEN=0;SVLEN=59;SVTYPE=DUP:TANDEM;NTLEN=0	GT:AD	0/0:28,2
chr22	35463490	.	TATCCATCCATCCATCCATCCATCTACCCACCCATCCACCCACCATCCATCCATCCATCCATCCACCCATCCACCTATCTATCCATTTTCCCACTCAGTTATCTATCCACCCACCCATCCACCTATCCATTCACTCATCCATCCATCTACCCATTCATCCACTCATCCATTCATCCATCCATCCACCCATCCACCCATCTATCCATTTGCCCACTCAGTTATCTATCCATCCACCCATCCACCCATCCATTCACTC	TATCCATCCATCCATCCATCCATCTACCCACCCATCCACCCACCATCCATCCATCCATCCATCCACCCATCCACCTATCTATCCATTTTCCCACTCAGTTATCTATCCACCCACCCATCCACCTATCCATTCACTCATCCATCCATCTACCCATTCATCCACTCATCCATTCATCCATCCATCCACCCATCCACCCATCTATCCATTTGCCCACTCAGTTATCTATCCATCCACCCATCCACCCATCCATTCACTCATCCATCCATCCATCCATCCATCTACCCACCCATCCACCCACCATCCATCCATCCATCCATCCACCCATCCACCTATCTATCCATTTTCCCACTCAGTTATCTATCCACCCACCCATCCACCTATCCATTCACTCATCCATCC…	.	PASS	END=35463745;HOMLEN=0;SVLEN=255;SVTYPE=DUP:TANDEM;NTLEN=0	GT:AD	0/0:52,8
chr22	37067816	.	CGGCAAGGCCCTGTCTGCCATTCTGGTTGCTCCTCGCCCAAGGCCCTGTCTGCCATTCTGGTTGCTCCTCGCC	CGGCAAGGCCCTGTCTGCCATTCTGGTTGCTCCTCGCCCAAGGCCCTGTCTGCCATTCTGGTTGCTCCTCGCCGGCAAGGCCCTGTCTGCCATTCTGGTTGCTCCTCGCCCAAGGCCCTGTCTGCCATTCTGGTTGCTCCTCGCC	.	PASS	END=37067888;HOMLEN=0;SVLEN=70;SVTYPE=DUP:TANDEM;NTLEN=0	GT:AD	0/0:36,7
chr22	49973527	.	TGTGTGTGGTGTGTGTGTCAAGCATTTACTGGTGTGTGTGTGCTGTGTGTGTATGGGGTGTGTATGGTGTTT	TGTGTGTGGTGTGTGTGTCAAGCATTTACTGGTGTGTGTGTGCTGTGTGTGTATGGGGTGTGTATGGTGTTTGTGTGTGGTGTGTGTGTCAAGCATTTACTGGTGTGTGTGTGCTGTGTGTGTATGGGGTGTGTATGGTGTTT	.	PASS	END=49973598;HOMLEN=0;SVLEN=70;SVTYPE=DUP:TANDEM;NTLEN=0	GT:AD	0/1:50,14
chrX	315514	.	GAACACATCCCGGCAGGGACACAAACACATACACACGCAGACACACACACACACACACACACACACACACACAGTAAATACATCCCGACAGGGACAGACACAGACACACAGACAGACACACAGAGACACACACAAACACAGTAA	GAACACATCCCGGCAGGGACACAAACACATACACACGCAGACACACACACACACACACACACACACACACACAGTAAATACATCCCGACAGGGACAGACACAGACACACAGACAGACACACAGAGACACACACAAACACAGTAAAACACATCCCGGCAGGGACACAAACACATACACACGCAGACACACACACACACACACACACACACACACACAGTAAATACATCCCGACAGGGACAGACACAGACACACAGACAGACACACAGAGACACACACAAACACAGTAA	.	PASS	END=315657;HOMLEN=0;SVLEN=142;SVTYPE=DUP:TANDEM;NTLEN=0	GT:AD	0/0:128,2
chrX	980953	.	ATGGAGGAGGAGGGGTGGTGTCCACACTCTCTCTCTTGGGGCTGGGATGATGGAGGAGGAGGAGGGGCCGTGTCCACACTCTCCCCCCTGGGGCTGGGATGATGGAGGAAGAGGACTGGTGTCCACACCCTCACCCCTGGGGCTAGGATGGAGGA	ATGGAGGAGGAGGGGTGGTGTCCACACTCTCTCTCTTGGGGCTGGGATGATGGAGGAGGAGGAGGGGCCGTGTCCACACTCTCCCCCCTGGGGCTGGGATGATGGAGGAAGAGGACTGGTGTCCACACCCTCACCCCTGGGGCTAGGATGGAGGATGGAGGAGGAGGGGTGGTGTCCACACTCTCTCTCTTGGGGCTGGGATGATGGAGGAGGAGGAGGGGCCGTGTCCACACTCTCCCCCCTGGGGCTGGGATGATGGAGGAAGAGGACTGGTGTCCACACCCTCACCCCTGGGGCTAGGATGGAGGA	.	PASS	END=981107;HOMLEN=0;SVLEN=153;SVTYPE=DUP:TANDEM;NTLEN=0	GT:AD	0/0:21,4
chrX	1057562	.	TCTCAGCTCACTGCAACCTCTGCTTCCCCAATTCAAATGATTCTCCTGCCTCAGCCTCCCAAGTAGCTAGGATTAAAGGCAC	TCTCAGCTCACTGCAACCTCTGCTTCCCCAATTCAAATGATTCTCCTGCCTCAGCCTCCCAAGTAGCTAGGATTAAAGGCACCTCAGCTCACTGCAACCTCTGCTTCCCCAATTCAAATGATTCTCCTGCCTCAGCCTCCCAAGTAGCTAGGATTAAAGGCAC	.	PASS	END=1057643;HOMLEN=0;SVLEN=81;SVTYPE=DUP:TANDEM;NTLEN=0	GT:AD	0/1:37,26
chrX	1641400	.	TATCCTGATGGTCCATGAGGATGTGGACACAGCCGCTCTGTGTGTGATGGGGACAGTGTCCCAGCTCTCCTGTGAGGTCCATCCATCCTGATGGTTCATGGGGACGTGAGCACAGCCTCTGTGTGTGTGTTGGGGACAGTGTCCCAGTTCTCCTGTGAGGTCCACCC	TATCCTGATGGTCCATGAGGATGTGGACACAGCCGCTCTGTGTGTGATGGGGACAGTGTCCCAGCTCTCCTGTGAGGTCCATCCATCCTGATGGTTCATGGGGACGTGAGCACAGCCTCTGTGTGTGTGTTGGGGACAGTGTCCCAGTTCTCCTGTGAGGTCCACCCATCCTGATGGTCCATGAGGATGTGGACACAGCCGCTCTGTGTGTGATGGGGACAGTGTCCCAGCTCTCCTGTGAGGTCCATCCATCCTGATGGTTCATGGGGACGTGAGCACAGCCTCTGTGTGTGTGTTGGGGACAGTGTCCCAGTTCTCCTGTGAGGTCCACCC	.	PASS	END=1641566;HOMLEN=0;SVLEN=166;SVTYPE=DUP:TANDEM;NTLEN=0	GT:AD	0/0:66,4
chrX	1910662	.	TCCTCCCTCTTCCTGCCTCTCTTCCTCTCTCTTCCTCCCTCTTCCTCCCTCTCTTCCTCTCTCTTCCTCCTTCTCTGTCTTTCTTCCTCTCTTCCTCTGTCTGTCTCTCCCTCTTCCTCTCTCTCTTCCTTCCTCCCTCTCTGTCTCTCTCTCATTCTCTTCTTCTCTCTCCCC	TCCTCCCTCTTCCTGCCTCTCTTCCTCTCTCTTCCTCCCTCTTCCTCCCTCTCTTCCTCTCTCTTCCTCCTTCTCTGTCTTTCTTCCTCTCTTCCTCTGTCTGTCTCTCCCTCTTCCTCTCTCTCTTCCTTCCTCCCTCTCTGTCTCTCTCTCATTCTCTTCTTCTCTCTCCCCCCTCCCTCTTCCTGCCTCTCTTCCTCTCTCTTCCTCCCTCTTCCTCCCTCTCTTCCTCTCTCTTCCTCCTTCTCTGTCTTTCTTCCTCTCTTCCTCTGTCTGTCTCTCCCTCTTCCTCTCTCTCTTCCTTCCTCCCTCTCTGTCTCTCTCTCATTCTCTTCTTCTCTCTCCCC	.	PASS	END=1910835;HOMLEN=0;SVLEN=168;SVTYPE=DUP:TANDEM;NTLEN=0	GT:AD	0/0:23,3
chrX	4689467	.	AATATATTGATATATAATTTTATTATATTATATATTGATATATAATTTTATTATATTA	AATATATTGATATATAATTTTATTATATTATATATTGATATATAATTTTATTATATTAATATATTGATATATAATTTTATTATATTATATATTGATATATAATTTTATTATATTA	.	PASS	END=4689524;HOMLEN=0;SVLEN=51;SVTYPE=DUP:TANDEM;NTLEN=0	GT:AD	0/1:9,3
chrX	9823106	.	TCCTTCTCCTTCTCCCTTCTCCTTCTCCCTTCTCCTTCTCCTTCTTCCTTCTTCTTCTT	TCCTTCTCCTTCTCCCTTCTCCTTCTCCCTTCTCCTTCTCCTTCTTCCTTCTTCTTCTTCCTTCTCCTTCTCCCTTCTCCTTCTCCCTTCTCCTTCTCCTTCTTCCTTCTTCTTCTT	.	PASS	END=9823164;HOMLEN=0;SVLEN=58;SVTYPE=DUP:TANDEM;NTLEN=0	GT:AD	0/0:17,2
chrX	16534236	.	TATTTCTCGCCTGTTGTTTAGTGCTTTCTATTTCCTGCTATTTCTATACTTTCTTCTTTTTAAATTCTTTTTTTTT	TATTTCTCGCCTGTTGTTTAGTGCTTTCTATTTCCTGCTATTTCTATACTTTCTTCTTTTTAAATTCTTTTTTTTTATTTCTCGCCTGTTGTTTAGTGCTTTCTATTTCCTGCTATTTCTATACTTTCTTCTTTTTAAATTCTTTTTTTTT	.	PASS	END=16534311;HOMLEN=0;SVLEN=72;SVTYPE=DUP:TANDEM;NTLEN=0	GT:AD	0/1:38,13
chrX	32260789	.	TCGAATCAAAGCTTCCTAATGTTTACAGGTGGTGAGGACTTTTATATATAAAATTACACTCCAAAGAAGTATGGAATAAGGGTATTTTAGAG	TCGAATCAAAGCTTCCTAATGTTTACAGGTGGTGAGGACTTTTATATATAAAATTACACTCCAAAGAAGTATGGAATAAGGGTATTTTAGAGCGAATCAAAGCTTCCTAATGTTTACAGGTGGTGAGGACTTTTATATATAAAATTACACTCCAAAGAAGTATGGAATAAGGGTATTTTAGAG	.	PASS	END=32260880;HOMLEN=0;SVLEN=89;SVTYPE=DUP:TANDEM;NTLEN=0	GT:AD	0/1:33,19
chrX	47971396	.	TATATATGTATACATATGTATATACACGTGTATACGTATACATATGTATATACACGTGTATACGTATACATATGTATATACACGTG	TATATATGTATACATATGTATATACACGTGTATACGTATACATATGTATATACACGTGTATACGTATACATATGTATATACACGTGATATATGTATACATATGTATATACACGTGTATACGTATACATATGTATATACACGTGTATACGTATACATATGTATATACACGTG	.	PASS	END=47971481;HOMLEN=0;SVLEN=84;SVTYPE=DUP:TANDEM;NTLEN=0	GT:AD	0/0:61,2
chrX	49017567	.	TGGGATTACAGGCGTGAGCCACCATGCCCAGCCCATACATGTTATTTTAAGGTTTCAATTTCCTATGGGTCACTGCTAGTTTATAGAAATACAATTAGCTGGGTGCAGTGGCTCGCGCCAGTAATCCCAGCACTTTGGGAGGCTGAGGCAGGTGGATCACTTGAGGCCAGGAGTTAGAAACCAGCCCGGGCAACATGGTGAAACCTCATCTCTACAAAATATACAAAAATTAGCAAGGCATGGTTGCGTGCGCCTGTAAGTCCCAGCTACTCAGGAGGCTTAGGTGGGAGGAATGCTTGAGCCCAGAAGACGGAGGTTGCAGTGAGCCAAGAGCCAGACCCTGTCTCAAAAAGAAAAAAAAAAAAGAAAAAAAAGAGCCAGGCACGGTGGCTCACGCCT…	TGGGATTACAGGCGTGAGCCACCATGCCCAGCCCATACATGTTATTTTAAGGTTTCAATTTCCTATGGGTCACTGCTAGTTTATAGAAATACAATTAGCTGGGTGCAGTGGCTCGCGCCAGTAATCCCAGCACTTTGGGAGGCTGAGGCAGGTGGATCACTTGAGGCCAGGAGTTAGAAACCAGCCCGGGCAACATGGTGAAACCTCATCTCTACAAAATATACAAAAATTAGCAAGGCATGGTTGCGTGCGCCTGTAAGTCCCAGCTACTCAGGAGGCTTAGGTGGGAGGAATGCTTGAGCCCAGAAGACGGAGGTTGCAGTGAGCCAAGAGCCAGACCCTGTCTCAAAAAGAAAAAAAAAAAAGAAAAAAAAGAGCCAGGCACGGTGGCTCACGCCT…	.	PASS	END=49018675;HOMLEN=0;SVLEN=1108;SVTYPE=DUP:TANDEM;NTLEN=0	GT:AD	0/0:38,7
chrX	49069207	.	GATGCCTGAAAGAGCCCAACCCCCTCTGTGCCCATGGCCTCTGCCCTGACCACCCCCAGTCAGGAGGCCCCACAGGAGGGGCACCCGGTAGATGCCAGTGAAATCCTCAGGTGAGGTC	GATGCCTGAAAGAGCCCAACCCCCTCTGTGCCCATGGCCTCTGCCCTGACCACCCCCAGTCAGGAGGCCCCACAGGAGGGGCACCCGGTAGATGCCAGTGAAATCCTCAGGTGAGGTCATGCCTGAAAGAGCCCAACCCCCTCTGTGCCCATGGCCTCTGCCCTGACCACCCCCAGTCAGGAGGCCCCACAGGAGGGGCACCCGGTAGATGCCAGTGAAATCCTCAGGTGAGGTC	.	PASS	END=49069324;HOMLEN=0;SVLEN=116;SVTYPE=DUP:TANDEM;NTLEN=0	GT:AD	0/1:43,14
chrX	65770997	.	TAAATATATATTATCTAGATAATATATATAATATATATTATCTAGATAATATATATTATCTATATAATATAGAT	TAAATATATATTATCTAGATAATATATATAATATATATTATCTAGATAATATATATTATCTATATAATATAGATAAATATATATTATCTAGATAATATATATAATATATATTATCTAGATAATATATATTATCTATATAATATAGAT	.	PASS	END=65771070;HOMLEN=0;SVLEN=72;SVTYPE=DUP:TANDEM;NTLEN=0	GT:AD	0/0:31,2
chrX	66285890	.	TGTGTGTGTATATATATACACACATATATACGTATATATGTGTGTGTATATATATACACATATATACGTATATA	TGTGTGTGTATATATATACACACATATATACGTATATATGTGTGTGTATATATATACACATATATACGTATATAGTGTGTGTATATATATACACACATATATACGTATATATGTGTGTGTATATATATACACATATATACGTATATA	.	PASS	END=66285963;HOMLEN=0;SVLEN=72;SVTYPE=DUP:TANDEM;NTLEN=0	GT:AD	0/0:17,2
chrX	89484726	.	TGTTTATTTCAATATTAGAAGTAATATTCATCCATGGGATTCTGAATTCTTCTTTTATC	TGTTTATTTCAATATTAGAAGTAATATTCATCCATGGGATTCTGAATTCTTCTTTTATCGTTTATTTCAATATTAGAAGTAATATTCATCCATGGGATTCTGAATTCTTCTTTTATC	.	PASS	END=89484784;HOMLEN=0;SVLEN=53;SVTYPE=DUP:TANDEM;NTLEN=0	GT:AD	0/1:24,19
chrX	89485031	.	TATTTATTTCAATATTAGAAGTAATATTCATCCATGGGATTCTGAATTCTTCTTG	TATTTATTTCAATATTAGAAGTAATATTCATCCATGGGATTCTGAATTCTTCTTGATTTATTTCAATATTAGAAGTAATATTCATCCATGGGATTCTGAATTCTTCTTG	.	PASS	END=89485085;HOMLEN=0;SVLEN=53;SVTYPE=DUP:TANDEM;NTLEN=0	GT:AD	0/0:30,3
chrX	95140627	.	GATAGTATTATATAATAGTATATAATATATAGTATTATAACATACTATATATTATATACTATTATATA	GATAGTATTATATAATAGTATATAATATATAGTATTATAACATACTATATATTATATACTATTATATAATAGTATTATATAATAGTATATAATATATAGTATTATAACATACTATATATTATATACTATTATATA	.	PASS	END=95140694;HOMLEN=0;SVLEN=67;SVTYPE=DUP:TANDEM;NTLEN=0	GT:AD	0/1:18,5
chrX	105007860	.	GTGAGAAGAGAAATGCCAAGAAGAGAAAAGTCTATAGTAAGAAACTACAAAGGCAAAGTAGAAAAATTCAGAATCGTTTTAGCACTATAAACACTATACATTGACGTGGAATTGGTTACTTACTAT	GTGAGAAGAGAAATGCCAAGAAGAGAAAAGTCTATAGTAAGAAACTACAAAGGCAAAGTAGAAAAATTCAGAATCGTTTTAGCACTATAAACACTATACATTGACGTGGAATTGGTTACTTACTATTGAGAAGAGAAATGCCAAGAAGAGAAAAGTCTATAGTAAGAAACTACAAAGGCAAAGTAGAAAAATTCAGAATCGTTTTAGCACTATAAACACTATACATTGACGTGGAATTGGTTACTTACTAT	.	PASS	END=105007985;HOMLEN=0;SVLEN=125;SVTYPE=DUP:TANDEM;NTLEN=0	GT:AD	0/1:41,16
chrX	128450734	.	ATTATTGGAACTATAATTTAAGAAGAGATTTGGCTGGGGACACAGCCAAACTGTATC	ATTATTGGAACTATAATTTAAGAAGAGATTTGGCTGGGGACACAGCCAAACTGTATCTTATTGGAACTATAATTTAAGAAGAGATTTGGCTGGGGACACAGCCAAACTGTATC	.	PASS	END=128450790;HOMLEN=0;SVLEN=55;SVTYPE=DUP:TANDEM;NTLEN=0	GT:AD	0/1:35,20
chrX	135906203	.	TCATATGCATACATAGTGCCATGAAGGGAGTTAGGTGGTTTTGTTGTGTTATCGTTTCTGGCCTAAATCTGAGGGGTCTCACATCACCACCTGATATATCCTACTGCTTTATGAAATAATTTCATAGAAACTGAGCACCAGAGGGATATACTTGTGAGTTGGCATAATGCACTTACCTCACAGCTCAACCTCTTCCTTTGGTTTCCAGATGCTACAGTCACTCACAATGTCTGTGAACAGAAGATGGAAAATGTCCAACCAGCACCTGATAACGTGTTGTTGACTCTTCGACCACGGCGTATTAATATGACAGACACTGGTATTTCACCCATGAGTACCAGGGATCCATGTAAGTTTGTTTATTTGTATTACTGTCCTACTTGGTTTC	TCATATGCATACATAGTGCCATGAAGGGAGTTAGGTGGTTTTGTTGTGTTATCGTTTCTGGCCTAAATCTGAGGGGTCTCACATCACCACCTGATATATCCTACTGCTTTATGAAATAATTTCATAGAAACTGAGCACCAGAGGGATATACTTGTGAGTTGGCATAATGCACTTACCTCACAGCTCAACCTCTTCCTTTGGTTTCCAGATGCTACAGTCACTCACAATGTCTGTGAACAGAAGATGGAAAATGTCCAACCAGCACCTGATAACGTGTTGTTGACTCTTCGACCACGGCGTATTAATATGACAGACACTGGTATTTCACCCATGAGTACCAGGGATCCATGTAAGTTTGTTTATTTGTATTACTGTCCTACTTGGTTTCCATATGCATAC…	.	PASS	END=135906590;HOMLEN=0;SVLEN=387;SVTYPE=DUP:TANDEM;NTLEN=0	GT:AD	0/1:35,14
chrX	137315354	.	ACATTATATGTTACATATAATATATGTTATATATAATATATTATACGTTACATATAATATATGTTATATATAATATATTATACATTACATATATATGTTATATATAATATATTATACATTACATATAATATATGTTATATATAATATA	ACATTATATGTTACATATAATATATGTTATATATAATATATTATACGTTACATATAATATATGTTATATATAATATATTATACATTACATATATATGTTATATATAATATATTATACATTACATATAATATATGTTATATATAATATACATTATATGTTACATATAATATATGTTATATATAATATATTATACGTTACATATAATATATGTTATATATAATATATTATACATTACATATATATGTTATATATAATATATTATACATTACATATAATATATGTTATATATAATATA	.	PASS	END=137315501;HOMLEN=0;SVLEN=145;SVTYPE=DUP:TANDEM;NTLEN=0	GT:AD	0/0:23,2
chrX	138269888	.	CAATGTCATCAGTTAAGGCAGGAACAGGCCATTTTCACTTCTTTTGTGGTGG	CAATGTCATCAGTTAAGGCAGGAACAGGCCATTTTCACTTCTTTTGTGGTGGAATGTCATCAGTTAAGGCAGGAACAGGCCATTTTCACTTCTTTTGTGGTGG	.	PASS	END=138269939;HOMLEN=0;SVLEN=51;SVTYPE=DUP:TANDEM;NTLEN=0	GT:AD	0/1:24,10
chrX	139428882	.	TCCAAATGCCCAGTCATGAATACAGCCTCTTCTCTCCCTCAAGATGTAAATAGTATCCTGAACTTTATACTAATCATTTCACTGCACTCTTTATG	TCCAAATGCCCAGTCATGAATACAGCCTCTTCTCTCCCTCAAGATGTAAATAGTATCCTGAACTTTATACTAATCATTTCACTGCACTCTTTATGCCAAATGCCCAGTCATGAATACAGCCTCTTCTCTCCCTCAAGATGTAAATAGTATCCTGAACTTTATACTAATCATTTCACTGCACTCTTTATG	.	PASS	END=139428976;HOMLEN=0;SVLEN=94;SVTYPE=DUP:TANDEM;NTLEN=0	GT:AD	0/1:23,19
chrX	142058847	.	ACAGCCAGCTGGTCGACCTCAGGCATGGGAAGGGGAGAGACATATGGTCGACCTCAGTCGTGGGAAGGCGAGGCACATCTCGTCGACTTTAGACATTGCAAGGGAAT	ACAGCCAGCTGGTCGACCTCAGGCATGGGAAGGGGAGAGACATATGGTCGACCTCAGTCGTGGGAAGGCGAGGCACATCTCGTCGACTTTAGACATTGCAAGGGAATCAGCCAGCTGGTCGACCTCAGGCATGGGAAGGGGAGAGACATATGGTCGACCTCAGTCGTGGGAAGGCGAGGCACATCTCGTCGACTTTAGACATTGCAAGGGAAT	.	PASS	END=142058953;HOMLEN=0;SVLEN=105;SVTYPE=DUP:TANDEM;NTLEN=0	GT:AD	0/1:16,6
chrX	145086184	.	CCTTAGAGAAGCATATATGGAGCTTTGAAACCATTATGGACCACTGCACTATCAGCTCATGTTTAATGTGAAAGTTTTAATTCTCTTCTAATTTATAGTGTC	CCTTAGAGAAGCATATATGGAGCTTTGAAACCATTATGGACCACTGCACTATCAGCTCATGTTTAATGTGAAAGTTTTAATTCTCTTCTAATTTATAGTGTCCTTAGAGAAGCATATATGGAGCTTTGAAACCATTATGGACCACTGCACTATCAGCTCATGTTTAATGTGAAAGTTTTAATTCTCTTCTAATTTATAGTGTC	.	PASS	END=145086285;HOMLEN=0;SVLEN=100;SVTYPE=DUP:TANDEM;NTLEN=0	GT:AD	0/1:27,13
chrX	148452771	.	AATATATGTATTATATATAATGTATATTATATATGTATTATATATAATGTATATTATATA	AATATATGTATTATATATAATGTATATTATATATGTATTATATATAATGTATATTATATAATATATGTATTATATATAATGTATATTATATATGTATTATATATAATGTATATTATATA	.	PASS	END=148452830;HOMLEN=0;SVLEN=54;SVTYPE=DUP:TANDEM;NTLEN=0	GT:AD	0/0:27,3
Note:	##fileformat=VCFv4.0
	##fileDate=2018
	##source=pindel
	##reference=GRCh38
	##INFO=<ID=END,Number=1,Type=Integer,Description="End position of the variant described in this record">
	##INFO=<ID=HOMLEN,Number=1,Type=Integer,Description="Length of base pair identical micro-homology at event breakpoints">
	##INFO=<ID=PF,Number=1,Type=Integer,Description="The number of samples carry the variant">
	##INFO=<ID=HOMSEQ,Number=.,Type=String,Description="Sequence of base pair identical micro-homology at event breakpoints">
	##INFO=<ID=SVLEN,Number=1,Type=Integer,Description="Difference in length between REF and ALT alleles">
	##INFO=<ID=SVTYPE,Number=1,Type=String,Description="Type of structural variant">
	##INFO=<ID=NTLEN,Number=.,Type=Integer,Description="Number of bases inserted in place of deleted code">
	##FORMAT=<ID=PL,Number=3,Type=Integer,Description="Normalized, Phred-scaled likelihoods for genotypes as defined in the VCF specification">
	##FORMAT=<ID=GT,Number=1,Type=String,Description="Genotype">
	##FORMAT=<ID=RD,Number=1,Type=Integer,Description="Reference depth, how many reads support the reference">
	##FORMAT=<ID=AD,Number=2,Type=Integer,Description="Allele depth, how many reads support this allele">

## Sheet: LUMPY
Table S7B The TDs detected from K562 cell line by LUMPY
#CHROM	POS	ID	REF	ALT	QUAL	FILTER	INFO	FORMAT	K562
chr1	789488	750	N	<DUP>	.	.	SVTYPE=DUP;STRANDS=-+:25;SVLEN=223225113;END=224014601;CIPOS=-223,9;CIEND=-10,176;CIPOS95=-35,3;CIEND95=-2,53;IMPRECISE;SU=25;PE=25;SR=0	GT:SU:PE:SR	./.:25:25:0
chr1	978547	634	N	<DUP>	.	.	SVTYPE=DUP;STRANDS=-+:4;SVLEN=195738114;END=196716661;CIPOS=-10,9;CIEND=-10,9;CIPOS95=-1,0;CIEND95=-1,1;IMPRECISE;SU=4;PE=2;SR=2	GT:SU:PE:SR	./.:4:2:2
chr1	1145443	748	N	<DUP>	.	.	SVTYPE=DUP;STRANDS=-+:4;SVLEN=222733632;END=223879075;CIPOS=-10,9;CIEND=-10,9;CIPOS95=-1,1;CIEND95=-1,1;IMPRECISE;SU=4;PE=2;SR=2	GT:SU:PE:SR	./.:4:2:2
chr1	1427338	5	N	<DUP>	.	.	SVTYPE=DUP;STRANDS=-+:4;SVLEN=163;END=1427501;CIPOS=-10,4;CIEND=-10,8;CIPOS95=-3,0;CIEND95=-1,1;IMPRECISE;SU=4;PE=1;SR=3	GT:SU:PE:SR	./.:4:1:3
chr1	1584321	6	N	<DUP>	.	.	SVTYPE=DUP;STRANDS=-+:5;SVLEN=5284;END=1589605;CIPOS=-368,9;CIEND=-10,321;CIPOS95=-118,1;CIEND95=-2,99;IMPRECISE;SU=5;PE=5;SR=0	GT:SU:PE:SR	./.:5:5:0
chr1	1696870	7	N	<DUP>	.	.	SVTYPE=DUP;STRANDS=-+:4;SVLEN=52684;END=1749554;CIPOS=-483,9;CIEND=-10,462;CIPOS95=-170,1;CIEND95=0,166;IMPRECISE;SU=4;PE=4;SR=0	GT:SU:PE:SR	./.:4:4:0
chr1	2211654	11	N	<DUP>	.	.	SVTYPE=DUP;STRANDS=-+:11;SVLEN=541;END=2212195;CIPOS=-247,9;CIEND=-10,213;CIPOS95=-67,2;CIEND95=-1,62;IMPRECISE;SU=11;PE=11;SR=0	GT:SU:PE:SR	./.:11:11:0
chr1	2318919	383	N	<DUP>	.	.	SVTYPE=DUP;STRANDS=-+:4;SVLEN=113718299;END=116037218;CIPOS=-10,9;CIEND=-10,9;CIPOS95=-1,0;CIEND95=-1,1;IMPRECISE;SU=4;PE=2;SR=2	GT:SU:PE:SR	./.:4:2:2
chr1	3176047	12	N	<DUP>	.	.	SVTYPE=DUP;STRANDS=-+:7;SVLEN=251;END=3176298;CIPOS=-5,4;CIEND=-5,4;CIPOS95=0,0;CIEND95=0,0;SU=7;PE=0;SR=7	GT:SU:PE:SR	./.:7:0:7
chr1	3181028	13	N	<DUP>	.	.	SVTYPE=DUP;STRANDS=-+:9;SVLEN=800;END=3181828;CIPOS=-326,9;CIEND=-10,300;CIPOS95=-58,2;CIEND95=-2,67;IMPRECISE;SU=9;PE=9;SR=0	GT:SU:PE:SR	./.:9:9:0
chr1	4737271	179	N	<DUP>	.	.	SVTYPE=DUP;STRANDS=-+:6;SVLEN=42398419;END=47135690;CIPOS=-10,9;CIEND=-6,9;CIPOS95=-1,0;CIEND95=-1,1;IMPRECISE;SU=6;PE=3;SR=3	GT:SU:PE:SR	./.:6:3:3
chr1	5191182	144	N	<DUP>	.	.	SVTYPE=DUP;STRANDS=-+:6;SVLEN=31211263;END=36402445;CIPOS=-10,9;CIEND=-6,9;CIPOS95=-1,1;CIEND95=-1,1;IMPRECISE;SU=6;PE=3;SR=3	GT:SU:PE:SR	./.:6:3:3
chr1	5387169	20	N	<DUP>	.	.	SVTYPE=DUP;STRANDS=-+:9;SVLEN=210;END=5387379;CIPOS=-4,3;CIEND=-4,3;CIPOS95=0,0;CIEND95=0,0;SU=9;PE=0;SR=9	GT:SU:PE:SR	./.:9:0:9
chr1	6392017	22	N	<DUP>	.	.	SVTYPE=DUP;STRANDS=-+:18;SVLEN=166764;END=6558781;CIPOS=-3,1;CIEND=-2,1;CIPOS95=0,0;CIEND95=0,0;SU=18;PE=5;SR=13	GT:SU:PE:SR	./.:18:5:13
chr1	7295957	310	N	<DUP>	.	.	SVTYPE=DUP;STRANDS=-+:4;SVLEN=87541286;END=94837243;CIPOS=-10,9;CIEND=-10,9;CIPOS95=-1,0;CIEND95=-1,1;IMPRECISE;SU=4;PE=2;SR=2	GT:SU:PE:SR	./.:4:2:2
chr1	7690872	74	N	<DUP>	.	.	SVTYPE=DUP;STRANDS=-+:4;SVLEN=13082919;END=20773791;CIPOS=-10,9;CIEND=-10,9;CIPOS95=-1,1;CIEND95=-1,1;IMPRECISE;SU=4;PE=2;SR=2	GT:SU:PE:SR	./.:4:2:2
chr1	9172300	259	N	<DUP>	.	.	SVTYPE=DUP;STRANDS=-+:4;SVLEN=65635193;END=74807493;CIPOS=-10,9;CIEND=-10,9;CIPOS95=-1,0;CIEND95=-1,1;IMPRECISE;SU=4;PE=2;SR=2	GT:SU:PE:SR	./.:4:2:2
chr1	9411131	32	N	<DUP>	.	.	SVTYPE=DUP;STRANDS=-+:7;SVLEN=181;END=9411312;CIPOS=-7,2;CIEND=-5,4;CIPOS95=0,0;CIEND95=0,0;SU=7;PE=0;SR=7	GT:SU:PE:SR	./.:7:0:7
chr1	9552484	66	N	<DUP>	.	.	SVTYPE=DUP;STRANDS=-+:4;SVLEN=9969863;END=19522347;CIPOS=-490,9;CIEND=-8,472;CIPOS95=-172,0;CIEND95=0,172;IMPRECISE;SU=4;PE=4;SR=0	GT:SU:PE:SR	./.:4:4:0
chr1	9622292	266	N	<DUP>	.	.	SVTYPE=DUP;STRANDS=-+:6;SVLEN=69339924;END=78962216;CIPOS=-10,4;CIEND=-10,9;CIPOS95=-1,0;CIEND95=-1,1;IMPRECISE;SU=6;PE=4;SR=2	GT:SU:PE:SR	./.:6:4:2
chr1	11039546	38	N	<DUP>	.	.	SVTYPE=DUP;STRANDS=-+:14;SVLEN=2203;END=11041749;CIPOS=-10,9;CIEND=-5,3;CIPOS95=0,0;CIEND95=0,0;SU=14;PE=3;SR=11	GT:SU:PE:SR	./.:14:3:11
chr1	11320403	712	N	<DUP>	.	.	SVTYPE=DUP;STRANDS=-+:4;SVLEN=204471739;END=215792142;CIPOS=-10,9;CIEND=-10,9;CIPOS95=-1,0;CIEND95=-1,1;IMPRECISE;SU=4;PE=2;SR=2	GT:SU:PE:SR	./.:4:2:2
chr1	13958253	112	N	<DUP>	.	.	SVTYPE=DUP;STRANDS=-+:4;SVLEN=14995353;END=28953606;CIPOS=-10,9;CIEND=-10,9;CIPOS95=-1,1;CIEND95=-1,1;IMPRECISE;SU=4;PE=2;SR=2	GT:SU:PE:SR	./.:4:2:2
chr1	14109813	45	N	<DUP>	.	.	SVTYPE=DUP;STRANDS=-+:27;SVLEN=2257;END=14112070;CIPOS=-4,3;CIEND=-3,3;CIPOS95=0,0;CIEND95=0,0;SU=27;PE=18;SR=9	GT:SU:PE:SR	./.:27:18:9
chr1	16050023	51	N	<DUP>	.	.	SVTYPE=DUP;STRANDS=-+:24;SVLEN=9816;END=16059839;CIPOS=-10,9;CIEND=-2,1;CIPOS95=0,0;CIEND95=0,0;SU=24;PE=9;SR=15	GT:SU:PE:SR	./.:24:9:15
chr1	16779946	867	N	<DUP>	.	.	SVTYPE=DUP;STRANDS=-+:4;SVLEN=229315320;END=246095266;CIPOS=-9,8;CIEND=-9,8;CIPOS95=0,0;CIEND95=0,0;SU=4;PE=0;SR=4	GT:SU:PE:SR	./.:4:0:4
chr1	17166013	57	N	<DUP>	.	.	SVTYPE=DUP;STRANDS=-+:15;SVLEN=206;END=17166219;CIPOS=-10,9;CIEND=-10,9;CIPOS95=0,0;CIEND95=0,0;SU=15;PE=11;SR=4	GT:SU:PE:SR	./.:15:11:4
chr1	17431521	172	N	<DUP>	.	.	SVTYPE=DUP;STRANDS=-+:4;SVLEN=27471334;END=44902855;CIPOS=-490,9;CIEND=-8,472;CIPOS95=-172,0;CIEND95=0,172;IMPRECISE;SU=4;PE=4;SR=0	GT:SU:PE:SR	./.:4:4:0
chr1	18273483	812	N	<DUP>	.	.	SVTYPE=DUP;STRANDS=-+:5;SVLEN=216222407;END=234495890;CIPOS=-9,6;CIEND=-10,9;CIPOS95=-1,0;CIEND95=0,0;IMPRECISE;SU=5;PE=0;SR=5	GT:SU:PE:SR	./.:5:0:5
chr1	18287419	551	N	<DUP>	.	.	SVTYPE=DUP;STRANDS=-+:4;SVLEN=159167941;END=177455360;CIPOS=-10,9;CIEND=-10,9;CIPOS95=-1,1;CIEND95=-1,1;IMPRECISE;SU=4;PE=2;SR=2	GT:SU:PE:SR	./.:4:2:2
chr1	19968058	690	N	<DUP>	.	.	SVTYPE=DUP;STRANDS=-+:4;SVLEN=192409450;END=212377508;CIPOS=-10,9;CIEND=-10,9;CIPOS95=-1,0;CIEND95=-1,1;IMPRECISE;SU=4;PE=2;SR=2	GT:SU:PE:SR	./.:4:2:2
chr1	20200842	796	N	<DUP>	.	.	SVTYPE=DUP;STRANDS=-+:6;SVLEN=212389892;END=232590734;CIPOS=-10,9;CIEND=-10,9;CIPOS95=-1,0;CIEND95=-1,1;IMPRECISE;SU=6;PE=3;SR=3	GT:SU:PE:SR	./.:6:3:3
chr1	23392336	88	N	<DUP>	.	.	SVTYPE=DUP;STRANDS=-+:5;SVLEN=374;END=23392710;CIPOS=-361,9;CIEND=-10,414;CIPOS95=-85,2;CIEND95=-1,150;IMPRECISE;SU=5;PE=5;SR=0	GT:SU:PE:SR	./.:5:5:0
chr1	24488969	635	N	<DUP>	.	.	SVTYPE=DUP;STRANDS=-+:4;SVLEN=172826305;END=197315274;CIPOS=-10,9;CIEND=-10,9;CIPOS95=-1,0;CIEND95=-1,1;IMPRECISE;SU=4;PE=2;SR=2	GT:SU:PE:SR	./.:4:2:2
chr1	24634696	92	N	<DUP>	.	.	SVTYPE=DUP;STRANDS=-+:4;SVLEN=379;END=24635075;CIPOS=-469,9;CIEND=-10,415;CIPOS95=-168,0;CIEND95=-1,147;IMPRECISE;SU=4;PE=4;SR=0	GT:SU:PE:SR	./.:4:4:0
chr1	25287187	97	N	<DUP>	.	.	SVTYPE=DUP;STRANDS=-+:6;SVLEN=118430;END=25405617;CIPOS=-10,5;CIEND=-10,9;CIPOS95=-1,0;CIEND95=-1,1;IMPRECISE;SU=6;PE=4;SR=2	GT:SU:PE:SR	./.:6:4:2
chr1	25668783	293	N	<DUP>	.	.	SVTYPE=DUP;STRANDS=-+:4;SVLEN=65589610;END=91258393;CIPOS=-10,9;CIEND=-10,9;CIPOS95=-1,0;CIEND95=-1,1;IMPRECISE;SU=4;PE=2;SR=2	GT:SU:PE:SR	./.:4:2:2
chr1	26574679	555	N	<DUP>	.	.	SVTYPE=DUP;STRANDS=-+:4;SVLEN=152004300;END=178578979;CIPOS=-10,9;CIEND=-10,9;CIPOS95=-1,1;CIEND95=-1,1;IMPRECISE;SU=4;PE=2;SR=2	GT:SU:PE:SR	./.:4:2:2
chr1	26761102	460	N	<DUP>	.	.	SVTYPE=DUP;STRANDS=-+:4;SVLEN=125025796;END=151786898;CIPOS=-10,9;CIEND=-10,9;CIPOS95=-1,0;CIEND95=-1,1;IMPRECISE;SU=4;PE=2;SR=2	GT:SU:PE:SR	./.:4:2:2
chr1	27690009	322	N	<DUP>	.	.	SVTYPE=DUP;STRANDS=-+:4;SVLEN=73340198;END=101030207;CIPOS=-10,9;CIEND=-10,9;CIPOS95=-1,0;CIEND95=-1,1;IMPRECISE;SU=4;PE=2;SR=2	GT:SU:PE:SR	./.:4:2:2
chr1	29026052	466	N	<DUP>	.	.	SVTYPE=DUP;STRANDS=-+:4;SVLEN=124283590;END=153309642;CIPOS=-10,9;CIEND=-10,9;CIPOS95=-1,0;CIEND95=-1,1;IMPRECISE;SU=4;PE=2;SR=2	GT:SU:PE:SR	./.:4:2:2
chr1	29912558	377	N	<DUP>	.	.	SVTYPE=DUP;STRANDS=-+:4;SVLEN=84842290;END=114754848;CIPOS=-10,9;CIEND=-10,9;CIPOS95=-1,1;CIEND95=-1,1;IMPRECISE;SU=4;PE=2;SR=2	GT:SU:PE:SR	./.:4:2:2
chr1	30096601	117	N	<DUP>	.	.	SVTYPE=DUP;STRANDS=-+:4;SVLEN=395918;END=30492519;CIPOS=-432,9;CIEND=-8,472;CIPOS95=-139,1;CIEND95=0,172;IMPRECISE;SU=4;PE=4;SR=0	GT:SU:PE:SR	./.:4:4:0
chr1	32109733	126	N	<DUP>	.	.	SVTYPE=DUP;STRANDS=-+:11;SVLEN=6555;END=32116288;CIPOS=-322,9;CIEND=-10,247;CIPOS95=-85,1;CIEND95=-2,70;IMPRECISE;SU=11;PE=11;SR=0	GT:SU:PE:SR	./.:11:11:0
chr1	32500551	128	N	<DUP>	.	.	SVTYPE=DUP;STRANDS=-+:27;SVLEN=39194;END=32539745;CIPOS=-10,9;CIEND=-3,2;CIPOS95=0,0;CIEND95=0,0;SU=27;PE=18;SR=9	GT:SU:PE:SR	./.:27:18:9
chr1	32695183	313	N	<DUP>	.	.	SVTYPE=DUP;STRANDS=-+:4;SVLEN=63555724;END=96250907;CIPOS=-10,9;CIEND=-10,9;CIPOS95=-1,1;CIEND95=-1,1;IMPRECISE;SU=4;PE=2;SR=2	GT:SU:PE:SR	./.:4:2:2
chr1	32728267	130	N	<DUP>	.	.	SVTYPE=DUP;STRANDS=-+:18;SVLEN=2351;END=32730618;CIPOS=-192,9;CIEND=-10,174;CIPOS95=-47,0;CIEND95=-1,41;IMPRECISE;SU=18;PE=18;SR=0	GT:SU:PE:SR	./.:18:18:0
chr1	36293777	506	N	<DUP>	.	.	SVTYPE=DUP;STRANDS=-+:8;SVLEN=126046160;END=162339937;CIPOS=-8,3;CIEND=-10,9;CIPOS95=0,0;CIEND95=0,0;SU=8;PE=4;SR=4	GT:SU:PE:SR	./.:8:4:4
chr1	36957444	145	N	<DUP>	.	.	SVTYPE=DUP;STRANDS=-+:4;SVLEN=2552;END=36959996;CIPOS=-10,9;CIEND=-10,9;CIPOS95=-3,3;CIEND95=-1,3;IMPRECISE;SU=4;PE=3;SR=1	GT:SU:PE:SR	./.:4:3:1
chr1	37641257	777	N	<DUP>	.	.	SVTYPE=DUP;STRANDS=-+:4;SVLEN=190815899;END=228457156;CIPOS=-10,9;CIEND=-10,9;CIPOS95=-1,1;CIEND95=-1,1;IMPRECISE;SU=4;PE=2;SR=2	GT:SU:PE:SR	./.:4:2:2
chr1	39504308	153	N	<DUP>	.	.	SVTYPE=DUP;STRANDS=-+:35;SVLEN=568;END=39504876;CIPOS=-265,9;CIEND=-10,284;CIPOS95=-41,0;CIEND95=-1,31;IMPRECISE;SU=35;PE=35;SR=0	GT:SU:PE:SR	./.:35:35:0
chr1	41669584	755	N	<DUP>	.	.	SVTYPE=DUP;STRANDS=-+:4;SVLEN=182732769;END=224402353;CIPOS=-10,9;CIEND=-10,9;CIPOS95=-1,1;CIEND95=-1,1;IMPRECISE;SU=4;PE=2;SR=2	GT:SU:PE:SR	./.:4:2:2
chr1	43946459	564	N	<DUP>	.	.	SVTYPE=DUP;STRANDS=-+:6;SVLEN=137316389;END=181262848;CIPOS=-10,9;CIEND=-6,9;CIPOS95=-1,1;CIEND95=-1,1;IMPRECISE;SU=6;PE=3;SR=3	GT:SU:PE:SR	./.:6:3:3
chr1	44531279	463	N	<DUP>	.	.	SVTYPE=DUP;STRANDS=-+:4;SVLEN=107779314;END=152310593;CIPOS=-10,9;CIEND=-10,9;CIPOS95=-1,1;CIEND95=-1,1;IMPRECISE;SU=4;PE=2;SR=2	GT:SU:PE:SR	./.:4:2:2
chr1	46215512	807	N	<DUP>	.	.	SVTYPE=DUP;STRANDS=-+:4;SVLEN=187852184;END=234067696;CIPOS=-10,9;CIEND=-10,9;CIPOS95=-1,1;CIEND95=-1,1;IMPRECISE;SU=4;PE=2;SR=2	GT:SU:PE:SR	./.:4:2:2
chr1	47126654	192	N	<DUP>	.	.	SVTYPE=DUP;STRANDS=-+:6;SVLEN=4083968;END=51210622;CIPOS=-10,9;CIEND=-10,9;CIPOS95=-1,0;CIEND95=-1,1;IMPRECISE;SU=6;PE=3;SR=3	GT:SU:PE:SR	./.:6:3:3
chr1	48339355	810	N	<DUP>	.	.	SVTYPE=DUP;STRANDS=-+:4;SVLEN=185952569;END=234291924;CIPOS=-10,9;CIEND=-10,9;CIPOS95=-1,1;CIEND95=-1,1;IMPRECISE;SU=4;PE=2;SR=2	GT:SU:PE:SR	./.:4:2:2
chr1	52925651	507	N	<DUP>	.	.	SVTYPE=DUP;STRANDS=-+:6;SVLEN=109905304;END=162830955;CIPOS=-10,9;CIEND=-10,9;CIPOS95=0,0;CIEND95=0,0;SU=6;PE=2;SR=4	GT:SU:PE:SR	./.:6:2:4
chr1	55002895	200	N	<DUP>	.	.	SVTYPE=DUP;STRANDS=-+:5;SVLEN=162;END=55003057;CIPOS=-10,9;CIEND=-10,9;CIPOS95=0,0;CIEND95=0,0;SU=5;PE=0;SR=5	GT:SU:PE:SR	./.:5:0:5
chr1	56034622	449	N	<DUP>	.	.	SVTYPE=DUP;STRANDS=-+:4;SVLEN=87560946;END=143595568;CIPOS=-10,9;CIEND=-10,9;CIPOS95=-1,1;CIEND95=-1,1;IMPRECISE;SU=4;PE=2;SR=2	GT:SU:PE:SR	./.:4:2:2
chr1	56530360	204	N	<DUP>	.	.	SVTYPE=DUP;STRANDS=-+:7;SVLEN=314;END=56530674;CIPOS=-9,5;CIEND=-10,9;CIPOS95=0,0;CIEND95=0,0;SU=7;PE=3;SR=4	GT:SU:PE:SR	./.:7:3:4
chr1	56614340	205	N	<DUP>	.	.	SVTYPE=DUP;STRANDS=-+:4;SVLEN=1588489;END=58202829;CIPOS=-10,9;CIEND=-10,9;CIPOS95=-1,1;CIEND95=-1,1;IMPRECISE;SU=4;PE=2;SR=2	GT:SU:PE:SR	./.:4:2:2
chr1	57548299	670	N	<DUP>	.	.	SVTYPE=DUP;STRANDS=-+:4;SVLEN=150501368;END=208049667;CIPOS=-10,9;CIEND=-10,9;CIPOS95=-1,0;CIEND95=-1,1;IMPRECISE;SU=4;PE=2;SR=2	GT:SU:PE:SR	./.:4:2:2
chr1	59445098	290	N	<DUP>	.	.	SVTYPE=DUP;STRANDS=-+:4;SVLEN=31397234;END=90842332;CIPOS=-10,9;CIEND=-10,9;CIPOS95=-1,0;CIEND95=-1,1;IMPRECISE;SU=4;PE=2;SR=2	GT:SU:PE:SR	./.:4:2:2
chr1	60594822	212	N	<DUP>	.	.	SVTYPE=DUP;STRANDS=-+:24;SVLEN=2166;END=60596988;CIPOS=-3,1;CIEND=-10,9;CIPOS95=0,0;CIEND95=0,0;SU=24;PE=13;SR=11	GT:SU:PE:SR	./.:24:13:11
chr1	60827947	831	N	<DUP>	.	.	SVTYPE=DUP;STRANDS=-+:4;SVLEN=175871790;END=236699737;CIPOS=-4,7;CIEND=-10,9;CIPOS95=-2,6;CIEND95=-1,1;IMPRECISE;SU=4;PE=2;SR=2	GT:SU:PE:SR	./.:4:2:2
chr1	61524471	637	N	<DUP>	.	.	SVTYPE=DUP;STRANDS=-+:4;SVLEN=136018329;END=197542800;CIPOS=-10,9;CIEND=-10,9;CIPOS95=-1,1;CIEND95=-1,1;IMPRECISE;SU=4;PE=2;SR=2	GT:SU:PE:SR	./.:4:2:2
chr1	69416325	729	N	<DUP>	.	.	SVTYPE=DUP;STRANDS=-+:6;SVLEN=150614907;END=220031232;CIPOS=-10,9;CIEND=-10,9;CIPOS95=-1,0;CIEND95=-1,1;IMPRECISE;SU=6;PE=3;SR=3	GT:SU:PE:SR	./.:6:3:3
chr1	71410321	675	N	<DUP>	.	.	SVTYPE=DUP;STRANDS=-+:4;SVLEN=138211256;END=209621577;CIPOS=-10,9;CIEND=-10,9;CIPOS95=-1,0;CIEND95=-1,1;IMPRECISE;SU=4;PE=2;SR=2	GT:SU:PE:SR	./.:4:2:2
[truncated: 1,282 more rows]

## Sheet: DELLY
Table S7C The TDs detected from K562 cell line by DELLY
[truncated: 312 more rows]

[truncated: 1 more sheets: Manta]
