# Supplementary material for: Pindel-TD: A Tandem Duplication Detector Based on A Pattern Growth Approach
Source: Genomics Proteomics Bioinformatics. 2024 Jan 22;22(1):qzae008. doi: 10.1093/gpbjnl/qzae008 (PMC11425056; doi:10.1093/gpbjnl/qzae008)
Supplement: qzae008_Supplementary_Data [file qzae008_supplementary_data.zip › Table S8-confirm.xlsx]

## Sheet: Sheet1
Table S8 The gene expression of SAGE1 in K562 cell line, T cells, and B cells from ENCODE
Note: TPM, transcripts per million; FPKM, fragments per kilobase per million mapped fragments; pme, posterior mean estimates; CI, 95% credibility intervals.
Cell	ENCODE Accession	Expected count	TPM	FPKM	Posterior mean count	Posterior standard deviation of count	pme TPM	pme FPKM	TPM CI lower bound	TPM CI upper bound	TPM coefficient of quartile variation	FPKM CI lower bound	FPKM CI upper bound	FPKM coefficient of quartile variation
K562	ENCFF718ZTE	237	13.15	12.95	237	0	10.53	12.95	9.16796	11.8991	0.0446937	11.3086	14.6653	0.0447418
	ENCFF659CXW	108	13.01	13.5	108	0	8.66	13.48	7.00892	10.3384	0.0661994	10.946	16.1164	0.0660996
	ENCFF986UIO	350	19.62	17.71	350	0	15.7	17.8	13.9366	17.441	0.0387437	15.7998	19.7737	0.0386979
	ENCFF922MEO	113	9.59	11.82	113	0	7.49	11.69	6.0314	9.06904	0.0702417	9.43803	14.18	0.0703061
	ENCFF006PZD	691	16.72	15.42	691	0	15.25	15.4	14.1029	16.4127	0.0261286	14.275	16.6026	0.0261247
	ENCFF047KBI	223	13.38	12.58	223	0	10.88	12.68	9.40214	12.3434	0.0465869	10.9802	14.4089	0.0464292
T cell	ENCFF637STR	0	0	0	0	0	0.06	0.07	0.00559986	0.121658	0.395376	0.00727275	0.158416	0.39537
	ENCFF924TOQ	0	0	0	0	0	0.06	0.07	0.0058195	0.125483	0.394227	0.00730741	0.153463	0.394257
	ENCFF492RBW	0	0	0	0	0	0.04	0.05	0.0033283	0.0770849	0.393128	0.00479038	0.109852	0.393203
	ENCFF090XWE	2	0.02	0.03	2	0	0.05	0.07	0.0111342	0.0923042	0.300832	0.0169319	0.139713	0.300643
	ENCFF192WQE	0	0	0	0	0	0.04	0.05	0.00433163	0.0950477	0.392661	0.00468738	0.107937	0.392671
	ENCFF787FKA	0	0	0	0	0	0.03	0.04	0.00291991	0.0635169	0.394005	0.00454155	0.0968117	0.394019
B cell	ENCFF192WQE	0	0	0	0	0	0.04	0.05	0.00433163	0.0950477	0.392661	0.00468738	0.107937	0.392671
